# Supplementary material for: Identification of Mispairing Omic Signatures in Chinese Hamster Ovary (CHO) Cells Producing a Tri-Specific Antibody
Source: Biomedicines. 2023 Oct 25;11(11):2890. doi: 10.3390/biomedicines11112890 (PMC10669571; doi:10.3390/biomedicines11112890)
Supplement: Supplementary file 1 [file biomedicines-11-02890-s001.zip]

Archive with 11 entries (11 files):
- 20220801_Supplementary File S10_FunctionalAnalysis_Prot_D10.xlsx
- 20220801_Supplementary File S1_Transcripts_Raw.xlsx
- 20220801_Supplementary File S2_Proteins_Raw.xlsx
- 20220801_Supplementary File S7_FunctionalAnalysis_TransD5.xlsx
- 20220801_Supplementary File S8_FunctionalAnalysis_TransD10.xlsx
- 20220801_Supplementary File S9_FunctionalAnalysis_Prot_D5.xlsx
- 20231009_Supplementary File S3_Genes_D5.xlsx
- 20231010_Supplementary File S4_Proteins_D5.xlsx
- 20231010_Supplementary File S5_Genes_D10.xlsx
- 20231010_Supplementary File S6_Proteins_D10.xlsx
- Supplementary Figures.pdf
