# Supplementary material for: Identification of Mispairing Omic Signatures in Chinese Hamster Ovary (CHO) Cells Producing a Tri-Specific Antibody
Source: Biomedicines. 2023 Oct 25;11(11):2890. doi: 10.3390/biomedicines11112890 (PMC10669571; doi:10.3390/biomedicines11112890)
Supplement: Supplementary file 1 [file biomedicines-11-02890-s001.zip › 20220801_Supplementary File S10_FunctionalAnalysis_Prot_D10.xlsx]

## Sheet: Proteomics D10
Supplementary Information File 10. Full list of Canonical Pathways, Functions and Diseases from IPA functional analysis of proteomics data D10 Low vs High misparing clones
Only pathways/functions with -log ( p-value) ≥1.3 are included
z score represents the match between expected relationship direction and observed molecule expression resulting in activation (z-score ≥ 2) or inhibition (z-score ≤ −2) of the respective pathway.
Canonical Pathways/ Diseases/ Functions	- log p value	z score	Predicted Activation State	Molecules
Cell death of cervical cancer cell lines	5.68825	-2.787	Decreased	ATG5,CCAR2,CCT4,CKAP5,CSNK2A2,CTSB,CTTN,DNM2,DYNC1H1,HTRA2,KPNB1,LETM1,LMNA,NCAM1,PCBP2,RPA1,SEPTIN4,SMC6,STAT3,TCP1,TOLLIP,TRAP1,TXN,TXNRD1,VDAC1,YWHAH
Apoptosis Signaling	2.75	-2.449	Decreased	CAPN1,CAPN2,CYC1,CYCS,HTRA2,LMNA,RALA
Oxidation of lipid	3.97469	-2.225	Decreased	ABCD3,ACADL,ACADM,ACADSB,ACOX1,ALDH1A1,Aldh1a7,CPT2,CYCS,ECHS1,GNAS,HADH,HMGCS2,IDE,LPL,SLC27A4
Cell death of tumor cell lines	18.6819	-2.07	Decreased	ACO2,AKR1B10,ASAH1,ASNS,ATG3,ATG5,ATP5F1A,CAMK2G,CAPN1,CAPN2,CAV1,CCAR2,CCT2,CCT3,CCT4,CCT6A,CCT7,CCT8,CDK5,CKAP5,CLPTM1L,CNOT11,CSNK1A1,CSNK2A2,CTSB,CTSD,CTTN,CYCS,DAB2,DCTN1,DDX3X,DHFR,DNM2,DOCK1,DYNC1H1,EEF2,EIF2B4,EIF3C,EIF3F,EIF4A1,ENTPD5,EPDR1,ETHE1,FBXL20,GNAS,GNE,GSTM1,HDAC1,HK2,HMGCS1,HMOX1,HSP90AB1,HTATIP2,HTRA2,HUWE1,IDE,IDH1,IGF2BP2,IGF2R,ITGAV,ITPR3,KIT,KPNB1,LETM1,LMNA,LONP1,LRP1,MA…
Fatty Acid β-oxidation I	3.57	-2	Decreased	ACADM,ACSF2,ECHS1,HADH,SLC27A4
Induction of Apoptosis by HIV1	2.34	-2	Decreased	CYC1,CYCS,HTRA2,SLC25A13,SLC25A5
Translation of mRNA	4.01728	-2	Decreased	ABCF1,DARS1,DDX3X,DHFR,EIF2B4,EIF3C,EIF3F,EIF3K,EIF3L,EIF5,FARSB,FXR1,IGF2BP2
Viral Infection	10.5391	3.506	Increased	ABTB1,ACADSB,ACTN1,ANK3,ARPC1B,ATG5,ATP5F1A,ATP5F1B,CAD,CAV1,CCT2,CCT8,CDC5L,CDK5,CLIC4,CMAS,COPG1,CTSB,CTSZ,CTTN,CYCS,DAB2,DCTN1,DDOST,DDX3X,DHFR,DIAPH1,DLST,DNAJA1,DNM2,DYNC1H1,EEF2,EIF3A,EIF3C,EIF3L,ETHE1,FXR1,G3BP1,GNE,GSTM1,HDAC1,HMGCS1,HMOX1,HSP90AB1,HUWE1,IARS1,IDH1,IGF2R,IMPA2,IMPDH2,ITGAV,ITGB5,KARS1,KHSRP,KIT,KPNB1,KRT8,LDLR,LMNA,LONP1,LPL,LRPAP1,MAOA,MMUT,MSH2,MYOF,NCKAP1,NMT1,NUP107,N…
Synthesis of fatty acid	6.4023	2.839	Increased	ABCD3,ACADL,ACAT1,ACLY,ACOT7,ACSS2,ALDH1A1,ASAH1,CAMK2G,CAV1,DLAT,ECHS1,HMOX1,KIT,LDLR,LPL,NCAM1,PDHA1,PDHB,SLC27A4,SMAD3,STAT3,STAT5A,TXN,VIM
Infection of cells	11.4202	2.721	Increased	ABTB1,ACADSB,ARPC1B,ATG5,ATP5F1A,ATP5F1B,CAD,CAV1,CCT2,CMAS,COPG1,CTSB,CTSZ,CTTN,CYCS,DAB2,DCTN1,DDOST,DDX3X,DIAPH1,DLST,DNM2,DYNC1H1,EIF3A,ETHE1,FXR1,G3BP1,GNE,HDAC1,HMGCS1,HUWE1,IDH1,IGF2R,KARS1,KPNB1,LDLR,LPL,MYOF,NCKAP1,NMT1,NUP107,NUP155,NUP85,PCBP2,PDIA6,PLOD2,PRPF8,PSMA3,PSMA5,RAB2A,RAB5C,STT3A,UMPS,VIM,XPO1
HER-2 Signaling in Breast Cancer	2.31	2.646	Increased	ARF4,CYB5A,ITGB5,KPNB1,NUP107,NUP155,NUP85,RALA,SMAD3,STAT3
Receptor-mediated endocytosis	4.15802	2.607	Increased	Ap2b1,ATP5F1B,CAV1,CDC5L,CTTN,DAB2,DNM2,IGF2R,LDLR,LRP1,LRPAP1,SF3B3,SYNE1
Infection of tumor cell lines	7.85699	2.584	Increased	ABTB1,ACADSB,ARPC1B,ATP5F1B,CCT2,CMAS,COPG1,CTSZ,CYCS,DAB2,DDOST,DDX3X,DIAPH1,DLST,DNM2,DYNC1H1,EIF3A,ETHE1,G3BP1,GNE,HDAC1,HUWE1,IDH1,IGF2R,LDLR,LPL,NMT1,NUP107,NUP155,NUP85,PDIA6,RAB2A,RAB5C,STT3A,VIM,XPO1
Estrogen Receptor Signaling	1.69	2.53	Increased	ATP5F1A,ATP5F1B,ATP5F1C,CARM1,CAV1,CYC1,EIF2B4,GNAI3,GNAS,GNB1,HSP90AB1,IGF2R,RALA
Infection by RNA virus	8.23882	2.49	Increased	ABTB1,ACADSB,ANK3,ARPC1B,ATG5,ATP5F1A,ATP5F1B,CAD,CAV1,CCT2,CDK5,CMAS,COPG1,CTSB,CTSZ,CTTN,CYCS,DAB2,DDOST,DDX3X,DHFR,DIAPH1,DLST,DNM2,DYNC1H1,EEF2,EIF3A,ETHE1,FXR1,G3BP1,GNE,GSTM1,HDAC1,HMGCS1,HUWE1,IDH1,IMPDH2,KARS1,KIT,KPNB1,KRT8,LPL,MAOA,MMUT,MYOF,NCKAP1,NMT1,NUP107,NUP155,NUP85,PCBP2,PCYOX1,PDIA6,PLOD2,PRPF8,PSMA3,PSMA5,RAB2A,RAB5C,SELENBP1,STT3A,SYNE1,UMPS,XDH,XPO1
Purine Nucleotides De Novo Biosynthesis II	8.06	2.449	Increased	ADSS2,GART,GMPS,IMPDH2,PAICS,PFAS
Microtubule dynamics	5.07263	2.43	Increased	ANK3,APLP2,ARF4,ARHGAP1,ARPC4,ATG5,CAPN2,CAV1,CDK5,CENPJ,CKAP5,CSNK2A2,CTTN,DCTN1,DIAPH1,DNM2,DOCK1,DYNC1H1,EHD1,FLOT1,GDI1,GNAS,GSTM1,HSP90AB1,IDE,ITGB5,KIF2A,KIT,KPNB1,LCP1,LDLR,LRP1,LRPAP1,MAOA,MYH10,NCAM1,NCDN,NCKAP1,NF1,NUP85,PLXNA1,PTPN23,RAB2A,RALA,RIN1,RSU1,SDCCAG8,SEPTIN4,SEPTIN9,SLK,SNX2,SPECC1L,STAT3,SYNE1,TRPC4,TXNRD1,VDAC1,VIM,XPO1,YWHAH
HIV infection	6.50446	2.389	Increased	ABTB1,ACADSB,ATP5F1B,CAD,CAV1,CCT2,CTSB,CTSZ,CYCS,DDOST,DDX3X,DHFR,DLST,DNM2,ETHE1,FXR1,HDAC1,HMGCS1,HUWE1,IDH1,IMPDH2,KARS1,KPNB1,LPL,MAOA,MYOF,NCKAP1,NMT1,NUP107,NUP155,NUP85,PDIA6,PLOD2,PRPF8,PSMA3,PSMA5,RAB2A,STT3A,UMPS,XDH,XPO1
Infection by HIV-1	6.93181	2.389	Increased	ABTB1,ACADSB,ATP5F1B,CAD,CAV1,CCT2,CTSZ,CYCS,DDOST,DDX3X,DLST,DNM2,ETHE1,FXR1,HDAC1,HMGCS1,HUWE1,IDH1,KARS1,KPNB1,LPL,MAOA,MYOF,NCKAP1,NMT1,NUP107,NUP155,NUP85,PDIA6,PLOD2,PRPF8,PSMA3,PSMA5,RAB2A,STT3A,UMPS,XPO1
Engulfment of cells	8.30803	2.309	Increased	ABCF1,ABR,ACTN1,APLP2,ARPC4,ATG3,ATG5,CAV1,CDC5L,CKAP5,CLIC4,CMAS,CTTN,DAB2,DDX3X,DNM2,DOCK1,EHD1,EHD4,ERP44,FLOT1,GNE,HMOX1,IDH1,ITGAV,ITGB5,LDLR,LRP1,LRPAP1,NF1,RAB5C,RALA,SF3B3,SNX3,STT3A,TGM2,TM9SF4,VIM
Organization of cytoskeleton	5.67778	2.289	Increased	ABR,ACTN1,ANK3,APLP2,ARF4,ARHGAP1,ARHGAP18,ARPC4,ATG5,CAPN2,CAV1,CDK5,CENPJ,CKAP5,CSNK1A1,CSNK2A2,CTTN,DCTN1,DIAPH1,DNM2,DOCK1,DYNC1H1,EHD1,FLOT1,FMNL3,GDI1,GNAS,GSTM1,HSP90AB1,IDE,ITGAV,ITGB5,KIF2A,KIT,KPNB1,LCP1,LDLR,LRP1,LRPAP1,MAOA,MYH10,NCAM1,NCDN,NCKAP1,NF1,NUP85,PLXNA1,PTPN23,RAB2A,RALA,RIN1,RSU1,SDCCAG8,SEPTIN4,SEPTIN9,SLK,SNX2,SPECC1L,STAT3,SYNE1,TGM2,TJP1,TRPC4,TXNRD1,VDAC1,VIM,WDR1,XPO…
Organization of cytoplasm	7.85078	2.289	Increased	ABCD3,ABR,ACP2,ACTN1,ANK3,APLP2,ARF4,ARHGAP1,ARHGAP18,ARPC4,ATG5,CAPN2,CAV1,CDK5,CENPJ,CKAP5,CSNK1A1,CSNK2A2,CTTN,DCTN1,DIAPH1,DNM2,DOCK1,DYNC1H1,EHD1,FLOT1,FMNL3,GDI1,GNAS,GORASP2,GSTM1,HEXA,HSP90AB1,HTRA2,IDE,ITGAV,ITGB5,KIF2A,KIT,KPNB1,LCP1,LDLR,LMAN1,LONP1,LRP1,LRPAP1,MAN2A1,MAOA,MYH10,MYO18A,NCAM1,NCDN,NCKAP1,NF1,NSFL1C,NUP85,PLXNA1,PTPN23,RAB2A,RAB5C,RALA,RIN1,RSU1,SDCCAG8,SEPTIN4,SEPTIN9,S…
Infection of cervical cancer cell lines	6.01592	2.266	Increased	ABTB1,ACADSB,ATP5F1B,CCT2,COPG1,CTSZ,CYCS,DAB2,DDOST,DDX3X,DLST,DNM2,DYNC1H1,EIF3A,ETHE1,HUWE1,IDH1,LDLR,LPL,NMT1,NUP107,NUP155,NUP85,PDIA6,RAB2A,RAB5C,STT3A,XPO1
Endocytosis by eukaryotic cells	5.27246	2.231	Increased	ABCF1,ACTN1,APLP2,ARPC4,ATG5,CAV1,CDC5L,CLIC4,CMAS,CTTN,DAB2,DDX3X,DNM2,EHD1,ERP44,GNE,HMOX1,IDH1,LRP1,LRPAP1,NF1,RALA,SF3B3,STT3A,TGM2,VIM
Congenital anomaly of eye	5.65758	2.216	Increased	ABCB6,ACOX1,ALDH1A1,ATG5,CAV1,EHD1,ETHE1,FREM2,GMPPB,LONP1,LSS,NF1,PITRM1,PRDX6,PXDN,SHMT2,SLC25A12,SLC25A22,TKT,TUBB6,VIM
Migration of Schwann cells	4.25026	2.162	Increased	ITGAV,LRP1,LRPAP1,NCAM1,NF1,RALA
tRNA Charging	6.67	2.121	Increased	CARS1,DARS1,FARSB,IARS1,KARS1,NARS1,TARS1,YARS1
Cell movement of neuroglia	3.96257	2.028	Increased	CAV1,ITGAV,LRP1,LRPAP1,NCAM1,NF1,RALA,SMAD3,STAT3,VIM
Mitotic Roles of Polo-Like Kinase	3.95	2	Increased	ANAPC1,ANAPC4,ANAPC5,CAPN1,HSP90AB1,PPP2R1B,SLK
RAN Signaling	3.82	2	Increased	IPO5,KPNA3,KPNB1,XPO1
Acute Myeloid Leukemia Signaling	1.74	2	Increased	IDH1,KIT,RALA,STAT3,STAT5A
Modification of reactive oxygen species	3.61979	-1.982		CYCS,Gsta4,PRDX5,TXN
Breast or colorectal cancer	16.1925	-1.969		ABCB6,ABCD3,ABCF1,ABR,ABTB1,ACAD9,ACADM,ACAT1,ACLY,ACO2,ACOT7,ACOX1,ACP2,ACSS2,ACTN1,AKR1B10,ALDH1A1,ALDH2,ANAPC1,ANAPC5,ANK3,ANXA11,APLP2,ARF4,ARHGAP1,ARPC4,ASAH1,ASNS,ASRGL1,ATG3,ATG5,ATP5F1A,ATP5F1C,ATP6V1H,BLVRA,BYSL,CAD,CAPN1,CAPN2,CARM1,CAV1,CCT2,CCT3,CCT4,CCT7,CDC5L,CENPJ,CKAP5,CLPTM1L,CMAS,CNDP2,CNOT11,COBLL1,COPE,CPNE1,CSNK1A1,CSNK2A2,CTSB,CTSD,CTSZ,CTTN,CYC1,CYCS,DAB2,DCTN1,DDX47,DERL1,…
Signaling by Rho Family GTPases	2.26	-1.89		ARPC1B,ARPC4,GNAI3,GNAS,GNB1,ITGAV,ITGB5,SEPTIN4,SEPTIN6,SEPTIN9,VIM
Cell proliferation of kidney cell lines	4.01863	-1.848		ATG5,DLST,HSP90AB1,ITPR3,LMNA,PPP2R1B,RALA,RPS15,STAT3,TJP1,TXNRD1,UBE2M,VDAC1,YBX3
Biosynthesis of purine ribonucleotide	8.76955	-1.804		ACO2,ADSS2,AK2,ATP5F1A,ATP5F1B,CAV1,CYC1,CYCS,HK2,LETM1,LONP1,MYOF,PDHA1,PPA1,SLC25A13,SLC25A5,STAT3,VDAC1
Oxidation of fatty acid	3.82391	-1.749		ABCD3,ACADL,ACADM,ACADSB,ACOX1,CPT2,CYCS,ECHS1,GNAS,HADH,HMGCS2,IDE,LPL,SLC27A4
Cell proliferation of hepatoma cell lines	4.07109	-1.73		ABCB6,AKR1B10,ASNS,ATG5,CAV1,CTSD,DYNC1H1,GALNT2,HDAC1,HTATIP2,PDHA1,RSU1,SMAD3,SND1,SQLE,STAT3,UAP1L1,VDAC1
Mammary tumor	8.1549	-1.674		ABCF1,ABR,ACAD9,ACOX1,ACP2,ACSS2,ALDH1A1,ANAPC5,ANXA11,ARF4,ARPC4,ASRGL1,ATP5F1A,ATP5F1C,BLVRA,CAD,CAPN1,CAPN2,CARM1,CAV1,CCT3,CDC5L,CKAP5,CMAS,CNDP2,CSNK1A1,CSNK2A2,CTSB,CTSD,CTSZ,CTTN,CYCS,DAB2,DERL1,DHFR,DIAPH1,DLAT,DNAJC7,DYNC1H1,EEF2,EFR3A,EIF3A,EIF3C,EIF3F,EIF3K,EIF4A1,EIF5,EPDR1,ETFDH,FH,GCN1,GLG1,GNAI3,GNAS,GNE,GSTM1,HDAC1,HEXA,HIBADH,HK2,HMGCS1,HMOX1,HSP90AB1,HTATIP2,HTRA2,HUWE1,IDH1,IGF…
Concentration of lipid	4.61979	-1.663		ACADL,ACAT1,ACAT2,ACLY,ACO2,ACOT2,ACSS2,AKR1B10,ALDH1A1,ASAH1,ATG5,CAV1,CTSD,DNAJC7,DNM2,DPP7,ENTPD5,FH,FLOT1,GALNT2,GLA,GNAS,GNE,HADH,HMOX1,IDH1,IGF2BP2,LDLR,LMNA,LPL,LRP1,LRPAP1,MYOF,P2RX4,PNPLA6,PRDX5,PRDX6,SLC25A13,SLC25A24,SLC27A4,SMAD3,STAT3,TGM2,VDAC1,XDH
Inhibition of ARE-Mediated mRNA Degradation Pathway	5.5	-1.633		CNOT11,DIS3,PPP2R1B,PSMA3,PSMA5,PSMA6,PSMB2,PSMB4,PSMB5,PSMD14,PSME3,PSME4,YWHAH
RHOA Signaling	2.32	-1.633		ARHGAP1,ARPC1B,ARPC4,PLXNA1,SEPTIN4,SEPTIN6,SEPTIN9
Necrosis	19.8894	-1.624		ACAT1,ACLY,ACO2,AKR1B10,ALDH1A1,ALDH2,ARHGAP1,ARHGAP18,ASAH1,ASNS,ATG3,ATG5,ATP5F1A,ATP5F1B,CAMK2G,CAPN1,CAPN2,CAV1,CCAR2,CCT2,CCT3,CCT4,CCT6A,CCT7,CCT8,CDK5,CKAP5,CLIC4,CLPTM1L,CNOT11,COPG1,CSNK1A1,CSNK2A2,CTSB,CTSD,CTSZ,CTTN,CYC1,CYCS,DAB2,DCTN1,DDX3X,DHFR,DLST,DNM2,DOCK1,DYNC1H1,EEF2,EHD4,EIF2B4,EIF3C,EIF3F,EIF3L,EIF4A1,ENTPD5,EPDR1,EPHX1,ETHE1,FBXL20,FH,GART,GFPT1,GNAS,GNB1,GNE,GSTM1,HDAC1,HK…
Metabolism of carbohydrate	5.65758	-1.605		ACADM,AGPAT3,AKR1B10,ALDH1A1,ALDH2,ASAH1,ATG5,CAPN2,CMAS,CTSB,EPHX1,GFPT1,GLA,GMPPB,GNB1,GNE,HEXA,HK2,IDH1,IMPA2,ITGAV,KIT,LPL,MAN2A1,MTMR2,MYOF,PDIA6,PGM2,PNPLA6,PPA1,PRDX6,RALA,SLC44A2,SMAD3,STAT3,STAT5A,TKT,TPI1,UGDH
Synthesis of purine nucleotide	15.4921	-1.569		ACAT1,ACO2,ACOT7,ADSS2,AK2,ALDH2,ATP5F1A,ATP5F1B,CAV1,CYC1,CYCS,GART,GMPPB,GMPS,HK2,HMOX1,IMPDH2,LETM1,LONP1,MYOF,PAICS,PDHA1,PFAS,PPA1,SLC25A12,SLC25A13,SLC25A5,SLC27A4,STAT3,VDAC1
Synthesis of ATP	6.7167	-1.555		ACO2,ATP5F1A,ATP5F1B,CAV1,CYC1,CYCS,HK2,LETM1,LONP1,MYOF,PDHA1,SLC25A13,SLC25A5,STAT3,VDAC1
Biosynthesis of nucleoside triphosphate	7.6925	-1.555		ACO2,ATP5F1A,ATP5F1B,CAD,CAV1,CYC1,CYCS,HK2,IMPDH2,LETM1,LONP1,MYOF,PDHA1,SLC25A13,SLC25A5,STAT3,VDAC1
Metabolism of nucleoside triphosphate	8.88606	-1.555		ACO2,AK2,ATP5F1A,ATP5F1B,ATP5F1C,CAD,CAV1,CYC1,CYCS,ENTPD5,GNAI3,HK2,IMPDH2,LETM1,LONP1,MYOF,PDHA1,SLC25A13,SLC25A5,STAT3,VDAC1
Sirtuin Signaling Pathway	5.65	-1.508		ACADL,ACLY,ACSS2,ATG3,ATG5,ATP5F1A,ATP5F1B,ATP5F1C,CYC1,HMGCS2,PDHA1,PGAM1,SLC25A5,STAT3,TOMM40,TRIM28,VDAC1,VDAC3
Cell death of neuroblastoma cell lines	11.0731	-1.486		ATG5,ATP5F1A,CAPN1,CAPN2,CCT2,CCT3,CCT4,CCT6A,CCT7,CCT8,CYCS,DCTN1,GNAS,HDAC1,IDE,KIT,LRP1,MAOA,NCAM1,STAT3,TCP1,TGM2,TXN,XDH
Depolymerization of filaments	3.95861	-1.452		CENPJ,CKAP5,DSTN,GSTM1,KIF2A,MICAL1,SPECC1L,WDR1
Ferroptosis Signaling Pathway	2.77	-1.414		ARF4,CARS1,CTSB,G3BP1,HMOX1,RALA,STAT3,TXNRD1
Necroptosis Signaling Pathway	2.31	-1.414		CAMK2G,CAPN1,CAPN2,SLC25A13,SLC25A5,TOMM40,VDAC1,VDAC3
Cell viability of fibroblast cell lines	4.09691	-1.394		ATG5,CAV1,EIF3A,FH,HDAC1,LMNA,MSH2,POLDIP2,PSMB4,SHMT2,VDAC1
Metabolism of hydrogen peroxide	4.96257	-1.394		ACOX1,CAV1,CYCS,GNAS,HSP90AB1,MAOA,PRDX5,PRDX6,PXDN,STAT3,TXN,TXNRD1
CLEAR Signaling Pathway	2.98	-1.387		ASAH1,ATP6V1H,CTSB,CTSD,GLA,HEXA,IGF2R,ITPR3,PPP2R1B,RALA,SCPEP1,VPS35,YWHAH
Protein Kinase A Signaling	1.69	-1.387		ANAPC1,ANAPC4,ANAPC5,CAMK2G,GNAI3,GNAS,GNB1,ITPR3,MYH10,PTPN23,SMAD3,UBASH3B,YWHAH
Pancreatobiliary tumor	4.88273	-1.358		ABCD3,ABR,ACAT2,ACLY,ACSF2,ALDH1A1,ANAPC5,ANK3,APLP2,ASNS,CAD,CAPN2,CARM1,CDK5,CENPJ,CKAP5,CLPTM1L,COBLL1,COPG1,CPSF3,CTSB,CTSD,CTSZ,CTTN,DCTN1,DDX3X,DERL1,DHFR,DHX30,DIAPH1,DIS3,DLST,DNAJC7,DNM2,EHD1,EIF2B4,EIF3F,EIF3L,ENTPD5,EPDR1,ETFDH,ETHE1,FMNL3,FREM2,GALNT2,GART,GDI1,GLG1,GMPPB,GMPS,GNAS,HDAC1,HMGCS1,HSP90AB1,HSPBP1,HTRA2,HUWE1,IDH1,IGF2R,IMPDH2,IPO5,ITGAV,KIT,KLHL22,KRT8,LEMD2,LMAN1,LMNA,L…
Pancreaticobiliary neoplasm	4.88273	-1.358		ABCD3,ABR,ACAT2,ACLY,ACSF2,ALDH1A1,ANAPC5,ANK3,APLP2,ASNS,CAD,CAPN2,CARM1,CDK5,CENPJ,CKAP5,CLPTM1L,COBLL1,COPG1,CPSF3,CTSB,CTSD,CTSZ,CTTN,DCTN1,DDX3X,DERL1,DHFR,DHX30,DIAPH1,DIS3,DLST,DNAJC7,DNM2,EHD1,EIF2B4,EIF3F,EIF3L,ENTPD5,EPDR1,ETFDH,ETHE1,FMNL3,FREM2,GALNT2,GART,GDI1,GLG1,GMPPB,GMPS,GNAS,HDAC1,HMGCS1,HSP90AB1,HSPBP1,HTRA2,HUWE1,IDH1,IGF2R,IMPDH2,IPO5,ITGAV,KIT,KLHL22,KRT8,LEMD2,LMAN1,LMNA,L…
Gastrointestinal tumor	21.7328	-1.319		ABCB6,ABCD3,ABCF1,ABR,ABTB1,ACAD9,ACADM,ACADSB,ACAT1,ACLY,ACO2,ACOT7,ACOX1,ACP2,ACSF2,ACSS2,ACTN1,AKR1B10,ALDH1A1,ALDH2,ANAPC1,ANAPC5,ANK3,ANXA11,APLP2,ARHGAP1,ARHGAP18,ARIH1,ARPC1B,ASAH1,ASNS,ASRGL1,ATG3,ATG5,ATP5F1A,ATP5F1B,ATP5F1C,ATP6V1H,BLMH,BLVRA,BLVRB,BYSL,CAD,CAND2,CAPN1,CAPN2,CARM1,CAV1,CCAR2,CCT2,CCT4,CCT6A,CCT7,CCT8,CDC5L,CDK5,CENPJ,CKAP5,CLIC4,CLPTM1L,CMAS,CNDP2,CNOT11,CNRIP1,COBLL1,C…
Skin lesion	5.92082	-1.263		ABCF1,ABR,ABTB1,ACAD9,ACADL,ACADM,ACADSB,ACLY,ACO2,ACOT2,ACP2,ACSF2,ACTN1,AGPAT3,AK2,AKR1B10,ALDH1A1,ALDH2,ANAPC1,ANAPC4,ANK3,APLP2,ARF4,ARHGAP18,ARPC4,ASAH1,ASNS,ASRGL1,ATG5,BLMH,BLVRA,BLVRB,BYSL,CAD,CAMK2G,CAND2,CAPN1,CAPN2,CARM1,CAV1,CCAR2,CCT2,CCT3,CCT7,CDC5L,CDK5,CENPJ,CKAP5,CLIC4,CLPTM1L,COBLL1,COPE,COPG1,CPNE1,CPSF7,CPT2,CSNK1A1,CSNK2A2,CSTF3,CTSD,CYB5A,DAB2,DCTN1,DDOST,DDX3X,DHFR,DHX30,DI…
Extraadrenal retroperitoneal tumor	10.3429	-1.224		ABCD3,ABCF1,ABR,ACADSB,ACAT1,ACAT2,ACLY,ACOT7,ACSF2,ALDH1A1,ALDH2,ANAPC4,ANAPC5,ARIH1,ASNS,ASRGL1,BLVRB,CAD,CAPN2,CAV1,CCT3,CCT8,CDK5,CENPJ,CKAP5,COBLL1,COPG1,CPSF3,CTSB,CTSD,CTSZ,CTTN,DCTN1,DDX3X,DERL1,DHFR,DHRS7,DHX30,DIAPH1,DIS3,DLST,DNAJC7,DNM2,DPP7,ECHS1,EHD1,EHD3,EIF2B4,EIF3F,ENTPD5,EPHX1,ETFDH,ETHE1,FH,FMNL3,FREM2,GALNT2,GART,GCN1,GDI1,GLG1,GMPPB,GMPS,GNAS,GNB1,GNE,GNPDA2,GSTM1,HDAC1,HK2,H…
Gastrointestinal tract cancer	21.0835	-1.206		ABCB6,ABCD3,ABCF1,ABR,ABTB1,ACAD9,ACADM,ACADSB,ACAT1,ACLY,ACO2,ACOT7,ACOX1,ACP2,ACSF2,ACSS2,ACTN1,AKR1B10,ALDH1A1,ALDH2,ANAPC1,ANAPC5,ANK3,ANXA11,APLP2,ARHGAP1,ARHGAP18,ARIH1,ARPC1B,ASAH1,ASNS,ASRGL1,ATG3,ATG5,ATP5F1A,ATP5F1B,ATP5F1C,ATP6V1H,BLMH,BLVRA,BLVRB,BYSL,CAD,CAND2,CAPN1,CAPN2,CARM1,CAV1,CCAR2,CCT2,CCT4,CCT6A,CCT7,CCT8,CDC5L,CDK5,CENPJ,CKAP5,CLIC4,CLPTM1L,CMAS,CNDP2,CNOT11,CNRIP1,COBLL1,C…
Pancreatic tumor	4.45967	-1.191		ABCD3,ABR,ACAT2,ACLY,ACSF2,ALDH1A1,ANAPC5,ASNS,CAD,CAPN2,CDK5,CENPJ,CKAP5,COBLL1,CPSF3,CTSB,CTSD,CTSZ,CTTN,DCTN1,DDX3X,DERL1,DHFR,DHX30,DIAPH1,DIS3,DNAJC7,DNM2,EHD1,EIF2B4,EIF3F,ENTPD5,ETFDH,ETHE1,FMNL3,FREM2,GALNT2,GART,GDI1,GLG1,GMPPB,GMPS,GNAS,HDAC1,HMGCS1,HSP90AB1,HSPBP1,HTRA2,HUWE1,IGF2R,IMPDH2,IPO5,ITGAV,KIT,KLHL22,LEMD2,LMNA,LONP1,LRP1,LSS,MAN2A1,MICAL1,MMUT,MSH2,MVD,MYO18A,MYOF,NF1,PDHA1,…
Metabolism of amino acids	6.75945	-1.176		ACADSB,ACAT1,ADSS2,ALDH1A1,ASNS,BLMH,CAD,CNDP2,ECHS1,GART,HIBADH,IDH1,MMUT,PCYOX1,PFAS,SHMT2,TST,TXNRD1
Endocrine gland tumor	23.2865	-1.139		ABCB6,ABCD3,ABCF1,ABR,ABTB1,ACAD9,ACADL,ACADM,ACADSB,ACAT1,ACAT2,ACLY,ACO2,ACOT2,ACOT7,ACOX1,ACP2,ACSF2,ACSS2,ACTN1,AGPAT3,AK2,ALDH1A1,ALDH2,ANAPC1,ANAPC4,ANAPC5,ANK3,ANXA11,APLP2,ARF4,ARHGAP18,ARIH1,ARL8A,ARPC1B,ARPC4,ASAH1,ASNS,ASRGL1,ATG5,ATP5F1A,ATP5F1B,ATP5F1C,ATP6V1H,BLMH,BLVRA,BLVRB,BYSL,CAD,CAMK2G,CAND2,CAPN1,CAPN2,CARM1,CAV1,CCAR2,CCT2,CCT4,CCT6A,CCT7,CCT8,CDC5L,CENPJ,CKAP5,CLIC4,CLPTM1L…
Huntington's Disease Signaling	8.58	-1.134		ATP5F1A,ATP5F1B,ATP5F1C,CAPN1,CAPN2,CDK5,CTSD,CYCS,DCTN1,DNM2,GNB1,HDAC1,PSMA3,PSMA5,PSMA6,PSMB2,PSMB4,PSMB5,PSMD14,PSME3,PSME4,TGM2
Epithelial Adherens Junction Signaling	1.79	-1.134		ARPC1B,ARPC4,DIAPH1,MYH10,PPP2R1B,RALA,YWHAH
Disassembly of filaments	4.4168	-1.132		CENPJ,CKAP5,DSTN,GSTM1,KIF2A,MICAL1,SLK,SPECC1L,VIM,WDR1
Genitourinary tumor	13.7825	-1.132		ABCB6,ABCF1,ABR,ABTB1,ACAD9,ACADM,ACADSB,ACAT1,ACLY,ACOT7,ACOX1,ACP2,ACSF2,ACSS2,AK2,ALDH1A1,ALDH2,ANAPC1,ANAPC4,ANAPC5,ANK3,ANXA11,ARF4,ARHGAP18,ARIH1,ARPC4,ASNS,ASRGL1,ATG5,ATP5F1A,ATP5F1C,ATP6V1H,BLMH,BLVRA,BLVRB,CAD,CAMK2G,CAPN1,CAPN2,CARM1,CAV1,CCT2,CCT3,CCT6A,CCT8,CDC5L,CDK5,CENPJ,CKAP5,CLIC4,CLPTM1L,CMAS,CNDP2,CNRIP1,COBLL1,COPE,COPG1,CPNE1,CPSF7,CSNK1A1,CSNK2A2,CSTF3,CTSB,CTSD,CTSZ,CTTN,C…
Metabolism of reactive oxygen species	4.21112	-1.088		ACOX1,ALDH2,ATG5,CAV1,CDK5,CTTN,CYCS,DLST,DNM2,GNAS,Gsta4,HK2,HMOX1,HSP90AB1,IDH1,LETM1,LONP1,LRP1,MAOA,PRDX5,PRDX6,PXDN,SMAD3,STAT3,STAT5A,TGM2,TRAP1,TXN,TXNRD1,VDAC1,XDH
Cerebral disorder	6.82681	-1.085		ABCD3,ACADM,ACADSB,ACLY,AGPAT3,AKR1B10,ANAPC1,ANK3,ANXA11,ASRGL1,ATP5F1B,ATP5F1C,CAD,CAMK2G,CAPN1,CAPN2,CARM1,CAV1,CCT2,CCT4,CCT7,CDK5,CKAP5,CLPTM1L,COBLL1,CPNE1,CPSF3,CTSB,CTTN,DAB2,DCTN1,DDX47,DIAPH1,DIS3,DNAJC7,DPP7,DYNC1H1,EEFSEC,EHD1,EIF3F,EIF4A1,ENTPD5,ERMP1,FARSB,FMNL3,FXR1,GART,GLG1,GMPPB,GMPS,HEXA,HMGCS1,HMOX1,HSP90AB1,HUWE1,IDE,IDH1,IGF2R,IPO5,ITGAV,ITPR3,KIF2A,KIT,KRT8,LDLR,LEMD2,LETM1…
Hydrolysis of GTP	4.91721	-1.075		EIF5,GNAS,GNB1,IPO5,NF1,RAB2A,TGM2,XPO1
Diabetes mellitus	5.75203	-1.067		ABCD3,ABCF1,ACADSB,ACOT2,ACOX1,ACSF2,ALDH1A1,ALDH2,ANAPC5,ANXA11,ATG5,CAPN1,CAPN2,CARS1,CAV1,CCAR2,CNDP2,CPT2,CTSB,CTSD,DHFR,ECHS1,EEF2,ERMP1,ETFDH,FKBP11,FLOT1,GALNT2,HADH,HDAC1,HIBADH,HK2,HMGCS2,HUWE1,IDE,IDH1,IGF2BP2,IMPDH2,ITGAV,ITGB5,ITPR3,KRT8,LCP1,LDLR,LGMN,LMNA,LPL,LRP1,MAOA,MRPL37,NUP155,OXCT1,PDK3,PPA1,PSMA3,PSMB5,PSMD14,PSME3,SHMT2,SLC27A4,STAT3,TGM2,THADA,TXN,UBE2M,UBE3C,USP46,VIM,XDH…
Catabolism of protein	9.01368	-1.054		ARIH1,CAPN1,CAPN2,CAV1,CCAR2,CCT2,CCT3,CCT4,CCT6A,CCT7,CCT8,CDK5,CNDP2,COPG1,CPNE1,CTSB,CTSD,CTSZ,DDOST,DERL1,DIAPH1,DPP7,FLOT1,HTRA2,IDE,LDLR,LGMN,LMNA,LONP1,LPL,LSS,NCKAP1,PCYOX1,PITRM1,PSMB5,PSMD14,PSME3,SF3B3,SMAD3,SNX3,TCP1,TGM2,VPS35,XPO1
Metabolism of nucleic acid component or derivative	15.9281	-1.046		ACADSB,ACAT1,ACLY,ACO2,ACOT2,ACOT7,ACSF2,ADSS2,AK2,ALDH2,ATP5F1A,ATP5F1B,ATP5F1C,CAD,CAV1,CMAS,CYC1,CYCS,DLST,ENTPD5,GART,GFPT1,GMPPB,GMPS,GNAI3,GNAS,GNB1,HK2,HMGCS2,HMOX1,IMPDH2,LETM1,LGMN,LONP1,MTAP,MYOF,PAICS,PDHA1,PFAS,PPA1,PRPSAP1,RIC8A,SLC25A12,SLC25A13,SLC25A5,SLC27A4,STAT3,UGDH,UMPS,VDAC1,XDH
M phase	3.83565	-1.044		CAPN2,CENPJ,DCTN1,DSTN,GNAI3,HDAC1,KLHL22,LMNA,MCM7,MYH10,RIC8A,SEPTIN6,SEPTIN9,SF3B3,TRIP13,WDR1
Sphere formation of tumor cell lines	3.88606	-1.031		HDAC1,HTATIP2,LRP1,MYOF,PDHA1,STAT3,TGM2,TRAP1,TRIM28,VIM
Congenital neurological disorder	3.84466	-1.029		ACADM,ALDH1A1,ASNS,CAD,CAV1,CDK5,CTSD,DDX3X,DHFR,DIAPH1,DNM2,DYNC1H1,GFPT1,GMPPB,GNE,HEXA,HMOX1,IARS1,KARS1,KIF2A,KIT,LDLR,LONP1,LPL,MAN2A2,MSH2,NARS1,NF1,NUP107,PDHA1,PDHB,PNPLA6,PSMB2,PTPN23,RALA,SDCCAG8,SLC25A12,SMAD3,SNX2,TMX2,TUBB6,YBX3
Isoleucine Degradation I	3.72	-1		ACADSB,ACAT1,ACAT2,ECHS1
RAC Signaling	1.55	-1		ARPC1B,ARPC4,ITGAV,ITGB5,NCKAP1,RALA
PTEN Signaling	1.4	-1		CSNK2A2,IGF2R,ITGAV,ITGB5,RALA,YWHAH
Cancer of cells	4.59176	-0.987		ABCB6,ABCF1,ACADL,ACADSB,ACLY,ACO2,ACOT2,ACOX1,ACSS2,ALDH1A1,ALDH2,ANK3,ANXA11,APLP2,ARF4,ARHGAP1,ARHGAP18,ARIH1,ASAH1,ASNS,ASRGL1,ATG3,ATG5,BLVRA,CAD,CAPN2,CAV1,CCT3,CCT7,CDC5L,CDK5,CENPJ,COBLL1,CPNE1,CPSF7,CSNK1A1,CSNK2A2,CSTF3,CTSB,CTTN,DAB2,DDX3X,DDX47,DHFR,DIAPH1,DIS3,DLAT,DNM2,DOCK1,DYNC1H1,EEF1G,EEF2,EEFSEC,EHD1,EIF3A,EIF4A1,EIF5,EPDR1,EPHX1,FLOT1,FREM2,G3BP1,GALNT2,GART,GCN1,GLG1,GMPPB,GN…
Nonpituitary endocrine tumor	25.684	-0.912		ABCB6,ABCD3,ABCF1,ABR,ABTB1,ACAD9,ACADL,ACADM,ACADSB,ACAT1,ACAT2,ACLY,ACO2,ACOT2,ACOT7,ACOX1,ACP2,ACSF2,ACSS2,ACTN1,AGPAT3,AK2,ALDH1A1,ALDH2,ANAPC1,ANAPC4,ANAPC5,ANK3,ANXA11,APLP2,ARF4,ARHGAP18,ARIH1,ARPC1B,ARPC4,ASAH1,ASNS,ASRGL1,ATG5,ATP5F1A,ATP5F1B,ATP5F1C,ATP6V1H,BLMH,BLVRA,BLVRB,BYSL,CAD,CAMK2G,CAND2,CAPN1,CAPN2,CARM1,CAV1,CCAR2,CCT2,CCT4,CCT6A,CCT7,CCT8,CDC5L,CENPJ,CKAP5,CLIC4,CLPTM1L,CMAS,…
Catabolism of lipid	6.03953	-0.895		ACADL,ACAT1,ACOT7,ACOX1,ASAH1,GLA,HEXA,HMGCS2,LDLR,LPL,PNPLA6,PRDX6,SLC27A4,XDH,YWHAH
Invasion of prostate cancer cell lines	4.73993	-0.892		CAPN2,CAV1,CTSB,CTSZ,ENTPD5,GNAS,HMOX1,LCP1,LMNA,MAOA,SEPTIN9,TRAP1,VIM
Respiratory system tumor	6.99568	-0.889		ABCF1,ABR,ACAT2,ACLY,ACOT2,ACOX1,ACSS2,ACTN1,AKR1B10,ALDH1A1,ANAPC1,ANAPC5,ANK3,APLP2,ARL8A,ASAH1,ASNS,ATG3,ATP5F1B,ATP5F1C,ATP6V1H,CAD,CARM1,CAV1,CCT4,CCT7,CENPJ,CLPTM1L,CMAS,CNDP2,COBLL1,COPG1,CPSF7,CPT2,CTSB,CTSD,CTSZ,CYC1,DAB2,DDX3X,DERL1,DHFR,DIAPH1,DIS3,DLAT,DNAJC7,EEF1G,EEF2,EHD1,EIF3A,EIF4A1,EPDR1,EPHX1,ETHE1,FARSB,FH,FKBP11,FMNL3,FREM2,FXR1,G3BP1,GALNT2,GART,GCN1,GLA,GLG1,GNAS,GSTM1,GTF2…
Metabolism of nucleotide	13.9281	-0.852		ACAT1,ACLY,ACO2,ACOT7,ADSS2,AK2,ALDH2,ATP5F1A,ATP5F1B,ATP5F1C,CAD,CAV1,CYC1,CYCS,DLST,ENTPD5,GART,GMPPB,GMPS,GNAI3,GNAS,GNB1,HK2,HMOX1,IMPDH2,LETM1,LGMN,LONP1,MYOF,PAICS,PDHA1,PFAS,PPA1,PRPSAP1,RIC8A,SLC25A12,SLC25A13,SLC25A5,SLC27A4,STAT3,UGDH,UMPS,VDAC1,XDH
Synthesis of nucleotide	14.1096	-0.852		ACAT1,ACO2,ACOT7,ADSS2,AK2,ALDH2,ATP5F1A,ATP5F1B,CAD,CAV1,CYC1,CYCS,GART,GMPPB,GMPS,GNAS,GNB1,HK2,HMOX1,IMPDH2,LETM1,LGMN,LONP1,MYOF,PAICS,PDHA1,PFAS,PPA1,PRPSAP1,RIC8A,SLC25A12,SLC25A13,SLC25A5,SLC27A4,STAT3,UGDH,UMPS,VDAC1,XDH
Beta-oxidation of fatty acid	4.08619	-0.849		ABCD3,ACADL,ACADM,ACADSB,ACOX1,CPT2,ECHS1,HADH,HMGCS2
Pancreatic lesion	4.75696	-0.818		ABCD3,ABR,ACAT2,ACLY,ACSF2,ALDH1A1,ANAPC5,ASNS,CAD,CAPN2,CDK5,CENPJ,CKAP5,COBLL1,CPSF3,CTSB,CTSD,CTSZ,CTTN,DCTN1,DDX3X,DERL1,DHFR,DHX30,DIAPH1,DIS3,DNAJC7,DNM2,EEFSEC,EHD1,EIF2B4,EIF3F,ENTPD5,ETFDH,ETHE1,FMNL3,FREM2,GALNT2,GART,GDI1,GLG1,GMPPB,GMPS,GNAS,HDAC1,HMGCS1,HSP90AB1,HSPBP1,HTRA2,HUWE1,IGF2R,IMPDH2,IPO5,ITGAV,KIT,KLHL22,KRT8,LEMD2,LMNA,LONP1,LRP1,LSS,MAN2A1,MICAL1,MMUT,MSH2,MVD,MYO18A,MYO…
AMPK Signaling	1.67	-0.816		AK2,CPT2,EEF2,GNAI3,GNAS,GNB1,PPM1G,PPP2R1B,RAB2A
Import of protein	3.81816	-0.816		DNAJA1,HSP90AB1,IPO5,KPNB1,LMNA,NUP155,PITRM1,STAT3,TOMM40,TRIM28,XPO1
Sensitivity of tumor cell lines	8.03012	-0.81		ACLY,APLP2,CARS1,CDK5,CSTF3,CTTN,EHD1,FBXL20,GPS1,HK2,HUWE1,IDE,LMNA,MGAT2,NF1,PPM1G,PSMA3,PSMA5,PSMB2,RIC8A,TJP1,TMX2,TRIM28,TRIP13,UBE3C,VDAC1,VIM,XPO1
Formation of focal adhesions	3.73049	-0.788		ACTN1,CAPN1,CAV1,CTTN,EHD1,GNB1,LRP1,RCC2,SLK,SMAD3,TGM2,VIM
Sensitivity of cells	6.64589	-0.787		ACLY,APLP2,CARS1,CDK5,CSTF3,CTTN,EHD1,FBXL20,GPS1,HK2,HUWE1,IDE,LMNA,MGAT2,MSH2,NF1,PAFAH2,PPM1G,PSMA3,PSMA5,PSMB2,RIC8A,TGM2,TJP1,TMX2,TRIM28,TRIP13,UBE3C,VDAC1,VIM,XPO1
Storage of lipid	3.54061	-0.762		CAV1,EHD1,GLA,HEXA,ITGAV,LPL,MGAT2,STAT5A
Gastrointestinal carcinoma	20.8928	-0.762		ABCB6,ABCD3,ABCF1,ABR,ABTB1,ACAD9,ACADM,ACADSB,ACAT1,ACLY,ACO2,ACOT7,ACOX1,ACP2,ACSF2,ACSS2,ACTN1,AKR1B10,ALDH1A1,ALDH2,ANAPC1,ANAPC5,ANK3,ANXA11,APLP2,ARHGAP1,ARHGAP18,ARIH1,ARPC1B,ASAH1,ASNS,ASRGL1,ATG3,ATG5,ATP5F1A,ATP5F1B,ATP5F1C,ATP6V1H,BLMH,BLVRA,BLVRB,BYSL,CAD,CAND2,CAPN1,CAPN2,CARM1,CAV1,CCAR2,CCT2,CCT4,CCT6A,CCT7,CCT8,CDC5L,CDK5,CENPJ,CKAP5,CLIC4,CLPTM1L,CMAS,CNDP2,CNOT11,CNRIP1,COBLL1,C…
Apoptosis of tumor cell lines	8.92812	-0.761		ACO2,AKR1B10,ASNS,ATG5,CAMK2G,CAPN1,CAPN2,CAV1,CCAR2,CCT2,CCT4,CDK5,CKAP5,CLPTM1L,CSNK1A1,CSNK2A2,CTSB,CTSD,CTTN,CYCS,DAB2,DNM2,DYNC1H1,EIF3F,EIF4A1,ENTPD5,EPDR1,ETHE1,FBXL20,GNAS,GNE,HDAC1,HK2,HMOX1,HSP90AB1,HTATIP2,HTRA2,HUWE1,IDE,IGF2BP2,IGF2R,ITGAV,ITPR3,KIT,KPNB1,LRP1,MAOA,MSH2,NCAM1,NF1,PAFAH2,PCBP2,PDHA1,PRMT5,PSMA5,PSME3,RABGGTA,RCC2,RPA1,SEPTIN4,SLC25A5,SMAD3,SND1,STAT3,STAT5A,TCP1,TGM2,…
Hydrolysis of nucleotide	4.74715	-0.739		ABCD3,CCT4,EIF5,GNAS,GNB1,IPO5,MYO18A,NF1,RAB2A,TGM2,XPO1
Apoptosis of neuroblastoma cell lines	5.25964	-0.711		CAPN1,CAPN2,CYCS,GNAS,IDE,LRP1,MAOA,NCAM1,STAT3,TGM2,TXN,XDH
PPARα/RXRα Activation	2.26	-0.707		ACADL,ACOX1,CKAP5,GNAS,HSP90AB1,ITGB5,LPL,RALA,SMAD3
Esterification of lipid	3.52578	-0.707		ACAT1,ACAT2,CAV1,LDLR,LPL,SLC27A4
Lung tumor	5.50307	-0.684		ABCF1,ABR,ACAT2,ACLY,ACOT2,ACOX1,ACSS2,ACTN1,AKR1B10,ALDH1A1,ANAPC1,ANAPC5,APLP2,ARL8A,ASAH1,ASNS,ATG3,ATP5F1B,ATP6V1H,CAD,CARM1,CAV1,CCT4,CCT7,CENPJ,CLPTM1L,CMAS,CNDP2,COPG1,CPSF7,CTSB,CTSD,CTSZ,CYC1,DAB2,DDX3X,DERL1,DHFR,DIAPH1,DIS3,DNAJC7,EEF1G,EEF2,EHD1,EIF3A,EIF4A1,EPDR1,EPHX1,ETHE1,FARSB,FH,FKBP11,FREM2,FXR1,G3BP1,GALNT2,GART,GCN1,GLA,GLG1,GNAS,GSTM1,HDAC1,HK2,HMGCS2,HMOX1,HSP90AB1,HTATIP2,…
Translation	3.61083	-0.68		ABCF1,CKAP5,DARS1,DDX3X,DHFR,EEF2,EIF2B4,EIF3C,EIF3F,EIF3K,EIF3L,EIF4A1,EIF5,FARSB,FXR1,IGF2BP2,TST
Transport of molecule	5.15552	-0.617		ABCB6,ABCD3,ACADL,ACAT1,ACAT2,ACLY,ANK3,APLP2,ASAH1,ATP5F1B,CAMK2G,CAV1,CDK5,CKAP5,CLIC4,CPNE1,CPT2,CTTN,DCTN1,DDX3X,DNAJA1,DNM2,EHD1,EPHX1,FH,GNAI3,GNAS,HK2,HMOX1,HSP90AB1,IGF2R,IPO5,ITGAV,ITPR3,KPNB1,KRT8,LDLR,LETM1,LMNA,LPL,LRP1,LSS,MYO18A,NF1,NUP107,NUP155,P2RX4,PCYOX1,PDIA4,PITRM1,PRDX6,RAB2A,SEC23A,SLC25A12,SLC25A13,SLC25A22,SLC25A24,SLC27A4,SLC44A2,SNX3,SNX7,STAT3,TOMM40,TRIM28,TRPC4,U2AF2…
Autophagy	5.37366	-0.602		ACLY,ACP2,ASAH1,ATG3,ATG5,CAPN1,CCT8,CTSB,CTSD,EEF2,FBXL20,GDI1,GNAI3,GNAS,GORASP2,HDAC1,HK2,HMOX1,KLHL22,LETM1,MSH2,MYOF,PNISR,POLDIP2,PSMA5,PSMB5,RAB2A,RAB5C,SLC25A5,STAT3,TGM2,UBASH3B,VDAC1,VPS35,XPO1
Proteolysis	3.95861	-0.583		CAPN1,CAPN2,CDK5,CNDP2,CPNE1,CTSB,CTSD,CTSZ,DIAPH1,HTRA2,IDE,LGMN,LONP1,LPL,PITRM1,PSMB5,TGM2
Synthesis of carbohydrate	4.4034	-0.577		ACADM,AGPAT3,ALDH1A1,ASAH1,CAPN2,CMAS,GFPT1,GMPPB,GNB1,GNE,HEXA,IDH1,ITGAV,KIT,LPL,MAN2A1,MTMR2,PDIA6,PNPLA6,PPA1,RALA,SLC44A2,SMAD3,STAT3,STAT5A,TKT,TPI1,UGDH
Malignant neoplasm of respiratory system	7.06198	-0.567		ABCF1,ABR,ACAT2,ACLY,ACOT2,ACOX1,ACSS2,ACTN1,AKR1B10,ALDH1A1,ANAPC1,ANAPC5,ANK3,APLP2,ARL8A,ASAH1,ASNS,ATG3,ATP5F1B,ATP5F1C,ATP6V1H,CAD,CARM1,CAV1,CCT4,CCT7,CENPJ,CLPTM1L,CMAS,CNDP2,COBLL1,COPG1,CPSF7,CPT2,CTSB,CTSD,CTSZ,CYC1,DAB2,DDX3X,DERL1,DHFR,DIAPH1,DIS3,DLAT,DNAJC7,EEF1G,EEF2,EHD1,EIF3A,EIF4A1,EPDR1,ETHE1,FARSB,FH,FKBP11,FMNL3,FREM2,FXR1,G3BP1,GALNT2,GART,GCN1,GLA,GLG1,GNAS,GSTM1,GTF2E1,HDA…
Interaction of neuroglia	4.73283	-0.555		CAV1,ITGAV,LRP1,LRPAP1,NF1,RIC8A
Conjugation of glutathione	4.8041	-0.523		GSTA3,Gsta4,GSTM1,Gstm3,XDH
Digestive organ tumor	20.1373	-0.499		ABCB6,ABCD3,ABCF1,ABR,ABTB1,ACAD9,ACADM,ACADSB,ACAT1,ACAT2,ACLY,ACO2,ACOT7,ACOX1,ACP2,ACSF2,ACSS2,ACTN1,AK2,AKR1B10,ALDH1A1,ALDH2,ANAPC1,ANAPC5,ANK3,ANXA11,APLP2,ARHGAP1,ARHGAP18,ARIH1,ARPC1B,ASAH1,ASNS,ASRGL1,ATG3,ATG5,ATP5F1A,ATP5F1B,ATP5F1C,ATP6V1H,BLMH,BLVRA,BLVRB,BYSL,CAD,CAMK2G,CAND2,CAPN1,CAPN2,CARM1,CAV1,CCAR2,CCT2,CCT4,CCT6A,CCT7,CCT8,CDC5L,CDK5,CENPJ,CKAP5,CLIC4,CLPTM1L,CMAS,CNDP2,CNOT1…
Concentration of ATP	6.01637	-0.483		ACLY,ACSS2,ATG5,ATP5F1B,CAV1,CDK5,KRT8,LETM1,LMNA,LONP1,LPL,MAOA,SLC25A12,SLC25A13,VDAC1,XDH
Apoptosis	14.0301	-0.477		ACLY,ACO2,AKR1B10,ALDH1A1,ALDH2,ANXA11,ARF4,ARHGAP1,ARHGAP18,ASAH1,ASNS,ATG3,ATG5,BLVRA,CAMK2G,CAPN1,CAPN2,CAV1,CCAR2,CCT2,CCT4,CDK5,CENPJ,CKAP5,CLIC4,CLPTM1L,CSNK1A1,CSNK2A2,CTSB,CTSD,CTSZ,CTTN,CYCS,DAB2,DCTN1,DDX3X,DDX47,DHFR,DNAJA1,DNM2,DPP7,DYNC1H1,EHD1,EHD3,EHD4,EIF3C,EIF3F,EIF4A1,ENTPD5,EPDR1,EPHX1,ETHE1,FBXL20,FH,FXR1,GFPT1,GNAS,GNB1,GNE,HDAC1,HK2,HMOX1,HSP90AB1,HSPBP1,HTATIP2,HTRA2,HUWE1,…
Intraabdominal organ tumor	19.4157	-0.468		ABCB6,ABCD3,ABCF1,ABR,ABTB1,ACAD9,ACADM,ACADSB,ACAT1,ACAT2,ACLY,ACO2,ACOT7,ACOX1,ACP2,ACSF2,ACSS2,ACTN1,AK2,AKR1B10,ALDH1A1,ALDH2,ANAPC1,ANAPC4,ANAPC5,ANK3,ANXA11,APLP2,ARHGAP1,ARHGAP18,ARIH1,ARPC1B,ASAH1,ASNS,ASRGL1,ATG3,ATG5,ATP5F1A,ATP5F1B,ATP5F1C,ATP6V1H,BLMH,BLVRA,BLVRB,BYSL,CAD,CAMK2G,CAND2,CAPN1,CAPN2,CARM1,CAV1,CCAR2,CCT2,CCT3,CCT4,CCT6A,CCT7,CCT8,CDC5L,CDK5,CENPJ,CKAP5,CLIC4,CLPTM1L,CMAS…
Invasion of cells	7.68403	-0.459		ACAT1,ACSS2,ANK3,ARF4,ATG5,CAMK2G,CAPN2,CAV1,CDK5,CNDP2,CSNK2A2,CTSB,CTSD,CTSZ,CTTN,DAB2,DIAPH1,DNM2,DOCK1,EIF3A,EIF3F,EIF4A1,ENTPD5,EPDR1,FH,FMNL3,GALNT2,GNAI3,GNAS,HDAC1,HMOX1,HSP90AB1,HTATIP2,ITGAV,KIF2A,KIT,KRT8,LCP1,LGMN,LMNA,LRP1,LRPAP1,MAOA,MYH10,NCKAP1,NF1,PRMT5,PTPN23,RALA,SCRN3,SEPTIN9,SLC25A13,SMAD3,SND1,STAT3,STAT5A,TGM2,TJP1,TM9SF4,TMPO,TRAP1,UGDH,VDAC1,VIM,VPS35,XDH
Cell viability of embryonic stem cell lines	3.82974	-0.447		PSMA6,PSMD14,RPA1,TRIM28,U2AF2
Scoliosis	4.77728	-0.447		ACP2,ATP5F1A,CAMK2G,LMNA,MGAT2,PPA1,SMAD3,SYNE1,TCP1,UGDH,WDR1
Kyphoscoliosis	5.04964	-0.447		ACP2,LMNA,MGAT2,SMAD3,SYNE1
Renal cancer	7.47886	-0.447		ABCF1,ACADSB,ACAT1,ACOT7,ALDH2,ANAPC4,ARIH1,ASNS,ASRGL1,BLVRB,CAD,CAV1,CCT3,CCT8,COPG1,DHRS7,DHX30,DIS3,DLST,DNM2,DPP7,ECHS1,EHD3,EPHX1,FH,GCN1,GNAS,GNB1,GNE,GNPDA2,GSTM1,HK2,HMOX1,HSP90AB1,IDH1,KHSRP,KIT,KRT8,LCP1,LMNA,LRP1,MAN2A1,MMUT,MRPL37,MSH2,NCAM1,NF1,PDHB,PDXDC1,PITRM1,PLOD2,PLXNA1,PNISR,RALA,RBM14,RCC2,RIN1,RSU1,SCRN3,SELENBP1,SLC25A5,SLC44A2,SNX2,STAT3,SYNE1,TGM2,TJP1,TMPO,TRAP1,TRIM28,…
Synthesis of terpenoid	4.28567	-0.427		ABCD3,ACAT1,ACAT2,ACLY,ALDH1A1,Aldh1a7,ASAH1,CAV1,CYB5A,DAB2,DIAPH1,GSTA3,HMGCS1,LDLR,LSS,MVD,SMAD3,SQLE,VIM,XDH
Head and neck tumor	25.2255	-0.418		ABCB6,ABCD3,ABCF1,ABR,ABTB1,ACAD9,ACADL,ACADM,ACADSB,ACAT1,ACAT2,ACLY,ACO2,ACOT2,ACOT7,ACOX1,ACP2,ACSF2,ACSS2,ACTN1,AGPAT3,AK2,AKR1B10,ALDH1A1,ALDH2,ANAPC1,ANAPC4,ANAPC5,ANK3,ANXA11,APLP2,ARF4,ARHGAP1,ARHGAP18,ARIH1,ARPC1B,ARPC4,ASAH1,ASNS,ASRGL1,ATG5,ATP5F1A,ATP5F1B,ATP5F1C,ATP6V1H,BLMH,BLVRA,BLVRB,BYSL,CAD,CAMK2G,CAND2,CAPN1,CAPN2,CARM1,CAV1,CCAR2,CCT2,CCT3,CCT4,CCT6A,CCT7,CCT8,CDC5L,CENPJ,CKAP…
Motor dysfunction or movement disorder	6.11295	-0.41		ACADM,ACAT1,ACTN1,ALDH2,ANK3,APLP2,ARF4,ASAH1,ATG5,ATP5F1A,ATP5F1B,ATP5F1C,CAV1,CDK5,COPE,CTSB,CTSD,CYC1,CYCS,DHFR,DHX30,DNAJA1,DYNC1H1,EEF2,EIF3K,ETHE1,FARSB,FLOT1,GNAS,GNB1,HADH,HEXA,HMGCS2,HMOX1,HTRA2,IGF2R,ISOC1,LDLR,LGMN,LMNA,LPL,LRP1,MAOA,MGAT2,MTMR2,NARS1,NCAM1,NF1,PDK3,PITRM1,PLOD1,PLOD2,PNPLA6,PRDX6,SCAMP5,SEPTIN4,SEPTIN6,SLC25A22,SYNE1,TGM2,TPI1,TUBB6,TXN,VIM,VPS35
Malignant solid organ tumor	6.50724	-0.398		ABCF1,ABR,ABTB1,ACAD9,ACADL,ACADM,ACADSB,ACLY,ACO2,ACOT2,ACP2,ACSF2,ACTN1,AGPAT3,AK2,AKR1B10,ALDH1A1,ALDH2,ANAPC1,ANAPC4,ANK3,APLP2,ARF4,ARHGAP18,ARPC4,ASAH1,ASNS,ASRGL1,ATG5,BLVRA,BLVRB,BYSL,CAD,CAMK2G,CAND2,CAPN1,CAPN2,CARM1,CAV1,CCAR2,CCT2,CCT3,CCT7,CCT8,CDC5L,CDK5,CENPJ,CKAP5,CLIC4,CLPTM1L,COBLL1,COPE,COPG1,CPNE1,CPSF7,CPT2,CSNK1A1,CSNK2A2,CSTF3,CTSD,CYB5A,DAB2,DCTN1,DDOST,DDX3X,DHFR,DHX30,DI…
fMLP Signaling in Neutrophils	2.19	-0.378		ARPC1B,ARPC4,GNAI3,GNAS,GNB1,ITPR3,RALA
Production of reactive oxygen species	3.71444	-0.377		ACOX1,ATG5,CAV1,CDK5,CTTN,DLST,DNM2,GNAS,Gsta4,HK2,HMOX1,HSP90AB1,IDH1,LETM1,LONP1,LRP1,MAOA,STAT5A,TGM2,TRAP1,TXNRD1,VDAC1,XDH
Lung cancer	5.14086	-0.352		ABCF1,ABR,ACAT2,ACLY,ACOT2,ACOX1,ACTN1,AKR1B10,ALDH1A1,ANAPC1,ANAPC5,APLP2,ARL8A,ASAH1,ASNS,ATG3,ATP5F1B,ATP6V1H,CAD,CARM1,CAV1,CCT4,CCT7,CENPJ,CLPTM1L,CMAS,CNDP2,COPG1,CPSF7,CTSB,CTSD,CTSZ,CYC1,DAB2,DDX3X,DERL1,DHFR,DIAPH1,DIS3,DNAJC7,EEF1G,EEF2,EHD1,EIF3A,EIF4A1,EPDR1,ETHE1,FARSB,FH,FKBP11,FREM2,FXR1,G3BP1,GALNT2,GART,GCN1,GLA,GLG1,GNAS,GSTM1,HDAC1,HK2,HMGCS2,HMOX1,HSP90AB1,HTATIP2,HUWE1,IDH1,I…
Sensitivity of breast cancer cell lines	4.12494	-0.342		CSTF3,FBXL20,LMNA,PPM1G,PSMA3,PSMA5,XPO1
Metabolism of terpenoid	4.67985	-0.333		ACAT2,ACLY,AKR1B10,ALDH1A1,Aldh1a7,APLP2,CAV1,DIAPH1,GSTA3,HMGCS1,LDLR,LGMN,LRP1,LSS,MAOA,SMAD3,SQLE,STAT5A,VIM,XDH,YWHAH
Formation of solid tumor	22.0804	-0.328		ABCB6,ABCD3,ABCF1,ABR,ABTB1,ACAD9,ACADM,ACADSB,ACAT1,ACLY,ACO2,ACOT2,ACOT7,ACOX1,ACP2,ACSF2,ACSS2,ACTN1,AGPAT3,AK2,AKR1B10,ALDH1A1,ALDH2,ANAPC1,ANAPC4,ANAPC5,ANK3,ANXA11,APLP2,ARF4,ARHGAP1,ARIH1,ASAH1,ASNS,ASRGL1,ATG3,ATG5,ATP5F1B,ATP5F1C,ATP6V1H,BLVRB,BYSL,CAD,CAMK2G,CAPN1,CAPN2,CARM1,CAV1,CCAR2,CCT2,CCT3,CCT4,CCT6A,CCT7,CCT8,CDC5L,CDK5,CENPJ,CKAP5,CLIC4,CLPTM1L,CMAS,CNDP2,CNOT11,CNRIP1,COBLL1,C…
Extracranial solid tumor	19.3536	-0.307		ABCB6,ABCD3,ABCF1,ABR,ABTB1,ACAD9,ACADL,ACADM,ACADSB,ACAT1,ACAT2,ACLY,ACO2,ACOT2,ACOT7,ACOX1,ACP2,ACSF2,ACSS2,ACTN1,AGPAT3,AK2,AKR1B10,ALDH1A1,ALDH2,ANAPC1,ANAPC4,ANAPC5,ANK3,ANXA11,APLP2,ARF4,ARHGAP1,ARHGAP18,ARIH1,ARL8A,ARPC1B,ARPC4,ASAH1,ASNS,ASRGL1,ATG3,ATG5,ATP5F1A,ATP5F1B,ATP5F1C,ATP6V1H,BLMH,BLVRA,BLVRB,BYSL,CAD,CAMK2G,CAND2,CAPN1,CAPN2,CARM1,CAV1,CCAR2,CCT2,CCT3,CCT4,CCT6A,CCT7,CCT8,CDC5L…
Xenobiotic Metabolism PXR Signaling Pathway	3.39	-0.302		ALDH1A1,ALDH2,CAMK2G,CDK5,DNAJC7,ESD,GSTA3,GSTM1,Gstm3,HSP90AB1,MAOA
Senescence Pathway	3.29	-0.302		ANAPC1,ANAPC4,ANAPC5,CAPN1,CAPN2,DLAT,ITPR3,NF1,PDHA1,PDHB,PDK3,PPP2R1B,RALA,SMAD3
Size of body	3.91721	-0.296		ACOX1,APLP2,ARHGAP1,BLMH,CAV1,CLIC4,CTSD,DNAJA1,DOCK1,EHD1,EHD3,EHD4,ENTPD5,FBXL20,GLG1,GNAS,HK2,HMOX1,HTRA2,IGF2R,ITPR3,KRT8,LGMN,LMNA,MGAT2,MMUT,MTMR2,MYH10,MYOF,PCBP2,SLC25A13,SLC27A4,SLC44A2,SMAD3,SNX2,STAT3,STAT5A,SYNE1,TKT,XDH
Non-malignant disorder	6.16052	-0.279		ACSF2,ACSS2,AK2,ALDH1A1,ALDH2,ANK3,APLP2,ASAH1,ATG5,ATP5F1A,BYSL,CAD,CAND2,CAPN2,CAV1,CCT7,COBLL1,CSNK2A2,CTSB,DDOST,DHFR,DIAPH1,DYNC1H1,ENTPD5,ETHE1,FARSB,FH,GLA,GLG1,GNAS,GSTA3,Gsta4,GSTM1,HDAC1,HEXA,HIBADH,HMGCS1,HMOX1,HSP90AB1,HTATIP2,HUWE1,IDH1,IMPDH2,ISOC1,ITGAV,ITGB5,KIT,KPNA3,KRT8,LONP1,MAN2A2,MAOA,MCM7,MGAT2,MMUT,MSH2,MYH10,NCAM1,NF1,PDIA4,PPA1,PRDX5,PRDX6,PRMT5,PRPF8,PSMA3,PSMA6,PSMB4,R…
Metabolism of protein	12.684	-0.265		ABCF1,ARIH1,CAPN1,CAPN2,CAV1,CCAR2,CCT2,CCT3,CCT4,CCT6A,CCT7,CCT8,CDK5,CKAP5,CNDP2,COPG1,CPNE1,CTSB,CTSD,CTSZ,DARS1,DDOST,DDX3X,DERL1,DHFR,DIAPH1,DPP7,EEF2,EIF2B4,EIF3A,EIF3C,EIF3F,EIF3K,EIF3L,EIF4A1,EIF5,ERP44,FARSB,FLOT1,FXR1,HDAC1,HTRA2,IDE,IGF2BP2,LDLR,LGMN,LMNA,LONP1,LPL,LSS,NCKAP1,PCYOX1,PITRM1,PPM1G,PSMB5,PSMD14,PSME3,RPS15,SF3B3,SMAD3,SNX3,STAT3,TCP1,TGM2,TST,TXN,VIM,VPS35,XPO1
Abdominal adenocarcinoma	18.7471	-0.265		ABCB6,ABCD3,ABCF1,ABR,ABTB1,ACAD9,ACADM,ACADSB,ACAT1,ACAT2,ACLY,ACO2,ACOT7,ACOX1,ACP2,ACSF2,ACSS2,ACTN1,AKR1B10,ALDH1A1,ALDH2,ANAPC1,ANAPC4,ANAPC5,ANK3,ANXA11,APLP2,ARHGAP1,ARHGAP18,ARIH1,ARPC1B,ASAH1,ASNS,ASRGL1,ATG3,ATG5,ATP5F1A,ATP5F1B,ATP5F1C,ATP6V1H,BLMH,BLVRA,BLVRB,BYSL,CAD,CAMK2G,CAND2,CAPN1,CAPN2,CARM1,CCAR2,CCT2,CCT3,CCT4,CCT6A,CCT7,CCT8,CDC5L,CDK5,CENPJ,CKAP5,CLIC4,CLPTM1L,CMAS,CNDP2,CN…
Internalization of protein	3.89279	-0.239		DNAJA1,DNM2,HSP90AB1,IPO5,KPNB1,LMNA,NUP155,PITRM1,STAT3,TOMM40,TRIM28,XPO1
Urinary tract cancer	6.93181	-0.239		ABCF1,ACAD9,ACADSB,ACAT1,ACOT7,ALDH2,ANAPC4,ARIH1,ASNS,ASRGL1,ATG5,BLVRB,CAD,CAMK2G,CAV1,CCT3,CCT8,COPE,COPG1,CPNE1,CYC1,DHFR,DHRS7,DHX30,DIS3,DLST,DNM2,DOCK1,DPP7,DYNC1H1,ECHS1,EEFSEC,EFR3A,EHD3,EIF3A,EIF3F,ENTPD5,EPDR1,EPHX1,FH,FREM2,GART,GCN1,GMPPB,GNAS,GNB1,GNE,GNPDA2,GSTM1,GTF2E1,HK2,HMOX1,HSP90AB1,HUWE1,IDH1,IPO5,ITGAV,ITPR3,KHSRP,KIT,KRT8,LCP1,LMNA,LRP1,MAN2A1,MCM7,MMUT,MRPL37,MSH2,MTAP,MV…
Benign lesion	5.48413	-0.238		ACSF2,AK2,ALDH1A1,ALDH2,APLP2,ATG5,BLMH,BYSL,CAD,CAV1,CSNK2A2,CTSB,DDOST,DHFR,ENTPD5,ETHE1,FH,GLG1,GNAS,GSTA3,Gsta4,GSTM1,HDAC1,HMOX1,HSP90AB1,HTATIP2,HUWE1,IDH1,IMPDH2,ISOC1,KIT,KPNA3,LDLR,MAOA,MGAT2,MMUT,MSH2,MYH10,NCAM1,NF1,PPA1,PRDX6,PRMT5,PRPF8,PSMA6,RPS15,SLC27A4,SMAD3,SND1,STAT3,STAT5A,STT3A,SYNE1,TGM2,TINAGL1
Immune response of tumor cell lines	4.69897	-0.217		ARPC4,ATG5,CTSB,CTSD,ERP44,GNE,HMOX1,IDH1,KIF2A,MSH2,NF1,RALA,STAT3,STT3A,TGM2,VIM
Nonhematologic malignant neoplasm	22.699	-0.216		ABCB6,ABCD3,ABCF1,ABR,ABTB1,ACAD9,ACADL,ACADM,ACADSB,ACAT1,ACAT2,ACLY,ACO2,ACOT2,ACOT7,ACOX1,ACP2,ACSF2,ACSS2,ACTN1,AGPAT3,AK2,AKR1B10,ALDH1A1,ALDH2,ANAPC1,ANAPC4,ANAPC5,ANK3,ANXA11,APLP2,ARF4,ARHGAP1,ARHGAP18,ARIH1,ARL8A,ARPC1B,ARPC4,ASAH1,ASNS,ASRGL1,ATG3,ATG5,ATP5F1A,ATP5F1B,ATP5F1C,ATP6V1H,BLMH,BLVRA,BLVRB,BYSL,CAD,CAMK2G,CAND2,CAPN1,CAPN2,CARM1,CAV1,CCAR2,CCT2,CCT3,CCT4,CCT6A,CCT7,CCT8,CDC5L…
Cell death of connective tissue cells	5.37161	-0.207		ARHGAP1,ASAH1,ATG3,ATG5,CLIC4,CTSB,CTSD,CYCS,DDX3X,EIF3C,ENTPD5,EPHX1,FH,HMOX1,HTRA2,IDH1,IGF2R,ITGAV,KRT8,LMNA,LRPAP1,MICAL1,MSH2,PPP2R1B,PRDX6,SLC25A24,SLK,SMAD3,STAT3,TGM2,TXN,VDAC1,VIM,XDH
Neoplasia of cells	5.6968	-0.207		ABCB6,ABCF1,ABTB1,ACADL,ACADSB,ACLY,ACO2,ACOT2,ACOX1,ACSS2,ALDH1A1,ALDH2,ANAPC1,ANAPC4,ANK3,ANXA11,APLP2,ARF4,ARHGAP1,ARHGAP18,ARIH1,ASAH1,ASNS,ASRGL1,ATG3,ATG5,ATP5F1A,ATP6V1H,BLVRA,CAD,CAPN2,CAV1,CCT3,CCT7,CDC5L,CDK5,CENPJ,CNDP2,COBLL1,CPNE1,CPSF7,CPT2,CSNK1A1,CSNK2A2,CSTF3,CTSB,CTTN,CYCS,DAB2,DCTN1,DDX3X,DDX47,DHFR,DIAPH1,DIS3,DLAT,DNM2,DOCK1,DYNC1H1,EEF1G,EEF2,EEFSEC,EFR3A,EHD1,EIF3A,EIF3C,EI…
Disorder of lipid metabolism	7.34775	-0.204		ACAD9,ACADL,ACADM,ACAT1,ACAT2,ACLY,ACOX1,CAV1,CPT2,DAB2,ETFDH,GLA,HADH,HEXA,IDH1,IMPDH2,KIT,LCP1,LDLR,LMNA,LPL,LRP1,NF1,OXCT1
Movement Disorders	5.98297	-0.199		ACADM,ACAT1,ACTN1,ALDH2,ANK3,APLP2,ARF4,ASAH1,ATG5,ATP5F1A,ATP5F1B,ATP5F1C,CAV1,CDK5,COPE,CTSB,CTSD,CYC1,CYCS,DHFR,DHX30,DNAJA1,DYNC1H1,EEF2,EIF3K,ETHE1,FARSB,FLOT1,GNAS,GNB1,HADH,HEXA,HMGCS2,HMOX1,HTRA2,IGF2R,ISOC1,LDLR,LGMN,LMNA,LPL,LRP1,MAOA,MGAT2,MTMR2,NARS1,NCAM1,NF1,PDK3,PITRM1,PLOD2,PNPLA6,PRDX6,SCAMP5,SEPTIN4,SEPTIN6,SLC25A22,SYNE1,TGM2,TPI1,TUBB6,TXN,VIM,VPS35
Synthesis of reactive oxygen species	3.5376	-0.194		ACOX1,ALDH2,ATG5,CAV1,CDK5,CTTN,CYCS,DLST,DNM2,GNAS,Gsta4,HK2,HMOX1,HSP90AB1,IDH1,LETM1,LONP1,LRP1,MAOA,PRDX6,SMAD3,STAT3,STAT5A,TGM2,TRAP1,TXNRD1,VDAC1,XDH
Binding of neuroglia	4.12901	-0.152		CAV1,ITGAV,LRP1,LRPAP1,RIC8A
Genitourinary carcinoma	7.56543	-0.14		ABCB6,ABCF1,ABR,ABTB1,ACAD9,ACADM,ACADSB,ACAT1,ACLY,ACOT7,ACOX1,ACP2,ACSF2,ACSS2,ALDH1A1,ALDH2,ANAPC1,ANAPC4,ANAPC5,ANK3,ANXA11,ARF4,ARHGAP18,ARIH1,ARPC4,ASNS,ASRGL1,ATG5,ATP6V1H,BLVRB,CAD,CAMK2G,CAPN1,CAPN2,CARM1,CAV1,CCT2,CCT3,CCT6A,CCT8,CDC5L,CDK5,CENPJ,CKAP5,CMAS,COPE,COPG1,CPNE1,CSNK1A1,CSNK2A2,CSTF3,CTSB,CTSD,CTSZ,CTTN,CYC1,DAB2,DCTN1,DDX3X,DERL1,DHFR,DHRS1,DHRS7,DHX30,DIAPH1,DIS3,DLAT,DLST…
Adenocarcinoma	18.4437	-0.137		ABCB6,ABCD3,ABCF1,ABR,ABTB1,ACAD9,ACADM,ACADSB,ACAT1,ACAT2,ACLY,ACO2,ACOT7,ACOX1,ACP2,ACSF2,ACSS2,ACTN1,AKR1B10,ALDH1A1,ALDH2,ANAPC1,ANAPC4,ANAPC5,ANK3,ANXA11,APLP2,ARHGAP1,ARHGAP18,ARIH1,ARPC1B,ASAH1,ASNS,ASRGL1,ATG3,ATG5,ATP5F1A,ATP5F1B,ATP5F1C,ATP6V1H,BLMH,BLVRA,BLVRB,BYSL,CAD,CAMK2G,CAND2,CAPN1,CAPN2,CARM1,CAV1,CCAR2,CCT2,CCT3,CCT4,CCT6A,CCT7,CCT8,CDC5L,CDK5,CENPJ,CKAP5,CLIC4,CLPTM1L,CMAS,CND…
Cell cycle progression	4.26201	-0.115		ABTB1,ARPC1B,ASNS,ATG5,CAMK2G,CAPN2,CAV1,CCT4,CDC5L,CDK5,CENPJ,CKAP5,CSNK1A1,CSNK2A2,DHFR,DYNC1H1,GNAI3,HDAC1,HMOX1,HSP90AB1,HTRA2,HUWE1,JADE1,KIF2A,KIT,KPNB1,KRT8,LETM1,LGMN,LMNA,MCM7,MSH2,MYH10,NF1,PCYOX1,POLDIP2,PPM1G,PRMT5,RIC8A,RPA1,RSU1,SEPTIN9,SMAD3,SND1,STAT3,STAT5A,TCP1,TMPO,TXN,XPO1
Concentration of fatty acid	5.32883	-0.098		ACADL,ACLY,ACO2,ACOT2,ACSS2,AKR1B10,CAV1,DNM2,FH,GNAS,HADH,HMOX1,IDH1,IGF2BP2,LDLR,LPL,LRP1,LRPAP1,P2RX4,PRDX6,SLC25A13,SLC27A4,XDH
DNA damage	4.24718	-0.086		ACO2,ALDH2,ATG5,CARM1,CCT7,CDK5,HDAC1,IDH1,LMNA,LONP1,LRP1,PSMD14,RCC2,RPA1,STAT3,STAT5A,TXNRD1,XDH
Pelvic tumor	6.24949	-0.079		ABCB6,ABCF1,ABR,ABTB1,ACAD9,ACADM,ACADSB,ACLY,ACOT7,ACOX1,ACSF2,ACSS2,AK2,ALDH1A1,ALDH2,ANAPC1,ANAPC4,ANAPC5,ANK3,ANXA11,ARHGAP18,ARIH1,ASNS,ASRGL1,ATG5,ATP6V1H,CAD,CAMK2G,CAPN1,CAPN2,CARM1,CAV1,CCT2,CCT6A,CDC5L,CDK5,CENPJ,CKAP5,CLIC4,CLPTM1L,CNRIP1,COBLL1,COPE,COPG1,CPNE1,CPSF7,CSTF3,CTSB,CTSD,CYC1,DAB2,DCTN1,DDX3X,DHFR,DHRS1,DHX30,DIAPH1,DIS3,DLAT,DLST,DNAJA1,DNAJC7,DOCK1,DSTN,DYNC1H1,EEF1G,EEF…
Abdominal neoplasm	18.0883	-0.045		ABCB6,ABCD3,ABCF1,ABR,ABTB1,ACAD9,ACADM,ACADSB,ACAT1,ACAT2,ACLY,ACO2,ACOT7,ACOX1,ACP2,ACSF2,ACSS2,ACTN1,AK2,AKR1B10,ALDH1A1,ALDH2,ANAPC1,ANAPC4,ANAPC5,ANK3,ANXA11,APLP2,ARHGAP1,ARHGAP18,ARIH1,ARPC1B,ASAH1,ASNS,ASRGL1,ATG3,ATG5,ATP5F1A,ATP5F1B,ATP5F1C,ATP6V1H,BLMH,BLVRA,BLVRB,BYSL,CAD,CAMK2G,CAND2,CAPN1,CAPN2,CARM1,CAV1,CCAR2,CCT2,CCT3,CCT4,CCT6A,CCT7,CCT8,CDC5L,CDK5,CENPJ,CKAP5,CLIC4,CLPTM1L,CMAS…
Neuronal cell death	5.12436	-0.03		ARHGAP1,ASAH1,ATG5,ATP5F1A,ATP5F1B,CAPN1,CAPN2,CDK5,CTSB,CTSD,CTSZ,CYC1,CYCS,DDX3X,EHD4,HDAC1,HK2,HMGCS1,HMOX1,HSP90AB1,HTRA2,IDE,LGMN,LRP1,LRPAP1,LSS,MAOA,MSH2,NF1,PPA1,PSME3,SLC25A12,SMAD3,SQLE,STAT3,TCP1,TGM2,TMX2,UBE2M,VDAC1,VPS35
Invasion of tumor cell lines	6.45469	-0.03		ACAT1,ACSS2,ANK3,CAMK2G,CAPN2,CAV1,CDK5,CNDP2,CTSB,CTSD,CTSZ,CTTN,DAB2,DIAPH1,DNM2,DOCK1,EIF3A,EIF3F,EIF4A1,ENTPD5,EPDR1,FH,FMNL3,GALNT2,GNAI3,GNAS,HMOX1,HSP90AB1,HTATIP2,ITGAV,KIT,KRT8,LCP1,LMNA,LRP1,MAOA,NCKAP1,NF1,PRMT5,RALA,SCRN3,SEPTIN9,SLC25A13,SMAD3,SND1,STAT3,TGM2,TJP1,TM9SF4,TMPO,TRAP1,UGDH,VDAC1,VIM,VPS35
Malignant genitourinary solid tumor	12.4145	-0.017		ABCB6,ABCF1,ABR,ABTB1,ACAD9,ACADM,ACADSB,ACAT1,ACLY,ACOT7,ACOX1,ACP2,ACSF2,ACSS2,ALDH1A1,ALDH2,ANAPC1,ANAPC4,ANAPC5,ANK3,ANXA11,ARF4,ARHGAP18,ARIH1,ARPC4,ASNS,ASRGL1,ATG5,ATP5F1A,ATP5F1C,ATP6V1H,BLVRA,BLVRB,CAD,CAMK2G,CAPN1,CAPN2,CARM1,CAV1,CCT2,CCT3,CCT6A,CCT8,CDC5L,CDK5,CENPJ,CKAP5,CLIC4,CLPTM1L,CMAS,CNDP2,CNRIP1,COBLL1,COPE,COPG1,CPNE1,CPSF7,CSNK1A1,CSNK2A2,CSTF3,CTSB,CTSD,CTSZ,CTTN,CYC1,CYCS,…
Urogenital cancer	12.757	-0.017		ABCB6,ABCF1,ABR,ABTB1,ACAD9,ACADM,ACADSB,ACAT1,ACLY,ACOT7,ACOX1,ACP2,ACSF2,ACSS2,ALDH1A1,ALDH2,ANAPC1,ANAPC4,ANAPC5,ANK3,ANXA11,ARF4,ARHGAP18,ARIH1,ARPC4,ASNS,ASRGL1,ATG5,ATP5F1A,ATP5F1C,ATP6V1H,BLMH,BLVRA,BLVRB,CAD,CAMK2G,CAPN1,CAPN2,CARM1,CAV1,CCT2,CCT3,CCT6A,CCT8,CDC5L,CDK5,CENPJ,CKAP5,CLIC4,CLPTM1L,CMAS,CNDP2,CNRIP1,COBLL1,COPE,COPG1,CPNE1,CPSF7,CSNK1A1,CSNK2A2,CSTF3,CTSB,CTSD,CTSZ,CTTN,CYC1,…
Digestive system cancer	18.5935	-0.011		ABCB6,ABCD3,ABCF1,ABR,ABTB1,ACAD9,ACADM,ACADSB,ACAT1,ACAT2,ACLY,ACO2,ACOT7,ACOX1,ACP2,ACSF2,ACSS2,ACTN1,AKR1B10,ALDH1A1,ALDH2,ANAPC1,ANAPC5,ANK3,ANXA11,APLP2,ARHGAP1,ARHGAP18,ARIH1,ARPC1B,ASAH1,ASNS,ASRGL1,ATG3,ATG5,ATP5F1A,ATP5F1B,ATP5F1C,ATP6V1H,BLMH,BLVRA,BLVRB,BYSL,CAD,CAMK2G,CAND2,CAPN1,CAPN2,CARM1,CAV1,CCAR2,CCT2,CCT4,CCT6A,CCT7,CCT8,CDC5L,CDK5,CENPJ,CKAP5,CLIC4,CLPTM1L,CMAS,CNDP2,CNOT11,CN…
Incidence of tumor	16.7825	-0.004		ABCB6,ABCD3,ABCF1,ABR,ABTB1,ACAD9,ACADM,ACADSB,ACAT1,ACLY,ACO2,ACOT7,ACOX1,ACSF2,ACSS2,ACTN1,AK2,AKR1B10,ALDH1A1,ALDH2,ANAPC1,ANAPC4,ANAPC5,ANK3,ANXA11,APLP2,ARHGAP1,ARIH1,ASAH1,ASNS,ASRGL1,ATG3,ATG5,ATP5F1B,ATP5F1C,ATP6V1H,BLVRB,BYSL,CAD,CAMK2G,CAPN1,CAPN2,CARM1,CAV1,CCAR2,CCT2,CCT3,CCT6A,CCT7,CCT8,CDC5L,CENPJ,CKAP5,CLIC4,CLPTM1L,CMAS,CNDP2,CNOT11,CNRIP1,COBLL1,COPE,COPG1,CPNE1,CPSF7,CSNK1A1,CST…
Ketogenesis	4.64	0		ACAT1,ACAT2,HMGCS1,HMGCS2
NRF2-mediated Oxidative Stress Response	3.18	0		CCT7,DNAJA1,DNAJC7,EPHX1,GSTA3,GSTM1,Gstm3,HMOX1,HSP90AB1,RALA,TXN,TXNRD1
Glutathione-mediated Detoxification	2.49	0		GSTA3,Gsta4,GSTM1,Gstm3
Xenobiotic Metabolism AHR Signaling Pathway	2.48	0		ALDH1A1,ALDH2,GSTA3,GSTM1,Gstm3,HSP90AB1
Xenobiotic Metabolism CAR Signaling Pathway	1.84	0		ALDH1A1,ALDH2,DNAJC7,GSTA3,GSTM1,Gstm3,HSP90AB1,PPP2R1B
PXR/RXR Activation	1.64	0		ALDH1A1,Aldh1a7,GSTM1,HMGCS2
Role of NFAT in Cardiac Hypertrophy	1.48	0		CAMK2G,CSNK1A1,GNAI3,GNAS,GNB1,HDAC1,ITPR3,RALA
Accumulation of cholesterol	4.45593	0		ACAT1,ACAT2,ACP2,CAV1,HMOX1,IGF2R,LDLR,LRP1
Cell death of osteosarcoma cells	7.17263	0		COPG1,EIF3F,EIF3L,KPNB1,NUP107,NUP155,PRPF8,PSMA3,PSMA5,PSMA6,PSMB5,Rpl32,SF3B3,U2AF2
Malignant solid tumor	21.2168	0.001		ABCB6,ABCD3,ABCF1,ABR,ABTB1,ACAD9,ACADL,ACADM,ACADSB,ACAT1,ACAT2,ACLY,ACO2,ACOT2,ACOT7,ACOX1,ACP2,ACSF2,ACSS2,ACTN1,AGPAT3,AK2,AKR1B10,ALDH1A1,ALDH2,ANAPC1,ANAPC4,ANAPC5,ANK3,ANXA11,APLP2,ARF4,ARHGAP1,ARHGAP18,ARIH1,ARL8A,ARPC1B,ARPC4,ASAH1,ASNS,ASRGL1,ATG3,ATG5,ATP5F1A,ATP5F1B,ATP5F1C,ATP6V1H,BLMH,BLVRA,BLVRB,BYSL,CAD,CAMK2G,CAND2,CAPN1,CAPN2,CARM1,CAV1,CCAR2,CCT2,CCT3,CCT4,CCT6A,CCT7,CCT8,CDC5L…
Development of vasculature	4.1343	0.004		Aldh1a7,Ap2b1,ATP5F1A,ATP5F1B,CAMK2G,CAPN1,CAPN2,CAV1,CLIC4,CSNK1A1,CTSB,CTTN,CYCS,DAB2,DDX3X,DNM2,EHD3,EHD4,FXR1,GSTM1,HK2,HMOX1,HTATIP2,IGF2R,ITGAV,ITGB5,KIT,LDLR,LMNA,LPL,LRP1,LRPAP1,MYDGF,MYH10,MYOF,NF1,P2RX4,PLOD1,PNPLA6,RIC8A,SEPTIN9,SMAD3,STAT3,STAT5A,TGM2,TJP1,TKT,TRPC4,TUBB6,TXN,VIM,XDH,YARS1
Abnormal metabolism	7.19044	0.016		ACAD9,ACADL,ACADM,ACAT1,ACAT2,ACLY,ACOX1,ALDH2,CAV1,CPT2,DAB2,ETFDH,ETHE1,GLA,GNAS,Gsta4,HADH,HDAC1,HEXA,IDH1,IMPDH2,KIT,LCP1,LDLR,LMNA,LPL,LRP1,NF1,OXCT1
Frequency of tumor	15.5654	0.039		ABCB6,ABCD3,ABCF1,ABR,ABTB1,ACAD9,ACADM,ACADSB,ACAT1,ACLY,ACO2,ACOT7,ACOX1,ACSF2,ACSS2,ACTN1,AKR1B10,ALDH1A1,ALDH2,ANAPC1,ANAPC4,ANAPC5,ANK3,ANXA11,APLP2,ARHGAP1,ARIH1,ASAH1,ASNS,ASRGL1,ATG3,ATG5,ATP5F1B,ATP5F1C,ATP6V1H,BLVRB,BYSL,CAD,CAMK2G,CAPN1,CAPN2,CARM1,CAV1,CCAR2,CCT2,CCT3,CCT6A,CCT7,CCT8,CDC5L,CENPJ,CKAP5,CLPTM1L,CMAS,CNDP2,CNOT11,COBLL1,COPE,COPG1,CPNE1,CPSF7,CSNK1A1,CSTF3,CTSB,CTSD,CTSZ…
Drug resistance of cells	3.92812	0.067		ARIH1,ATG5,CDC5L,EFR3A,EHD1,GNB1,HK2,IGF2R,IMPDH2,STAT3,TRIM28,TRIP13,UBE2M,USP46
Development of adenocarcinoma	6.95861	0.085		ABCB6,ABCF1,ABR,ACADM,ACADSB,ACAT1,ACOT7,ACOX1,ACSS2,ACTN1,ALDH1A1,ALDH2,ANAPC1,ANAPC4,ANAPC5,ANK3,ANXA11,APLP2,ARIH1,ASAH1,ASNS,ASRGL1,ATG5,ATP6V1H,BLVRB,CAD,CAMK2G,CAPN2,CARM1,CAV1,CCT2,CCT3,CCT6A,CCT7,CCT8,CENPJ,CKAP5,CNDP2,COPE,COPG1,CPSF7,CSTF3,CTSD,DAB2,DDX3X,DERL1,DHFR,DHRS1,DHX30,DIAPH1,DIS3,DLST,DNAJA1,DNM2,DOCK1,DPP7,DSTN,DYNC1H1,ECHS1,EEF2,EFR3A,EHD3,EIF4A1,EIF5,EPDR1,EPHX1,ERMP1,ERP44…
Brain lesion	13.1469	0.102		ABCB6,ABCD3,ABCF1,ABR,ABTB1,ACAD9,ACADM,ACADSB,ACAT1,ACLY,ACOT2,ACOT7,ACOX1,ACP2,ACSF2,ACSS2,ACTN1,AGPAT3,AKR1B10,ALDH2,ANAPC1,ANAPC4,ANAPC5,ANK3,ANXA11,ARHGAP1,ARIH1,ASRGL1,ATG5,ATP5F1B,ATP5F1C,ATP6V1H,BLVRB,CAD,CAMK2G,CAPN1,CAPN2,CARM1,CAV1,CCT2,CCT3,CCT4,CCT7,CDC5L,CDK5,CENPJ,CKAP5,CLIC4,CLPTM1L,CMAS,CNDP2,CNOT11,COBLL1,COPE,COPG1,CPNE1,CPSF3,CPT2,CSTF3,CTSB,CTSD,CTSZ,CTTN,CYC1,DAB2,DCTN1,DDX3…
Genital tumor	6.34008	0.119		ABCB6,ABCF1,ABR,ABTB1,ACAD9,ACADM,ACADSB,ACLY,ACOT7,ACOX1,ACSF2,ACSS2,AK2,ALDH1A1,ALDH2,ANAPC1,ANAPC4,ANAPC5,ANK3,ANXA11,ARHGAP18,ARIH1,ASNS,ASRGL1,ATG5,ATP6V1H,BLMH,CAD,CAMK2G,CAPN2,CARM1,CAV1,CCT2,CCT6A,CDC5L,CDK5,CENPJ,CKAP5,CLIC4,CLPTM1L,CNRIP1,COBLL1,COPE,COPG1,CPNE1,CPSF7,CSTF3,CTSB,CTSD,DAB2,DCTN1,DDX3X,DHFR,DHRS1,DHRS7,DHX30,DIAPH1,DIS3,DLAT,DLST,DNAJA1,DNAJC7,DOCK1,DSTN,DYNC1H1,EEF1G,EEF…
Malignant neoplasm of retroperitoneum	8.97881	0.128		ABCD3,ABCF1,ABR,ACADSB,ACAT1,ACAT2,ACLY,ACOT7,ACSF2,ALDH2,ANAPC4,ANAPC5,ARIH1,ASNS,ASRGL1,BLVRB,CAD,CAPN2,CAV1,CCT3,CCT8,CDK5,CENPJ,CKAP5,COBLL1,COPG1,CPSF3,CTSD,CTTN,DCTN1,DDX3X,DERL1,DHRS7,DHX30,DIS3,DLST,DNAJC7,DNM2,DPP7,ECHS1,EHD1,EHD3,ENTPD5,EPHX1,ETFDH,ETHE1,FH,FMNL3,FREM2,GALNT2,GCN1,GDI1,GLG1,GMPPB,GMPS,GNAS,GNB1,GNE,GNPDA2,GSTM1,HDAC1,HK2,HMGCS1,HMOX1,HSP90AB1,HSPBP1,HTRA2,HUWE1,IDH1,IGF…
Hepatobiliary carcinoma	8.68825	0.132		ACAD9,ACADSB,ACLY,ACO2,ACOT7,ACOX1,ACSS2,ACTN1,AKR1B10,ALDH2,ANAPC5,ANK3,APLP2,ARIH1,ASAH1,ASRGL1,ATG5,ATP5F1A,ATP5F1B,BLVRA,CAD,CAMK2G,CARM1,CCT6A,CCT8,CKAP5,CLPTM1L,CNDP2,CNOT11,COBLL1,COPG1,CSNK2A2,CTSB,CTSD,CTTN,CYB5A,DDX47,DERL1,DHFR,DHX30,DIS3,DLAT,DLST,DNAJA1,DOCK1,DYNC1H1,ECHS1,EEF2,EFR3A,EHD1,EHD3,EHD4,EIF3A,EIF3L,EIF4A1,ENTPD5,EPDR1,EPHX1,ERMP1,FMNL3,FREM2,GCN1,GLG1,GMPS,GNAS,GNE,GORASP…
Organismal death	9.9431	0.145		ABCB6,ABR,ACADL,ACADM,ACLY,ALDH1A1,ANK3,APLP2,ARF4,ARHGAP1,ASAH1,ATG3,ATG5,BLMH,BYSL,CAPN1,CAPN2,CARM1,CAV1,CDK5,CENPJ,CKAP5,CLIC4,CLPTM1L,COBLL1,CSNK1A1,CTSB,CTSD,CTTN,CYCS,DAB2,DCTN1,DDX3X,DERL1,DHFR,DNAJA1,DNM2,DOCK1,DYNC1H1,ECHS1,EHD1,EHD3,EHD4,EIF4A1,ETHE1,FBXL20,FH,FXR1,GNAI3,GNAS,GNB1,GNE,GSTM1,HDAC1,HEXA,HK2,HMOX1,HSP90AB1,HTRA2,HUWE1,IDE,IDH1,IGF2R,IMPDH2,ITGAV,ITPR3,KIF2A,KIT,KRT8,LCP1,…
Immune response of cells	5.32883	0.161		ABCF1,ABR,ARPC4,ATG3,ATG5,CAV1,CLIC4,CMAS,CTSB,CTSD,DDX3X,DNM2,DOCK1,EHD1,ERP44,GNAS,GNE,HMOX1,IDH1,ITGAV,ITGB5,KIF2A,LDLR,LRP1,MSH2,NF1,PLXNA1,RALA,SMAD3,SNX3,STAT3,STT3A,TAPBP,TGM2,TM9SF4,VIM
Adenoma	4.59346	0.188		ACSF2,ALDH2,BYSL,CAD,CAV1,CTSB,DDOST,DHFR,ENTPD5,ETHE1,GLG1,GNAS,GSTA3,HDAC1,HMOX1,HSP90AB1,HTATIP2,HUWE1,MGAT2,MSH2,NCAM1,NF1,PPA1,PRDX6,PRMT5,SND1,STAT3,STT3A,TGM2
Malignant connective or soft tissue neoplasm	5.09691	0.202		ABCF1,ABR,ABTB1,ACAD9,ACADL,ACADM,ACADSB,ACO2,ACP2,ACSF2,ACTN1,AGPAT3,AK2,AKR1B10,ALDH1A1,ALDH2,ANAPC1,ANAPC4,ANK3,APLP2,ARF4,ARHGAP18,ASAH1,ASRGL1,ATG5,BLVRB,BYSL,CAD,CAMK2G,CAND2,CAPN1,CARM1,CAV1,CCAR2,CCT2,CCT3,CCT7,CCT8,CDC5L,CENPJ,CKAP5,CLPTM1L,COBLL1,COPE,COPG1,CPNE1,CPSF7,CPT2,CSNK1A1,CSNK2A2,CSTF3,CTSD,CTTN,CYB5A,DAB2,DCTN1,DDOST,DDX3X,DHFR,DHX30,DIAPH1,DIS3,DLAT,DLST,DNAJC7,DNM2,DOCK1,DY…
Connective or soft tissue tumor	5.63451	0.204		ABCF1,ABR,ABTB1,ACAD9,ACADL,ACADM,ACADSB,ACO2,ACP2,ACSF2,ACTN1,AGPAT3,AK2,AKR1B10,ALDH1A1,ALDH2,ANAPC1,ANAPC4,ANK3,APLP2,ARF4,ARHGAP18,ASAH1,ASRGL1,ATG5,BLVRB,BYSL,CAD,CAMK2G,CAND2,CAPN1,CARM1,CAV1,CCAR2,CCT2,CCT3,CCT7,CCT8,CDC5L,CENPJ,CKAP5,CLPTM1L,COBLL1,COPE,COPG1,CPNE1,CPSF7,CPT2,CSNK1A1,CSNK2A2,CSTF3,CTSD,CTTN,CYB5A,DAB2,DCTN1,DDOST,DDX3X,DHFR,DHX30,DIAPH1,DIS3,DLAT,DLST,DNAJC7,DNM2,DOCK1,DY…
Anogenital cancer	10.5528	0.225		ABCB6,ABCF1,ABR,ABTB1,ACAD9,ACADM,ACADSB,ACLY,ACOT7,ACOX1,ACP2,ACSF2,ACSS2,ALDH1A1,ALDH2,ANAPC1,ANAPC4,ANAPC5,ANK3,ANXA11,ARF4,ARHGAP18,ARIH1,ARPC4,ASNS,ASRGL1,ATG5,ATP5F1A,ATP5F1C,ATP6V1H,BLMH,BLVRA,CAD,CAMK2G,CAPN1,CAPN2,CARM1,CAV1,CCT2,CCT3,CCT6A,CDC5L,CDK5,CENPJ,CKAP5,CLIC4,CLPTM1L,CMAS,CNDP2,CNRIP1,COBLL1,COPE,COPG1,CPNE1,CPSF7,CSNK1A1,CSNK2A2,CSTF3,CTSB,CTSD,CTSZ,CTTN,CYCS,DAB2,DCTN1,DDX3X,…
Response of tumor cell lines	4.65956	0.248		ARPC4,ATG5,CTSB,CTSD,ERP44,GNE,HMOX1,IDH1,KIF2A,MSH2,NF1,PRDX6,RALA,STAT3,STT3A,TGM2,VIM,XDH
Carcinoma	23.3635	0.271		ABCB6,ABCD3,ABCF1,ABR,ABTB1,ACAD9,ACADL,ACADM,ACADSB,ACAT1,ACAT2,ACLY,ACO2,ACOT2,ACOT7,ACOX1,ACP2,ACSF2,ACSS2,ACTN1,AGPAT3,AK2,AKR1B10,ALDH1A1,ALDH2,ANAPC1,ANAPC4,ANAPC5,ANK3,ANXA11,APLP2,ARF4,ARHGAP1,ARHGAP18,ARIH1,ARL8A,ARPC1B,ARPC4,ASAH1,ASNS,ASRGL1,ATG3,ATG5,ATP5F1A,ATP5F1B,ATP5F1C,ATP6V1H,BLMH,BLVRA,BLVRB,BYSL,CAD,CAMK2G,CAND2,CAPN1,CAPN2,CARM1,CAV1,CCAR2,CCT2,CCT3,CCT4,CCT6A,CCT7,CCT8,CDC5L…
Extrapulmonary squamous cell carcinoma	3.54821	0.283		ABCB6,ABCF1,ACADL,ACLY,ACO2,ACSS2,ANK3,APLP2,ARHGAP18,ARIH1,ASNS,ASRGL1,BLVRA,CAD,CAPN2,CAV1,CCT3,CDC5L,CENPJ,COBLL1,CPNE1,CSNK1A1,CSNK2A2,CSTF3,CTTN,DAB2,DDX3X,DDX47,DHFR,DLAT,DOCK1,DYNC1H1,EEF1G,EEF2,EIF3A,EIF5,EPDR1,EPHX1,FLOT1,FREM2,GALNT2,GART,GCN1,GLG1,GNAS,GSTM1,GTF2E1,HSP90AB1,HSPBP1,HUWE1,IDE,IDH1,IPO5,ITGAV,ITGB5,ITPR3,KHSRP,KIT,KPNA3,KRT8,LCP1,LDLR,LMNA,LONP1,LRP1,MAN2A1,MAOA,MSH2,MYH1…
Hepatocellular carcinoma	5.63451	0.287		ACLY,ACOX1,ACSS2,AKR1B10,ALDH2,ASRGL1,CNOT11,COPG1,CTSB,CTSD,CTTN,CYB5A,DIS3,ECHS1,EEF2,EFR3A,EHD3,ENTPD5,FREM2,GLG1,GMPS,GNAS,GTF2E1,HK2,HMGCS1,HMGCS2,HNRNPUL2,HSP90AB1,HTATIP2,HUWE1,IDE,IDH1,IGF2R,IMPDH2,ITPR3,KIT,KRT8,LRP1,MCM7,MSH2,PDXDC1,PGAM1,PNISR,PPM1G,PSME3,PTGFRN,RALA,SLC25A12,SMAD3,SND1,SPECC1L,SQLE,STAT3,SYNE1,TMPO,TMX2,TPI1,TST,TXN,TXNRD1,U2AF2,UAP1L1,UMPS,VDAC1,VIM
Liver carcinoma	8.2644	0.287		ACAD9,ACADSB,ACLY,ACO2,ACOT7,ACOX1,ACSS2,ACTN1,AKR1B10,ALDH2,ANAPC5,ANK3,ARIH1,ASAH1,ASRGL1,ATG5,ATP5F1A,ATP5F1B,BLVRA,CAD,CAMK2G,CARM1,CCT6A,CCT8,CKAP5,CNDP2,CNOT11,COBLL1,COPG1,CSNK2A2,CTSB,CTSD,CTTN,CYB5A,DDX47,DERL1,DHX30,DIS3,DLAT,DNAJA1,DOCK1,DYNC1H1,ECHS1,EEF2,EFR3A,EHD3,EHD4,EIF3A,EIF4A1,ENTPD5,EPDR1,EPHX1,ERMP1,FMNL3,FREM2,GCN1,GLG1,GMPS,GNAS,GNE,GORASP2,GSTA3,GTF2E1,HK2,HMGCS1,HMGCS2,HM…
Sensitivity of lung cancer cell lines	3.6925	0.29		APLP2,CDK5,CTTN,EHD1,GPS1,IDE,TJP1,VIM
Growth of organism	4.08938	0.3		ACOX1,ARHGAP1,ASAH1,ATG5,BYSL,CENPJ,CLIC4,CTSB,CTSD,CTSZ,DCTN1,DDX3X,EIF4A1,GNAS,HDAC1,HMOX1,HSP90AB1,HUWE1,IGF2R,ITPR3,KARS1,KIT,KRT8,LCP1,LMNA,MAOA,NCAM1,NF1,PCBP2,PRMT5,PSME3,RSU1,SLC25A5,SMAD3,SNX2,STAT3,SYNE1,TKT,TXN,TXNRD1,YARS1
Insulin Secretion Signaling Pathway	2.2	0.302		CAMK2G,DLAT,EIF2B4,EIF4A1,GNAS,ITPR3,PDHA1,PDHB,SEC61B,STAT3,STAT5A
Growth Failure	5.76955	0.332		APLP2,ARHGAP1,CENPJ,CTSB,CYCS,DDX3X,DERL1,DIAPH1,DNAJA1,ETHE1,GNAS,GORASP2,HEXA,HK2,HMOX1,HTRA2,HUWE1,IARS1,ITGAV,ITPR3,LMNA,LRP1,MCM7,MMUT,PDHA1,PSME3,RALA,SHMT2,SLC25A13,SMAD3,SNX2,STAT3,SYNE1,TKT,VDAC1,VDAC3
Migration of pancreatic cancer cell lines	3.72354	0.354		CAV1,CDK5,CNDP2,CTTN,DNM2,MYOF,SMAD3,TMPO
Liver lesion	10.4828	0.362		ACAD9,ACADSB,ACLY,ACO2,ACOT7,ACOX1,ACSS2,ACTN1,AK2,AKR1B10,ALDH1A1,ALDH2,ANAPC1,ANAPC5,ANK3,ARIH1,ASAH1,ASNS,ASRGL1,ATG5,ATP5F1A,ATP5F1B,BLVRA,CAD,CAMK2G,CARM1,CCAR2,CCT6A,CCT8,CDK5,CKAP5,CNDP2,CNOT11,CNRIP1,COBLL1,COPG1,CPT2,CSNK2A2,CTSB,CTSD,CTSZ,CTTN,CYB5A,CYCS,DCTN1,DDX3X,DDX47,DERL1,DHFR,DHX30,DIS3,DLAT,DNAJA1,DOCK1,DYNC1H1,ECHS1,EEF2,EFR3A,EHD3,EHD4,EIF3A,EIF4A1,ENTPD5,EPDR1,EPHX1,ERMP1,ERP…
Ephrin Receptor Signaling	2.15	0.378		ARPC1B,ARPC4,GNAI3,GNAS,GNB1,ITGAV,ITGB5,RALA,STAT3
Hepatobiliary system cancer	9.19518	0.381		ACAD9,ACADSB,ACLY,ACO2,ACOT7,ACOX1,ACSS2,ACTN1,AKR1B10,ALDH1A1,ALDH2,ANAPC5,ANK3,APLP2,ARIH1,ASAH1,ASRGL1,ATG5,ATP5F1A,ATP5F1B,BLVRA,CAD,CAMK2G,CARM1,CCT6A,CCT8,CDK5,CKAP5,CLPTM1L,CNDP2,CNOT11,COBLL1,COPG1,CSNK2A2,CTSB,CTSD,CTTN,CYB5A,DDX3X,DDX47,DERL1,DHFR,DHX30,DIS3,DLAT,DLST,DNAJA1,DOCK1,DYNC1H1,ECHS1,EEF2,EFR3A,EHD1,EHD3,EHD4,EIF3A,EIF3L,EIF4A1,ENTPD5,EPDR1,EPHX1,ERMP1,FMNL3,FREM2,GCN1,GLG1,G…
Lung carcinoma	3.5867	0.391		ABCF1,ABR,ACAT2,ACOT2,ACOX1,ACTN1,AKR1B10,ANAPC1,ANAPC5,APLP2,ARL8A,ASAH1,ASNS,ATG3,ATP5F1B,ATP6V1H,CAD,CARM1,CAV1,CCT4,CCT7,CENPJ,CLPTM1L,CMAS,CNDP2,COPG1,CPSF7,CTSD,CYC1,DAB2,DDX3X,DERL1,DHFR,DIAPH1,DIS3,DNAJC7,EEF1G,EEF2,EHD1,EIF4A1,EPDR1,ETHE1,FARSB,FH,FKBP11,FREM2,FXR1,G3BP1,GALNT2,GART,GCN1,GLA,GNAS,GSTM1,HK2,HMGCS2,HSP90AB1,HTATIP2,HUWE1,IDH1,IGF2BP2,IGF2R,IMPDH2,ITGAV,ITGB5,ITPR3,JADE1,KA…
Concentration of choline-phospholipid	3.52871	0.4		LDLR,LPL,PNPLA6,PRDX6,SLC27A4,SMAD3,STAT3
Hepato-pancreato-biliary cancer	10.1844	0.404		ABCD3,ABR,ACAD9,ACADSB,ACAT2,ACLY,ACO2,ACOT7,ACOX1,ACSF2,ACSS2,ACTN1,AKR1B10,ALDH1A1,ALDH2,ANAPC5,ANK3,APLP2,ARIH1,ASAH1,ASNS,ASRGL1,ATG5,ATP5F1A,ATP5F1B,BLVRA,CAD,CAMK2G,CAPN2,CARM1,CCT6A,CCT8,CDK5,CENPJ,CKAP5,CLPTM1L,CNDP2,CNOT11,COBLL1,COPG1,CPSF3,CSNK2A2,CTSB,CTSD,CTTN,CYB5A,DCTN1,DDX3X,DDX47,DERL1,DHFR,DHX30,DIS3,DLAT,DLST,DNAJA1,DNAJC7,DNM2,DOCK1,DYNC1H1,ECHS1,EEF2,EFR3A,EHD1,EHD3,EHD4,EIF3…
Cell movement of central nervous system cells	3.55129	0.418		CAV1,CDK5,HUWE1,KIT,MYH10,NF1,RIC8A,SEPTIN4,STAT3,VIM
Development of malignant tumor	13.7258	0.426		ABCB6,ABCD3,ABCF1,ABR,ABTB1,ACAD9,ACADM,ACADSB,ACAT1,ACLY,ACO2,ACOT7,ACOX1,ACSF2,ACSS2,ACTN1,AKR1B10,ALDH1A1,ALDH2,ANAPC1,ANAPC4,ANAPC5,ANK3,ANXA11,APLP2,ARHGAP1,ARIH1,ASAH1,ASNS,ASRGL1,ATG3,ATG5,ATP5F1B,ATP5F1C,ATP6V1H,BLVRB,CAD,CAMK2G,CAPN1,CAPN2,CARM1,CAV1,CCAR2,CCT2,CCT3,CCT6A,CCT7,CCT8,CDC5L,CENPJ,CKAP5,CLPTM1L,CMAS,CNDP2,CNOT11,COBLL1,COPE,COPG1,CPNE1,CPSF7,CSNK1A1,CSTF3,CTSB,CTSD,CTSZ,CTTN…
Abdominal cancer	15.5406	0.428		ABCB6,ABCD3,ABCF1,ABR,ABTB1,ACAD9,ACADM,ACADSB,ACAT1,ACAT2,ACLY,ACO2,ACOT7,ACOX1,ACP2,ACSF2,ACSS2,ACTN1,AKR1B10,ALDH1A1,ALDH2,ANAPC1,ANAPC4,ANAPC5,ANK3,ANXA11,APLP2,ARHGAP1,ARHGAP18,ARIH1,ARPC1B,ASAH1,ASNS,ASRGL1,ATG3,ATG5,ATP5F1A,ATP5F1B,ATP5F1C,ATP6V1H,BLMH,BLVRA,BLVRB,BYSL,CAD,CAMK2G,CAND2,CAPN1,CAPN2,CARM1,CAV1,CCAR2,CCT2,CCT3,CCT4,CCT6A,CCT7,CCT8,CDC5L,CDK5,CENPJ,CKAP5,CLIC4,CLPTM1L,CMAS,CND…
Vasculogenesis	3.55596	0.444		Aldh1a7,Ap2b1,ATP5F1A,CAMK2G,CAPN1,CAV1,CLIC4,CSNK1A1,CTSB,CYCS,DAB2,DNM2,EHD3,EHD4,GSTM1,HK2,HMOX1,ITGAV,KIT,LDLR,LMNA,LRP1,LRPAP1,MYDGF,MYH10,MYOF,NF1,PNPLA6,SEPTIN9,SMAD3,STAT3,STAT5A,TGM2,TKT,TRPC4,TUBB6,TXN,VIM,XDH,YARS1
Mevalonate Pathway I	5.66	0.447		ACAT1,ACAT2,HMGCS1,HMGCS2,MVD
Superpathway of Geranylgeranyldiphosphate Biosynthesis I (via Mevalonate)	5.05	0.447		ACAT1,ACAT2,HMGCS1,HMGCS2,MVD
Dilated Cardiomyopathy Signaling Pathway	1.42	0.447		CAMK2G,GNAS,ITPR3,LMNA,MYH10,MYO18A
CDK5 Signaling	1.38	0.447		CAPN1,CDK5,GNAS,PPP2R1B,RALA
Abdominal carcinoma	17.4584	0.453		ABCB6,ABCD3,ABCF1,ABR,ABTB1,ACAD9,ACADM,ACADSB,ACAT1,ACAT2,ACLY,ACO2,ACOT7,ACOX1,ACP2,ACSF2,ACSS2,ACTN1,AKR1B10,ALDH1A1,ALDH2,ANAPC1,ANAPC4,ANAPC5,ANK3,ANXA11,APLP2,ARHGAP1,ARHGAP18,ARIH1,ARPC1B,ASAH1,ASNS,ASRGL1,ATG3,ATG5,ATP5F1A,ATP5F1B,ATP5F1C,ATP6V1H,BLMH,BLVRA,BLVRB,BYSL,CAD,CAMK2G,CAND2,CAPN1,CAPN2,CARM1,CAV1,CCAR2,CCT2,CCT3,CCT4,CCT6A,CCT7,CCT8,CDC5L,CDK5,CENPJ,CKAP5,CLIC4,CLPTM1L,CMAS,CND…
Non-melanoma solid tumor	23.757	0.46		ABCB6,ABCD3,ABCF1,ABR,ABTB1,ACAD9,ACADL,ACADM,ACADSB,ACAT1,ACAT2,ACLY,ACO2,ACOT2,ACOT7,ACOX1,ACP2,ACSF2,ACSS2,ACTN1,AGPAT3,AK2,AKR1B10,ALDH1A1,ALDH2,ANAPC1,ANAPC4,ANAPC5,ANK3,ANXA11,APLP2,ARF4,ARHGAP1,ARHGAP18,ARIH1,ARL8A,ARPC1B,ARPC4,ASAH1,ASNS,ASRGL1,ATG3,ATG5,ATP5F1A,ATP5F1B,ATP5F1C,ATP6V1H,BLMH,BLVRA,BLVRB,BYSL,CAD,CAMK2G,CAND2,CAPN1,CAPN2,CARM1,CAV1,CCAR2,CCT2,CCT3,CCT4,CCT6A,CCT7,CCT8,CDC5L…
Inflammation of absolute anatomical region	3.75449	0.476		ACO2,ACOX1,AKR1B10,ALDH2,ASNS,ATG5,CAMK2G,CAV1,CTSB,CTSD,CTTN,DHFR,EHD1,EHD3,EHD4,ENTPD5,FXR1,G3BP1,GLG1,GSTM1,HDAC1,HMGCS1,HMOX1,IDE,IMPDH2,ITGAV,ITGB5,KIT,KRT8,LDLR,LPL,LRP1,LRPAP1,LSS,MAN2A1,MGAT2,MMUT,MVD,MYH10,P2RX4,PRDX6,PSMB2,PSMB5,SELENBP1,SMAD3,SQLE,STAT3,STAT5A,TAPBP,TGM2,TKT,TPI1,TRIM28,TXN,UBASH3B,VIM,XDH
Inflammation of organ	4.11577	0.506		ACO2,ACOX1,AKR1B10,ALDH2,ARIH1,ASNS,ATG5,BLMH,CAMK2G,CAV1,COBLL1,CPNE1,CTSB,CTSD,CTTN,DHFR,DIAPH1,EHD1,EHD3,EHD4,ENTPD5,FLOT1,FXR1,G3BP1,GLG1,GSTM1,HDAC1,HMGCS1,HMGCS2,HMOX1,IDE,IMPDH2,ITGAV,ITGB5,KIT,KRT8,LDLR,LGMN,LPL,LRP1,LRPAP1,LSS,MAN2A1,MGAT2,MMUT,MVD,MYH10,P2RX4,PRDX6,PSMB2,PSMB5,PXDN,SELENBP1,SMAD3,SQLE,STAT3,STAT5A,TAPBP,TGM2,TKT,TPI1,TRIM28,TXN,UBASH3B,VIM,XDH
Cell survival of tumor cell lines	4.55596	0.529		ASNS,ATG5,CARS1,GSTM1,HK2,MSH2,NCAM1,PSMB4,PSMD14,SHMT2,SMC6,STAT3
Density of filaments	4.04964	0.555		CKAP5,CTSD,DIAPH1,MYO18A,STAT3
Metabolism of membrane lipid derivative	4.64589	0.574		ACAT2,ACLY,AGPAT3,APLP2,ASAH1,CAPN2,CAV1,GLA,GNAI3,HEXA,HMGCS1,HMOX1,IDH1,KIT,LDLR,LPL,LRP1,LSS,MAOA,MTMR2,PNPLA6,PRDX6,RALA,SLC27A4,SLC44A2,SQLE,XDH
Development of digestive organ tumor	12.7878	0.577		ABCB6,ABCD3,ABCF1,ABR,ABTB1,ACAD9,ACADM,ACAT1,ACLY,ACO2,ACOT7,ACOX1,ACSF2,ACTN1,AKR1B10,ALDH1A1,ALDH2,ANAPC1,ANAPC5,ANK3,ANXA11,APLP2,ARHGAP1,ARIH1,ASAH1,ASNS,ATG3,ATG5,ATP5F1B,ATP5F1C,ATP6V1H,CAD,CAPN1,CARM1,CAV1,CCAR2,CCT2,CCT6A,CCT7,CCT8,CDC5L,CENPJ,CKAP5,CLPTM1L,CMAS,CNOT11,COBLL1,COPE,CPNE1,CPSF7,CSNK1A1,CSTF3,CTSB,CTSD,CTTN,CYB5A,CYC1,DAB2,DCTN1,DDX3X,DDX47,DHFR,DHRS7,DHX30,DIAPH1,DIS3,DLAT…
Liver cancer	8.98716	0.585		ACAD9,ACADSB,ACLY,ACO2,ACOT7,ACOX1,ACSS2,ACTN1,AKR1B10,ALDH1A1,ALDH2,ANAPC5,ANK3,ARIH1,ASAH1,ASRGL1,ATG5,ATP5F1A,ATP5F1B,BLVRA,CAD,CAMK2G,CARM1,CCT6A,CCT8,CDK5,CKAP5,CNDP2,CNOT11,COBLL1,COPG1,CSNK2A2,CTSB,CTSD,CTTN,CYB5A,DDX3X,DDX47,DERL1,DHFR,DHX30,DIS3,DLAT,DNAJA1,DOCK1,DYNC1H1,ECHS1,EEF2,EFR3A,EHD3,EHD4,EIF3A,EIF4A1,ENTPD5,EPDR1,EPHX1,ERMP1,FMNL3,FREM2,GCN1,GLG1,GMPS,GNAS,GNE,GORASP2,GSTA3,GST…
Extrapancreatic malignant tumor	20.3507	0.608		ABCB6,ABCD3,ABCF1,ABR,ABTB1,ACAD9,ACADM,ACADSB,ACAT1,ACAT2,ACLY,ACO2,ACOT2,ACOT7,ACOX1,ACP2,ACSF2,ACSS2,ACTN1,AGPAT3,AKR1B10,ALDH1A1,ALDH2,ANAPC1,ANAPC4,ANAPC5,ANK3,ANXA11,APLP2,ARF4,ARHGAP1,ARHGAP18,ARIH1,ARPC1B,ARPC4,ASAH1,ASNS,ASRGL1,ATG3,ATG5,ATP5F1A,ATP5F1B,ATP5F1C,ATP6V1H,BLMH,BLVRA,BLVRB,BYSL,CAD,CAMK2G,CAND2,CAPN1,CAPN2,CARM1,CAV1,CCAR2,CCT2,CCT3,CCT4,CCT6A,CCT7,CCT8,CDC5L,CDK5,CENPJ,CKAP…
Tumorigenesis of lymphocytes	5.32239	0.632		ABCF1,ACADSB,ACLY,ALDH1A1,ALDH2,ANK3,ANXA11,ARHGAP1,ARIH1,ATG5,CAD,CAPN2,CAV1,CCT3,CCT7,CDK5,CPSF7,CSNK1A1,CSTF3,CTTN,DDX3X,DHFR,DIAPH1,DIS3,DLAT,DNM2,DOCK1,EEFSEC,EHD1,EIF4A1,EPDR1,EPHX1,G3BP1,GART,GCN1,GMPPB,GNAS,GNB1,GSTM1,HDAC1,HK2,HMOX1,HSP90AB1,HUWE1,IDH1,IGF2R,IMPDH2,IPO5,ITGAV,ITPR3,KIT,KPNA3,KPNB1,KRT8,LCP1,LDLR,LGMN,LONP1,LPL,MAN2A1,MSH2,MYOF,NARS1,NCAM1,NF1,NWD1,PDIA6,PLXNA1,PRMT5,PSMB…
Lymphoma	6.95078	0.632		ABCF1,ACADSB,ALDH2,ANK3,ANXA11,ARHGAP1,ATG5,CAD,CAPN2,CAV1,CCT3,CCT7,CPSF7,CSNK1A1,CSTF3,DDX3X,DHFR,DIAPH1,DIS3,DLAT,DOCK1,EHD1,EIF4A1,EPDR1,EPHX1,G3BP1,GART,GCN1,GMPPB,GNAS,GNB1,GSTM1,HDAC1,HK2,HMOX1,HSP90AB1,HUWE1,IDH1,IGF2R,IMPDH2,IPO5,ITPR3,KIT,KPNB1,LDLR,LGMN,LONP1,LPL,MAN2A1,MSH2,MYOF,NARS1,NCAM1,NF1,PRMT5,PSMB2,PSMB5,PSME3,PSME4,RALA,RBM14,RPA1,Rpl32,RPS15,SDCCAG8,SLC25A24,SMAD3,SMC6,SSC5D…
Hematologic cancer of cells	4.40121	0.634		ABCF1,ACADSB,ACLY,ALDH1A1,ALDH2,ANK3,ANXA11,ARHGAP1,ATG5,CAD,CAPN2,CAV1,CCT3,CCT7,CDK5,CPSF7,CSNK1A1,CSTF3,CTTN,DDX3X,DHFR,DIAPH1,DIS3,DLAT,DNM2,DOCK1,EEFSEC,EHD1,EIF4A1,EPDR1,EPHX1,G3BP1,GART,GCN1,GMPPB,GNAS,GNB1,GSTM1,HDAC1,HK2,HMOX1,HSP90AB1,HUWE1,IDH1,IGF2R,IMPDH2,IPO5,ITPR3,KIT,KPNA3,KPNB1,KRT8,LDLR,LGMN,LONP1,LPL,MAN2A1,MSH2,MYOF,NARS1,NCAM1,NF1,NWD1,PLXNA1,PRMT5,PSMB2,PSMB5,PSME3,PSME4,PTG…
Hepatic steatosis	4.49485	0.634		ACADL,ACADM,ACLY,ACOX1,ACSS2,ATP5F1A,BLVRA,CPT2,DNAJC7,DPP7,HMOX1,IMPDH2,KRT8,LDLR,LMNA,LPL,MMUT,PDHA1,PDHB,PSME3,SLC25A13,SLC27A4,STAT3,TKT
Lymphocytic cancer	5.06905	0.634		ABCF1,ACADSB,ACLY,ACP2,ALDH1A1,ALDH2,ANK3,ANXA11,ARHGAP1,ARIH1,ATG5,CAD,CAMK2G,CAND2,CAPN2,CAV1,CCT3,CCT7,CDK5,CPSF7,CSNK1A1,CSTF3,CTTN,DDX3X,DHFR,DIAPH1,DIS3,DLAT,DNM2,DOCK1,ECHS1,EEFSEC,EHD1,EIF4A1,EPDR1,EPHX1,FH,FREM2,G3BP1,GART,GCN1,GMPPB,GNAS,GNB1,GSTM1,HDAC1,HK2,HMOX1,HSP90AB1,HTRA2,HUWE1,IDH1,IGF2R,IMPDH2,IPO5,ITGAV,ITPR3,KIT,KPNA3,KPNB1,KRT8,LCP1,LDLR,LGMN,LONP1,LPL,MAN2A1,MSH2,MYOF,NARS1…
Malignant lymphocytic neoplasm	5.06905	0.634		ABCF1,ACADSB,ACLY,ACP2,ALDH1A1,ALDH2,ANK3,ANXA11,ARHGAP1,ARIH1,ATG5,CAD,CAMK2G,CAND2,CAPN2,CAV1,CCT3,CCT7,CDK5,CPSF7,CSNK1A1,CSTF3,CTTN,DDX3X,DHFR,DIAPH1,DIS3,DLAT,DNM2,DOCK1,ECHS1,EEFSEC,EHD1,EIF4A1,EPDR1,EPHX1,FH,FREM2,G3BP1,GART,GCN1,GMPPB,GNAS,GNB1,GSTM1,HDAC1,HK2,HMOX1,HSP90AB1,HTRA2,HUWE1,IDH1,IGF2R,IMPDH2,IPO5,ITGAV,ITPR3,KIT,KPNA3,KPNB1,KRT8,LCP1,LDLR,LGMN,LONP1,LPL,MAN2A1,MSH2,MYOF,NARS1…
Nervous system neoplasm	14.8477	0.637		ABCB6,ABCD3,ABCF1,ABR,ABTB1,ACAD9,ACADM,ACADSB,ACAT1,ACLY,ACOT2,ACOT7,ACOX1,ACP2,ACSF2,ACSS2,ACTN1,AGPAT3,AKR1B10,ALDH1A1,ALDH2,ANAPC1,ANAPC4,ANAPC5,ANK3,ANXA11,ARF4,ARHGAP1,ARIH1,ASRGL1,ATG5,ATP5F1B,ATP5F1C,ATP6V1H,BLVRB,CAD,CAMK2G,CAPN1,CAPN2,CARM1,CAV1,CCT2,CCT3,CCT4,CCT7,CDC5L,CDK5,CENPJ,CKAP5,CLIC4,CLPTM1L,CMAS,CNDP2,CNOT11,COBLL1,COPE,COPG1,CPNE1,CPSF3,CPT2,CSTF3,CTSB,CTSD,CTSZ,CTTN,CYC1,CY…
Cell movement of pancreatic cancer cell lines	3.96257	0.64		CAV1,CDK5,CNDP2,CTTN,DNM2,MYOF,SMAD3,STAT3,TMPO
Steroid metabolism	4.24718	0.666		ACAT2,ACLY,APLP2,CAV1,DIAPH1,GSTA3,HMGCS1,LDLR,LGMN,LRP1,LSS,MAOA,SMAD3,SQLE,STAT5A,VIM,XDH,YWHAH
Central nervous system solid tumor	14.6716	0.689		ABCB6,ABCD3,ABCF1,ABR,ABTB1,ACAD9,ACADM,ACADSB,ACAT1,ACLY,ACOT2,ACOT7,ACOX1,ACP2,ACSF2,ACSS2,ACTN1,AGPAT3,AKR1B10,ALDH1A1,ALDH2,ANAPC1,ANAPC4,ANAPC5,ANK3,ANXA11,ARF4,ARHGAP1,ARIH1,ASRGL1,ATG5,ATP5F1B,ATP5F1C,ATP6V1H,BLVRB,CAD,CAMK2G,CAPN1,CAPN2,CARM1,CAV1,CCT2,CCT3,CCT4,CCT7,CDC5L,CDK5,CENPJ,CKAP5,CLIC4,CLPTM1L,CMAS,CNDP2,CNOT11,COBLL1,COPE,COPG1,CPNE1,CPSF3,CPT2,CSTF3,CTSB,CTSD,CTSZ,CTTN,CYC1,CY…
Accumulation of lipid	5.09205	0.694		ACADL,ACAT1,ACAT2,ACLY,ACOX1,ACP2,ASAH1,CAV1,CPT2,ECHS1,FH,GLA,HEXA,HMOX1,IDH1,IGF2R,LDLR,LMNA,LPL,LRP1,PNPLA6,PRDX6,STAT5A
Adhesion of epithelial cells	4.62893	0.707		CLIC4,DAB2,ITGAV,KRT8,LRP1,MAN2A1,MYH10,RIN1,SMAD3,STAT3,TXNRD1
Binding of epithelial cells	4.84771	0.707		CLIC4,DAB2,IGF2R,ITGAV,KRT8,LRP1,MAN2A1,MYH10,RIN1,SMAD3,STAT3,TXNRD1
Development of benign tumor	3.92445	0.712		ACSF2,ALDH2,BYSL,CAD,CAV1,CTSB,DDOST,DHFR,ENTPD5,ETHE1,GLG1,GNAS,GSTA3,HDAC1,HMOX1,HSP90AB1,HTATIP2,HUWE1,IDH1,KIT,MGAT2,MSH2,NCAM1,NF1,PPA1,PRDX6,PRMT5,SMAD3,SND1,STAT3,STT3A,TGM2
Benign solid tumor	4.0278	0.712		ACSF2,AK2,ALDH1A1,ALDH2,BYSL,CAD,CAV1,CTSB,DDOST,DHFR,ENTPD5,ETHE1,FH,GLG1,GNAS,GSTA3,Gsta4,HDAC1,HMOX1,HSP90AB1,HTATIP2,HUWE1,IDH1,IMPDH2,ISOC1,KIT,KPNA3,MAOA,MGAT2,MSH2,MYH10,NCAM1,NF1,PPA1,PRDX6,PRMT5,PRPF8,PSMA6,RPS15,SMAD3,SND1,STAT3,STT3A,TGM2,TINAGL1
Cell viability of colorectal cancer cell lines	3.54363	0.714		ANAPC1,ANAPC4,ATG3,DIS3,KPNB1,MSH2,PSMA5,PSMB5,SEPTIN9,SF3B3,STAT3,U2AF2,XPO1
Neoplasia of leukocytes	4.63827	0.719		ABCF1,ACADSB,ACLY,ALDH1A1,ALDH2,ANK3,ANXA11,ARHGAP1,ARIH1,ATG5,CAD,CAPN2,CAV1,CCT3,CCT7,CDK5,CPSF7,CSNK1A1,CSTF3,CTTN,DDX3X,DHFR,DIAPH1,DIS3,DLAT,DNM2,DOCK1,EEFSEC,EHD1,EIF4A1,EPDR1,EPHX1,G3BP1,GART,GCN1,GMPPB,GNAS,GNB1,GSTM1,HDAC1,HK2,HMOX1,HSP90AB1,HUWE1,IDH1,IGF2R,IMPDH2,IPO5,ITGAV,ITPR3,KIT,KPNA3,KPNB1,KRT8,LCP1,LDLR,LGMN,LONP1,LPL,MAN2A1,MSH2,MYOF,NARS1,NCAM1,NF1,NWD1,PDIA6,PLXNA1,PRMT5,PSMB…
Phagocytosis	6.13136	0.725		ABCF1,ABR,ARPC4,ATG3,ATG5,CAV1,CLIC4,CMAS,DDX3X,DNM2,DOCK1,EHD1,ERP44,GNE,GORASP2,HMOX1,IDH1,ITGAV,ITGB5,LDLR,LRP1,NF1,RALA,SNX3,STT3A,TGM2,TM9SF4,VIM
Myeloid or lymphoid neoplasm	7.16749	0.729		ABCF1,ABTB1,ACADSB,ACLY,ACP2,ALDH1A1,ALDH2,ANAPC1,ANAPC4,ANK3,ANXA11,ARHGAP1,ARHGAP18,ARIH1,ATG5,ATP5F1A,ATP6V1H,CAD,CAMK2G,CAND2,CAPN2,CAV1,CCT3,CCT7,CDK5,COBLL1,CPNE1,CPSF7,CPT2,CSNK1A1,CSTF3,CTTN,CYCS,DCTN1,DDX3X,DHFR,DIAPH1,DIS3,DLAT,DNM2,DOCK1,DYNC1H1,ECHS1,EEF2,EEFSEC,EFR3A,EHD1,EIF3C,EIF3L,EIF4A1,EPDR1,EPHX1,FH,FMNL3,FREM2,G3BP1,GART,GCN1,GDI1,GLG1,GMPPB,GNAS,GNB1,GSTM1,HDAC1,HK2,HMOX1,HSP…
Synthesis of protein	4.28567	0.734		ABCF1,CAV1,CKAP5,DARS1,DDX3X,DHFR,EEF2,EIF2B4,EIF3A,EIF3C,EIF3F,EIF3K,EIF3L,EIF4A1,EIF5,FARSB,FXR1,HDAC1,IGF2BP2,LPL,PPM1G,RPS15,SMAD3,STAT3,TST,TXN,VIM
Tumorigenesis of epithelial neoplasm	15.585	0.739		ABCB6,ABCD3,ABCF1,ABR,ABTB1,ACAD9,ACADM,ACADSB,ACAT1,ACLY,ACO2,ACOT7,ACOX1,ACSF2,ACSS2,ACTN1,AKR1B10,ALDH1A1,ALDH2,ANAPC1,ANAPC4,ANAPC5,ANK3,ANXA11,APLP2,ARHGAP1,ARIH1,ASAH1,ASNS,ASRGL1,ATG3,ATG5,ATP5F1B,ATP5F1C,ATP6V1H,BLVRB,BYSL,CAD,CAMK2G,CAPN1,CAPN2,CARM1,CAV1,CCAR2,CCT2,CCT3,CCT6A,CCT7,CCT8,CDC5L,CENPJ,CKAP5,CLPTM1L,CMAS,CNDP2,CNOT11,COBLL1,COPE,COPG1,CPNE1,CPSF7,CSNK1A1,CSTF3,CTSB,CTSD,CTSZ…
Autophagy of tumor cell lines	3.94692	0.74		ATG3,ATG5,CAPN1,CCT8,EEF2,FBXL20,GNAI3,HK2,LETM1,MSH2,MYOF,RAB2A,TGM2,UBASH3B
Glucose metabolism disorder	6.28567	0.764		ABCD3,ABCF1,ACADL,ACADSB,ACAT2,ACOT2,ACOX1,ACSF2,ALDH1A1,ALDH2,ANAPC5,ANXA11,ATG5,CAPN1,CAPN2,CARS1,CAV1,CCAR2,CNDP2,CPT2,CTSB,CTSD,DHFR,DNM2,DPP7,ECHS1,EEF2,ENTPD5,ERMP1,ETFDH,FKBP11,FLOT1,GALNT2,GNAS,HADH,HDAC1,HIBADH,HK2,HMGCS2,HUWE1,IDE,IDH1,IGF2BP2,IMPDH2,ITGAV,ITGB5,ITPR3,KRT8,LCP1,LDLR,LGMN,LMNA,LPL,LRP1,LRPAP1,MAOA,MGAT2,MMUT,MRPL37,NUP155,OXCT1,PDK3,PPA1,PRDX5,PSMA3,PSMB5,PSMD14,PSME3,SH…
Migration of carcinoma cell lines	3.99568	0.793		ASNS,CAV1,CDK5,CTSB,EIF3F,GALNT2,GNAI3,HMOX1,HSP90AB1,HTATIP2,ITGAV,KARS1,KIT,LRP1,MYOF,NCAM1,STAT3,TGM2,TMPO,VIM
Development of carcinoma	13.289	0.797		ABCB6,ABCD3,ABCF1,ABR,ABTB1,ACAD9,ACADM,ACADSB,ACAT1,ACLY,ACO2,ACOT7,ACOX1,ACSF2,ACSS2,ACTN1,AKR1B10,ALDH1A1,ALDH2,ANAPC1,ANAPC4,ANAPC5,ANK3,ANXA11,APLP2,ARHGAP1,ARIH1,ASAH1,ASNS,ASRGL1,ATG3,ATG5,ATP5F1B,ATP5F1C,ATP6V1H,BLVRB,CAD,CAMK2G,CAPN1,CAPN2,CARM1,CAV1,CCAR2,CCT2,CCT3,CCT6A,CCT7,CCT8,CDC5L,CENPJ,CKAP5,CLPTM1L,CMAS,CNDP2,CNOT11,COBLL1,COPE,COPG1,CPNE1,CPSF7,CSNK1A1,CSTF3,CTSB,CTSD,CTSZ,CTTN…
Neoplasia of blood cells	6.76195	0.805		ABCF1,ABTB1,ACADSB,ACLY,ALDH1A1,ALDH2,ANAPC1,ANAPC4,ANK3,ANXA11,ARHGAP1,ARHGAP18,ARIH1,ATG5,ATP5F1A,ATP6V1H,CAD,CAPN2,CAV1,CCT3,CCT7,CDK5,COBLL1,CPNE1,CPSF7,CPT2,CSNK1A1,CSTF3,CTTN,CYCS,DCTN1,DDX3X,DHFR,DIAPH1,DIS3,DLAT,DNM2,DOCK1,DYNC1H1,EEF2,EEFSEC,EFR3A,EHD1,EIF3C,EIF3L,EIF4A1,EPDR1,EPHX1,FMNL3,G3BP1,GART,GCN1,GDI1,GLG1,GMPPB,GNAS,GNB1,GSTM1,HDAC1,HK2,HMOX1,HSP90AB1,HSPBP1,HTRA2,HUWE1,IDH1,IGF…
Oxidative Phosphorylation	1.97	0.816		ATP5F1A,ATP5F1B,ATP5F1C,CYB5A,CYC1,CYCS
ILK Signaling	1.72	0.816		ACTN1,DOCK1,ITGB5,MYH10,MYO18A,PPP2R1B,RSU1,VIM
Pelvic cancer	5.31695	0.83		ABCB6,ABCF1,ABR,ABTB1,ACAD9,ACADM,ACADSB,ACLY,ACOT7,ACOX1,ACSF2,ACSS2,ALDH1A1,ALDH2,ANAPC1,ANAPC4,ANAPC5,ANK3,ANXA11,ARHGAP18,ARIH1,ASNS,ASRGL1,ATG5,ATP6V1H,CAD,CAMK2G,CAPN1,CAPN2,CARM1,CAV1,CCT2,CCT6A,CDC5L,CDK5,CENPJ,CKAP5,CLIC4,CLPTM1L,CNRIP1,COBLL1,COPE,COPG1,CPNE1,CPSF7,CSTF3,CTSB,CTSD,CYC1,DAB2,DCTN1,DDX3X,DHFR,DHRS1,DHX30,DIAPH1,DIS3,DLAT,DLST,DNAJA1,DNAJC7,DOCK1,DSTN,DYNC1H1,EEF1G,EEF2,EE…
Survival of stem cell lines	6.79588	0.832		ATP5F1A,ATP5F1B,CYC1,HMGCS1,LSS,PPA1,PSMA6,PSMD14,RPA1,SQLE,TRIM28,U2AF2,VDAC1
Hepatobiliary neoplasm	11.58	0.833		ACAD9,ACADSB,ACLY,ACO2,ACOT7,ACOX1,ACSS2,ACTN1,AK2,AKR1B10,ALDH1A1,ALDH2,ANAPC1,ANAPC5,ANK3,APLP2,ARIH1,ASAH1,ASNS,ASRGL1,ATG5,ATP5F1A,ATP5F1B,BLVRA,CAD,CAMK2G,CARM1,CCAR2,CCT6A,CCT8,CDK5,CKAP5,CLPTM1L,CNDP2,CNOT11,CNRIP1,COBLL1,COPG1,CPT2,CSNK2A2,CTSB,CTSD,CTSZ,CTTN,CYB5A,CYCS,DCTN1,DDX3X,DDX47,DERL1,DHFR,DHX30,DIS3,DLAT,DLST,DNAJA1,DOCK1,DYNC1H1,ECHS1,EEF2,EFR3A,EHD1,EHD3,EHD4,EIF3A,EIF3L,EIF4A…
Cell death of tumor cells	4.85387	0.886		ACLY,ATG5,CAV1,COPG1,CTSB,CYCS,EIF3C,EIF3F,EIF3L,HDAC1,HMOX1,HSP90AB1,ITGAV,KIT,KPNB1,NUP107,NUP155,PRPF8,PSMA3,PSMA5,PSMA6,PSMB5,Rpl32,SF3B3,STAT3,TXN,U2AF2
Quantity of amino acids	3.65758	0.894		ATG3,ATG5,CARS1,CAV1,CTSB,FH,HADH,HUWE1,IDH1,LDLR,MMUT,SHMT2,SLC25A12,SLC25A13
Cell proliferation of tumor cell lines	8.91721	0.948		ABCB6,ABTB1,ACAT1,ACLY,ACO2,ACOT2,ACTN1,AKR1B10,ALDH1A1,ARIH1,ASAH1,ASNS,ATG5,CAV1,CCT3,CDK5,CNDP2,COBLL1,CSNK1A1,CSNK2A2,CTSB,CTSD,CTTN,DAB2,DDX3X,DLST,DNAJA1,DYNC1H1,ECHS1,EIF3A,EIF3C,EIF3F,EIF4A1,EIF5,ENTPD5,FH,FLOT1,GALNT2,GNAS,GNE,GSTM1,HDAC1,HK2,HMGCS1,HMOX1,HTATIP2,HUWE1,IDE,IDH1,IGF2R,ITGAV,ITGB5,ITPR3,KIT,KRT8,LCP1,LMNA,LRP1,LRPAP1,MAOA,MCM7,MTAP,MYH10,MYOF,NCAM1,NF1,NUP155,PAICS,PDHA1,P…
Transport of protein	6.54061	0.971		CAV1,CDK5,CTTN,DCTN1,DNAJA1,DNM2,EHD1,HSP90AB1,IGF2R,IPO5,KPNB1,LMNA,LRP1,NUP155,PITRM1,RAB2A,SEC23A,SNX3,SNX7,STAT3,TOMM40,TRIM28,XPO1,XPO5,YWHAH
RHOGDI Signaling	1.99	1		ARHGAP1,ARPC1B,ARPC4,GNAI3,GNAS,GNB1,ITGAV,ITGB5,MYH10
Cell Cycle Control of Chromosomal Replication	1.85	1		CDK5,MCM6,MCM7,RPA1
α-Adrenergic Signaling	1.46	1		GNAI3,GNAS,GNB1,ITPR3,RALA
Phagocytosis of cells	6.59517	1.001		ABCF1,ABR,ARPC4,ATG3,ATG5,CAV1,CLIC4,CMAS,DDX3X,DNM2,DOCK1,EHD1,ERP44,GNE,HMOX1,IDH1,ITGAV,ITGB5,LDLR,LRP1,NF1,RALA,SNX3,STT3A,TGM2,TM9SF4,VIM
Cell movement of carcinoma cell lines	3.79048	1.006		ASNS,CAV1,CDK5,CTSB,EIF3F,GALNT2,GNAI3,HMOX1,HSP90AB1,HTATIP2,ITGAV,KARS1,KIT,LRP1,MYOF,NCAM1,SMAD3,STAT3,TGM2,TMPO,VIM
Cell death of cancer cells	5.36151	1.046		ACLY,ATG5,COPG1,CTSB,EIF3C,EIF3F,EIF3L,HDAC1,HMOX1,HSP90AB1,ITGAV,KIT,KPNB1,NUP107,NUP155,PRPF8,PSMA3,PSMA5,PSMA6,PSMB5,Rpl32,SF3B3,STAT3,TXN,U2AF2
Liver tumor	10.684	1.057		ACAD9,ACADSB,ACLY,ACO2,ACOT7,ACOX1,ACSS2,ACTN1,AK2,AKR1B10,ALDH1A1,ALDH2,ANAPC1,ANAPC5,ANK3,ARIH1,ASAH1,ASNS,ASRGL1,ATG5,ATP5F1A,ATP5F1B,BLVRA,CAD,CAMK2G,CARM1,CCAR2,CCT6A,CCT8,CDK5,CKAP5,CNDP2,CNOT11,CNRIP1,COBLL1,COPG1,CPT2,CSNK2A2,CTSB,CTSD,CTSZ,CTTN,CYB5A,CYCS,DCTN1,DDX3X,DDX47,DERL1,DHFR,DHX30,DIS3,DLAT,DNAJA1,DOCK1,DYNC1H1,ECHS1,EEF2,EFR3A,EHD3,EHD4,EIF3A,EIF4A1,ENTPD5,EPDR1,EPHX1,ERMP1,ERP…
Lymphoreticular neoplasm	7.1986	1.062		ABCF1,ABTB1,ACADSB,ALDH2,ANAPC1,ANAPC4,ANK3,ANXA11,ARHGAP1,ARHGAP18,ARIH1,ATG5,ATP5F1A,ATP6V1H,CAD,CAPN2,CAV1,CCT3,CCT7,COBLL1,CPNE1,CPSF7,CPT2,CSNK1A1,CSTF3,CYCS,DCTN1,DDX3X,DHFR,DIAPH1,DIS3,DLAT,DOCK1,DYNC1H1,EFR3A,EHD1,EIF3C,EIF3L,EIF4A1,EPDR1,EPHX1,FMNL3,G3BP1,GART,GCN1,GDI1,GLG1,GMPPB,GNAS,GNB1,GSTM1,HDAC1,HK2,HMOX1,HSP90AB1,HSPBP1,HTRA2,HUWE1,IDH1,IGF2BP2,IGF2R,IMPDH2,IPO5,ITPR3,KIT,KPNB1,L…
Organization of organelle	5.02045	1.067		ABCD3,ACP2,ACTN1,ANK3,ARF4,CAV1,CDK5,CSNK1A1,GORASP2,HDAC1,HEXA,HSP90AB1,HTRA2,LCP1,LEMD2,LMAN1,LMNA,LONP1,MAN2A1,MYO18A,MYOF,NF1,NSFL1C,NUP155,P3H4,PXDN,RAB2A,RAB5C,RPA1,SDCCAG8,SLK,SPECC1L,SYNE1,VIM,VPS35
Microvesicular hepatic steatosis	4.92445	1.103		ACADL,ACADM,ACOX1,CPT2,LDLR,PDHA1,PDHB
Leukemia	4.22841	1.119		ABTB1,ACLY,ALDH1A1,ALDH2,ANAPC1,ANAPC4,ANK3,ARIH1,ATG5,ATP5F1A,ATP6V1H,CAMK2G,CDK5,COBLL1,CPNE1,CSNK1A1,CTTN,CYCS,DCTN1,DDX3X,DHFR,DNM2,DYNC1H1,EEFSEC,EFR3A,EIF3C,EIF3L,EIF4A1,EPDR1,EPHX1,FMNL3,GCN1,GDI1,GLG1,GNAS,GNB1,GSTM1,HDAC1,HK2,HSP90AB1,HSPBP1,HTRA2,HUWE1,IDH1,IGF2BP2,IGF2R,IMPDH2,ITPR3,KIT,KPNA3,KRT8,LMNA,LONP1,LRP1,MAOA,MCM7,MSH2,MYH10,MYO18A,NCAM1,NF1,NWD1,PDHA1,PDK3,PDXDC1,PLXNA1,PPP2R…
Myelodysplastic syndrome or leukemia	3.91364	1.121		ABTB1,ACLY,ALDH1A1,ALDH2,ANAPC1,ANAPC4,ANK3,ARIH1,ATG5,ATP5F1A,ATP6V1H,CAMK2G,CDK5,COBLL1,CPNE1,CPT2,CSNK1A1,CTTN,CYCS,DCTN1,DDX3X,DHFR,DNM2,DYNC1H1,EEFSEC,EFR3A,EIF3C,EIF3L,EIF4A1,EPDR1,EPHX1,FMNL3,GCN1,GDI1,GLG1,GNAS,GNB1,GSTM1,HDAC1,HK2,HSP90AB1,HSPBP1,HTRA2,HUWE1,IDH1,IGF2BP2,IGF2R,IMPDH2,ITPR3,KIT,KPNA3,KRT8,LMNA,LONP1,LRP1,MAOA,MCM7,MSH2,MYH10,MYO18A,NCAM1,NF1,NWD1,PDHA1,PDK3,PDXDC1,PLXNA1,…
Synthesis of lipid	6.61261	1.129		ABCD3,ACADL,ACAT1,ACAT2,ACLY,ACO2,ACOT7,ACSS2,AGPAT3,ALDH1A1,Aldh1a7,ASAH1,CAMK2G,CAPN2,CAV1,CYB5A,DAB2,DIAPH1,DLAT,ECHS1,GLA,GNAI3,GSTA3,HMGCS1,HMOX1,IDH1,KIT,LDLR,LPL,LSS,MGAT2,MTMR2,MVD,NCAM1,PDHA1,PDHB,PNPLA6,RALA,SLC27A4,SLC44A2,SMAD3,SQLE,STAT3,STAT5A,TXN,VIM,XDH
Cell movement of tumor cell lines	7.1549	1.13		ACTN1,ARPC1B,ASNS,CAPN1,CAPN2,CAV1,CDK5,CLIC4,CNDP2,CTSB,CTSZ,CTTN,DAB2,DIAPH1,DNM2,DOCK1,EIF3A,EIF3F,EPDR1,FH,FMNL3,GALNT2,GDI1,GNAI3,GNAS,GNB1,HDAC1,HMOX1,HSP90AB1,HTATIP2,IDH1,ITGAV,ITGB5,KARS1,KIF2A,KIT,KRT8,LCP1,LMNA,LRP1,LRPAP1,MYH10,MYO18A,MYOF,NCAM1,NF1,NUP85,PLXNA1,PRMT5,PTPN23,RALA,RCC2,RSU1,SEPTIN9,SMAD3,SND1,STAT3,TGM2,TMPO,TXN,U2AF2,UGDH,VDAC1,VIM,YARS1
Superpathway of Cholesterol Biosynthesis	6.42	1.134		ACAT1,ACAT2,HMGCS1,HMGCS2,LSS,MVD,SQLE
Actin Cytoskeleton Signaling	2.55	1.134		ACTN1,ARPC1B,ARPC4,DIAPH1,DOCK1,ITGAV,ITGB5,MYH10,MYO18A,NCKAP1,RALA
Renal lesion	7.28651	1.136		ABCF1,ACADSB,ACAT1,ACOT7,ALDH2,ANAPC4,ARIH1,ASNS,ASRGL1,BLVRB,CAD,CAV1,CCT3,CCT8,COPG1,DHRS7,DHX30,DIS3,DLST,DNM2,DPP7,ECHS1,EHD3,EPHX1,FH,GCN1,GNAS,GNB1,GNE,GNPDA2,GSTM1,HK2,HMOX1,HSP90AB1,IDH1,IMPDH2,KHSRP,KIT,KRT8,LCP1,LGMN,LMNA,LRP1,MAN2A1,MMUT,MRPL37,MSH2,NCAM1,NF1,PDHB,PDXDC1,PITRM1,PLOD2,PLXNA1,PNISR,RALA,RBM14,RCC2,RIN1,RSU1,SCRN3,SELENBP1,SLC25A5,SLC44A2,SMAD3,SNX2,STAT3,SYNE1,TGM2,TJP1,…
Replication of RNA virus	3.72816	1.147		ATG5,CAD,CAV1,CDC5L,CLIC4,COPG1,DDX3X,DNAJA1,EIF3A,EIF3C,EIF3L,G3BP1,HMOX1,HSP90AB1,ITGB5,KPNB1,LONP1,PCBP2,PRPF8,PSMD14,STAT3,SUPT6H,TMPO,U2AF2,UBE2M,UBE3C,XPO1
Integrin Signaling	3.6	1.155		ACTN1,ARF4,ARPC1B,ARPC4,CAPN1,CAPN2,CAV1,CTTN,DOCK1,ITGAV,ITGB5,RALA
Infection of embryonic cell lines	5.5544	1.226		ATG5,ATP5F1A,ATP5F1B,CAD,CTTN,DNM2,FXR1,HDAC1,HMGCS1,IDH1,KARS1,KPNB1,MYOF,NCKAP1,PCBP2,PLOD2,PRPF8,PSMA3,PSMA5,UMPS
Lysosomal storage disease	4.44733	1.234		ACADL,ACP2,ASAH1,ATP5F1A,CAV1,CTSD,GLA,GNE,HEXA,LRP1
Hematologic cancer	7.13253	1.246		ABCF1,ABTB1,ACADSB,ACLY,ACP2,ALDH1A1,ALDH2,ANAPC1,ANAPC4,ANK3,ANXA11,ARHGAP1,ARIH1,ATG5,ATP5F1A,ATP6V1H,CAD,CAMK2G,CAND2,CAPN2,CAV1,CCT3,CCT7,CDK5,COBLL1,CPNE1,CPSF7,CPT2,CSNK1A1,CSTF3,CTTN,CYCS,DCTN1,DDX3X,DHFR,DIAPH1,DIS3,DLAT,DNM2,DOCK1,DYNC1H1,ECHS1,EEF2,EEFSEC,EFR3A,EHD1,EIF3C,EIF3L,EIF4A1,EPDR1,EPHX1,FH,FMNL3,FREM2,G3BP1,GART,GCN1,GDI1,GLG1,GMPPB,GNAS,GNB1,GSTM1,HDAC1,HK2,HMOX1,HSP90AB1,HSP…
Migration of tumor cell lines	5.40012	1.257		ACTN1,ASNS,CAPN1,CAPN2,CAV1,CDK5,CNDP2,CTSB,CTSZ,CTTN,DAB2,DIAPH1,DNM2,DOCK1,EIF3F,EPDR1,FH,FMNL3,GALNT2,GNAI3,GNAS,HDAC1,HMOX1,HSP90AB1,HTATIP2,IDH1,ITGAV,ITGB5,KARS1,KIF2A,KIT,KRT8,LMNA,LRP1,MYH10,MYO18A,MYOF,NCAM1,PLXNA1,PRMT5,RALA,RCC2,RSU1,SEPTIN9,SMAD3,SND1,STAT3,TGM2,TMPO,TXN,U2AF2,UGDH,VDAC1,VIM
Cell viability of myeloma cell lines	4.51004	1.32		CARS1,CKAP5,EIF3C,EIF4A1,HUWE1,PRPF8,PSMA3,PSMA6,STAT3,XPO1
Infection of kidney cell lines	5.57349	1.334		ATP5F1A,ATP5F1B,CAD,CTSB,CTTN,DNM2,FXR1,HDAC1,HMGCS1,IDH1,KARS1,KPNB1,MYOF,NCKAP1,PCBP2,PLOD2,PRPF8,PSMA3,PSMA5,UMPS
Engulfment of tumor cell lines	5.42597	1.338		ACTN1,APLP2,ARPC4,CAV1,CDC5L,DAB2,DNM2,ERP44,GNE,HMOX1,IDH1,LRPAP1,NF1,RALA,SF3B3,STT3A,TGM2,VIM
Aryl Hydrocarbon Receptor Signaling	3.46	1.342		ALDH1A1,ALDH2,CTSD,DHFR,GSTA3,GSTM1,Gstm3,HSP90AB1,MCM7,TGM2
Gαi Signaling	1.52	1.342		CAV1,GNAI3,GNAS,GNB1,RALA,STAT3
Disassembly of focal adhesions	3.57187	1.342		DAB2,DNM2,EHD1,LRP1,SLK
Replication of virus	4.40782	1.379		ATG5,ATP5F1B,CAD,CAV1,CDC5L,CLIC4,COPG1,DDX3X,DNAJA1,EIF3A,EIF3C,EIF3L,G3BP1,HMOX1,HSP90AB1,ITGB5,KPNB1,KRT8,LONP1,MSH2,PCBP2,PRPF8,PSMD14,STAT3,SUPT6H,TMPO,U2AF2,UBE2M,UBE3C,VIM,XPO1
Familial congenital malformation	4.22695	1.387		ABCB6,ABCD3,ACADM,ACADSB,ACOX1,ACTN1,AGPAT3,ANAPC1,ARHGAP1,CARS1,CAV1,CDC5L,CDK5,CENPJ,CTSB,DIAPH1,DIS3,DNM2,DSTN,DYNC1H1,ETHE1,FARSB,FREM2,FXR1,GFPT1,GMPPB,GNAI3,GNAS,GSTM1,HEXA,HMOX1,HUWE1,IARS1,KARS1,KIF2A,KIT,LETM1,LMNA,LONP1,LSS,MSH2,MTAP,NARS1,NF1,NUP107,OXCT1,PITRM1,PLOD1,PNPLA6,PRDX6,PSMB2,PTPN23,PXDN,SDCCAG8,SEC61B,SHMT2,SLC25A12,SLC25A22,SLC27A4,SMAD3,SPECC1L,SYNE1,TARS1,TKT,TMPO,TMX2,T…
Cell death of colorectal cancer cell lines	3.95861	1.409		AKR1B10,ATG5,CAPN2,CSNK1A1,CYCS,HK2,HMOX1,HTRA2,IGF2R,ITGAV,ITPR3,LMNA,LONP1,TGM2,TM9SF4,TRAP1,TXNRD1,VDAC1,VPS35,YWHAH
Liquid tumor	4.18442	1.412		ABTB1,ACLY,ALDH1A1,ALDH2,ANAPC1,ANAPC4,ANK3,ARHGAP18,ARIH1,ATG5,ATP5F1A,ATP6V1H,CAMK2G,CDK5,COBLL1,CPNE1,CPT2,CSNK1A1,CTTN,CYCS,DCTN1,DDX3X,DHFR,DNM2,DYNC1H1,EEFSEC,EFR3A,EIF3C,EIF3L,EIF4A1,EPDR1,EPHX1,FMNL3,GCN1,GDI1,GLG1,GNAS,GNB1,GSTM1,HDAC1,HK2,HSP90AB1,HSPBP1,HTRA2,HUWE1,IDH1,IGF2BP2,IGF2R,IMPDH2,ITPR3,KIT,KPNA3,KRT8,LMNA,LONP1,LRP1,MAOA,MCM7,MSH2,MYH10,MYO18A,NCAM1,NF1,NWD1,PDHA1,PDK3,PDXDC…
Infection of epithelial cell lines	5.19928	1.529		ATP5F1A,ATP5F1B,CAD,CTTN,DNM2,FXR1,HDAC1,HMGCS1,IDH1,KARS1,KPNB1,MYOF,NCKAP1,PCBP2,PLOD2,PRPF8,PSMA3,PSMA5,UMPS
Hematopoietic neoplasm	7.20273	1.568		ABCF1,ABTB1,ACADSB,ACLY,ACP2,ALDH1A1,ALDH2,ANAPC1,ANAPC4,ANK3,ANXA11,ARHGAP1,ARHGAP18,ARIH1,ATG5,ATP5F1A,ATP6V1H,CAD,CAMK2G,CAND2,CAPN2,CAV1,CCT3,CCT7,CDK5,COBLL1,CPNE1,CPSF7,CPT2,CSNK1A1,CSTF3,CTTN,CYCS,DCTN1,DDX3X,DHFR,DIAPH1,DIS3,DLAT,DNM2,DOCK1,DYNC1H1,ECHS1,EEF2,EEFSEC,EFR3A,EHD1,EIF3C,EIF3L,EIF4A1,EPDR1,EPHX1,FH,FMNL3,FREM2,G3BP1,GART,GCN1,GDI1,GLG1,GMPPB,GNAS,GNB1,GSTM1,HDAC1,HK2,HMOX1,HSP…
Internalization by tumor cell lines	3.58336	1.604		ACTN1,APLP2,CAV1,CDC5L,DAB2,DNM2,HMOX1,LRP1,SF3B3,TGM2,VIM
Productive infection of cervical cancer cell lines	3.96658	1.604		ABTB1,ACADSB,ATP5F1B,CCT2,CTSZ,CYCS,DDOST,DDX3X,DLST,HUWE1,NMT1,PDIA6,STT3A,XPO1
Cell movement	7.48413	1.622		ABR,ACO2,ACTN1,Aldh1a7,ALDH2,APLP2,ARF4,ARHGAP1,ARHGAP18,ARPC1B,ASNS,ATG3,ATG5,ATP5F1A,ATP5F1B,BLVRA,CAPN1,CAPN2,CAV1,CDK5,CLIC4,CNDP2,CSNK2A2,CTSB,CTSZ,CTTN,DAB2,DDX3X,DIAPH1,DNAJA1,DNM2,DOCK1,DSTN,EHD1,EIF3A,EIF3F,EPDR1,FH,FLOT1,FMNL3,GALNT2,GDI1,GNAI3,GNAS,GNB1,HDAC1,HMOX1,HSP90AB1,HTATIP2,HUWE1,IDH1,IGF2R,ITGAV,ITGB5,KARS1,KIF2A,KIT,KRT8,LCP1,LDLR,LGMN,LMNA,LRP1,LRPAP1,MAOA,MCM7,MTAP,MYH10,MY…
G Beta Gamma Signaling	2.23	1.633		CAV1,DNM2,GNAI3,GNAS,GNB1,ITPR3,RALA
Cell death of melanoma cell lines	4.15614	1.66		ATG5,CNOT11,CSNK1A1,DAB2,DDX3X,DHFR,DOCK1,EIF2B4,EIF3F,GSTM1,HDAC1,KIT,MCM7,PSMD14,RPA1,STAT3,SUPT6H
Cell viability of tumor cell lines	14.7167	1.683		ABCB6,ANAPC1,ANAPC4,ASAH1,ASNS,ATG3,ATG5,CAPN1,CAPN2,CARS1,CAV1,CCT4,CCT7,CKAP5,CNDP2,CSNK1A1,CTSD,CTTN,DIS3,DNAJA1,DNM2,DOCK1,EEF2,EIF3A,EIF3C,EIF3F,EIF4A1,EPDR1,GSTM1,HK2,HMOX1,HNRNPUL2,HSP90AB1,HTATIP2,HUWE1,IDH1,IGF2R,ITPR3,KIT,KPNB1,MCM7,MSH2,MYO18A,NCAM1,NUP155,PAICS,PDHA1,PPM1G,PPP2R1B,PRPF8,PSMA3,PSMA5,PSMA6,PSMB4,PSMB5,PSMD14,PSME4,PTPN23,RPA1,SEPTIN9,SF3B3,SHMT2,SMAD3,SMC6,STAT3,STAT5A,…
Development of cytoplasm	6.65956	1.778		ABCD3,ACO2,ARHGAP18,ATG3,ATG5,CAPN1,CAV1,CDK5,CENPJ,CKAP5,CTSD,CTTN,DAB2,DCTN1,DIAPH1,DSTN,EHD4,GDI1,GNAS,GNB1,HDAC1,IGF2R,ITGB5,LETM1,LONP1,LRP1,NCKAP1,NF1,POLDIP2,SMAD3,STAT3,TJP1,TRPC4,U2AF2,XPO1
Cell viability	17.5969	1.789		ABCB6,ACLY,ANAPC1,ANAPC4,ASAH1,ASNS,ATG3,ATG5,ATP5F1A,ATP5F1B,CAMK2G,CAPN1,CAPN2,CARS1,CAV1,CCT4,CCT7,CDK5,CKAP5,CNDP2,CSNK1A1,CTSB,CTSD,CTTN,CYC1,DAB2,DIS3,DNAJA1,DNM2,DOCK1,EEF2,EHD4,EIF3A,EIF3C,EIF3F,EIF4A1,EPDR1,FH,GSTM1,HDAC1,HK2,HMGCS1,HMOX1,HNRNPUL2,HSP90AB1,HTATIP2,HUWE1,IDE,IDH1,IGF2R,ITPR3,KIT,KPNB1,LMNA,LRP1,LRPAP1,LSS,MCM7,MSH2,MYO18A,NCAM1,NF1,NUP155,PAFAH2,PAICS,PDHA1,PNPLA6,POLDIP2…
Endocytosis	8.71444	1.87		ABCF1,ACTN1,Ap2b1,APLP2,ARPC4,ATG5,ATP5F1B,ATP6V1H,CAV1,CDC5L,CDK5,CKAP5,CLIC4,CMAS,CTTN,DAB2,DDX3X,DNM2,EHD1,EHD4,ERP44,FLOT1,GNE,HMOX1,IDH1,IGF2R,ITGAV,LDLR,LRP1,LRPAP1,MTMR2,NF1,RAB5C,RALA,SCAMP5,SF3B3,STT3A,SYNE1,TGM2,VIM,XDH
Fatty acid metabolism	7.98716	1.909		ABCD3,ACAD9,ACADL,ACADM,ACADSB,ACAT1,ACLY,ACOT2,ACOT7,ACOX1,ACSF2,ACSS2,ALDH1A1,ASAH1,CAMK2G,CAV1,CPT2,DLAT,ECHS1,EPHX1,FH,GSTM1,HMGCS2,HMOX1,ITGAV,KIT,LDLR,LPL,LRP1,LSS,NCAM1,PDHA1,PDHB,PRDX6,SLC25A13,SLC27A4,SMAD3,STAT3,STAT5A,TXN,VIM
Quantity of reactive oxygen species	4.51428	1.957		ACOX1,AKR1B10,ATG5,CDK5,EEF1G,HMOX1,IDH1,LDLR,LONP1,MAOA,PRDX5,PRDX6,STAT5A,TST,TXN,VDAC3,XDH
Migration of cells	5.37263	1.97		ABR,ACTN1,Aldh1a7,APLP2,ARF4,ARHGAP1,ARHGAP18,ASNS,ATG3,ATG5,ATP5F1A,ATP5F1B,BLVRA,CAPN1,CAPN2,CAV1,CDK5,CLIC4,CNDP2,CTSB,CTSZ,CTTN,DAB2,DDX3X,DIAPH1,DNM2,DOCK1,EHD1,EIF3F,EPDR1,FH,FLOT1,FMNL3,GALNT2,GNAI3,GNAS,HDAC1,HMOX1,HSP90AB1,HTATIP2,HUWE1,IDH1,IGF2R,ITGAV,ITGB5,KARS1,KIF2A,KIT,KRT8,LCP1,LDLR,LGMN,LMNA,LRP1,LRPAP1,MAOA,MCM7,MTAP,MYH10,MYO18A,MYOF,NARS1,NCAM1,NCKAP1,NF1,NUP85,P2RX4,PLXNA1,PR…
Cell survival	17.0343	1.989		ABCB6,ACLY,ANAPC1,ANAPC4,ASAH1,ASNS,ATG3,ATG5,ATP5F1A,ATP5F1B,CAMK2G,CAPN1,CAPN2,CARS1,CAV1,CCT4,CCT7,CDK5,CKAP5,CNDP2,CSNK1A1,CTSB,CTSD,CTTN,CYC1,DAB2,DDX3X,DIS3,DNAJA1,DNM2,DOCK1,EEF2,EHD4,EIF3A,EIF3C,EIF3F,EIF4A1,EPDR1,FH,GSTM1,HDAC1,HK2,HMGCS1,HMOX1,HNRNPUL2,HSP90AB1,HTATIP2,HUWE1,IDE,IDH1,IGF2R,ITPR3,KIT,KPNB1,LMNA,LRP1,LRPAP1,LSS,MCM7,MSH2,MYO18A,NCAM1,NF1,NUP155,PAFAH2,PAICS,PDHA1,PNPLA6,P…
