# Supplementary material for: Identification of Mispairing Omic Signatures in Chinese Hamster Ovary (CHO) Cells Producing a Tri-Specific Antibody
Source: Biomedicines. 2023 Oct 25;11(11):2890. doi: 10.3390/biomedicines11112890 (PMC10669571; doi:10.3390/biomedicines11112890)
Supplement: Supplementary file 1 [file biomedicines-11-02890-s001.zip › 20220801_Supplementary File S1_Transcripts_Raw.xlsx]

## Sheet: SupplementaryFile1
Supplementary Information File 1. Full list of quantified transcripts by RNASeq analysis
Only genes with gene count average ≥1 are shown
Values represent raw gene count values before normalization, filtering and transformation
	ENSEMBL ID	Gene Name		Species	D5_A14_1	D5_A14_2	D5_A50_1	D5_A50_2	D5_A102_1	D5_A102_2	D5_B1_1	D5_B1_2	D5_A7_1	D5_A7_2	D5_A85_1	D5_A85_2	D5_A3_1	D5_A3_2	D5_A78_1	D5_A78_2	D10_A14_1	D10_A14_2	D10_A50_1	D10_A50_2	D10_A102_1	D10_A102_2	D10_B1_1	D10_B1_2	D10_A7_1	D10_A7_2	D10_A85_1	D10_A85_2	D10_A3_1	D10_A3_2	D10_A78_1	D10_A78_2
	ENSMUSG00000000001	GNAI3	G protein subunit alpha i3	mus musculus	218	237	122	106	237	262	187	160	185	195	177	190	208	149	146	145	129	127	149	129	139	178	166	109	98	89	146	134	100	69	140	123
	ENSMUSG00000000028	CDC45	cell division cycle 45	mus musculus	28	24	19	10	14	25	19	24	11	14	12	7	19	15	10	14	5	4	5	6	1	8	3	3	6	0	1	2	0	2	7	1
	ENSMUSG00000000056	NARF	nuclear prelamin A recognition factor	mus musculus	6	18	20	16	13	13	4	13	14	15	8	10	12	11	9	22	7	6	13	6	9	13	10	6	9	10	4	9	17	6	8	16
	ENSMUSG00000000058	CAV2	caveolin 2	mus musculus	12	12	5	5	7	17	20	12	13	8	8	7	5	8	3	4	7	6	5	5	7	13	11	4	4	2	6	7	0	2	5	2
	ENSMUSG00000000078	KLF6	Kruppel like factor 6	mus musculus	1178	1274	571	430	1068	1505	1074	941	972	924	830	936	1052	774	864	865	615	551	563	522	814	785	703	414	542	355	720	613	555	387	651	519
	ENSMUSG00000000085	SCMH1	Scm polycomb group protein homolog 1	mus musculus	29	23	18	16	20	22	14	17	25	14	14	20	25	15	18	22	11	15	21	16	11	22	17	8	17	14	23	18	27	16	28	17
	ENSMUSG00000000088	COX5A	cytochrome c oxidase subunit 5A	mus musculus	1701	1883	975	760	1492	1855	1555	1488	1633	1476	1169	1343	1540	1222	1187	1213	1292	1116	1033	1013	1292	1082	1534	921	1191	900	1387	1235	1076	814	1461	1152
	ENSMUSG00000000093	TBX2	T-box transcription factor 2	mus musculus	76	61	52	27	55	91	56	48	54	55	51	64	64	35	66	62	40	39	34	21	51	37	44	29	41	44	39	41	52	28	53	34
	ENSMUSG00000000126	WNT9A	Wnt family member 9A	mus musculus	25	24	5	6	17	21	21	26	38	31	31	33	33	28	17	13	34	28	23	23	24	14	16	14	27	26	25	23	21	27	41	26
	ENSMUSG00000000127	FER	FER tyrosine kinase	mus musculus	31	48	36	36	52	54	30	42	43	42	34	38	61	34	34	43	35	20	32	31	31	37	28	20	40	25	28	20	37	19	38	22
	ENSMUSG00000000131	XPO6	exportin 6	mus musculus	149	164	107	107	122	140	117	104	116	122	96	121	138	101	108	105	94	87	120	91	78	87	81	47	74	51	89	82	98	60	93	74
	ENSMUSG00000000134	TFE3	transcription factor binding to IGHM enhancer 3	mus musculus	179	188	153	103	168	178	137	124	179	152	136	171	197	105	147	161	124	124	149	115	130	113	101	64	130	86	182	118	188	75	155	115
	ENSMUSG00000000142	AXIN2	axin 2	mus musculus	11	23	8	7	11	10	11	6	19	14	10	9	19	8	17	10	11	11	7	14	13	7	13	2	15	14	17	13	11	5	21	15
	ENSMUSG00000000148	BRAT1	BRCA1 associated ATM activator 1	mus musculus	31	39	27	15	33	36	23	18	24	32	22	31	30	16	27	18	21	25	53	32	30	43	27	18	28	15	21	32	40	16	38	24
	ENSMUSG00000000149	GNA12	G protein subunit alpha 12	mus musculus	346	376	217	164	301	407	243	308	348	360	281	279	295	263	247	236	272	241	294	252	294	273	258	143	250	196	337	291	233	160	297	256
	ENSMUSG00000000154	SLC22A18	solute carrier family 22 member 18	mus musculus	7	8	5	3	10	14	7	4	21	15	14	12	19	17	17	9	14	12	18	23	21	25	9	5	16	12	11	8	20	6	25	18
	ENSMUSG00000000167	PIH1D2	PIH1 domain containing 2	mus musculus	30	16	17	7	10	15	28	14	24	26	11	17	17	20	13	15	10	19	11	11	12	10	12	9	16	14	15	10	12	8	20	9
	ENSMUSG00000000168	DLAT	dihydrolipoamide S-acetyltransferase	mus musculus	615	685	324	253	507	703	504	495	596	567	446	506	603	427	431	436	478	442	351	375	493	479	402	263	395	281	495	444	445	287	512	381
	ENSMUSG00000000171	SDHD	succinate dehydrogenase complex subunit D	mus musculus	119	129	68	51	111	141	115	96	97	111	83	96	100	61	75	68	48	59	52	47	67	69	94	44	71	43	94	69	43	34	89	55
	ENSMUSG00000000184	CCND2	cyclin D2	mus musculus	486	577	317	270	542	696	259	261	679	680	565	644	713	480	588	631	562	602	491	384	782	840	369	247	725	610	848	701	1037	558	937	824
	ENSMUSG00000000194	GPR107	G protein-coupled receptor 107	mus musculus	2	3	1	4	3	3	1	3	0	1	5	4	2	4	3	6	1	0	0	1	1	1	0	3	4	4	5	4	5	1	3	6
	ENSMUSG00000000204	SLFN12L	schlafen family member 12 like	mus musculus	4	4	2	2	6	9	6	4	9	4	5	4	3	2	7	5	6	6	4	5	12	5	5	3	8	4	6	7	2	7	8	6
	ENSMUSG00000000253	GMPR	guanosine monophosphate reductase	mus musculus	1	0	6	6	2	1	0	0	0	0	1	0	0	0	2	1	0	1	6	2	1	2	0	1	0	0	0	0	1	1	0	0
	ENSMUSG00000000266	MID2	midline 2	mus musculus	35	31	27	22	30	40	33	22	36	41	34	22	41	26	30	16	18	24	31	22	16	23	29	12	45	15	23	26	19	34	29	20
	ENSMUSG00000000275	TRIM25	tripartite motif containing 25	mus musculus	6	17	3	4	9	16	14	12	11	14	7	10	8	7	4	5	16	23	11	18	11	12	16	15	24	10	8	13	6	9	15	13
	ENSMUSG00000000276	DGKE	diacylglycerol kinase epsilon	mus musculus	61	70	47	33	44	70	35	34	42	45	32	35	41	23	43	33	49	64	57	46	62	60	52	22	51	33	64	50	58	29	65	47
	ENSMUSG00000000278	SCPEP1	serine carboxypeptidase 1	mus musculus	3	4	2	0	2	10	1	1	4	3	2	4	4	2	2	3	4	3	2	10	3	6	4	3	5	4	8	6	7	5	8	3
	ENSMUSG00000000282	MNT	MAX network transcriptional repressor	mus musculus	90	92	73	56	83	81	60	68	107	100	97	114	111	75	79	92	59	60	70	65	60	57	70	40	83	56	81	75	88	46	98	66
	ENSMUSG00000000290	ITGB2	integrin subunit beta 2	mus musculus	2	3	2	4	3	2	3	9	4	1	6	3	4	4	2	0	3	9	4	2	5	7	3	1	2	2	5	3	2	1	3	2
	ENSMUSG00000000295	HDDC2	HD domain containing 2	mus musculus	8	10	10	2	10	13	11	6	12	14	4	9	9	9	9	5	11	15	5	15	7	12	5	3	12	1	13	12	1	6	10	5
	ENSMUSG00000000301	PEMT	phosphatidylethanolamine N-methyltransferase	mus musculus	6	8	5	4	9	13	6	4	7	2	6	8	7	8	9	6	7	4	6	6	6	3	4	7	5	3	3	7	5	2	6	5
	ENSMUSG00000000308	CKMT1A/CKMT1B	creatine kinase, mitochondrial 1B	mus musculus	3	2	6	6	6	4	2	3	3	0	4	3	3	3	1	5	1	0	7	11	1	3	0	2	0	1	1	3	1	2	2	0
	ENSMUSG00000000325	ARVCF	ARVCF delta catenin family member	mus musculus	34	36	28	20	40	48	30	28	35	27	14	20	28	32	25	28	16	15	32	25	16	9	24	17	22	18	24	19	23	12	20	36
	ENSMUSG00000000326	COMT	catechol-O-methyltransferase	mus musculus	2	1	0	1	1	3	1	1	4	4	6	5	3	3	4	1	6	6	1	4	3	2	2	1	1	1	1	4	4	1	1	2
	ENSMUSG00000000339	RTCA	RNA 3'-terminal phosphate cyclase	mus musculus	11	15	9	6	6	14	13	10	9	13	5	11	14	5	9	9	4	1	14	11	6	5	12	3	14	8	7	8	6	4	12	4
	ENSMUSG00000000340	DBT	dihydrolipoamide branched chain transacylase E2	mus musculus	10	6	4	2	6	16	5	6	10	7	5	5	6	4	4	7	2	8	4	6	7	2	4	4	6	1	4	7	2	4	1	7
	ENSMUSG00000000346	DAZAP2	DAZ associated protein 2	mus musculus	341	418	339	284	345	434	245	259	448	433	325	373	391	324	293	299	254	251	362	369	322	286	268	169	339	274	391	327	256	196	414	331
	ENSMUSG00000000355	MCTS1	MCTS1 re-initiation and release factor	mus musculus	205	209	149	110	167	226	151	193	178	186	106	120	171	160	126	141	135	89	132	170	126	106	166	104	133	81	154	116	137	111	150	114
	ENSMUSG00000000374	TRAPPC10	trafficking protein particle complex subunit 10	mus musculus	198	205	152	103	195	228	186	153	193	202	132	179	204	143	150	143	135	144	192	175	184	165	174	95	165	121	191	125	198	105	183	149
	ENSMUSG00000000378	CCM2	CCM2 scaffold protein	mus musculus	46	71	24	17	46	52	27	15	53	56	43	38	46	26	43	46	46	35	42	34	40	41	25	18	40	22	45	32	41	23	38	38
	ENSMUSG00000000384	TBRG4	transforming growth factor beta regulator 4	mus musculus	34	27	20	14	30	29	25	23	28	17	13	18	31	19	16	15	11	11	15	18	12	12	13	7	13	11	10	10	21	10	14	8
	ENSMUSG00000000399	NDUFA9	NADH:ubiquinone oxidoreductase subunit A9	mus musculus	73	107	51	46	68	99	64	80	67	80	62	58	87	56	46	62	47	32	55	56	39	39	70	32	42	26	46	30	57	23	52	45
	ENSMUSG00000000416	CTTNBP2	cortactin binding protein 2	mus musculus	7	7	4	5	6	10	4	9	8	5	9	7	7	5	6	4	1	6	6	5	8	7	9	5	6	8	12	11	5	3	7	4
	ENSMUSG00000000420	GALNT1	polypeptide N-acetylgalactosaminyltransferase 1	mus musculus	223	254	210	158	217	313	217	188	248	255	183	195	252	182	194	216	146	145	221	211	169	177	184	102	185	122	177	120	140	98	196	161
	ENSMUSG00000000439	MKRN2	makorin ring finger protein 2	mus musculus	28	30	25	27	38	53	31	22	19	34	22	35	33	31	30	39	23	24	32	23	40	30	43	16	22	13	32	29	32	19	35	34
	ENSMUSG00000000440	PPARG	peroxisome proliferator activated receptor gamma	mus musculus	362	329	205	135	319	435	321	255	294	286	209	230	328	212	298	232	148	166	232	256	295	291	313	197	132	101	180	143	124	83	166	132
	ENSMUSG00000000441	RAF1	Raf-1 proto-oncogene, serine/threonine kinase	mus musculus	65	80	50	34	63	115	82	63	72	85	64	73	68	47	64	48	74	84	52	77	95	104	76	30	104	49	70	69	53	70	90	63
	ENSMUSG00000000486	SEPTIN1	septin 1	mus musculus	2	2	3	3	2	4	0	2	0	0	1	3	4	2	3	2	2	1	3	2	2	2	2	0	1	1	2	2	0	0	2	0
	ENSMUSG00000000531	TAMALIN	trafficking regulator and scaffold protein tamalin	mus musculus	132	148	66	43	130	156	110	102	154	145	111	131	175	102	127	122	139	113	116	92	166	122	124	87	153	115	163	138	208	104	193	147
	ENSMUSG00000000532	ACVR1B	activin A receptor type 1B	mus musculus	47	63	48	35	50	55	43	35	74	65	54	63	48	44	33	46	54	62	53	63	77	72	62	25	69	41	90	67	29	48	94	68
	ENSMUSG00000000538	TOM1L2	target of myb1 like 2 membrane trafficking protein	mus musculus	50	57	45	32	40	64	35	37	47	55	53	64	47	37	45	46	52	47	58	57	53	60	41	22	69	41	73	48	59	36	59	63
	ENSMUSG00000000552	ZNF385A	zinc finger protein 385A	mus musculus	65	66	47	48	83	120	34	27	57	42	61	45	66	35	36	32	34	40	73	44	76	93	35	17	46	25	52	44	55	21	54	38
	ENSMUSG00000000555	ITGA5	integrin subunit alpha 5	mus musculus	20	18	18	9	20	18	28	13	27	25	18	25	21	10	15	26	25	34	28	20	31	34	43	12	15	12	29	15	24	12	14	13
	ENSMUSG00000000561	WDR77	WD repeat domain 77	mus musculus	8	14	7	2	13	14	9	11	12	7	7	13	9	10	4	1	17	6	5	14	12	9	14	3	13	2	18	12	0	10	8	6
	ENSMUSG00000000563	ATP5PB	ATP synthase peripheral stalk-membrane subunit b	mus musculus	91	116	73	44	85	116	102	88	87	92	71	101	85	89	80	64	60	47	78	82	64	51	70	56	67	36	77	71	56	46	70	66
	ENSMUSG00000000568	HNRNPD	heterogeneous nuclear ribonucleoprotein D	mus musculus	1075	1187	923	659	918	1178	1059	995	901	896	780	903	1031	737	847	759	367	341	454	428	412	473	508	297	325	235	405	386	417	266	396	326
	ENSMUSG00000000581	C1D	C1D nuclear receptor corepressor	mus musculus	78	84	58	46	67	95	61	73	81	73	47	78	89	76	68	57	36	37	56	47	52	42	37	25	49	28	46	43	58	34	64	45
	ENSMUSG00000000594	GM2A	GM2 ganglioside activator	mus musculus	36	33	18	14	31	43	28	36	41	47	17	31	30	26	25	23	63	51	24	43	48	50	52	27	52	38	52	38	58	32	69	56
	ENSMUSG00000000600	KRIT1	KRIT1 ankyrin repeat containing	mus musculus	96	117	106	77	93	134	96	98	122	115	82	86	155	83	86	91	63	57	69	82	57	62	86	34	67	61	99	70	84	49	91	88
	ENSMUSG00000000605	CLCN4	chloride voltage-gated channel 4	mus musculus	12	12	14	4	31	47	15	11	17	15	3	11	12	6	2	4	12	17	10	12	39	40	10	9	10	2	13	9	12	8	17	15
	ENSMUSG00000000617	GRM6	glutamate metabotropic receptor 6	mus musculus	1	3	3	3	3	8	5	4	7	3	3	6	3	2	5	6	3	7	5	2	5	2	1	4	4	4	5	2	11	5	13	4
	ENSMUSG00000000627	SEMA4F	ssemaphorin 4F	mus musculus	2	3	11	6	7	4	2	0	0	0	0	0	1	0	0	1	9	2	28	28	9	8	0	1	0	0	1	2	2	1	3	0
	ENSMUSG00000000628	HK2	hexokinase 2	mus musculus	24	45	9	10	27	39	14	19	57	40	39	51	33	25	29	32	22	19	8	9	29	26	12	9	22	14	27	24	18	19	25	22
	ENSMUSG00000000631	MYO18A	myosin XVIIIA	mus musculus	437	455	358	290	396	492	337	381	462	461	338	388	472	280	356	381	308	291	407	285	356	457	402	200	373	287	346	266	472	194	373	323
	ENSMUSG00000000632	SEZ6	seizure related 6 homolog	mus musculus	42	40	21	16	38	39	40	46	23	26	11	11	23	17	28	33	18	13	31	20	18	17	35	12	12	4	14	11	21	5	24	19
	ENSMUSG00000000682	Cd52	CD52 antigen	mus musculus	3	9	7	8	11	10	16	20	10	11	11	17	9	8	6	7	17	25	16	8	16	23	9	6	11	4	6	8	13	7	10	14
	ENSMUSG00000000690	HOXB6	homeobox B6	mus musculus	53	75	37	21	50	102	55	37	92	68	49	49	57	39	21	12	52	58	38	76	39	52	44	20	72	34	56	49	20	58	87	46
	ENSMUSG00000000693	LOXL3	lysyl oxidase like 3	mus musculus	56	58	46	31	64	77	23	30	66	69	59	54	85	60	49	69	48	45	42	33	47	58	25	18	44	30	72	47	60	35	66	44
	ENSMUSG00000000708	KAT2B	lysine acetyltransferase 2B	mus musculus	55	55	27	18	48	56	49	45	47	63	41	47	45	31	36	31	39	40	30	24	34	25	27	16	45	24	38	30	32	33	31	27
	ENSMUSG00000000711	RAB5B	RAB5B, member RAS oncogene family	mus musculus	45	38	35	31	51	64	49	32	44	56	58	72	64	38	41	53	28	31	36	40	60	50	33	19	53	17	55	39	41	10	44	35
	ENSMUSG00000000724	CRYBA1	crystallin beta A1	mus musculus	15	13	11	14	15	22	13	11	17	13	15	18	23	12	19	13	10	24	20	17	13	16	22	17	30	24	24	21	33	19	27	24
	ENSMUSG00000000738	SPG7	SPG7 matrix AAA peptidase subunit, paraplegin	mus musculus	49	57	40	38	46	86	39	49	59	49	43	47	57	36	45	38	30	26	51	42	46	52	47	23	32	24	40	34	35	23	40	25
	ENSMUSG00000000740	RPL13	ribosomal protein L13	mus musculus	152	152	131	103	126	155	139	147	147	126	89	131	148	105	112	123	73	48	111	110	79	72	126	82	61	70	74	58	79	45	67	54
	ENSMUSG00000000743	CHMP1A	charged multivesicular body protein 1A	mus musculus	1	2	2	1	1	1	0	2	2	0	1	4	0	2	0	1	2	2	1	3	3	0	0	0	0	0	0	0	3	0	2	0
	ENSMUSG00000000751	RPA1	replication protein A1	mus musculus	115	116	121	91	130	148	142	124	95	105	80	116	120	71	101	127	46	41	60	43	85	55	85	40	51	31	58	47	55	28	63	58
	ENSMUSG00000000753	SERPINF1	serpin family F member 1	mus musculus	183	210	87	57	243	320	290	235	496	511	351	425	499	349	383	391	351	342	235	234	484	417	555	334	939	637	827	714	742	502	931	772
	ENSMUSG00000000759	TUBGCP3	tubulin gamma complex associated protein 3	mus musculus	111	124	94	84	101	130	115	106	103	119	95	84	125	87	74	92	85	55	84	83	63	68	79	42	74	59	76	65	80	54	62	51
	ENSMUSG00000000776	POLR3D	RNA polymerase III subunit D	mus musculus	94	106	59	60	75	96	69	72	78	87	73	64	75	58	61	62	53	40	64	55	40	60	69	52	48	43	52	49	85	34	51	47
	ENSMUSG00000000782	Tcf7	transcription factor 7, T cell specific	mus musculus	5	6	7	2	5	8	5	9	8	11	5	7	11	3	2	4	6	2	6	1	2	4	2	2	4	2	7	2	3	3	4	4
	ENSMUSG00000000787	DDX3X	DEAD-box helicase 3 X-linked	mus musculus	905	973	687	559	837	1015	847	880	993	981	707	763	987	715	689	709	546	497	639	631	674	627	836	482	742	560	710	647	802	505	795	642
	ENSMUSG00000000804	USP32	ubiquitin specific peptidase 32	mus musculus	126	148	86	77	143	154	127	113	126	153	106	101	125	89	110	107	92	112	126	104	107	114	121	81	108	84	126	107	123	72	126	95
	ENSMUSG00000000823	ZNF512B	zinc finger protein 512B	mus musculus	79	97	93	68	87	102	79	50	109	76	64	79	92	65	74	71	77	73	98	92	66	74	59	41	111	80	90	86	113	69	112	87
	ENSMUSG00000000826	DNAJC5	DnaJ heat shock protein family (Hsp40) member C5	mus musculus	274	255	208	186	220	318	195	214	243	256	192	226	294	175	206	193	166	165	230	227	222	178	206	130	211	150	231	192	240	141	220	193
	ENSMUSG00000000827	TPD52L2	TPD52 like 2	mus musculus	214	225	168	124	194	237	162	140	187	181	138	166	194	145	164	170	124	101	136	131	129	114	132	91	143	113	152	129	166	92	134	126
	ENSMUSG00000000838	FMR1	FMRP translational regulator 1	mus musculus	186	204	150	102	175	197	194	189	211	204	140	173	236	172	148	159	111	85	86	84	112	97	107	63	120	84	115	87	100	71	130	105
	ENSMUSG00000000876	PXMP4	peroxisomal membrane protein 4	mus musculus	7	8	5	1	2	14	4	5	4	9	3	6	9	10	5	1	7	8	10	7	8	7	4	0	5	2	8	1	3	4	4	5
	ENSMUSG00000000881	DLG3	discs large MAGUK scaffold protein 3	mus musculus	231	241	163	135	163	250	173	186	214	243	146	194	245	198	179	215	120	110	148	144	127	138	155	94	159	115	201	128	176	102	179	132
	ENSMUSG00000000884	GNB1L	G protein subunit beta 1 like	mus musculus	5	6	3	1	3	1	4	7	2	4	0	0	1	4	1	2	1	0	1	1	0	2	3	1	1	1	0	1	3	0	0	1
	ENSMUSG00000000901	MMP11	matrix metallopeptidase 11	mus musculus	10	13	5	7	7	8	8	5	7	5	4	6	2	8	6	7	3	1	8	3	9	3	11	9	8	4	7	3	5	1	7	3
	ENSMUSG00000000902	SMARCB1	SWI/SNF related, matrix associated, actin dependent regulator of chromatin, subfamily b, member 1	mus musculus	69	73	55	36	58	64	58	53	62	52	63	67	63	49	40	45	47	42	44	53	46	33	46	29	37	35	47	39	49	27	44	33
	ENSMUSG00000000915	HIP1R	huntingtin interacting protein 1 related	mus musculus	14	17	8	6	9	20	19	15	8	12	5	8	10	3	13	7	8	7	9	10	11	11	10	6	12	2	4	6	13	1	11	5
	ENSMUSG00000000916	NSUN5	NOP2/Sun RNA methyltransferase 5	mus musculus	39	57	28	19	48	61	41	35	41	41	31	30	43	35	16	20	25	35	29	42	31	17	29	7	33	17	20	21	28	15	30	20
	ENSMUSG00000000934	TOP1MT	DNA topoisomerase I mitochondrial	mus musculus	27	29	22	18	21	30	15	25	37	20	19	18	28	28	19	20	18	21	29	33	13	25	28	15	33	27	24	24	42	17	26	32
	ENSMUSG00000000957	MMP14	matrix metallopeptidase 14	mus musculus	100	109	64	62	105	135	171	195	134	140	87	139	126	100	118	104	85	80	89	45	120	107	234	129	110	84	141	103	163	70	102	88
	ENSMUSG00000000958	SLC7A7	solute carrier family 7 member 7	mus musculus	14	15	8	9	15	16	20	11	15	13	5	4	16	9	10	6	12	4	13	6	7	7	16	9	12	10	11	7	11	2	10	10
	ENSMUSG00000000959	OXA1L	OXA1L mitochondrial inner membrane protein	mus musculus	3	2	1	2	3	1	1	1	1	0	1	2	2	0	1	2	3	2	0	2	5	2	2	0	4	0	2	1	0	1	0	4
	ENSMUSG00000000976	HEATR6	HEAT repeat containing 6	mus musculus	69	98	68	49	77	98	69	66	81	69	89	62	86	47	57	67	38	35	60	51	46	56	66	41	53	49	62	50	67	31	64	45
	ENSMUSG00000001014	ICAM4	intercellular adhesion molecule 4 (Landsteiner-Wiener blood group)	mus musculus	30	38	28	18	48	57	41	38	77	75	56	48	76	64	29	55	55	30	63	73	58	39	52	35	51	46	51	57	58	37	78	54
	ENSMUSG00000001016	ILF2	interleukin enhancer binding factor 2	mus musculus	269	280	239	184	272	317	232	185	221	228	168	245	251	128	208	245	138	132	188	144	189	146	204	108	114	106	148	109	137	84	174	139
	ENSMUSG00000001017	Chtop	chromatin target of PRMT1	mus musculus	193	213	148	117	150	190	163	135	218	207	146	162	197	152	162	168	100	102	141	103	112	109	125	100	123	101	134	117	185	86	150	114
	ENSMUSG00000001018	SNAPIN	SNAP associated protein	mus musculus	1	3	0	4	4	6	4	3	3	5	4	1	6	1	4	4	3	0	6	4	5	2	1	0	2	8	4	4	3	4	2	6
	ENSMUSG00000001020	S100A4	S100 calcium binding protein A4	mus musculus	771	824	376	259	913	1213	1183	1005	1711	1473	336	412	1150	866	763	735	1398	894	761	692	1350	1204	3017	2172	1485	1329	830	684	1560	908	1565	1226
	ENSMUSG00000001021	S100A3	S100 calcium binding protein A3	mus musculus	6	13	4	5	2	16	3	6	8	15	3	5	7	8	3	3	5	8	10	8	6	1	10	1	2	1	5	1	5	1	7	3
	ENSMUSG00000001023	S100A5	S100 calcium binding protein A5	mus musculus	45	34	21	20	39	55	22	38	49	38	22	33	39	36	44	30	47	38	41	27	40	36	53	36	25	12	29	16	21	14	32	27
	ENSMUSG00000001025	S100A6	S100 calcium binding protein A6	mus musculus	5309	5440	3385	2225	5275	6360	6838	6010	6635	6075	2859	3567	6097	4995	5115	4668	5388	3182	5608	5068	5514	4542	8045	5473	4696	4117	3965	3333	4105	2801	6233	4928
	ENSMUSG00000001034	MAPK7	mitogen-activated protein kinase 7	mus musculus	25	19	13	16	19	29	41	18	32	38	19	23	19	18	22	18	9	13	22	17	20	14	21	11	11	11	20	15	20	11	15	18
	ENSMUSG00000001036	EPN2	epsin 2	mus musculus	106	100	71	47	101	139	130	97	136	121	82	114	135	94	104	117	58	67	69	60	117	84	124	49	99	55	112	90	97	53	109	99
	ENSMUSG00000001039	B9D1	B9 domain containing 1	mus musculus	0	1	1	1	1	1	1	2	1	0	3	1	2	3	3	0	1	2	4	2	0	0	1	1	5	1	5	2	1	1	0	1
	ENSMUSG00000001052	SEC24B	SEC24 homolog B, COPII coat complex component	mus musculus	112	139	73	62	98	122	107	93	121	103	105	98	124	86	96	79	58	54	63	76	53	75	87	41	66	57	84	54	71	37	78	65
	ENSMUSG00000001053	N4BP3	NEDD4 binding protein 3	mus musculus	4	3	1	1	1	4	1	1	5	2	3	3	3	5	2	2	1	0	2	1	3	1	1	1	0	1	3	3	4	2	3	3
	ENSMUSG00000001054	RMND5B	required for meiotic nuclear division 5 homolog B	mus musculus	11	10	11	9	15	15	9	11	7	13	6	10	8	4	5	10	13	8	4	7	15	4	10	2	4	6	14	4	13	5	13	5
	ENSMUSG00000001056	NHP2	NHP2 ribonucleoprotein	mus musculus	59	43	32	27	48	65	34	44	41	40	33	44	55	33	38	37	19	21	32	34	32	10	23	15	17	10	20	24	16	18	26	22
	ENSMUSG00000001062	VPS9D1	VPS9 domain containing 1	mus musculus	9	9	9	1	8	5	7	9	13	7	6	8	10	4	9	8	4	4	8	9	7	12	2	4	9	3	6	3	9	4	7	6
	ENSMUSG00000001065	ZNF276	zinc finger protein 276	mus musculus	5	7	5	1	4	9	7	3	6	5	4	6	4	8	9	5	4	1	3	4	1	2	3	1	4	4	1	2	2	1	3	2
	ENSMUSG00000001082	MFSD10	major facilitator superfamily domain containing 10	mus musculus	17	17	4	7	14	24	21	20	19	19	11	19	14	5	12	12	10	10	14	13	11	13	23	7	9	5	12	9	7	5	6	13
	ENSMUSG00000001089	LUZP1	leucine zipper protein 1	mus musculus	237	279	259	229	228	247	184	190	249	272	205	253	267	186	191	213	166	160	309	269	215	212	234	132	198	124	231	181	235	108	206	188
	ENSMUSG00000001098	KCTD10	potassium channel tetramerization domain containing 10	mus musculus	3	2	2	3	3	10	10	5	4	3	4	4	10	4	3	2	4	3	3	2	3	5	3	1	2	0	3	2	0	0	2	2
	ENSMUSG00000001100	POLDIP2	DNA polymerase delta interacting protein 2	mus musculus	165	171	126	79	130	138	153	114	312	311	233	318	361	251	263	311	82	89	96	86	119	94	101	77	290	201	265	207	346	172	280	215
	ENSMUSG00000001105	IFT20	intraflagellar transport 20	mus musculus	209	245	201	137	204	296	191	178	455	418	264	298	448	313	384	344	166	125	224	225	146	192	224	141	459	360	351	301	364	220	493	412
	ENSMUSG00000001119	COL6A1	collagen type VI alpha 1 chain	mus musculus	61	70	81	80	88	94	147	107	120	113	75	109	92	51	81	87	72	86	170	114	124	102	262	176	140	117	135	108	164	87	141	119
	ENSMUSG00000001120	PCBP3	poly(rC) binding protein 3	mus musculus	168	173	84	81	151	203	144	152	145	142	131	144	167	101	110	135	74	73	72	53	97	82	68	47	55	42	94	82	90	44	79	60
	ENSMUSG00000001123	LGALS9B	galectin 9B	mus musculus	2	0	0	1	1	4	1	1	3	3	6	3	5	3	4	1	1	4	1	4	3	1	3	0	4	4	3	5	2	3	9	12
	ENSMUSG00000001127	ARAF	A-Raf proto-oncogene, serine/threonine kinase	mus musculus	150	150	119	66	147	169	139	121	165	153	116	136	154	109	126	121	93	99	126	93	124	114	97	65	104	74	123	78	120	69	122	103
	ENSMUSG00000001128	CFP	complement factor properdin	mus musculus	4	2	7	1	9	15	2	1	2	3	3	4	6	5	3	4	4	4	8	2	0	15	1	0	0	3	3	2	4	2	4	0
	ENSMUSG00000001131	TIMP1	TIMP metallopeptidase inhibitor 1	mus musculus	120	119	120	90	202	261	106	106	235	231	169	184	217	171	192	160	143	128	206	215	322	285	88	55	257	175	291	225	202	181	326	283
	ENSMUSG00000001134	UXT	ubiquitously expressed prefoldin like chaperone	mus musculus	52	52	39	26	52	71	35	46	47	53	34	51	48	42	45	43	15	16	26	31	35	28	35	18	35	40	29	28	31	38	47	31
	ENSMUSG00000001138	CNNM3	cyclin and CBS domain divalent metal cation transport mediator 3	mus musculus	7	13	7	7	5	12	4	6	6	9	10	5	16	6	10	10	3	3	6	3	3	7	9	3	8	0	10	3	8	3	6	10
	ENSMUSG00000001143	LMAN2L	lectin, mannose binding 2 like	mus musculus	3	3	4	0	2	4	1	2	3	2	3	0	3	2	3	1	2	4	2	1	1	6	0	1	2	0	1	0	2	1	2	1
	ENSMUSG00000001150	MCM3AP	minichromosome maintenance complex component 3 associated protein	mus musculus	8	10	6	7	10	13	8	9	12	6	7	10	12	7	8	9	6	1	4	7	9	4	9	1	5	5	6	0	13	4	6	8
	ENSMUSG00000001151	Pcnt	pericentrin (kendrin)	mus musculus	98	84	88	66	78	100	57	73	60	72	71	61	90	56	60	59	29	26	50	31	38	39	41	31	34	28	36	27	36	20	43	31
	ENSMUSG00000001156	MXD1	MAX dimerization protein 1	mus musculus	19	12	13	5	10	17	6	13	17	13	5	12	12	12	11	6	17	14	14	20	17	15	12	6	13	10	14	10	20	12	23	18
	ENSMUSG00000001157	GMCL1	germ cell-less 1, spermatogenesis associated	mus musculus	184	201	155	115	149	168	131	119	155	138	110	145	175	102	130	117	95	77	124	109	127	120	94	45	113	98	137	101	106	78	139	135
	ENSMUSG00000001158	SNRNP27	small nuclear ribonucleoprotein U4/U6.U5 subunit 27	mus musculus	208	268	138	81	198	270	171	152	237	198	153	179	231	157	174	175	180	112	181	188	172	135	167	81	158	119	181	167	150	113	178	137
	ENSMUSG00000001173	OCRL	OCRL inositol polyphosphate-5-phosphatase	mus musculus	191	216	155	130	197	254	183	148	199	178	128	163	188	119	152	167	128	135	152	136	149	132	115	80	150	75	150	115	161	94	159	130
	ENSMUSG00000001175	Calm1 (includes others)	calmodulin 1	mus musculus	2483	2641	1743	1335	1995	2533	2333	2208	2562	2472	1994	2299	2767	2130	2311	2202	1511	1304	1793	1631	1491	1444	1678	998	1383	1104	1946	1690	1454	942	1891	1628
	ENSMUSG00000001211	AGPAT3	1-acylglycerol-3-phosphate O-acyltransferase 3	mus musculus	248	265	168	141	174	230	213	199	201	222	151	217	220	120	178	180	182	179	159	165	169	183	214	111	192	145	198	162	208	113	221	166
	ENSMUSG00000001227	SEMA6B	semaphorin 6B	mus musculus	25	48	26	20	36	44	18	16	35	36	40	37	31	24	29	28	17	21	26	19	33	46	27	15	16	18	27	34	26	15	46	37
	ENSMUSG00000001228	UHRF1	ubiquitin like with PHD and ring finger domains 1	mus musculus	2	6	4	0	3	2	1	1	2	1	0	1	3	2	2	2	0	1	2	0	0	0	1	0	1	0	2	0	2	0	0	0
	ENSMUSG00000001229	DPP9	dipeptidyl peptidase 9	mus musculus	61	58	45	43	43	80	65	53	61	48	39	49	51	30	47	42	34	37	43	47	35	27	58	30	48	42	42	38	35	40	42	33
	ENSMUSG00000001248	GRAMD1A	GRAM domain containing 1A	mus musculus	72	108	77	50	73	99	66	47	79	78	51	69	87	64	63	56	68	58	82	68	71	65	62	29	85	60	90	61	88	47	85	65
	ENSMUSG00000001280	SP1	Sp1 transcription factor	mus musculus	105	131	114	71	123	146	121	114	141	133	114	141	149	91	103	93	60	56	79	79	82	87	90	41	93	51	84	81	80	51	100	75
	ENSMUSG00000001281	ITGB7	integrin subunit beta 7	mus musculus	2	3	1	1	3	2	2	2	3	1	1	2	3	0	0	1	1	3	3	1	1	2	2	3	1	3	0	1	4	0	2	2
	ENSMUSG00000001285	MYG1	MYG1 exonuclease	mus musculus	33	39	23	18	25	36	27	31	42	26	22	23	26	20	17	18	14	10	19	14	12	19	23	20	22	11	14	16	28	22	14	15
	ENSMUSG00000001288	RARG	retinoic acid receptor gamma	mus musculus	97	116	85	71	92	123	97	78	141	122	113	94	110	88	88	87	80	87	81	69	71	86	76	46	90	77	93	87	96	49	88	82
	ENSMUSG00000001289	PFDN5	prefoldin subunit 5	mus musculus	9	10	7	8	5	9	6	13	9	7	9	9	1	6	7	11	9	5	10	5	9	9	6	7	4	3	12	5	8	7	6	4
	ENSMUSG00000001300	EFNB2	ephrin B2	mus musculus	143	156	154	102	154	168	122	112	196	185	100	113	171	123	141	144	121	85	174	136	127	156	154	78	195	154	131	98	249	117	213	164
	ENSMUSG00000001305	RRP15	ribosomal RNA processing 15 homolog	mus musculus	5	15	11	12	16	13	15	13	13	16	8	8	11	7	17	10	9	6	9	3	9	5	12	5	13	1	8	5	8	4	7	5
	ENSMUSG00000001313	RND2	Rho family GTPase 2	mus musculus	149	143	138	121	177	217	93	110	155	169	121	119	195	137	133	181	116	119	199	181	198	163	191	91	153	137	154	101	186	94	139	135
	ENSMUSG00000001323	SRR	serine racemase	mus musculus	18	16	15	10	11	16	12	11	13	14	13	18	18	12	10	11	14	13	17	12	15	13	17	10	16	12	12	11	16	1	11	8
	ENSMUSG00000001348	Acp5	acid phosphatase 5, tartrate resistant	mus musculus	1	2	2	2	0	2	1	0	3	1	0	1	2	0	2	0	2	2	4	3	2	3	1	0	1	2	1	3	3	2	2	2
	ENSMUSG00000001349	CNN1	calponin 1	mus musculus	7	4	21	20	6	10	0	3	1	1	1	1	1	0	2	3	1	2	31	28	8	4	2	0	0	0	1	0	1	0	0	2
	ENSMUSG00000001366	FBXO9	F-box protein 9	mus musculus	142	154	86	71	128	171	113	84	133	147	99	137	132	99	109	101	125	112	116	107	129	132	115	72	149	102	176	148	130	97	151	144
	ENSMUSG00000001376	VPS50	VPS50 subunit of EARP/GARPII complex	mus musculus	100	101	75	60	77	102	72	64	72	79	57	71	70	50	56	62	37	40	56	52	53	47	59	28	53	32	48	36	62	26	53	40
	ENSMUSG00000001380	HARS1	histidyl-tRNA synthetase 1	mus musculus	168	181	101	85	149	166	122	110	172	156	108	140	170	128	107	120	113	94	112	136	117	83	122	51	125	97	153	106	113	77	148	127
	ENSMUSG00000001383	ZMAT2	zinc finger matrin-type 2	mus musculus	192	268	212	154	190	256	150	171	248	207	161	190	230	171	169	190	136	71	162	182	141	137	105	75	151	108	155	134	151	60	148	126
	ENSMUSG00000001403	UBE2C	ubiquitin conjugating enzyme E2 C	mus musculus	123	166	114	57	115	167	196	167	119	106	66	81	98	100	72	61	11	4	9	18	18	19	39	14	8	5	7	11	0	2	6	8
	ENSMUSG00000001415	SMG5	SMG5 nonsense mediated mRNA decay factor	mus musculus	38	35	42	26	37	49	45	37	23	30	28	32	35	27	28	31	17	23	22	15	17	16	24	15	26	18	18	18	31	14	16	21
	ENSMUSG00000001416	CCT3	chaperonin containing TCP1 subunit 3	mus musculus	735	778	521	418	574	753	557	594	674	670	525	576	676	499	523	514	323	294	448	375	376	322	405	233	457	338	429	386	419	262	481	392
	ENSMUSG00000001418	GLMP	glycosylated lysosomal membrane protein	mus musculus	103	108	105	80	97	149	136	125	113	103	103	107	131	84	75	100	108	114	132	118	122	125	168	95	119	83	128	125	143	76	127	103
	ENSMUSG00000001419	MEF2D	myocyte enhancer factor 2D	mus musculus	271	275	164	106	236	349	282	281	372	334	201	264	302	221	211	225	232	271	219	225	270	244	332	197	360	251	307	246	240	232	364	263
	ENSMUSG00000001424	SND1	staphylococcal nuclease and tudor domain containing 1	mus musculus	578	596	458	384	562	604	562	542	498	536	488	498	519	413	454	592	371	365	515	425	449	436	583	352	339	314	456	372	415	194	421	406
	ENSMUSG00000001435	COL18A1	collagen type XVIII alpha 1 chain	mus musculus	4	4	1	0	1	5	1	2	2	1	2	1	3	1	0	1	3	1	5	4	0	1	4	1	3	0	0	1	1	2	6	3
	ENSMUSG00000001440	KPNB1	karyopherin subunit beta 1	mus musculus	495	562	565	448	444	620	382	355	356	320	304	309	375	253	272	309	216	274	339	336	285	274	240	129	243	164	230	179	228	124	235	203
	ENSMUSG00000001441	NPEPPS	aminopeptidase puromycin sensitive	mus musculus	602	688	427	349	522	647	304	323	496	479	409	461	524	365	390	432	395	415	456	414	461	412	360	175	374	275	386	334	312	198	385	332
	ENSMUSG00000001445	MRPL10	mitochondrial ribosomal protein L10	mus musculus	4	2	2	4	2	2	3	1	6	8	3	0	7	2	1	2	5	7	4	3	2	1	2	1	0	1	2	2	1	2	2	1
	ENSMUSG00000001467	CYP51A1	cytochrome P450 family 51 subfamily A member 1	mus musculus	422	513	331	265	372	510	479	469	410	412	336	391	513	333	371	348	272	229	258	232	281	248	325	167	203	147	246	179	299	170	211	218
	ENSMUSG00000001472	TCF25	transcription factor 25	mus musculus	651	695	405	319	542	655	448	447	580	582	469	462	563	425	459	474	397	322	451	414	402	366	420	265	470	335	480	404	516	293	499	396
	ENSMUSG00000001473	TUBB6	tubulin beta 6 class V	mus musculus	122	150	68	57	117	158	135	94	73	63	52	64	77	56	62	72	47	44	39	42	62	55	52	22	25	19	33	26	12	11	38	30
	ENSMUSG00000001482	DEF8	differentially expressed in FDCP 8 homolog	mus musculus	45	40	24	22	29	33	29	21	41	27	16	34	41	23	30	25	20	21	28	30	34	25	28	10	28	25	27	24	24	20	30	19
	ENSMUSG00000001504	IRX2	iroquois homeobox 2	mus musculus	24	18	9	9	21	25	20	12	15	24	18	19	19	16	12	9	1	6	8	11	5	13	8	8	16	12	14	10	8	13	20	12
	ENSMUSG00000001506	COL1A1	collagen type I alpha 1 chain	mus musculus	1	0	12	5	13	8	2	0	5	3	1	3	1	2	3	6	1	3	21	17	15	11	2	1	6	2	5	2	11	4	9	8
	ENSMUSG00000001507	ITGA3	integrin subunit alpha 3	mus musculus	48	55	76	57	83	97	20	25	50	43	45	61	52	31	50	58	40	49	71	52	68	62	43	30	50	25	37	31	58	19	40	33
	ENSMUSG00000001508	SGCA	sarcoglycan alpha	mus musculus	8	3	1	4	1	4	1	1	2	8	2	0	1	2	2	1	6	5	4	4	4	0	1	1	4	4	3	3	3	3	1	5
	ENSMUSG00000001517	FOXM1	forkhead box M1	mus musculus	38	32	17	14	33	31	41	32	19	29	18	22	24	25	16	19	7	2	9	3	4	8	14	8	4	9	7	2	4	4	6	4
	ENSMUSG00000001518	ITFG2	integrin alpha FG-GAP repeat containing 2	mus musculus	2	2	2	0	0	3	0	1	0	2	2	2	4	1	1	1	0	3	1	1	2	0	1	1	0	0	1	3	0	0	1	2
	ENSMUSG00000001521	TULP3	TUB like protein 3	mus musculus	2	4	1	1	0	3	4	1	4	4	2	1	2	0	4	1	3	2	3	0	4	1	3	1	4	2	2	1	4	3	2	5
	ENSMUSG00000001524	GTF2H4	general transcription factor IIH subunit 4	mus musculus	172	187	147	124	126	181	143	156	143	156	128	130	168	93	120	154	67	76	89	124	70	52	90	57	86	63	75	63	95	57	96	89
	ENSMUSG00000001525	TUBB	tubulin beta class I	mus musculus	1294	1396	1137	955	1104	1386	1272	1217	1102	1151	985	1108	1219	820	1015	1092	479	434	766	539	702	652	560	283	360	297	543	454	488	251	514	450
	ENSMUSG00000001542	ELL2	elongation factor for RNA polymerase II 2	mus musculus	228	234	134	119	201	275	143	140	201	188	174	164	177	131	150	134	129	134	171	152	125	121	136	69	147	95	197	149	165	93	162	154
	ENSMUSG00000001552	JUP	junction plakoglobin	mus musculus	3	4	2	3	5	6	2	4	4	4	5	13	5	2	2	4	6	7	8	0	3	7	4	1	2	1	4	2	1	2	6	2
	ENSMUSG00000001555	FKBP10	FKBP prolyl isomerase 10	mus musculus	79	86	79	72	95	141	76	80	91	76	86	72	82	65	76	91	52	57	119	78	113	100	116	67	50	54	86	54	86	40	86	56
	ENSMUSG00000001558	KLHL10	kelch like family member 10	mus musculus	9	8	7	4	13	13	1	4	4	6	4	5	6	3	1	4	6	8	11	14	11	14	4	1	13	3	3	2	2	2	5	5
	ENSMUSG00000001569	NOM1	nucleolar protein with MIF4G domain 1	mus musculus	4	4	8	2	7	6	4	3	4	5	4	11	6	5	5	7	3	3	9	4	8	8	4	2	1	1	6	5	7	2	3	4
	ENSMUSG00000001576	ERGIC1	endoplasmic reticulum-golgi intermediate compartment 1	mus musculus	331	335	164	134	250	314	287	318	352	295	185	200	286	225	232	233	293	258	207	203	266	258	357	210	257	192	247	221	267	180	243	259
	ENSMUSG00000001588	ACAP1	ArfGAP with coiled-coil, ankyrin repeat and PH domains 1	mus musculus	9	7	11	6	11	12	2	1	18	13	5	9	21	12	14	9	16	6	26	16	11	11	1	1	8	7	12	9	14	10	23	13
	ENSMUSG00000001627	IFRD1	interferon related developmental regulator 1	mus musculus	314	468	186	121	361	466	502	354	303	293	207	258	313	226	254	169	310	306	142	191	217	227	307	170	258	133	273	266	116	259	277	184
	ENSMUSG00000001630	STK38L	serine/threonine kinase 38 like	mus musculus	7	3	7	1	7	6	6	2	7	7	4	3	7	6	3	5	4	2	7	5	4	3	3	1	2	5	3	5	3	2	5	8
	ENSMUSG00000001632	BRPF1	bromodomain and PHD finger containing 1	mus musculus	106	143	108	97	110	164	93	92	159	134	96	126	145	87	98	102	60	95	95	100	83	93	90	46	123	65	112	114	98	73	128	116
	ENSMUSG00000001642	AKR1B1	aldo-keto reductase family 1 member B	mus musculus	8	6	4	4	2	5	5	8	5	3	7	6	5	3	3	9	2	6	7	3	10	3	3	2	2	6	2	1	0	4	6	2
	ENSMUSG00000001657	HOXC8	homeobox C8	mus musculus	3	3	2	1	1	7	3	2	6	7	8	7	10	2	4	6	4	5	6	0	1	5	6	2	9	5	4	4	3	2	5	3
	ENSMUSG00000001661	HOXC6	homeobox C6	mus musculus	154	165	107	79	164	162	107	107	185	196	140	167	167	101	125	147	133	147	174	153	184	183	190	101	205	147	200	173	169	99	246	216
	ENSMUSG00000001663	Gstt1	glutathione S-transferase, theta 1	mus musculus	0	2	0	1	4	3	2	6	1	1	3	2	0	4	4	1	3	0	0	1	2	0	2	4	1	2	2	2	3	1	2	2
	ENSMUSG00000001666	DDT	D-dopachrome tautomerase	mus musculus	28	30	23	11	26	30	28	21	35	29	26	25	26	27	16	14	38	25	29	29	35	23	33	12	30	13	26	23	9	18	27	21
	ENSMUSG00000001674	DDX18	DEAD-box helicase 18	mus musculus	3	7	5	4	3	3	3	3	3	4	1	1	0	1	2	2	1	1	2	1	1	0	1	0	0	2	2	1	1	1	4	2
	ENSMUSG00000001687	UBL3	ubiquitin like 3	mus musculus	366	379	204	156	314	416	226	236	447	430	317	380	443	357	315	297	298	281	268	312	291	277	291	156	383	272	439	323	231	276	395	348
	ENSMUSG00000001700	GRAMD2B	GRAM domain containing 2B	mus musculus	7	13	22	11	24	37	22	23	12	11	12	19	9	2	8	9	11	9	13	18	27	22	33	13	15	8	11	12	9	7	13	9
	ENSMUSG00000001707	EEF1E1	eukaryotic translation elongation factor 1 epsilon 1	mus musculus	72	77	52	39	86	82	38	25	76	61	52	55	80	54	47	60	40	31	42	47	47	45	29	12	39	33	67	40	51	46	57	43
	ENSMUSG00000001729	AKT1	AKT serine/threonine kinase 1	mus musculus	358	382	255	200	317	421	323	264	351	377	303	377	394	281	342	340	198	204	231	202	300	285	214	129	202	152	285	220	261	141	255	230
	ENSMUSG00000001750	TCIRG1	T cell immune regulator 1, ATPase H+ transporting V0 subunit a3	mus musculus	13	14	12	12	10	20	22	23	26	25	18	23	25	29	16	11	24	15	21	13	14	17	20	6	29	20	11	10	18	20	23	17
	ENSMUSG00000001751	NAGLU	N-acetyl-alpha-glucosaminidase	mus musculus	5	5	6	5	5	14	11	7	12	9	4	3	7	7	3	5	6	9	15	16	12	11	13	5	5	2	7	12	11	4	6	6
	ENSMUSG00000001755	COASY	Coenzyme A synthase	mus musculus	3	7	3	2	2	8	5	5	4	6	2	8	7	7	1	5	7	4	5	7	6	5	3	1	10	1	6	6	3	8	11	5
	ENSMUSG00000001761	SMO	smoothened, frizzled class receptor	mus musculus	48	45	37	26	33	41	35	32	67	44	39	45	49	43	42	42	25	20	34	30	19	17	26	17	27	30	33	32	40	18	38	25
	ENSMUSG00000001767	CRNKL1	crooked neck pre-mRNA splicing factor 1	mus musculus	177	205	172	142	172	225	139	171	164	168	153	157	200	131	155	162	100	89	185	143	134	105	152	87	135	105	116	91	148	70	114	113
	ENSMUSG00000001768	RIN2	Ras and Rab interactor 2	mus musculus	317	327	202	182	342	387	301	298	266	225	207	220	280	210	221	237	133	119	152	129	148	131	263	143	104	76	122	93	107	61	119	102
	ENSMUSG00000001773	Folh1	folate hydrolase 1	mus musculus	4	4	0	3	2	8	7	6	2	3	2	4	4	2	7	9	10	8	2	8	14	11	4	5	11	9	12	9	11	5	8	8
	ENSMUSG00000001774	CHORDC1	cysteine and histidine rich domain containing 1	mus musculus	100	112	86	62	73	93	76	82	83	74	71	86	93	60	74	67	61	49	59	59	46	57	70	58	67	62	65	40	99	52	73	48
	ENSMUSG00000001783	RTCB	RNA 2',3'-cyclic phosphate and 5'-OH ligase	mus musculus	26	25	18	16	26	29	19	19	25	14	11	20	14	10	10	9	12	16	15	11	10	13	23	8	8	7	22	10	13	8	28	14
	ENSMUSG00000001785	PWP1	PWP1 homolog, endonuclein	mus musculus	192	224	126	103	135	220	150	159	159	147	122	147	166	88	129	169	95	100	117	102	118	96	133	81	117	82	107	91	176	67	96	82
	ENSMUSG00000001786	FBXO7	F-box protein 7	mus musculus	27	29	17	13	22	21	14	19	22	22	18	26	22	11	20	15	5	14	13	20	13	12	10	13	14	12	11	14	17	11	13	14
	ENSMUSG00000001794	CAPNS1	calpain small subunit 1	mus musculus	276	303	180	139	225	282	202	201	307	294	219	239	282	256	215	214	204	188	245	243	238	234	179	139	246	193	265	234	233	144	272	252
	ENSMUSG00000001802	LRP3	LDL receptor related protein 3	mus musculus	31	31	17	13	27	42	24	33	42	37	23	33	21	16	29	19	15	12	20	18	20	22	27	11	28	14	25	16	26	11	25	20
	ENSMUSG00000001827	FOLR1	folate receptor alpha	mus musculus	1	0	1	1	1	2	0	0	1	2	1	1	0	1	5	2	5	6	15	19	10	16	0	1	11	10	17	12	18	9	15	13
	ENSMUSG00000001829	CLPB	caseinolytic mitochondrial matrix peptidase chaperone subunit B	mus musculus	93	82	59	51	74	83	58	72	74	87	58	61	78	61	48	43	44	42	62	53	41	49	43	32	33	44	42	34	40	29	41	38
	ENSMUSG00000001833	SEPTIN7	septin 7	mus musculus	1524	1643	1229	946	1437	1800	1371	1392	1504	1396	1163	1311	1593	1203	1209	1283	930	764	1284	1147	1076	1025	1222	828	1067	741	1238	945	1105	708	1081	927
	ENSMUSG00000001844	ZDHHC4	zinc finger DHHC-type palmitoyltransferase 4	mus musculus	70	65	37	22	49	62	43	39	47	53	36	37	53	41	36	36	50	39	43	45	36	35	47	31	43	39	50	50	47	37	50	37
	ENSMUSG00000001847	RAC1	Rac family small GTPase 1	mus musculus	652	752	483	368	570	707	531	563	683	720	526	560	680	557	506	511	408	355	486	448	431	410	425	238	414	325	413	387	430	251	472	431
	ENSMUSG00000001855	NUP214	nucleoporin 214	mus musculus	13	18	9	13	22	20	12	14	9	13	14	28	12	11	13	12	9	6	13	7	15	8	10	5	7	4	20	13	11	3	9	10
	ENSMUSG00000001870	LTBP1	latent transforming growth factor beta binding protein 1	mus musculus	99	106	84	75	87	127	96	75	132	144	135	143	130	89	113	140	67	71	123	108	89	90	90	56	90	62	158	106	71	52	130	95
	ENSMUSG00000001891	UGP2	UDP-glucose pyrophosphorylase 2	mus musculus	119	172	107	73	140	187	144	152	143	141	129	132	142	113	123	112	80	73	127	113	140	130	167	65	66	52	124	101	88	54	91	79
	ENSMUSG00000001909	TRMT1	tRNA methyltransferase 1	mus musculus	25	33	14	10	24	21	11	25	25	24	11	19	17	13	18	14	10	11	12	14	9	18	24	8	18	14	17	15	12	7	16	11
	ENSMUSG00000001910	NACC1	nucleus accumbens associated 1	mus musculus	256	236	189	176	214	211	172	187	203	206	161	212	244	160	170	203	113	106	174	130	136	121	126	90	130	108	140	104	166	96	145	122
	ENSMUSG00000001911	NFIX	nuclear factor I X	mus musculus	491	545	447	348	466	540	493	511	614	533	480	525	583	372	443	533	293	289	337	303	324	312	455	240	428	316	462	350	490	223	420	401
	ENSMUSG00000001924	UBA1	ubiquitin like modifier activating enzyme 1	mus musculus	860	940	771	684	839	1052	755	771	881	862	748	766	887	648	709	773	522	530	833	726	796	793	754	448	560	476	650	573	522	330	682	604
	ENSMUSG00000001930	VWF	von Willebrand factor	mus musculus	2	0	2	2	1	4	0	0	2	3	5	8	6	0	4	5	4	1	7	6	3	5	0	0	9	3	9	6	10	1	6	9
	ENSMUSG00000001942	SIAE	sialic acid acetylesterase	mus musculus	0	5	0	1	1	2	0	4	0	2	4	3	2	0	1	0	1	0	1	4	2	2	6	0	0	1	1	2	4	1	2	2
	ENSMUSG00000001946	ESAM	endothelial cell adhesion molecule	mus musculus	2	1	1	1	2	1	1	2	2	2	2	2	1	1	0	0	1	1	0	3	2	1	0	0	0	1	1	0	0	0	2	2
	ENSMUSG00000001948	SPA17	sperm autoantigenic protein 17	mus musculus	2	2	3	1	2	2	1	2	0	3	1	0	1	0	2	0	3	0	4	1	0	1	5	0	1	1	0	0	0	0	0	3
	ENSMUSG00000001962	FAM50A	family with sequence similarity 50 member A	mus musculus	52	64	50	24	40	49	19	36	53	44	24	33	50	40	41	40	24	37	39	43	30	35	25	17	43	34	29	28	55	26	41	33
	ENSMUSG00000001964	EMD	emerin	mus musculus	36	41	24	16	36	31	22	28	31	36	26	31	26	16	26	12	19	17	19	23	15	17	20	8	22	14	13	25	16	13	23	17
	ENSMUSG00000001983	TACO1	translational activator of cytochrome c oxidase I	mus musculus	10	8	2	4	3	6	2	2	5	7	4	3	7	2	5	2	2	5	4	2	6	3	3	3	0	2	5	3	1	2	6	4
	ENSMUSG00000001995	SIPA1L2	signal induced proliferation associated 1 like 2	mus musculus	129	142	106	91	111	171	133	117	204	223	141	156	161	96	149	143	118	113	259	234	169	170	138	82	193	129	182	145	150	82	194	158
	ENSMUSG00000001998	AP4E1	adaptor related protein complex 4 subunit epsilon 1	mus musculus	5	2	3	3	6	5	5	1	4	1	2	6	4	1	2	4	0	2	3	3	0	2	4	2	1	2	5	1	4	4	5	2
	ENSMUSG00000001999	BLVRA	biliverdin reductase A	mus musculus	154	124	74	54	101	138	96	90	132	135	100	100	130	108	85	98	83	39	95	103	83	66	127	46	62	55	84	66	66	47	95	80
	ENSMUSG00000002010	IDH3G	isocitrate dehydrogenase (NAD(+)) 3 non-catalytic subunit gamma	mus musculus	124	127	83	61	91	117	95	90	107	110	90	78	113	104	91	82	89	70	95	104	72	80	76	49	73	56	123	72	90	50	86	87
	ENSMUSG00000002014	SSR4	signal sequence receptor subunit 4	mus musculus	599	631	438	306	494	616	501	473	565	555	371	441	565	429	433	425	508	312	505	447	449	349	541	332	617	489	583	567	612	407	624	562
	ENSMUSG00000002015	BCAP31	B cell receptor associated protein 31	mus musculus	429	413	215	169	314	452	240	261	421	406	334	351	505	267	322	438	504	429	405	355	534	465	373	251	574	471	547	393	601	304	642	534
	ENSMUSG00000002017	FAM98A	family with sequence similarity 98 member A	mus musculus	41	53	32	32	40	52	29	29	29	29	29	35	39	22	29	33	16	13	33	31	28	24	30	4	15	14	26	25	19	15	24	16
	ENSMUSG00000002028	KMT2A	lysine methyltransferase 2A	mus musculus	571	577	389	312	510	616	388	474	580	621	534	539	667	396	422	532	282	352	350	215	458	458	499	216	445	369	428	318	395	178	437	392
	ENSMUSG00000002031	IFT46	intraflagellar transport 46	mus musculus	45	43	31	21	46	60	38	24	62	51	26	30	44	26	35	27	46	25	33	25	56	39	38	26	39	27	45	41	46	23	31	38
	ENSMUSG00000002032	TMEM25	transmembrane protein 25	mus musculus	2	0	0	0	4	1	1	0	0	1	0	1	3	0	2	1	3	2	3	2	5	3	6	2	1	0	4	4	2	3	3	3
	ENSMUSG00000002043	TRAPPC6A	trafficking protein particle complex subunit 6A	mus musculus	28	29	27	17	32	31	23	23	49	44	28	48	54	35	35	43	14	10	23	20	13	12	17	9	35	26	41	30	27	20	44	32
	ENSMUSG00000002052	SUPT6H	SPT6 homolog, histone chaperone and transcription elongation factor	mus musculus	472	536	465	410	494	540	414	406	463	480	429	518	586	351	474	528	336	395	495	344	429	427	457	254	436	337	427	335	529	235	410	402
	ENSMUSG00000002055	SPAG5	sperm associated antigen 5	mus musculus	42	55	34	21	31	46	37	39	41	56	36	45	49	34	45	44	2	2	8	11	0	2	10	7	2	3	5	5	5	1	8	3
	ENSMUSG00000002058	UNC119	unc-119 lipid binding chaperone	mus musculus	35	29	27	17	31	49	24	24	27	30	26	28	21	20	24	27	20	19	28	26	29	22	30	21	24	18	32	28	23	18	31	21
	ENSMUSG00000002059	RAB34	RAB34, member RAS oncogene family	mus musculus	101	106	85	46	84	113	91	97	253	253	165	159	229	162	190	182	61	38	68	52	65	67	83	58	190	134	168	138	172	115	210	152
	ENSMUSG00000002064	SDF2	stromal cell derived factor 2	mus musculus	4	6	2	1	11	12	7	5	7	10	2	6	8	2	3	0	8	13	8	14	8	13	14	5	9	3	10	9	2	10	10	5
	ENSMUSG00000002068	CCNE1	cyclin E1	mus musculus	34	32	24	19	25	34	26	23	16	9	9	14	18	18	18	18	14	9	7	8	8	6	13	7	7	5	8	6	7	9	10	7
	ENSMUSG00000002076	HSF2BP	heat shock transcription factor 2 binding protein	mus musculus	66	50	46	23	36	61	40	31	42	35	21	30	46	28	26	46	39	29	39	43	23	23	21	27	32	25	31	32	43	22	27	29
	ENSMUSG00000002083	BBC3	BCL2 binding component 3	mus musculus	87	100	75	59	58	86	65	49	104	74	65	71	75	48	66	69	63	46	55	48	41	33	60	29	78	44	63	64	79	41	65	50
	ENSMUSG00000002102	PSMC3	proteasome 26S subunit, ATPase 3	mus musculus	593	631	486	394	513	685	459	472	579	574	447	505	620	467	523	517	375	320	449	411	364	344	396	216	563	413	510	380	608	272	543	457
	ENSMUSG00000002103	ACP2	acid phosphatase 2, lysosomal	mus musculus	9	15	4	3	11	25	10	11	15	7	10	15	13	9	13	12	3	15	9	6	10	13	13	5	9	8	6	8	8	3	8	12
	ENSMUSG00000002105	SLC39A13	solute carrier family 39 member 13	mus musculus	81	96	58	43	77	72	62	60	76	80	66	60	80	74	60	53	54	37	68	65	57	54	58	42	74	40	58	42	42	36	68	58
	ENSMUSG00000002107	CELF2	CUGBP Elav-like family member 2	mus musculus	2	9	3	6	11	12	7	8	8	4	2	1	2	1	4	2	10	11	10	8	13	15	16	6	3	4	2	3	2	2	6	2
	ENSMUSG00000002108	NR1H3	nuclear receptor subfamily 1 group H member 3	mus musculus	90	110	78	56	103	161	117	121	112	119	98	110	139	86	89	150	115	117	87	60	119	108	120	79	139	95	101	85	188	90	120	102
	ENSMUSG00000002111	SPI1	Spi-1 proto-oncogene	mus musculus	2	0	4	3	1	3	5	4	4	1	0	5	2	2	1	1	3	9	1	2	2	4	3	1	1	1	2	0	2	0	5	0
	ENSMUSG00000002129	SF3A1	splicing factor 3a subunit 1	mus musculus	57	54	57	58	79	101	53	59	46	58	57	72	77	31	69	59	30	23	67	33	49	30	53	28	33	33	46	27	42	17	34	31
	ENSMUSG00000002147	STAT6	signal transducer and activator of transcription 6	mus musculus	48	73	47	28	39	67	36	40	58	67	20	45	59	32	39	41	32	25	45	28	40	39	16	11	39	30	43	28	39	21	34	35
	ENSMUSG00000002204	NAPSA	napsin A aspartic peptidase	mus musculus	0	3	0	0	1	3	1	1	3	7	7	1	3	2	2	3	9	6	3	4	5	11	4	2	10	14	5	6	1	4	6	10
	ENSMUSG00000002205	VRK3	VRK serine/threonine kinase 3	mus musculus	9	9	5	7	4	18	6	5	4	4	2	12	9	7	6	8	10	3	8	8	4	3	2	6	8	7	7	8	16	5	10	7
	ENSMUSG00000002210	SMG9	SMG9 nonsense mediated mRNA decay factor	mus musculus	5	8	8	3	6	7	8	9	24	23	8	8	20	11	21	15	2	3	11	5	5	4	10	4	23	17	10	7	20	6	17	9
	ENSMUSG00000002221	Paxip1	PAX interacting (with transcription-activation domain) protein 1	mus musculus	161	190	102	68	165	210	132	101	152	144	105	123	152	112	127	121	82	69	50	66	85	82	70	32	82	56	85	66	91	49	110	82
	ENSMUSG00000002222	RMND5A	required for meiotic nuclear division 5 homolog A	mus musculus	146	146	72	57	178	211	83	86	138	148	102	126	122	87	95	101	90	123	68	67	168	158	81	35	113	77	117	91	102	65	125	100
	ENSMUSG00000002227	MOV10	Mov10 RISC complex RNA helicase	mus musculus	6	7	4	4	11	13	4	4	21	15	9	9	11	4	12	8	5	9	10	4	3	14	6	3	2	4	4	7	4	2	6	6
	ENSMUSG00000002233	RHOC	ras homolog family member C	mus musculus	128	121	114	95	114	139	126	113	158	137	119	144	168	107	108	139	80	86	106	106	103	106	91	51	97	74	122	114	114	60	139	86
	ENSMUSG00000002249	TEAD3	TEA domain transcription factor 3	mus musculus	20	18	16	13	12	15	8	14	19	12	9	13	12	9	8	9	18	14	22	26	22	20	17	8	14	12	18	12	18	6	14	24
	ENSMUSG00000002250	PPARD	peroxisome proliferator activated receptor delta	mus musculus	352	366	161	127	300	449	328	300	343	368	237	290	344	295	241	258	219	212	199	181	311	272	281	148	221	178	304	277	245	170	275	239
	ENSMUSG00000002257	DEF6	DEF6 guanine nucleotide exchange factor	mus musculus	49	38	32	19	40	46	51	47	34	37	31	32	56	27	35	42	21	31	27	15	29	33	37	21	17	11	33	12	32	10	20	18
	ENSMUSG00000002279	LMF1	lipase maturation factor 1	mus musculus	5	5	1	2	10	10	14	9	17	10	5	9	4	4	7	4	1	3	6	4	9	4	7	1	5	4	6	6	3	5	9	6
	ENSMUSG00000002280	CIAO3	cytosolic iron-sulfur assembly component 3	mus musculus	4	5	5	8	7	11	6	6	5	8	5	2	11	4	6	3	4	1	6	7	3	4	5	1	5	5	5	3	14	6	5	6
	ENSMUSG00000002289	ANGPTL4	angiopoietin like 4	mus musculus	107	80	181	137	133	130	45	47	107	109	99	118	149	101	100	101	352	342	381	368	299	275	95	265	332	194	267	206	455	267	267	235
	ENSMUSG00000002297	DBF4	DBF4 zinc finger	mus musculus	104	122	76	69	90	148	98	103	83	92	83	57	104	54	88	87	33	29	37	27	27	30	54	30	33	15	37	27	40	15	32	26
	ENSMUSG00000002307	DAXX	death domain associated protein	mus musculus	10	12	5	4	6	10	6	4	7	8	2	8	1	5	8	10	9	7	8	3	10	3	6	4	9	2	7	4	8	4	4	2
	ENSMUSG00000002308	CD320	CD320 molecule	mus musculus	37	31	20	10	27	48	31	18	22	14	15	13	25	18	16	14	27	24	25	31	41	39	31	21	17	12	21	18	34	20	19	21
	ENSMUSG00000002319	IPO4	importin 4	mus musculus	24	25	16	12	17	24	22	29	17	15	17	15	26	9	13	10	13	5	11	7	6	11	21	9	6	8	12	8	10	9	12	11
	ENSMUSG00000002325	IRF9	interferon regulatory factor 9	mus musculus	3	5	1	1	2	2	1	6	3	6	3	5	2	4	6	6	5	1	7	5	5	4	2	3	7	2	2	2	0	2	2	2
	ENSMUSG00000002326	GMPR2	guanosine monophosphate reductase 2	mus musculus	5	8	2	1	3	6	7	4	1	7	0	3	5	1	6	2	0	2	2	3	6	1	3	1	4	2	2	3	1	2	3	2
	ENSMUSG00000002329	MDP1	magnesium dependent phosphatase 1	mus musculus	23	44	12	8	30	40	26	20	26	37	22	20	23	24	20	21	16	12	16	22	9	23	27	5	29	13	19	18	15	12	16	17
	ENSMUSG00000002332	DHRS1	dehydrogenase/reductase 1	mus musculus	71	78	65	44	58	82	56	50	85	64	49	59	69	63	67	80	49	46	57	58	60	60	68	39	73	70	77	62	57	46	83	72
	ENSMUSG00000002346	SLC25A42	solute carrier family 25 member 42	mus musculus	48	57	34	26	61	70	46	36	53	52	34	34	32	32	26	23	55	49	40	61	54	55	68	36	48	31	63	44	15	20	68	56
	ENSMUSG00000002365	SNX9	sorting nexin 9	mus musculus	53	50	29	21	29	55	41	51	72	61	41	40	36	32	44	44	29	27	26	7	37	41	39	30	48	26	37	33	62	28	38	33
	ENSMUSG00000002372	RANBP3	RAN binding protein 3	mus musculus	169	153	101	77	111	162	120	110	131	122	97	118	141	103	110	103	99	79	114	93	100	97	111	58	100	71	103	81	107	63	95	90
	ENSMUSG00000002379	NDUFA11	NADH:ubiquinone oxidoreductase subunit A11	mus musculus	278	269	153	136	198	278	213	212	260	249	147	190	244	202	212	214	172	110	204	160	164	156	211	121	141	125	182	173	191	109	192	163
	ENSMUSG00000002393	NR2F6	nuclear receptor subfamily 2 group F member 6	mus musculus	31	43	19	12	40	38	18	31	51	40	34	29	31	32	34	21	34	23	27	27	39	33	40	19	31	30	37	19	19	24	39	24
	ENSMUSG00000002395	USE1	unconventional SNARE in the ER 1	mus musculus	31	26	17	22	23	25	19	18	33	23	13	16	32	22	22	8	28	12	24	25	21	23	12	15	23	12	19	21	25	17	23	17
	ENSMUSG00000002396	OCEL1	occludin/ELL domain containing 1	mus musculus	36	42	20	15	34	35	24	31	56	50	20	31	43	24	30	20	31	37	27	31	35	27	41	19	47	23	44	26	47	39	44	37
	ENSMUSG00000002409	DYRK1B	dual specificity tyrosine phosphorylation regulated kinase 1B	mus musculus	23	31	9	22	26	27	28	25	30	36	13	19	25	20	22	25	21	25	24	20	22	27	25	11	27	11	20	23	35	20	37	20
	ENSMUSG00000002413	BRAF	B-Raf proto-oncogene, serine/threonine kinase	mus musculus	148	162	107	95	144	191	120	124	145	149	107	114	159	100	98	138	72	92	104	95	108	81	127	80	126	85	112	81	147	75	97	89
	ENSMUSG00000002416	NDUFB2	NADH:ubiquinone oxidoreductase subunit B2	mus musculus	106	114	61	43	76	119	78	70	96	89	44	67	84	60	78	52	52	44	68	63	55	67	74	43	59	51	70	65	57	39	62	49
	ENSMUSG00000002428	HLTF	helicase like transcription factor	mus musculus	145	167	120	81	147	186	172	136	144	131	132	144	140	106	106	127	74	64	91	73	80	89	94	62	62	63	70	76	81	42	78	74
	ENSMUSG00000002455	PRPF6	pre-mRNA processing factor 6	mus musculus	469	530	435	372	446	536	351	356	489	413	325	378	424	354	374	381	326	287	520	462	357	387	408	244	425	315	456	358	400	255	490	389
	ENSMUSG00000002458	RGS19	regulator of G protein signaling 19	mus musculus	25	30	17	13	24	30	21	24	27	15	26	21	31	13	15	24	17	13	21	9	21	10	17	10	21	11	12	21	26	13	19	17
	ENSMUSG00000002477	SNRPD1	small nuclear ribonucleoprotein D1 polypeptide	mus musculus	435	449	263	203	343	418	346	305	328	325	228	288	413	315	274	242	128	100	208	216	160	120	209	133	119	106	175	161	138	85	168	142
	ENSMUSG00000002486	TCHP	trichoplein keratin filament binding	mus musculus	18	15	19	13	16	21	11	14	16	14	20	12	22	11	18	18	9	13	14	9	11	9	12	3	18	14	21	7	22	12	20	16
	ENSMUSG00000002489	TIAM1	TIAM Rac1 associated GEF 1	mus musculus	11	4	3	3	9	12	1	2	4	3	9	9	7	4	5	4	6	7	11	9	11	8	1	3	2	4	8	7	9	2	8	11
	ENSMUSG00000002496	TSC2	TSC complex subunit 2	mus musculus	10	8	8	5	10	14	12	9	19	8	4	9	15	11	10	7	4	8	14	12	8	11	10	8	7	7	11	13	9	8	6	14
	ENSMUSG00000002504	SLC9A3R2	SLC9A3 regulator 2	mus musculus	0	0	6	0	2	4	0	1	2	1	1	1	3	1	0	2	1	0	3	0	0	1	0	0	1	0	3	2	1	1	2	0
	ENSMUSG00000002524	PUF60	poly(U) binding splicing factor 60	mus musculus	670	717	496	414	554	739	636	609	631	562	452	523	619	490	486	454	349	241	482	458	395	333	524	318	366	286	397	328	371	234	399	343
	ENSMUSG00000002546	GOLGA2	golgin A2	mus musculus	212	214	167	134	189	214	150	132	182	210	280	347	228	117	180	182	166	159	199	154	162	215	213	117	193	138	331	292	228	81	186	151
	ENSMUSG00000002550	UCK1	uridine-cytidine kinase 1	mus musculus	4	0	3	2	1	1	2	1	3	2	0	1	2	1	0	2	1	5	4	1	5	1	3	0	5	0	9	3	2	0	2	2
	ENSMUSG00000002578	IKZF4	IKAROS family zinc finger 4	mus musculus	10	18	4	5	5	5	5	4	11	9	8	5	17	6	6	14	10	7	6	1	6	11	10	3	9	10	5	10	14	7	10	4
	ENSMUSG00000002580	MIEN1	migration and invasion enhancer 1	mus musculus	3	4	2	2	8	5	6	4	8	5	0	2	4	3	1	1	7	1	5	8	10	9	4	1	6	3	3	4	1	2	6	6
	ENSMUSG00000002602	AXL	AXL receptor tyrosine kinase	mus musculus	475	461	318	260	383	419	435	419	471	467	370	388	402	280	394	409	301	273	312	198	295	210	327	222	275	232	263	198	303	138	258	224
	ENSMUSG00000002603	TGFB1	transforming growth factor beta 1	mus musculus	19	34	9	5	18	27	8	13	12	18	10	15	20	10	10	9	6	6	8	6	3	6	6	6	4	3	3	4	6	2	5	6
	ENSMUSG00000002617	Zfp40	zinc finger protein 40	mus musculus	0	2	0	0	0	3	1	0	3	3	4	6	10	3	3	3	1	1	1	2	0	2	0	0	6	5	4	2	3	2	1	4
	ENSMUSG00000002625	AKAP8L	A-kinase anchoring protein 8 like	mus musculus	27	33	27	20	46	44	31	31	38	27	23	37	38	19	38	41	33	21	30	23	32	20	19	16	31	27	26	20	28	13	39	37
	ENSMUSG00000002635	PDCD2L	programmed cell death 2 like	mus musculus	29	37	28	11	32	45	38	29	32	27	20	24	26	25	21	28	15	16	13	9	21	15	10	12	20	21	25	24	20	24	20	22
	ENSMUSG00000002658	GTF2F1	general transcription factor IIF subunit 1	mus musculus	214	223	175	139	162	223	148	192	189	184	155	170	207	161	161	144	81	63	133	119	111	84	101	58	116	100	123	97	123	91	148	117
	ENSMUSG00000002660	CLPP	caseinolytic mitochondrial matrix peptidase proteolytic subunit	mus musculus	62	47	29	26	36	49	47	37	44	41	20	24	46	31	24	25	39	20	31	32	19	25	44	18	17	16	25	27	26	26	18	20
	ENSMUSG00000002661	ALKBH7	alkB homolog 7	mus musculus	114	128	61	43	64	103	76	69	52	73	49	45	76	57	49	46	31	17	45	34	21	24	48	21	25	15	34	24	34	16	41	34
	ENSMUSG00000002679	MED6	mediator complex subunit 6	mus musculus	70	83	63	37	72	91	66	55	75	76	60	57	87	52	53	30	45	29	56	47	48	35	47	26	41	33	50	40	36	20	48	43
	ENSMUSG00000002688	PRKD1	protein kinase D1	mus musculus	24	28	12	7	22	13	24	24	15	29	23	17	22	13	20	26	12	15	12	8	13	13	27	13	11	13	16	7	16	7	14	13
	ENSMUSG00000002718	CSE1L	chromosome segregation 1 like	mus musculus	117	135	98	71	123	125	131	132	101	90	94	133	115	87	95	100	44	36	55	60	54	54	53	22	41	29	43	46	44	27	50	44
	ENSMUSG00000002728	NAA20	N-alpha-acetyltransferase 20, NatB catalytic subunit	mus musculus	16	8	13	5	7	11	8	9	7	11	11	12	15	5	9	4	4	7	11	4	6	6	5	4	4	1	9	4	6	3	6	4
	ENSMUSG00000002731	PRKRA	protein activator of interferon induced protein kinase EIF2AK2	mus musculus	102	119	82	62	95	136	70	80	108	93	59	70	113	76	78	72	62	42	77	63	66	61	96	53	65	45	73	53	59	36	58	56
	ENSMUSG00000002732	FKBP7	FKBP prolyl isomerase 7	mus musculus	60	90	41	16	76	128	92	89	100	108	51	80	97	69	61	49	57	55	60	71	108	100	124	61	56	48	95	75	25	46	111	73
	ENSMUSG00000002733	PLEKHA3	pleckstrin homology domain containing A3	mus musculus	149	189	115	93	124	174	62	77	146	121	127	136	152	104	149	141	148	101	145	113	129	135	97	64	169	95	178	129	202	103	194	159
	ENSMUSG00000002741	YKT6	YKT6 v-SNARE homolog	mus musculus	95	101	81	61	82	135	58	67	87	85	80	88	107	65	82	81	60	46	83	67	74	75	56	40	72	57	79	61	83	43	77	69
	ENSMUSG00000002748	BAZ1B	bromodomain adjacent to zinc finger domain 1B	mus musculus	478	523	484	419	460	549	469	495	428	446	374	504	553	314	449	451	284	320	334	249	327	304	351	214	383	215	348	290	502	204	343	293
	ENSMUSG00000002763	PEX6	peroxisomal biogenesis factor 6	mus musculus	11	9	7	7	9	12	4	10	12	7	11	8	12	8	6	8	7	5	2	7	9	4	10	6	12	9	10	5	11	11	11	13
	ENSMUSG00000002767	MRPL2	mitochondrial ribosomal protein L2	mus musculus	63	90	38	42	61	74	45	67	71	56	42	61	48	49	44	44	51	25	63	40	32	37	53	35	54	38	40	34	59	35	56	44
	ENSMUSG00000002768	MEA1	male-enhanced antigen 1	mus musculus	20	24	12	8	15	31	15	12	23	23	12	18	15	8	10	10	14	11	15	21	15	13	15	5	9	10	16	17	15	10	20	5
	ENSMUSG00000002778	KDELR1	KDEL endoplasmic reticulum protein retention receptor 1	mus musculus	412	453	300	227	374	411	299	314	375	392	534	631	430	294	332	339	253	250	355	321	332	317	313	175	251	221	551	458	283	175	316	298
	ENSMUSG00000002781	TMEM143	transmembrane protein 143	mus musculus	0	5	1	1	1	1	1	1	0	1	2	3	0	0	1	0	1	2	1	1	0	2	2	1	0	4	1	4	0	1	1	3
	ENSMUSG00000002791	Pdxk-ps	pyridoxal (pyridoxine, vitamin B6) kinase, pseudogene	mus musculus	6	8	2	2	7	8	4	5	6	3	5	6	6	1	4	4	2	6	1	1	2	1	1	3	4	0	4	3	3	1	3	2
	ENSMUSG00000002797	GGCT	gamma-glutamylcyclotransferase	mus musculus	31	38	24	12	38	52	13	18	26	21	21	23	29	24	19	30	22	23	8	16	23	23	13	9	28	11	27	16	28	19	30	16
	ENSMUSG00000002803	BTBD6	BTB domain containing 6	mus musculus	7	5	5	4	1	5	9	2	10	5	3	7	5	4	3	3	6	1	4	3	5	6	6	3	8	7	2	2	6	5	4	3
	ENSMUSG00000002812	FLII	FLII actin remodeling protein	mus musculus	106	125	76	71	107	126	94	93	114	117	100	118	110	68	104	94	78	67	98	61	99	88	93	62	65	54	82	70	82	41	88	66
	ENSMUSG00000002820	ATG4D	autophagy related 4D cysteine peptidase	mus musculus	15	19	6	3	13	20	13	12	17	10	9	10	12	9	8	6	12	9	13	9	8	9	9	5	7	1	8	7	6	8	11	8
	ENSMUSG00000002825	QTRT1	queuine tRNA-ribosyltransferase catalytic subunit 1	mus musculus	9	9	0	6	4	10	8	7	5	6	3	8	5	7	1	3	2	2	0	0	2	4	5	5	2	3	5	2	3	0	6	1
	ENSMUSG00000002831	PLIN4	perilipin 4	mus musculus	35	35	23	25	53	50	27	27	56	55	37	59	56	16	30	38	45	65	61	42	94	81	37	28	63	43	51	42	62	28	51	53
	ENSMUSG00000002833	HDGFL2	HDGF like 2	mus musculus	484	527	388	279	401	467	411	363	418	412	277	341	410	264	334	365	226	186	321	263	279	272	343	189	274	183	252	232	289	151	288	258
	ENSMUSG00000002835	CHAF1A	chromatin assembly factor 1 subunit A	mus musculus	28	25	19	25	28	34	14	29	25	13	13	16	19	14	22	21	7	9	7	10	6	7	4	5	7	6	10	3	3	0	6	2
	ENSMUSG00000002844	ADPRH	ADP-ribosylarginine hydrolase	mus musculus	0	1	3	3	5	3	4	2	5	2	5	9	2	5	2	2	4	6	5	6	2	1	4	1	4	2	3	1	1	2	5	1
	ENSMUSG00000002845	TMEM39A	transmembrane protein 39A	mus musculus	136	130	102	75	115	144	141	86	159	129	97	138	163	104	94	116	132	104	104	123	115	91	114	78	174	83	163	126	120	98	160	92
	ENSMUSG00000002847	PLA1A	phospholipase A1 member A	mus musculus	4	5	4	0	1	2	0	0	0	3	0	4	0	0	0	1	1	3	2	3	0	2	0	0	2	2	3	0	1	3	6	3
	ENSMUSG00000002870	MCM2	minichromosome maintenance complex component 2	mus musculus	23	23	16	12	24	32	30	26	22	23	16	23	18	9	10	11	4	8	4	5	5	11	6	7	3	6	6	11	3	3	5	2
	ENSMUSG00000002871	TPRA1	transmembrane protein adipocyte associated 1	mus musculus	51	48	57	39	58	70	24	26	44	55	50	46	59	26	45	55	66	67	60	49	73	55	66	34	89	50	73	51	99	47	95	77
	ENSMUSG00000002881	NAB1	NGFI-A binding protein 1	mus musculus	25	41	27	16	22	43	27	22	38	30	25	29	34	20	27	34	19	16	24	27	34	26	20	13	31	22	29	29	18	17	21	10
	ENSMUSG00000002885	ADGRE5	adhesion G protein-coupled receptor E5	mus musculus	0	3	1	2	3	1	6	1	1	5	6	3	2	3	1	2	6	5	5	2	5	4	7	2	3	4	2	1	2	3	2	4
	ENSMUSG00000002897	IL17RA	interleukin 17 receptor A	mus musculus	3	4	2	2	2	1	2	9	4	3	13	4	2	3	4	3	7	8	4	5	9	10	2	1	6	1	4	1	6	2	3	4
	ENSMUSG00000002900	LAMB1	laminin subunit beta 1	mus musculus	599	732	544	410	731	893	556	538	612	618	520	568	643	512	462	437	907	978	738	727	898	922	988	731	874	513	941	717	995	634	745	609
	ENSMUSG00000002944	CD36	CD36 molecule	mus musculus	44	56	50	52	53	59	54	58	42	38	30	57	48	33	38	40	54	48	62	44	76	82	74	30	53	28	57	44	96	41	67	38
	ENSMUSG00000002948	MAP2K7	mitogen-activated protein kinase kinase 7	mus musculus	74	93	61	53	73	95	67	53	79	88	77	85	93	53	78	88	52	43	66	56	63	51	47	24	75	45	54	50	89	50	73	64
	ENSMUSG00000002949	TIMM44	translocase of inner mitochondrial membrane 44	mus musculus	81	101	74	74	80	118	77	59	87	71	67	64	73	62	72	75	55	50	75	53	54	59	69	38	62	34	45	47	67	43	59	69
	ENSMUSG00000002957	AP2A2	adaptor related protein complex 2 subunit alpha 2	mus musculus	410	421	239	161	321	356	414	445	347	353	272	298	372	275	292	276	198	164	250	216	253	241	402	221	194	158	236	202	235	127	232	215
	ENSMUSG00000002963	PNKP	polynucleotide kinase 3'-phosphatase	mus musculus	20	22	19	15	15	30	19	15	32	20	13	20	20	11	11	25	16	12	23	12	17	15	14	7	18	11	38	17	15	10	22	19
	ENSMUSG00000002968	MED25	mediator complex subunit 25	mus musculus	187	207	149	115	147	214	177	169	213	180	210	239	189	109	131	171	110	121	139	114	113	135	163	85	123	90	196	161	105	75	150	111
	ENSMUSG00000002981	CLPTM1	CLPTM1 regulator of GABA type A receptor forward trafficking	mus musculus	207	216	174	124	166	219	170	174	417	385	243	319	365	257	316	305	149	158	241	185	195	152	198	113	386	233	402	332	442	254	404	335
	ENSMUSG00000002983	RELB	RELB proto-oncogene, NF-kB subunit	mus musculus	35	41	56	28	40	66	30	34	79	63	46	55	72	47	61	66	26	36	39	31	39	36	31	13	73	53	61	50	89	42	64	52
	ENSMUSG00000002984	TOMM40	translocase of outer mitochondrial membrane 40	mus musculus	123	122	93	64	113	151	114	95	229	193	130	164	226	148	159	153	58	61	69	87	77	66	68	46	170	97	152	135	100	104	162	128
	ENSMUSG00000002985	APOE	apolipoprotein E	mus musculus	2	8	7	8	27	9	6	5	9	11	9	12	8	4	7	4	16	15	10	14	8	14	8	7	20	10	11	8	8	8	7	3
	ENSMUSG00000002996	HBP1	HMG-box transcription factor 1	mus musculus	153	169	137	97	183	190	144	114	177	157	144	165	180	117	150	153	100	96	153	156	141	116	132	93	153	97	137	143	96	73	144	146
	ENSMUSG00000002997	PRKAR2B	protein kinase cAMP-dependent type II regulatory subunit beta	mus musculus	46	70	50	45	58	71	51	46	81	70	44	61	65	52	41	50	42	32	48	40	54	52	45	23	24	30	49	31	46	12	52	35
	ENSMUSG00000003031	CDKN1B	cyclin dependent kinase inhibitor 1B	mus musculus	264	289	172	131	243	274	189	209	280	292	195	201	277	208	233	196	153	135	192	167	178	148	223	144	224	173	234	164	195	113	214	205
	ENSMUSG00000003032	KLF4	Kruppel like factor 4	mus musculus	78	91	61	34	87	101	80	66	86	74	51	62	69	70	49	41	61	55	70	79	52	67	64	43	71	44	52	54	36	44	63	44
	ENSMUSG00000003033	AP1M1	adaptor related protein complex 1 subunit mu 1	mus musculus	13	31	21	19	17	21	18	16	18	21	11	15	15	17	18	19	14	13	21	22	20	12	16	5	19	10	21	13	13	13	21	19
	ENSMUSG00000003037	RAB8A	RAB8A, member RAS oncogene family	mus musculus	385	426	343	249	364	411	326	373	365	362	294	341	404	264	328	358	219	201	311	292	240	248	300	168	241	184	294	222	274	158	288	262
	ENSMUSG00000003038	Hmgn2 (includes others)	high mobility group nucleosomal binding domain 2	mus musculus	2	2	2	1	1	0	0	2	5	3	2	4	4	3	0	2	1	0	1	2	0	3	0	0	1	0	0	1	2	0	0	1
	ENSMUSG00000003039	FAM32A	family with sequence similarity 32 member A	mus musculus	99	122	95	69	115	115	79	60	91	111	71	109	123	69	94	101	76	54	82	56	82	72	64	44	82	43	87	71	105	51	81	87
	ENSMUSG00000003062	STARD3NL	STARD3 N-terminal like	mus musculus	175	185	126	92	168	219	132	127	213	179	131	158	184	142	130	123	127	79	173	160	136	123	144	59	124	98	151	142	119	92	149	139
	ENSMUSG00000003068	STK11	serine/threonine kinase 11	mus musculus	157	168	181	131	156	215	143	164	165	135	129	148	189	103	150	181	84	96	137	88	128	129	119	69	110	83	106	87	133	51	134	106
	ENSMUSG00000003070	EFNA2	ephrin A2	mus musculus	15	6	9	9	10	31	17	31	16	16	10	21	20	7	17	12	8	11	17	12	13	11	12	4	18	16	16	13	14	8	17	5
	ENSMUSG00000003072	ATP5F1D	ATP synthase F1 subunit delta	mus musculus	47	35	44	25	51	55	46	38	37	52	29	44	41	27	34	50	35	50	48	34	53	40	37	31	24	22	39	34	25	19	43	27
	ENSMUSG00000003099	PPP5C	protein phosphatase 5 catalytic subunit	mus musculus	117	150	92	66	135	189	153	139	136	118	112	123	138	92	112	121	67	73	103	105	91	85	123	72	113	72	99	89	88	47	100	84
	ENSMUSG00000003119	CDK12	cyclin dependent kinase 12	mus musculus	91	112	86	73	107	116	44	62	61	72	62	78	60	42	62	57	62	83	89	79	81	92	41	29	39	32	48	33	56	21	39	37
	ENSMUSG00000003123	LIPE	lipase E, hormone sensitive type	mus musculus	2	3	0	0	4	1	3	4	5	4	1	5	5	2	2	2	1	3	3	1	2	2	1	0	1	2	3	3	2	2	1	0
	ENSMUSG00000003131	PAFAH1B2	platelet activating factor acetylhydrolase 1b catalytic subunit 2	mus musculus	525	540	254	164	430	566	406	364	502	515	341	434	499	383	400	391	316	220	270	251	326	267	360	236	319	255	394	324	351	222	363	309
	ENSMUSG00000003134	TBC1D8	TBC1 domain family member 8	mus musculus	4	6	5	2	4	9	1	6	3	7	3	1	6	3	9	1	7	1	4	4	4	3	7	2	3	1	1	2	1	0	1	2
	ENSMUSG00000003135	CNOT11	CCR4-NOT transcription complex subunit 11	mus musculus	77	87	69	54	67	97	77	61	77	76	64	67	73	68	61	36	43	46	75	77	45	56	59	30	45	30	46	41	38	21	43	38
	ENSMUSG00000003154	FOXJ2	forkhead box J2	mus musculus	24	53	22	15	27	39	34	27	29	37	30	22	28	23	20	24	31	19	25	16	32	23	24	7	32	20	26	21	23	14	33	23
	ENSMUSG00000003161	SRI	sorcin	mus musculus	11	13	5	2	13	20	15	16	17	17	8	22	17	12	5	9	8	5	8	14	8	28	8	3	15	11	19	16	5	7	15	10
	ENSMUSG00000003166	DGCR2	DiGeorge syndrome critical region gene 2	mus musculus	271	276	185	178	224	293	239	252	298	312	239	236	297	201	239	235	170	168	203	190	202	215	223	112	236	162	219	207	233	149	247	231
	ENSMUSG00000003184	IRF3	interferon regulatory factor 3	mus musculus	102	123	91	59	91	137	66	75	135	111	101	140	139	106	97	101	59	51	98	74	66	58	77	37	86	53	116	102	103	52	83	81
	ENSMUSG00000003190	BCL2L12	BCL2 like 12	mus musculus	7	3	5	1	15	18	7	8	13	9	8	10	6	10	4	4	1	3	4	2	5	4	5	5	5	3	6	6	3	4	6	7
	ENSMUSG00000003199	MPND	MPN domain containing	mus musculus	11	14	7	12	15	14	10	14	26	12	10	7	17	9	14	3	10	7	13	7	8	9	21	5	8	6	6	8	19	7	12	9
	ENSMUSG00000003200	SH3GL1	SH3 domain containing GRB2 like 1, endophilin A2	mus musculus	97	98	52	48	79	126	114	100	78	78	58	56	71	74	58	60	50	40	44	60	55	64	68	46	46	34	63	38	52	41	64	44
	ENSMUSG00000003226	RGPD4 (includes others)	RANBP2 like and GRIP domain containing 5	mus musculus	258	300	230	184	237	324	231	230	325	300	238	283	329	186	210	226	200	215	231	206	214	225	220	128	249	178	252	176	196	155	243	209
	ENSMUSG00000003228	GRK5	G protein-coupled receptor kinase 5	mus musculus	12	18	14	10	13	11	11	6	13	9	6	9	11	11	11	11	7	12	14	9	10	10	5	4	3	5	13	8	0	1	9	5
	ENSMUSG00000003233	DVL3	dishevelled segment polarity protein 3	mus musculus	13	20	4	3	14	14	8	3	20	14	14	15	14	4	10	17	9	4	8	3	6	7	1	2	9	6	6	7	10	5	7	6
	ENSMUSG00000003234	ABCF3	ATP binding cassette subfamily F member 3	mus musculus	27	28	16	20	14	25	22	31	23	26	15	22	23	20	26	25	8	9	20	26	16	16	23	12	25	13	23	12	22	14	20	30
	ENSMUSG00000003235	EIF2B5	eukaryotic translation initiation factor 2B subunit epsilon	mus musculus	34	34	44	22	29	50	31	32	31	33	16	28	34	20	33	38	17	30	26	17	26	22	23	16	25	14	16	14	29	10	29	21
	ENSMUSG00000003269	CYTH2	cytohesin 2	mus musculus	146	159	90	65	132	190	155	124	128	148	168	222	145	99	104	107	81	59	76	50	76	59	95	67	78	32	184	131	92	61	107	65
	ENSMUSG00000003273	CA11	carbonic anhydrase 11	mus musculus	3	1	1	0	0	2	0	1	2	1	2	1	2	1	1	0	0	1	2	1	1	0	2	0	2	8	10	6	0	2	4	0
	ENSMUSG00000003279	DLGAP1	DLG associated protein 1	mus musculus	1	1	1	0	2	3	1	0	2	1	0	2	2	0	0	1	3	0	1	1	1	3	1	0	3	0	2	2	2	1	0	1
	ENSMUSG00000003282	PLAG1	PLAG1 zinc finger	mus musculus	1	4	1	1	4	1	2	1	1	1	0	0	1	1	1	2	6	1	0	2	3	4	2	1	2	2	3	2	3	0	1	0
	ENSMUSG00000003283	HCK	HCK proto-oncogene, Src family tyrosine kinase	mus musculus	4	5	1	1	2	4	4	1	1	1	3	0	3	2	3	2	1	5	2	2	6	7	0	0	3	6	6	0	5	1	3	1
	ENSMUSG00000003299	MRPL4	mitochondrial ribosomal protein L4	mus musculus	58	63	55	41	59	91	81	60	82	81	56	70	74	55	53	50	56	49	59	46	47	55	66	35	55	43	56	53	60	42	61	59
	ENSMUSG00000003308	KEAP1	kelch like ECH associated protein 1	mus musculus	159	175	102	67	101	175	104	135	171	158	127	158	169	131	134	110	128	94	168	135	129	125	119	75	166	126	152	104	132	73	168	130
	ENSMUSG00000003316	GLG1	golgi glycoprotein 1	mus musculus	176	184	148	112	169	167	175	187	212	248	173	173	185	140	131	186	132	153	165	111	182	163	195	115	122	84	145	116	197	69	129	110
	ENSMUSG00000003344	BTBD2	BTB domain containing 2	mus musculus	37	24	32	23	27	39	26	29	34	33	30	29	41	22	32	27	14	20	36	22	23	22	20	10	35	11	31	17	28	17	26	14
	ENSMUSG00000003345	CSNK1G2	casein kinase 1 gamma 2	mus musculus	245	315	167	116	236	349	263	202	330	314	208	251	257	190	165	130	180	209	189	233	224	227	256	87	239	148	277	217	123	186	289	230
	ENSMUSG00000003346	ABHD17A	abhydrolase domain containing 17A, depalmitoylase	mus musculus	218	195	138	112	149	220	128	128	191	188	118	172	186	144	164	147	92	73	163	155	117	103	120	52	111	85	143	107	112	66	143	117
	ENSMUSG00000003348	MOB3A	MOB kinase activator 3A	mus musculus	4	2	3	1	3	5	3	3	0	2	1	2	3	4	2	2	1	5	1	1	2	3	0	1	3	0	3	3	0	0	0	0
	ENSMUSG00000003352	CACNB3	calcium voltage-gated channel auxiliary subunit beta 3	mus musculus	53	57	50	36	59	74	59	46	55	69	55	77	97	43	64	62	41	44	53	42	61	40	52	23	40	34	38	30	49	18	63	39
	ENSMUSG00000003354	CCDC65	coiled-coil domain containing 65	mus musculus	3	3	0	0	1	1	1	2	0	1	1	3	0	2	1	2	2	2	2	1	0	1	0	1	3	0	1	1	0	0	2	0
	ENSMUSG00000003355	FKBP11	FKBP prolyl isomerase 11	mus musculus	428	504	320	238	379	467	400	450	375	335	267	313	401	360	346	322	181	149	268	230	210	179	394	252	233	174	252	186	201	144	203	190
	ENSMUSG00000003360	DDX23	DEAD-box helicase 23	mus musculus	284	347	258	206	296	363	264	243	300	297	195	276	279	180	221	245	167	154	236	168	179	219	207	106	185	149	202	156	199	93	216	181
	ENSMUSG00000003363	PLD3	phospholipase D family member 3	mus musculus	18	14	8	12	16	10	4	9	10	10	8	6	20	10	8	10	18	16	18	18	21	15	13	4	17	9	21	16	14	12	16	18
	ENSMUSG00000003378	GRIK5	glutamate ionotropic receptor kainate type subunit 5	mus musculus	43	35	23	15	34	37	24	28	41	57	34	46	32	32	26	37	33	53	34	33	38	40	30	17	44	29	52	42	32	29	54	47
	ENSMUSG00000003380	RABAC1	Rab acceptor 1	mus musculus	131	108	53	45	101	110	74	89	133	113	78	108	124	100	89	80	92	70	121	120	107	107	72	45	78	69	108	86	90	74	99	97
	ENSMUSG00000003382	ETV3	ETS variant transcription factor 3	mus musculus	52	49	47	33	62	72	46	41	61	60	37	51	66	31	39	44	38	42	60	40	50	56	41	35	65	43	60	52	56	41	49	51
	ENSMUSG00000003402	PRKCSH	protein kinase C substrate 80K-H	mus musculus	329	346	325	276	288	352	325	295	326	320	252	323	351	237	298	313	324	351	405	292	376	340	339	229	436	312	355	278	472	228	379	333
	ENSMUSG00000003418	ST8SIA6	ST8 alpha-N-acetyl-neuraminide alpha-2,8-sialyltransferase 6	mus musculus	4	2	1	0	1	2	0	0	1	1	0	1	1	1	0	3	11	3	10	9	7	9	0	0	2	1	1	1	2	1	4	0
	ENSMUSG00000003420	FCGRT	Fc fragment of IgG receptor and transporter	mus musculus	146	151	82	77	124	144	130	102	238	206	163	178	221	138	156	160	174	134	153	137	163	142	171	105	214	208	284	221	277	147	251	231
	ENSMUSG00000003421	NOSIP	nitric oxide synthase interacting protein	mus musculus	191	240	166	114	182	197	169	172	186	153	163	178	178	141	154	155	110	59	138	122	125	90	144	100	142	97	146	124	170	78	139	106
	ENSMUSG00000003423	PIH1D1	PIH1 domain containing 1	mus musculus	10	20	8	8	10	15	11	10	16	12	13	14	17	10	11	11	11	4	8	5	6	4	7	3	4	6	16	11	9	7	12	10
	ENSMUSG00000003429	RPS11	ribosomal protein S11	mus musculus	323	367	281	206	310	396	359	341	307	296	298	352	295	261	240	241	215	180	266	281	213	226	306	199	198	184	249	222	184	135	210	152
	ENSMUSG00000003435	SUPT5H	SPT5 homolog, DSIF elongation factor subunit	mus musculus	196	212	175	130	200	213	176	196	209	216	158	164	223	130	157	191	143	124	177	160	155	146	181	97	160	120	148	141	182	95	216	163
	ENSMUSG00000003437	PAF1	PAF1 homolog, Paf1/RNA polymerase II complex component	mus musculus	115	141	110	75	114	164	99	122	142	135	112	160	147	89	129	143	85	97	99	70	128	102	89	41	121	70	115	91	145	62	127	89
	ENSMUSG00000003438	TIMM50	translocase of inner mitochondrial membrane 50	mus musculus	16	16	13	3	20	25	15	27	13	9	16	17	16	20	14	15	7	6	9	14	7	16	13	4	8	8	13	10	5	8	17	12
	ENSMUSG00000003444	MED29	mediator complex subunit 29	mus musculus	1	6	7	1	4	8	6	11	4	6	4	8	10	8	7	2	5	3	5	5	9	5	4	2	6	6	2	5	8	5	1	12
	ENSMUSG00000003452	BICD1	BICD cargo adaptor 1	mus musculus	30	29	69	48	68	88	21	19	13	13	13	5	18	4	12	9	24	30	80	52	54	67	53	17	14	18	21	9	17	5	23	18
	ENSMUSG00000003458	NCSTN	nicastrin	mus musculus	40	42	37	18	49	71	70	43	57	57	36	35	45	30	26	27	48	54	42	44	54	63	69	25	52	33	52	35	39	39	50	34
	ENSMUSG00000003464	PEX19	peroxisomal biogenesis factor 19	mus musculus	16	12	12	8	12	16	7	13	16	18	10	11	13	7	8	11	9	13	18	16	8	7	10	5	10	7	11	9	9	8	8	13
	ENSMUSG00000003500	IMPDH1	inosine monophosphate dehydrogenase 1	mus musculus	415	409	267	297	382	492	383	336	438	410	289	335	421	274	295	328	244	282	348	293	320	282	321	201	289	241	360	274	311	175	364	328
	ENSMUSG00000003518	DUSP3	dual specificity phosphatase 3	mus musculus	26	28	24	19	32	33	19	15	29	30	25	14	21	15	24	24	19	17	37	23	18	25	20	7	16	23	22	22	18	18	23	14
	ENSMUSG00000003527	ESS2	ess-2 splicing factor homolog	mus musculus	5	2	4	0	4	2	4	2	3	2	4	2	1	1	1	1	0	1	1	2	0	2	1	0	2	1	0	1	1	1	2	2
	ENSMUSG00000003528	Slc25a1	solute carrier family 25 (mitochondrial carrier, citrate transporter), member 1	mus musculus	577	615	361	289	457	514	414	441	535	569	397	497	528	385	417	393	364	263	369	341	366	310	332	162	278	214	327	293	333	164	361	315
	ENSMUSG00000003534	DDR1	discoidin domain receptor tyrosine kinase 1	mus musculus	456	466	406	351	361	446	309	293	433	437	316	332	444	328	384	434	430	418	696	589	466	426	466	280	570	454	611	448	514	341	696	570
	ENSMUSG00000003541	IER3	immediate early response 3	mus musculus	1118	945	615	511	839	992	983	990	1207	1118	828	943	1164	830	1041	931	430	369	555	500	402	328	561	346	642	475	729	554	634	391	736	546
	ENSMUSG00000003545	FOSB	FosB proto-oncogene, AP-1 transcription factor subunit	mus musculus	23	26	9	3	14	21	4	12	26	28	17	26	25	15	28	22	18	12	27	13	27	15	11	6	13	14	21	36	18	17	44	46
	ENSMUSG00000003546	KLC4	kinesin light chain 4	mus musculus	7	8	1	1	3	0	3	5	4	3	1	5	2	0	2	1	3	1	4	2	3	3	1	0	5	5	2	4	5	2	1	4
	ENSMUSG00000003549	ERCC1	ERCC excision repair 1, endonuclease non-catalytic subunit	mus musculus	185	166	127	88	124	195	130	143	168	150	117	107	184	135	118	113	79	63	142	138	87	98	83	69	69	60	94	85	77	53	97	93
	ENSMUSG00000003575	CRTC1	CREB regulated transcription coactivator 1	mus musculus	29	31	26	21	40	29	40	28	34	43	41	28	32	20	37	35	66	60	45	43	58	59	82	44	72	58	87	67	99	38	72	77
	ENSMUSG00000003581	RNF215	ring finger protein 215	mus musculus	67	73	49	40	72	82	40	49	73	80	47	50	68	41	66	52	36	27	50	61	54	49	46	36	80	45	73	51	62	48	59	48
	ENSMUSG00000003604	AVEN	apoptosis and caspase activation inhibitor	mus musculus	4	7	3	2	4	4	2	4	4	3	5	8	4	3	5	2	1	5	6	3	1	6	3	1	2	5	3	2	3	1	2	4
	ENSMUSG00000003623	CROT	carnitine O-octanoyltransferase	mus musculus	42	43	35	25	51	57	29	33	40	39	35	31	43	33	24	35	39	24	56	43	50	38	41	26	56	30	62	31	50	33	52	47
	ENSMUSG00000003644	RPS6KA1	ribosomal protein S6 kinase A1	mus musculus	101	110	138	126	100	117	51	51	94	83	67	84	89	42	60	76	93	70	175	129	87	87	59	27	78	75	80	67	95	48	110	79
	ENSMUSG00000003660	SNRNP200	small nuclear ribonucleoprotein U5 subunit 200	mus musculus	97	117	99	70	101	111	90	79	77	102	63	81	110	52	61	82	44	50	83	78	69	84	73	38	60	50	71	54	80	36	58	50
	ENSMUSG00000003662	CIAO1	cytosolic iron-sulfur assembly component 1	mus musculus	8	9	3	1	5	8	5	2	5	4	5	5	9	3	3	4	9	5	6	2	5	10	4	3	5	3	8	4	5	5	6	4
	ENSMUSG00000003680	TAF6L	TATA-box binding protein associated factor 6 like	mus musculus	81	104	69	60	93	94	88	70	76	79	65	65	84	54	76	70	39	37	53	45	72	54	59	26	59	32	42	47	54	25	44	48
	ENSMUSG00000003721	INSIG2	insulin induced gene 2	mus musculus	74	67	82	34	69	88	73	56	68	67	42	56	69	57	45	58	77	68	92	84	81	71	63	37	87	50	85	57	61	75	99	91
	ENSMUSG00000003731	KPNA6	karyopherin subunit alpha 6	mus musculus	179	222	157	99	180	225	186	183	195	167	141	143	189	125	151	137	134	128	127	151	142	147	169	81	164	84	151	124	117	84	130	125
	ENSMUSG00000003746	MAN1A1	mannosidase alpha class 1A member 1	mus musculus	52	56	29	23	45	66	50	44	78	84	53	51	50	47	40	27	42	51	59	70	67	63	113	34	66	43	84	53	38	35	72	46
	ENSMUSG00000003752	ITPKC	inositol-trisphosphate 3-kinase C	mus musculus	3	2	0	1	3	2	1	2	2	1	1	3	2	0	5	0	1	0	2	0	2	1	0	3	0	1	1	0	1	3	3	0
	ENSMUSG00000003762	COQ8B	coenzyme Q8B	mus musculus	3	1	2	2	1	5	2	0	2	3	2	4	3	2	1	0	2	2	6	5	1	5	1	0	1	1	7	0	1	2	4	1
	ENSMUSG00000003778	BRD8	bromodomain containing 8	mus musculus	41	30	24	21	30	45	29	36	44	39	33	29	35	43	41	35	21	17	38	33	22	23	33	22	33	21	31	27	21	14	35	23
	ENSMUSG00000003779	KIF20A	kinesin family member 20A	mus musculus	30	35	31	14	22	51	37	42	28	21	14	25	14	18	14	12	6	3	6	6	5	6	14	5	4	1	2	2	0	5	4	4
	ENSMUSG00000003808	FARSA	phenylalanyl-tRNA synthetase subunit alpha	mus musculus	31	42	25	18	31	33	30	38	36	29	27	39	28	22	23	32	24	14	26	20	28	23	17	10	21	13	26	21	25	14	29	15
	ENSMUSG00000003809	GCDH	glutaryl-CoA dehydrogenase	mus musculus	2	3	0	0	1	3	1	2	1	1	0	4	1	2	0	1	0	0	0	0	0	0	0	1	2	1	2	1	0	2	3	1
	ENSMUSG00000003810	MAST2	microtubule associated serine/threonine kinase 2	mus musculus	43	42	25	19	41	48	39	20	32	37	34	47	37	24	35	30	44	55	29	24	54	47	34	24	35	27	34	24	68	18	33	31
	ENSMUSG00000003812	Gm38426	predicted gene, 38426	mus musculus	55	65	42	36	41	57	63	50	73	65	22	59	60	50	41	42	54	46	55	65	64	45	72	36	50	42	66	53	78	33	57	57
	ENSMUSG00000003813	RAD23A	RAD23 homolog A, nucleotide excision repair protein	mus musculus	116	135	114	76	104	162	96	68	142	120	80	93	139	94	96	99	87	68	83	85	76	69	79	48	121	70	91	73	109	59	101	68
	ENSMUSG00000003814	CALR	calreticulin	mus musculus	3550	3996	2843	2411	3281	4071	4465	4374	3686	3508	3075	3603	4124	3017	3612	3783	2930	2516	3391	3002	3205	2914	4678	3236	3376	2822	3605	3027	3810	1942	3486	3190
	ENSMUSG00000003847	NFAT5	nuclear factor of activated T cells 5	mus musculus	278	296	236	165	268	352	256	266	450	395	313	340	434	257	268	298	243	299	295	267	339	315	306	165	394	268	335	292	230	220	425	335
	ENSMUSG00000003848	NOB1	NIN1 (RPN12) binding protein 1 homolog	mus musculus	18	24	16	6	22	25	18	13	18	10	10	16	17	15	11	14	10	10	11	8	11	7	12	6	12	9	14	7	8	7	12	3
	ENSMUSG00000003849	NQO1	NAD(P)H quinone dehydrogenase 1	mus musculus	25	20	13	6	31	44	31	22	26	28	11	23	23	19	20	15	11	6	8	7	8	11	19	8	6	4	3	2	9	3	5	5
	ENSMUSG00000003863	PPFIA3	PTPRF interacting protein alpha 3	mus musculus	17	29	23	12	20	23	17	12	27	21	18	29	17	12	15	15	7	7	23	15	21	19	13	4	14	16	26	24	14	6	18	15
	ENSMUSG00000003865	GYS1	glycogen synthase 1	mus musculus	118	119	80	73	104	147	78	89	94	89	137	149	107	98	87	77	68	63	107	112	90	85	97	57	93	72	182	138	102	67	92	79
	ENSMUSG00000003868	RUVBL2	RuvB like AAA ATPase 2	mus musculus	81	94	65	44	62	97	49	58	64	66	82	101	65	69	48	52	47	35	63	46	48	38	53	21	43	33	85	67	40	21	51	38
	ENSMUSG00000003872	LIN7B	lin-7 homolog B, crumbs cell polarity complex component	mus musculus	2	5	7	0	8	4	3	2	6	6	10	11	7	9	6	7	5	1	9	4	1	3	2	4	2	1	3	10	4	1	6	5
	ENSMUSG00000003873	BAX	BCL2 associated X, apoptosis regulator	mus musculus	9	7	6	6	8	9	5	9	9	4	8	16	7	12	6	7	2	2	7	9	6	7	6	1	2	3	19	11	6	4	6	6
	ENSMUSG00000003923	TFAM	transcription factor A, mitochondrial	mus musculus	10	11	14	7	11	16	12	11	12	8	10	9	7	7	12	8	9	4	14	12	9	8	7	4	8	5	5	7	3	7	8	3
	ENSMUSG00000003929	Zfp81	zinc finger protein 81	mus musculus	6	7	3	2	3	5	3	4	7	4	3	5	6	1	3	2	5	3	4	11	5	2	2	3	5	4	8	4	8	4	6	5
	ENSMUSG00000003948	MMD	monocyte to macrophage differentiation associated	mus musculus	169	221	97	95	168	240	98	84	209	213	155	197	215	165	165	168	373	364	345	332	329	303	175	103	305	245	375	264	234	192	385	330
	ENSMUSG00000003955	FAM162A	family with sequence similarity 162 member A	mus musculus	25	45	31	12	34	57	31	37	40	41	18	24	45	40	21	17	45	28	33	38	50	53	35	17	46	20	37	49	22	37	50	40
	ENSMUSG00000003970	RPL8	ribosomal protein L8	mus musculus	4592	4732	3768	2984	3818	4689	4104	4063	3689	3416	2999	3533	4039	3137	3350	3324	2123	1666	3093	2903	2195	1954	3444	2293	2034	1654	2359	1993	2190	1405	2088	1796
	ENSMUSG00000003992	SSBP2	single stranded DNA binding protein 2	mus musculus	29	25	20	12	25	17	30	28	17	27	15	18	31	19	18	18	17	17	26	29	22	19	41	21	22	17	20	22	27	18	28	19
	ENSMUSG00000004018	FANCL	FA complementation group L	mus musculus	31	32	20	23	31	38	21	25	20	25	19	17	20	15	15	20	19	7	17	11	17	21	12	9	19	15	16	13	14	16	16	16
	ENSMUSG00000004032	GSTM3	glutathione S-transferase mu 3	mus musculus	472	521	435	274	434	527	414	423	573	533	361	417	544	445	399	373	377	300	597	515	401	370	464	294	380	332	423	357	397	269	467	363
	ENSMUSG00000004035	GSTM2	glutathione S-transferase mu 2	mus musculus	10	14	26	16	15	20	5	4	11	15	13	16	20	11	7	12	26	39	43	47	22	21	16	14	28	14	22	24	23	12	44	22
	ENSMUSG00000004038	Gstm3	glutathione S-transferase, mu 3	mus musculus	260	285	255	211	264	301	327	271	304	282	232	274	341	199	234	299	256	320	330	285	310	322	361	191	218	152	215	170	188	119	277	245
	ENSMUSG00000004040	STAT3	signal transducer and activator of transcription 3	mus musculus	370	348	377	256	408	486	286	260	384	319	243	287	347	225	249	263	253	287	527	471	413	410	310	200	275	204	303	290	287	203	357	277
	ENSMUSG00000004043	STAT5A	signal transducer and activator of transcription 5A	mus musculus	3	3	5	7	5	6	6	4	4	4	2	4	5	2	1	3	3	4	5	3	4	7	7	2	2	1	2	1	3	0	6	0
	ENSMUSG00000004044	CAVIN1	caveolae associated protein 1	mus musculus	1565	1637	1474	1255	1547	1918	1126	1116	1470	1505	1243	1272	1584	1084	1251	1306	956	985	1838	1606	1489	1666	1254	813	859	725	1002	890	1018	518	945	874
	ENSMUSG00000004054	MAP3K11	mitogen-activated protein kinase kinase kinase 11	mus musculus	78	77	50	45	71	88	45	55	85	92	58	66	80	61	64	71	52	60	72	63	74	58	36	19	64	51	68	56	70	37	78	78
	ENSMUSG00000004056	AKT2	AKT serine/threonine kinase 2	mus musculus	2	2	1	0	2	3	5	2	4	3	2	1	1	0	0	1	0	2	0	1	1	2	1	1	1	1	1	0	2	0	3	0
	ENSMUSG00000004069	DNAJA3	DnaJ heat shock protein family (Hsp40) member A3	mus musculus	50	43	28	30	37	38	49	33	35	37	41	58	67	40	53	55	29	38	41	35	34	31	44	26	40	20	77	51	75	43	65	66
	ENSMUSG00000004070	HMOX2	heme oxygenase 2	mus musculus	137	158	97	80	109	134	95	86	98	92	89	131	126	94	109	113	74	61	85	83	76	80	82	40	84	53	108	65	98	56	107	88
	ENSMUSG00000004071	CDIP1	cell death inducing p53 target 1	mus musculus	16	27	18	14	24	28	13	12	19	24	20	18	16	13	14	12	15	8	18	16	10	16	17	6	14	5	14	16	22	16	18	15
	ENSMUSG00000004085	MAP3K20	mitogen-activated protein kinase kinase kinase 20	mus musculus	60	97	86	59	63	88	77	71	67	61	47	41	82	43	49	62	34	28	57	55	56	57	77	52	32	30	38	61	49	21	44	49
	ENSMUSG00000004096	CWC15	CWC15 spliceosome associated protein homolog	mus musculus	324	382	262	186	283	386	264	211	307	279	199	275	347	266	244	222	197	163	227	225	225	179	198	138	225	156	230	203	266	192	223	184
	ENSMUSG00000004098	COL5A3	collagen type V alpha 3 chain	mus musculus	0	1	6	3	3	1	1	1	1	3	1	0	1	1	2	1	2	0	22	22	6	6	5	1	2	3	3	8	3	4	4	5
	ENSMUSG00000004099	DNMT1	DNA methyltransferase 1	mus musculus	131	134	75	63	80	118	86	96	94	103	72	90	96	86	80	84	62	58	67	65	69	80	76	36	79	73	85	71	92	42	103	71
	ENSMUSG00000004100	PPAN	peter pan homolog	mus musculus	2	6	4	3	6	9	3	6	4	6	3	4	4	0	3	3	2	2	4	5	0	1	5	1	1	1	4	4	1	1	7	1
	ENSMUSG00000004127	TRMT10A	tRNA methyltransferase 10A	mus musculus	24	27	19	15	28	21	16	24	20	14	11	12	25	18	19	17	8	10	13	15	14	15	12	5	14	8	15	13	17	10	17	12
	ENSMUSG00000004151	ETV1	ETS variant transcription factor 1	mus musculus	30	32	8	6	38	52	24	52	46	59	38	38	44	37	44	35	29	21	16	19	32	30	48	26	32	26	47	36	33	22	36	34
	ENSMUSG00000004187	KIFC2	kinesin family member C2	mus musculus	11	11	1	5	4	9	5	3	8	13	5	5	8	4	3	5	2	4	8	18	11	12	12	6	4	15	12	6	12	9	14	10
	ENSMUSG00000004207	PSAP	prosaposin	mus musculus	22	22	17	24	25	39	41	35	42	34	40	35	38	26	35	21	51	58	46	38	38	59	28	15	39	24	38	33	22	22	48	33
	ENSMUSG00000004221	IKBKG	inhibitor of nuclear factor kappa B kinase regulatory subunit gamma	mus musculus	32	25	24	24	23	35	19	19	29	35	25	29	32	20	32	31	4	18	34	14	32	32	29	18	29	19	23	25	38	14	27	20
	ENSMUSG00000004231	PAX2	paired box 2	mus musculus	8	5	12	8	6	10	5	2	7	1	5	4	3	3	6	4	3	4	4	5	0	3	3	3	2	4	3	1	0	2	5	2
	ENSMUSG00000004263	ATN1	atrophin 1	mus musculus	100	96	66	65	88	130	140	120	111	81	71	113	123	88	84	98	54	124	58	69	66	90	109	54	127	72	70	71	105	91	72	69
	ENSMUSG00000004264	PHB2	prohibitin 2	mus musculus	36	44	39	24	40	77	78	54	47	43	34	68	55	22	31	35	36	55	35	34	39	46	29	17	52	25	40	36	17	22	41	28
	ENSMUSG00000004266	PTPN6	protein tyrosine phosphatase non-receptor type 6	mus musculus	3	3	4	1	1	4	10	1	1	2	7	3	6	0	2	2	5	4	5	1	4	7	3	0	0	2	1	1	2	0	1	0
	ENSMUSG00000004267	ENO2	enolase 2	mus musculus	3	3	2	0	1	0	1	4	6	5	4	1	2	3	2	2	4	3	2	5	5	4	2	2	8	2	0	5	5	4	0	4
	ENSMUSG00000004268	EMG1	EMG1 N1-specific pseudouridine methyltransferase	mus musculus	46	54	29	18	39	50	41	48	42	39	28	33	43	36	30	23	17	8	25	12	20	29	21	11	17	9	27	22	13	8	19	20
	ENSMUSG00000004270	LPCAT3	lysophosphatidylcholine acyltransferase 3	mus musculus	486	491	321	263	409	504	424	472	565	531	430	500	535	401	467	425	432	393	467	390	475	415	523	239	410	268	526	450	552	296	566	493
	ENSMUSG00000004285	ATP6V1F	ATPase H+ transporting V1 subunit F	mus musculus	22	37	25	11	30	32	24	30	31	32	27	34	35	32	33	22	35	19	39	25	24	28	34	16	18	18	28	32	46	19	43	31
	ENSMUSG00000004319	CLCN3	chloride voltage-gated channel 3	mus musculus	227	272	209	190	231	312	211	181	233	248	183	201	217	167	171	167	268	289	311	286	293	289	259	134	277	180	264	211	236	172	307	263
	ENSMUSG00000004347	PDE1C	phosphodiesterase 1C	mus musculus	91	112	52	26	90	133	58	65	89	91	60	61	90	65	73	92	124	112	52	58	125	122	107	68	127	85	113	93	113	72	107	111
	ENSMUSG00000004356	UTP20	UTP20 small subunit processome component	mus musculus	116	118	94	79	101	126	94	91	72	99	85	82	91	63	74	87	29	50	60	32	47	31	49	45	55	33	52	46	84	36	50	46
	ENSMUSG00000004364	CUL3	cullin 3	mus musculus	281	329	226	178	311	417	280	236	323	313	249	284	321	225	265	254	181	173	196	192	231	211	210	110	233	119	253	182	249	134	251	170
	ENSMUSG00000004371	IL11	interleukin 11	mus musculus	20	24	20	11	35	47	13	15	86	79	61	53	108	66	88	88	11	8	12	8	12	19	8	3	45	28	64	44	74	39	79	64
	ENSMUSG00000004383	LARGE1	LARGE xylosyl- and glucuronyltransferase 1	mus musculus	8	11	8	3	7	8	11	16	14	22	12	10	14	12	6	9	5	13	9	10	7	7	31	17	14	7	3	19	8	5	14	9
	ENSMUSG00000004393	DDX56	DEAD-box helicase 56	mus musculus	45	44	29	38	29	48	25	34	38	39	27	34	38	28	34	31	13	10	34	14	19	24	14	4	13	16	18	14	22	9	19	20
	ENSMUSG00000004394	TMED4	transmembrane p24 trafficking protein 4	mus musculus	165	173	134	103	161	222	145	107	168	158	118	152	160	125	119	110	174	170	171	157	203	198	186	87	214	147	215	189	182	132	221	178
	ENSMUSG00000004446	BID	BH3 interacting domain death agonist	mus musculus	8	5	3	3	0	5	3	2	6	5	4	2	5	2	4	1	6	5	2	3	3	2	4	1	0	0	1	3	1	4	2	2
	ENSMUSG00000004451	RALB	RAS like proto-oncogene B	mus musculus	622	604	418	304	521	633	454	422	594	533	406	476	594	460	450	459	413	340	448	424	468	447	488	263	439	334	519	436	394	238	549	429
	ENSMUSG00000004455	Ppp1cc	protein phosphatase 1 catalytic subunit gamma	mus musculus	60	67	46	36	61	94	71	60	81	78	62	70	80	45	57	68	29	36	52	45	39	28	53	16	44	34	51	24	57	28	48	40
	ENSMUSG00000004460	DNAJB11	DnaJ heat shock protein family (Hsp40) member B11	mus musculus	429	486	388	281	443	584	571	482	412	404	398	459	450	330	397	410	311	344	410	447	448	383	494	293	332	263	444	377	335	244	425	353
	ENSMUSG00000004462	TBCCD1	TBCC domain containing 1	mus musculus	15	26	20	14	21	35	21	14	19	21	17	11	22	24	22	9	10	12	19	19	13	12	13	7	12	9	23	18	5	8	16	17
	ENSMUSG00000004473	CLEC11A	C-type lectin domain containing 11A	mus musculus	2	3	3	0	0	2	1	2	3	0	1	0	1	1	2	0	0	3	4	1	3	3	0	1	2	1	3	0	2	0	1	0
	ENSMUSG00000004508	GAB2	GRB2 associated binding protein 2	mus musculus	125	155	77	97	123	138	95	99	156	138	115	134	159	101	116	116	132	145	140	136	152	150	119	75	158	136	159	141	227	107	191	149
	ENSMUSG00000004530	CORO1C	coronin 1C	mus musculus	106	111	87	58	96	125	85	107	88	71	70	82	93	63	72	72	41	32	69	64	69	47	82	29	49	30	46	37	50	22	53	34
	ENSMUSG00000004535	TAX1BP1	Tax1 binding protein 1	mus musculus	1150	1198	749	598	1106	1313	581	638	1085	1093	815	957	1195	780	911	929	787	675	794	706	938	916	629	380	1048	764	983	744	1095	665	1069	929
	ENSMUSG00000004558	NDRG2	NDRG family member 2	mus musculus	0	3	2	1	4	4	2	4	3	1	3	2	2	2	2	2	4	4	5	6	2	0	1	2	5	4	2	1	2	4	4	2
	ENSMUSG00000004561	METTL17	methyltransferase like 17	mus musculus	12	19	18	7	12	21	13	7	17	13	7	10	16	15	11	6	12	5	13	9	8	15	16	7	10	11	18	11	19	7	17	8
	ENSMUSG00000004562	ARHGEF40	Rho guanine nucleotide exchange factor 40	mus musculus	3	6	10	13	11	19	7	13	5	22	11	12	18	11	7	14	9	6	15	5	14	11	2	7	8	9	9	6	14	4	10	12
	ENSMUSG00000004565	PNPLA6	patatin like phospholipase domain containing 6	mus musculus	46	57	36	32	38	65	32	23	50	46	43	46	54	31	30	26	39	32	55	58	50	38	34	27	49	37	46	42	47	17	51	51
	ENSMUSG00000004567	MCOLN1	mucolipin TRP cation channel 1	mus musculus	3	4	3	2	6	3	1	5	5	4	0	1	2	0	4	0	4	4	1	4	2	1	2	0	3	0	3	7	1	3	2	2
	ENSMUSG00000004568	ARHGEF18	Rho/Rac guanine nucleotide exchange factor 18	mus musculus	14	9	12	7	14	23	9	13	10	8	9	8	9	10	5	12	8	10	13	11	7	5	4	6	8	6	7	6	15	6	7	6
	ENSMUSG00000004591	PKN2	protein kinase N2	mus musculus	564	556	468	344	519	627	468	425	511	528	443	473	605	413	480	492	346	363	427	397	430	449	467	307	472	312	397	332	523	257	416	383
	ENSMUSG00000004631	SGCE	sarcoglycan epsilon	mus musculus	56	82	48	32	80	114	112	81	110	130	77	87	96	75	71	54	73	62	79	87	89	99	130	58	124	66	120	108	44	81	137	77
	ENSMUSG00000004637	WWOX	WW domain containing oxidoreductase	mus musculus	4	8	3	3	3	5	4	6	11	5	7	4	2	1	8	3	9	2	9	2	6	6	5	1	9	6	6	6	4	3	7	6
	ENSMUSG00000004642	SLBP	stem-loop binding protein	mus musculus	6	7	6	3	5	6	7	4	9	10	3	2	3	2	4	2	4	4	1	2	4	4	0	3	3	3	4	5	3	4	3	5
	ENSMUSG00000004655	AQP1	aquaporin 1 (Colton blood group)	mus musculus	17	13	6	6	12	15	3	4	22	24	0	4	19	18	9	11	5	2	9	8	4	7	5	0	7	5	1	0	1	1	2	4
	ENSMUSG00000004661	ARID3B	AT-rich interaction domain 3B	mus musculus	107	97	47	30	101	136	76	75	97	73	61	82	96	72	73	86	36	49	41	50	67	62	58	28	56	51	78	51	65	39	69	52
	ENSMUSG00000004665	CNN2	calponin 2	mus musculus	70	64	63	47	67	85	80	60	62	58	46	58	61	38	51	62	35	52	61	37	42	47	43	28	29	18	33	24	33	20	26	28
	ENSMUSG00000004677	MYO9B	myosin IXB	mus musculus	85	92	63	50	58	78	68	59	87	91	51	55	89	63	69	63	44	49	59	59	50	50	66	30	55	36	74	55	61	34	64	47
	ENSMUSG00000004698	HDAC9	histone deacetylase 9	mus musculus	3	12	6	2	14	28	82	81	17	15	0	5	5	8	6	7	1	2	2	1	13	20	45	31	6	3	5	0	3	1	4	2
	ENSMUSG00000004768	RAB23	RAB23, member RAS oncogene family	mus musculus	59	70	55	52	62	106	75	61	74	77	57	62	73	50	55	57	41	38	60	56	42	52	56	40	63	23	49	50	23	38	49	40
	ENSMUSG00000004771	RAB11A	RAB11A, member RAS oncogene family	mus musculus	525	566	309	229	420	558	369	373	486	485	291	369	475	356	366	346	392	354	440	418	409	398	446	188	337	299	475	445	339	241	512	433
	ENSMUSG00000004788	EIF2B2	eukaryotic translation initiation factor 2B subunit beta	mus musculus	6	7	7	5	7	7	7	6	10	9	2	13	10	9	3	9	4	8	9	5	9	13	7	2	7	3	5	8	5	9	11	7
	ENSMUSG00000004789	DLST	dihydrolipoamide S-succinyltransferase	mus musculus	263	323	203	202	240	314	206	255	191	218	181	188	245	174	189	203	76	73	163	146	115	122	158	94	67	58	102	94	92	60	107	99
	ENSMUSG00000004791	PGF	placental growth factor	mus musculus	1	0	2	1	0	3	2	0	2	0	2	2	2	0	4	1	1	0	0	2	1	3	1	1	1	0	1	1	1	1	1	1
	ENSMUSG00000004798	ULK2	unc-51 like autophagy activating kinase 2	mus musculus	13	13	7	4	14	11	12	12	19	18	10	17	21	11	20	8	19	14	11	7	13	14	22	1	10	6	15	8	9	8	14	15
	ENSMUSG00000004815	DGKQ	diacylglycerol kinase theta	mus musculus	80	89	72	41	60	86	70	72	102	107	76	91	103	59	70	69	58	49	104	91	71	70	61	41	74	56	81	72	103	55	111	74
	ENSMUSG00000004843	CHMP2B	charged multivesicular body protein 2B	mus musculus	88	95	58	37	76	89	81	61	64	66	60	59	66	48	69	65	70	53	57	57	53	53	47	32	52	36	54	52	82	36	60	44
	ENSMUSG00000004846	PLOD3	procollagen-lysine,2-oxoglutarate 5-dioxygenase 3	mus musculus	18	21	17	12	24	18	19	23	26	33	22	18	30	21	20	20	24	23	20	18	27	21	18	16	32	28	25	22	36	19	39	28
	ENSMUSG00000004849	AP1S1	adaptor related protein complex 1 subunit sigma 1	mus musculus	228	273	178	128	228	255	206	187	216	253	177	230	288	167	212	241	153	133	176	136	194	153	161	85	136	105	205	143	202	89	176	180
	ENSMUSG00000004865	SRPK1	SRSF protein kinase 1	mus musculus	277	297	266	168	229	301	213	232	259	269	199	212	298	152	226	246	159	143	224	138	163	156	224	135	190	132	196	134	233	105	187	178
	ENSMUSG00000004872	PAX3	paired box 3	mus musculus	78	84	51	45	69	82	65	55	84	89	66	77	115	76	73	64	61	50	47	47	46	33	69	48	60	33	53	47	50	29	49	66
	ENSMUSG00000004880	LBR	lamin B receptor	mus musculus	107	114	121	83	106	109	116	111	106	95	90	107	110	68	90	97	50	66	72	53	45	63	88	54	59	53	77	62	80	36	63	62
	ENSMUSG00000004895	PRCC	proline rich mitotic checkpoint control factor	mus musculus	19	18	20	18	27	24	19	12	20	15	12	20	23	11	15	19	11	12	20	11	13	17	13	6	16	14	17	8	15	14	19	14
	ENSMUSG00000004896	RRNAD1	ribosomal RNA adenine dimethylase domain containing 1	mus musculus	8	3	9	2	7	10	8	7	10	10	7	9	6	6	6	6	6	6	2	13	5	8	5	3	15	6	9	16	5	9	18	7
	ENSMUSG00000004897	HDGF	heparin binding growth factor	mus musculus	392	398	282	205	311	422	365	375	377	348	312	303	426	293	316	322	137	144	155	133	141	136	174	102	244	145	172	159	202	123	173	168
	ENSMUSG00000004929	THOP1	thimet oligopeptidase 1	mus musculus	4	2	5	2	4	9	7	4	3	3	1	3	1	3	2	5	1	1	1	1	2	2	5	1	1	1	2	1	1	0	2	2
	ENSMUSG00000004931	APBA3	amyloid beta precursor protein binding family A member 3	mus musculus	21	14	3	2	13	17	14	5	17	13	14	11	14	8	7	12	7	1	9	11	9	5	7	7	14	9	16	11	9	3	18	5
	ENSMUSG00000004934	PIAS4	protein inhibitor of activated STAT 4	mus musculus	119	110	89	67	111	147	138	96	124	141	99	93	139	78	79	82	95	128	128	102	137	118	165	71	146	96	130	102	68	63	154	105
	ENSMUSG00000004936	MAP2K1	mitogen-activated protein kinase kinase 1	mus musculus	295	345	179	136	294	389	318	264	323	360	255	300	356	244	254	252	262	225	247	206	283	281	252	128	286	176	286	249	310	215	342	271
	ENSMUSG00000004937	SGTA	small glutamine rich tetratricopeptide repeat co-chaperone alpha	mus musculus	1	2	4	0	1	3	0	2	2	2	1	6	3	0	2	3	2	2	2	1	2	2	2	2	2	2	1	2	1	1	4	3
	ENSMUSG00000004945	TMEM242	transmembrane protein 242	mus musculus	22	19	11	5	10	20	11	6	19	13	12	9	15	9	6	10	18	17	12	13	12	10	5	5	4	7	8	9	7	5	13	12
	ENSMUSG00000004947	DTX2	deltex E3 ubiquitin ligase 2	mus musculus	25	33	26	20	22	29	26	24	30	36	19	32	34	25	35	27	38	38	23	21	19	21	28	15	28	14	24	16	33	11	22	21
	ENSMUSG00000004951	HSPB1	heat shock protein family B (small) member 1	mus musculus	18	20	14	12	14	28	31	22	20	17	24	14	17	11	16	12	12	12	16	14	15	19	17	9	16	5	11	11	3	7	19	4
	ENSMUSG00000004952	RASA4	RAS p21 protein activator 4	mus musculus	1	4	1	3	1	1	3	2	1	3	2	1	2	0	0	0	1	4	1	1	0	2	0	0	2	0	0	0	2	2	1	0
	ENSMUSG00000004980	HNRNPA2B1	heterogeneous nuclear ribonucleoprotein A2/B1	mus musculus	1057	1148	758	597	1077	1417	1029	859	1270	1129	803	934	1174	885	845	772	531	437	531	638	632	631	567	280	621	399	626	554	377	416	753	562
	ENSMUSG00000004994	CCDC130	coiled-coil domain containing 130	mus musculus	18	18	16	14	20	26	17	16	16	21	9	20	21	10	18	28	19	9	13	13	18	16	12	15	11	5	14	19	18	15	11	14
	ENSMUSG00000004996	MRI1	methylthioribose-1-phosphate isomerase 1	mus musculus	38	39	25	22	39	33	40	31	24	36	25	21	32	20	21	19	17	18	15	23	16	16	34	15	24	11	20	13	18	14	17	13
	ENSMUSG00000005034	PRKACB	protein kinase cAMP-activated catalytic subunit beta	mus musculus	186	194	149	127	203	213	169	164	214	194	140	170	215	182	166	160	167	149	186	163	223	179	218	120	187	134	231	158	186	137	247	190
	ENSMUSG00000005045	CHD5	chromodomain helicase DNA binding protein 5	mus musculus	90	90	75	67	93	115	63	61	151	138	150	180	199	107	152	165	88	93	110	89	79	80	63	45	131	109	171	127	251	113	198	173
	ENSMUSG00000005054	CSTB	cystatin B	mus musculus	25	30	16	8	18	47	39	28	46	37	19	30	36	17	16	9	43	41	24	35	38	35	25	16	36	23	43	42	9	30	41	36
	ENSMUSG00000005057	SH2B2	SH2B adaptor protein 2	mus musculus	4	4	3	0	5	5	1	3	5	6	3	10	9	5	5	3	9	7	9	5	5	5	7	2	6	1	6	7	8	6	4	4
	ENSMUSG00000005069	PEX5	peroxisomal biogenesis factor 5	mus musculus	63	59	52	28	54	67	61	42	58	48	33	52	61	35	44	43	45	62	61	45	38	57	40	22	64	41	57	47	55	42	67	51
	ENSMUSG00000005078	JKAMP	JNK1/MAPK8 associated membrane protein	mus musculus	149	136	96	66	127	142	102	110	135	135	77	124	129	91	88	100	119	98	133	122	122	110	136	97	146	104	160	118	152	86	152	118
	ENSMUSG00000005087	CD44	CD44 molecule (Indian blood group)	mus musculus	191	187	134	98	176	254	212	214	149	168	116	102	135	103	123	114	127	124	117	95	139	125	187	106	122	69	116	96	128	77	118	98
	ENSMUSG00000005089	SLC1A2	solute carrier family 1 member 2	mus musculus	3	3	8	3	4	2	1	0	6	7	4	3	1	2	3	3	12	6	12	10	11	9	8	2	14	8	7	3	23	12	18	22
	ENSMUSG00000005102	EIF2AK4	eukaryotic translation initiation factor 2 alpha kinase 4	mus musculus	36	42	24	25	18	32	22	26	26	34	25	29	26	28	34	20	24	11	29	27	28	26	34	11	24	23	22	24	21	14	16	24
	ENSMUSG00000005103	WDR1	WD repeat domain 1	mus musculus	564	631	452	377	523	620	451	474	599	571	503	573	638	437	470	476	408	419	470	472	528	522	353	216	394	327	551	452	482	314	483	426
	ENSMUSG00000005107	SLC2A9	solute carrier family 2 member 9	mus musculus	3	4	1	0	4	3	0	0	2	0	2	1	6	1	4	3	3	1	0	1	3	0	0	0	0	1	2	1	2	1	1	2
	ENSMUSG00000005124	CCN4	cellular communication network factor 4	mus musculus	0	0	7	8	3	0	2	0	0	1	1	0	0	0	0	1	3	1	19	20	8	10	9	2	11	6	2	2	1	1	8	7
	ENSMUSG00000005125	NDRG1	N-myc downstream regulated 1	mus musculus	72	81	119	85	121	138	78	75	118	106	76	96	110	42	71	75	79	66	171	135	114	107	72	47	132	82	141	77	124	81	128	125
	ENSMUSG00000005142	MAN2B1	mannosidase alpha class 2B member 1	mus musculus	35	46	32	24	29	40	36	43	44	41	22	37	30	27	32	24	43	58	45	52	52	57	62	31	66	54	71	43	61	38	83	63
	ENSMUSG00000005148	KLF5	Kruppel like factor 5	mus musculus	70	84	102	66	55	74	48	45	62	47	65	56	72	57	47	64	18	18	48	42	20	22	31	11	23	22	42	23	39	15	19	29
	ENSMUSG00000005161	PRDX2	peroxiredoxin 2	mus musculus	73	79	50	45	58	83	63	52	80	63	52	80	95	47	59	57	56	45	65	56	60	56	62	27	70	40	71	63	58	39	92	83
	ENSMUSG00000005198	POLR2A	RNA polymerase II subunit A	mus musculus	146	169	177	144	132	156	131	147	151	182	163	181	207	146	157	146	65	77	111	106	98	77	80	42	91	73	105	68	95	57	105	91
	ENSMUSG00000005204	SENP3	SUMO specific peptidase 3	mus musculus	22	22	22	23	21	27	20	11	18	18	15	22	21	14	18	19	20	17	17	17	12	13	10	4	14	12	10	18	19	17	18	6
	ENSMUSG00000005225	PLEKHA8	pleckstrin homology domain containing A8	mus musculus	73	94	55	53	74	99	40	61	113	114	70	91	103	51	70	92	67	71	76	53	64	78	61	27	90	71	76	72	64	31	101	78
	ENSMUSG00000005233	SPC25	SPC25 component of NDC80 kinetochore complex	mus musculus	89	94	70	56	70	89	70	76	42	58	38	43	61	41	79	69	8	5	17	12	15	10	11	5	5	9	5	1	7	2	9	5
	ENSMUSG00000005262	UFD1	ubiquitin recognition factor in ER associated degradation 1	mus musculus	485	510	387	277	450	571	320	343	528	477	416	470	576	420	418	395	464	383	446	458	452	361	326	199	711	467	607	490	678	487	680	577
	ENSMUSG00000005299	LETM1	leucine zipper and EF-hand containing transmembrane protein 1	mus musculus	238	299	196	140	249	282	259	210	221	227	227	260	270	159	218	218	148	158	186	152	193	165	186	110	167	115	205	132	205	111	197	164
	ENSMUSG00000005312	UBQLN1	ubiquilin 1	mus musculus	365	367	272	193	339	372	149	151	312	302	245	318	377	245	318	311	218	259	230	208	250	225	128	81	287	185	289	216	358	206	261	241
	ENSMUSG00000005354	TXN2	thioredoxin 2	mus musculus	229	224	173	111	189	231	145	150	210	200	132	189	199	157	168	174	162	123	222	189	189	137	176	110	177	144	220	185	204	105	199	200
	ENSMUSG00000005360	SLC1A3	solute carrier family 1 member 3	mus musculus	0	4	1	0	1	0	0	1	0	0	0	1	2	1	0	2	3	2	5	5	0	1	2	3	4	1	5	2	6	4	6	2
	ENSMUSG00000005362	CRBN	cereblon	mus musculus	16	16	17	7	21	19	8	7	10	14	15	11	14	10	11	10	11	14	17	10	14	12	12	9	17	10	13	13	17	7	10	5
	ENSMUSG00000005370	MSH6	mutS homolog 6	mus musculus	112	122	98	79	95	136	106	96	114	95	71	75	116	66	82	73	43	38	64	58	56	36	74	25	56	22	42	50	37	25	54	51
	ENSMUSG00000005371	FBXO11	F-box protein 11	mus musculus	350	406	235	193	332	424	321	326	451	456	332	363	420	298	291	281	236	231	250	252	248	266	268	177	308	193	306	259	250	207	347	264
	ENSMUSG00000005374	TBL2	transducin beta like 2	mus musculus	19	27	15	6	17	25	12	19	25	20	11	17	19	5	14	8	11	7	14	7	19	15	13	7	14	10	10	16	18	11	16	10
	ENSMUSG00000005378	BUD23	BUD23 rRNA methyltransferase and ribosome maturation factor	mus musculus	15	26	16	11	20	29	26	19	24	22	7	19	13	7	12	8	13	12	9	25	10	22	16	6	16	6	16	14	10	9	15	9
	ENSMUSG00000005397	NID1	nidogen 1	mus musculus	2073	2211	1091	886	1555	1860	1688	1781	2299	2266	1950	2088	2398	1786	1695	1791	1420	1515	1215	1078	1408	1289	2070	1328	1327	1130	1819	1502	1475	955	1379	1222
	ENSMUSG00000005410	MCM5	minichromosome maintenance complex component 5	mus musculus	5	8	7	3	4	5	5	4	6	1	1	9	3	5	2	1	0	0	0	3	1	3	2	0	0	0	1	0	0	0	0	0
	ENSMUSG00000005413	HMOX1	heme oxygenase 1	mus musculus	280	276	101	72	263	316	133	128	164	171	139	185	215	137	169	167	266	256	147	122	293	264	91	45	207	152	265	242	337	191	234	227
	ENSMUSG00000005417	MPRIP	myosin phosphatase Rho interacting protein	mus musculus	158	179	159	129	138	174	136	165	162	174	138	162	170	116	122	179	78	111	121	105	126	109	115	45	112	90	138	92	116	65	102	109
	ENSMUSG00000005442	CIC	capicua transcriptional repressor	mus musculus	164	167	120	79	138	177	140	137	115	126	131	131	155	117	135	128	81	87	124	85	126	129	143	74	91	69	99	95	138	45	99	108
	ENSMUSG00000005447	PAFAH1B3	platelet activating factor acetylhydrolase 1b catalytic subunit 3	mus musculus	348	353	235	170	271	315	310	319	270	258	205	203	270	257	226	200	134	127	184	183	138	147	219	99	144	96	163	130	175	105	134	107
	ENSMUSG00000005469	PRKACA	protein kinase cAMP-activated catalytic subunit alpha	mus musculus	633	707	394	347	558	706	552	512	708	687	544	628	697	449	495	527	510	472	539	497	609	566	644	395	548	376	563	500	460	315	620	525
	ENSMUSG00000005470	ASF1B	anti-silencing function 1B histone chaperone	mus musculus	162	159	136	101	121	136	120	109	92	91	78	83	108	69	99	104	26	31	43	31	39	35	50	42	18	17	27	22	33	10	24	24
	ENSMUSG00000005481	DDX39A	DExD-box helicase 39A	mus musculus	112	116	78	54	81	123	87	117	112	86	61	78	90	100	73	68	28	23	51	33	31	35	37	22	45	24	30	27	29	27	44	28
	ENSMUSG00000005483	DNAJB1	DnaJ heat shock protein family (Hsp40) member B1	mus musculus	183	210	145	112	158	194	167	142	145	145	140	159	170	137	135	138	82	79	136	92	121	120	107	58	107	72	133	100	135	46	119	96
	ENSMUSG00000005501	USP40	ubiquitin specific peptidase 40	mus musculus	63	65	55	36	62	75	39	32	64	68	60	46	67	43	49	48	33	25	57	35	35	39	27	21	46	29	34	17	65	21	33	29
	ENSMUSG00000005505	KBTBD4	kelch repeat and BTB domain containing 4	mus musculus	20	21	14	9	23	29	22	21	25	25	12	19	10	14	13	8	17	8	15	20	15	10	12	5	10	7	12	16	8	7	11	11
	ENSMUSG00000005506	Celf1	CUGBP, Elav-like family member 1	mus musculus	1210	1330	1085	791	1162	1452	919	952	1213	1227	1043	1191	1309	903	1076	1069	739	745	1033	850	1043	984	843	488	800	618	1005	858	988	502	984	894
	ENSMUSG00000005510	NDUFS3	NADH:ubiquinone oxidoreductase core subunit S3	mus musculus	10	12	2	1	8	11	4	7	7	5	2	10	2	7	5	3	5	3	6	3	6	7	9	6	8	1	4	3	4	5	5	4
	ENSMUSG00000005514	POR	cytochrome p450 oxidoreductase	mus musculus	165	169	112	78	144	193	191	172	149	170	95	136	170	119	113	155	231	228	158	137	152	171	265	177	279	158	244	203	314	201	251	222
	ENSMUSG00000005533	IGF1R	insulin like growth factor 1 receptor	mus musculus	155	164	110	82	158	231	122	120	217	209	179	181	209	159	141	166	84	110	134	104	127	134	182	94	149	104	181	133	81	78	206	149
	ENSMUSG00000005534	INSR	insulin receptor	mus musculus	17	17	17	15	24	24	24	18	12	11	23	15	17	12	11	9	13	17	20	20	20	21	30	17	20	11	18	11	12	4	25	16
	ENSMUSG00000005540	FCER2	Fc fragment of IgE receptor II	mus musculus	25	20	12	13	18	23	17	18	13	13	17	18	17	11	21	21	9	24	14	7	17	12	17	8	12	17	11	13	16	6	21	12
	ENSMUSG00000005566	TRIM28	tripartite motif containing 28	mus musculus	302	304	352	271	315	351	300	280	653	705	649	708	794	482	637	727	130	148	183	135	172	194	188	111	403	295	389	302	488	249	440	352
	ENSMUSG00000005575	UBE2M	ubiquitin conjugating enzyme E2 M	mus musculus	341	371	215	162	280	347	253	249	881	899	603	751	904	668	702	665	230	189	254	229	219	221	215	122	750	527	795	664	974	578	781	650
	ENSMUSG00000005580	ADCY9	adenylate cyclase 9	mus musculus	2	2	1	1	5	7	0	5	8	3	2	10	3	4	4	3	9	8	3	7	11	9	4	4	12	5	7	4	10	1	7	9
	ENSMUSG00000005583	MEF2C	myocyte enhancer factor 2C	mus musculus	76	87	52	41	65	98	120	110	73	92	44	54	70	53	51	61	65	47	62	52	50	61	84	51	50	34	58	46	41	29	54	40
	ENSMUSG00000005609	CTR9	CTR9 homolog, Paf1/RNA polymerase II complex component	mus musculus	162	190	146	127	148	173	144	145	144	133	130	157	189	115	128	138	117	107	156	104	114	123	181	109	107	81	132	85	154	62	128	124
	ENSMUSG00000005610	EIF4G2	eukaryotic translation initiation factor 4 gamma 2	mus musculus	1590	1821	1319	997	1445	1822	1610	1525	1520	1456	1285	1319	1500	1222	1235	1231	924	908	1130	1103	1030	1032	995	637	1082	661	1146	991	1023	833	1073	887
	ENSMUSG00000005611	IRAG1	inositol 1,4,5-triphosphate receptor associated 1	mus musculus	1	1	4	3	0	3	0	0	1	2	0	2	2	0	0	0	0	2	0	1	1	2	2	2	0	1	1	2	1	0	0	0
	ENSMUSG00000005615	PCYT1A	phosphate cytidylyltransferase 1, choline, alpha	mus musculus	138	165	127	81	146	193	124	116	131	121	110	132	151	106	124	93	88	72	132	85	121	123	100	68	91	69	120	107	112	63	125	97
	ENSMUSG00000005621	ZNF592	zinc finger protein 592	mus musculus	42	46	36	23	33	41	33	50	45	51	27	36	37	34	26	32	34	31	29	30	29	39	43	21	31	23	31	36	25	24	41	44
	ENSMUSG00000005625	PSMD4	proteasome 26S subunit, non-ATPase 4	mus musculus	399	442	367	233	380	440	313	291	358	435	282	397	399	285	304	327	320	213	411	336	304	261	286	174	410	287	374	320	429	226	381	330
	ENSMUSG00000005628	TMOD4	tropomodulin 4	mus musculus	1	3	1	1	3	1	7	3	1	1	4	0	2	1	0	3	0	4	1	1	4	2	3	2	0	0	2	2	2	2	4	0
	ENSMUSG00000005656	SNX6	sorting nexin 6	mus musculus	285	338	230	180	275	302	211	224	288	288	196	252	275	196	238	238	219	173	274	212	227	213	236	148	216	158	220	174	267	132	238	213
	ENSMUSG00000005667	MTHFD2	methylenetetrahydrofolate dehydrogenase (NADP+ dependent) 2, methenyltetrahydrofolate cyclohydrolase	mus musculus	42	58	23	7	35	52	18	19	44	32	29	31	27	20	30	44	24	17	14	13	23	19	5	2	17	9	34	17	41	21	26	25
	ENSMUSG00000005674	TOMM40L	translocase of outer mitochondrial membrane 40 like	mus musculus	38	51	29	18	31	39	27	26	36	28	29	35	35	29	26	33	28	19	34	19	26	30	31	8	33	26	31	15	26	16	34	28
	ENSMUSG00000005681	APOA2	apolipoprotein A2	mus musculus	5	7	2	5	20	2	4	4	5	7	8	4	5	3	4	6	6	6	1	8	6	6	7	2	5	5	2	4	3	0	3	2
	ENSMUSG00000005682	PAN2	poly(A) specific ribonuclease subunit PAN2	mus musculus	56	63	48	23	56	65	54	41	47	36	25	44	37	28	24	12	34	24	34	31	36	28	28	22	31	17	28	26	14	19	23	32
	ENSMUSG00000005683	CS	citrate synthase	mus musculus	190	231	167	103	223	269	215	193	224	223	174	238	219	135	174	191	119	168	157	122	159	168	199	101	123	93	182	153	119	76	150	128
	ENSMUSG00000005687	BCAS2	BCAS2 pre-mRNA processing factor	mus musculus	4	5	3	2	10	14	8	4	6	5	2	4	7	2	2	3	3	10	2	7	2	11	7	2	10	0	6	9	0	11	6	0
	ENSMUSG00000005698	CTCF	CCCTC-binding factor	mus musculus	435	454	399	362	412	513	339	380	437	439	388	459	451	310	390	419	182	151	291	237	188	215	243	174	248	178	227	192	307	145	212	202
	ENSMUSG00000005699	PARD6A	par-6 family cell polarity regulator alpha	mus musculus	3	5	2	4	0	6	7	5	5	9	5	4	6	6	4	3	5	3	5	7	5	5	6	1	2	6	4	3	2	1	4	4
	ENSMUSG00000005718	TFAP4	transcription factor AP-4	mus musculus	36	48	35	31	26	34	41	37	36	27	17	26	29	19	28	20	6	0	5	7	9	6	23	9	9	12	11	4	11	4	10	14
	ENSMUSG00000005732	RANBP1	RAN binding protein 1	mus musculus	475	492	404	295	442	518	451	430	391	356	301	374	439	296	387	355	166	128	209	198	182	139	243	114	166	111	193	174	209	131	187	162
	ENSMUSG00000005774	Rfx5	regulatory factor X, 5 (influences HLA class II expression)	mus musculus	46	61	51	34	47	62	59	48	58	46	33	43	59	33	47	43	33	35	32	35	39	36	45	21	52	38	49	42	51	30	40	45
	ENSMUSG00000005779	PSMB4	proteasome 20S subunit beta 4	mus musculus	472	474	365	272	406	530	378	414	541	540	373	407	520	415	382	378	405	311	500	487	361	313	361	192	458	364	454	361	345	303	536	460
	ENSMUSG00000005802	SLC30A4	solute carrier family 30 member 4	mus musculus	142	175	116	86	151	162	102	97	150	129	110	107	126	93	122	116	93	109	92	109	135	127	116	51	115	92	142	100	111	90	121	114
	ENSMUSG00000005803	SQOR	sulfide quinone oxidoreductase	mus musculus	12	12	5	4	14	17	15	13	28	26	14	22	16	12	9	20	16	7	9	14	13	11	12	3	13	8	20	16	17	11	20	16
	ENSMUSG00000005804	BLOC1S6	biogenesis of lysosomal organelles complex 1 subunit 6	mus musculus	18	19	13	12	13	23	10	11	19	16	4	11	12	6	4	12	6	5	14	5	10	13	5	5	7	10	11	11	8	6	8	12
	ENSMUSG00000005813	METAP1	methionyl aminopeptidase 1	mus musculus	295	294	215	143	226	299	213	210	246	246	176	190	258	198	216	202	233	202	264	249	237	232	258	153	225	170	271	203	257	159	256	207
	ENSMUSG00000005823	GPR108	G protein-coupled receptor 108	mus musculus	5	2	0	0	1	4	2	3	3	0	4	4	2	0	1	1	2	1	2	0	3	5	1	0	5	0	3	1	0	5	2	2
	ENSMUSG00000005836	GATA6	GATA binding protein 6	mus musculus	34	56	61	37	42	70	47	54	50	67	40	31	49	33	40	45	19	27	34	39	34	28	44	22	35	16	36	30	30	16	41	24
	ENSMUSG00000005846	RSL1D1	ribosomal L1 domain containing 1	mus musculus	228	277	261	204	242	315	191	207	186	199	183	202	238	161	207	193	127	104	182	156	141	138	200	111	129	122	136	105	142	74	138	119
	ENSMUSG00000005871	APC	APC regulator of WNT signaling pathway	mus musculus	197	191	126	115	143	187	114	132	172	158	143	155	168	130	130	131	123	134	134	101	132	124	129	74	151	100	135	94	154	73	128	121
	ENSMUSG00000005873	REEP5	receptor accessory protein 5	mus musculus	104	98	71	44	100	123	93	74	101	77	60	117	124	61	92	89	56	70	82	54	87	65	87	58	53	44	87	83	65	34	75	57
	ENSMUSG00000005881	ERGIC3	ERGIC and golgi 3	mus musculus	50	56	37	21	44	54	59	53	80	91	41	69	72	68	37	54	62	47	45	56	75	77	67	58	76	71	94	60	84	52	75	58
	ENSMUSG00000005882	UQCC1	ubiquinol-cytochrome c reductase complex assembly factor 1	mus musculus	118	150	93	80	129	162	104	101	145	145	114	125	158	110	113	116	115	117	142	129	115	108	106	60	137	89	143	129	133	89	167	117
	ENSMUSG00000005886	NCOA2	nuclear receptor coactivator 2	mus musculus	39	43	20	21	53	83	48	49	33	30	29	27	32	24	19	23	17	13	24	22	48	31	64	16	28	20	26	23	30	20	33	20
	ENSMUSG00000005893	NR2C2	nuclear receptor subfamily 2 group C member 2	mus musculus	122	141	108	101	121	137	108	124	159	138	105	129	149	93	115	124	73	98	95	87	102	88	121	88	132	96	107	111	122	58	115	106
	ENSMUSG00000005897	NR2C1	nuclear receptor subfamily 2 group C member 1	mus musculus	32	48	26	23	39	50	19	24	31	27	31	26	49	24	38	27	26	33	25	27	42	37	33	25	35	19	32	33	42	19	22	22
	ENSMUSG00000005899	SMPD4	sphingomyelin phosphodiesterase 4	mus musculus	15	20	14	9	11	10	8	9	11	7	10	6	11	16	9	4	7	9	9	3	5	5	9	4	11	2	2	5	7	1	6	7
	ENSMUSG00000005907	PEX1	peroxisomal biogenesis factor 1	mus musculus	13	19	25	8	21	22	11	16	12	20	5	14	22	17	14	12	17	21	14	22	17	13	13	12	22	17	21	13	25	20	17	21
	ENSMUSG00000005936	KCTD20	potassium channel tetramerization domain containing 20	mus musculus	10	15	5	5	6	12	14	8	14	15	8	11	10	6	18	10	10	9	7	10	9	6	9	10	12	11	8	6	12	1	18	6
	ENSMUSG00000005951	SHPK	sedoheptulokinase	mus musculus	1	2	1	0	1	1	2	0	2	3	1	0	3	0	3	2	1	0	2	1	2	0	1	0	1	1	0	1	1	0	1	2
	ENSMUSG00000005958	EPHB3	EPH receptor B3	mus musculus	32	44	45	25	42	51	16	22	43	35	27	42	48	40	29	40	19	22	57	52	23	28	22	13	39	34	51	40	48	30	64	44
	ENSMUSG00000005968	TUFT1	tuftelin 1	mus musculus	52	60	36	29	55	69	38	35	42	62	36	34	59	31	45	55	34	42	49	29	46	41	34	22	37	23	41	34	34	31	34	23
	ENSMUSG00000005973	RCN1	reticulocalbin 1	mus musculus	92	117	83	60	77	92	72	72	137	125	85	112	115	102	120	88	70	46	107	80	74	78	63	48	73	60	112	66	95	58	95	79
	ENSMUSG00000005981	TRAP1	TNF receptor associated protein 1	mus musculus	117	133	85	69	88	123	128	118	78	95	65	75	103	73	60	81	69	62	104	82	75	74	128	70	74	65	99	60	82	41	86	69
	ENSMUSG00000005982	NAA60	N-alpha-acetyltransferase 60, NatF catalytic subunit	mus musculus	34	41	21	25	37	41	29	23	31	32	22	24	32	29	28	31	27	27	32	22	23	31	39	15	41	21	29	25	41	23	42	32
	ENSMUSG00000005986	ANKRD13D	ankyrin repeat domain 13D	mus musculus	3	1	1	0	2	1	2	2	5	2	2	4	1	2	0	1	6	2	3	3	3	2	4	0	2	3	8	5	3	1	3	8
	ENSMUSG00000006005	TPR	translocated promoter region, nuclear basket protein	mus musculus	2162	2289	2012	1671	2084	2605	1551	1747	1977	1937	1813	1857	2219	1618	1642	1712	1252	1208	1833	1680	1529	1563	1600	1025	1460	949	1663	1329	1659	903	1380	1153
	ENSMUSG00000006010	ODR4	odr-4 GPCR localization factor homolog	mus musculus	42	44	27	20	26	48	31	32	46	41	28	36	29	26	30	36	36	27	43	24	25	35	28	28	44	30	31	36	45	32	41	30
	ENSMUSG00000006019	DHX34	DExH-box helicase 34	mus musculus	8	13	4	2	8	6	8	9	5	7	4	4	4	5	4	4	4	3	7	4	2	4	4	2	5	2	4	9	8	13	7	4
	ENSMUSG00000006021	KPTN	kaptin, actin binding protein	mus musculus	6	8	6	3	2	10	7	7	5	4	4	1	6	1	5	3	4	2	3	5	0	2	1	2	4	2	1	4	3	4	3	1
	ENSMUSG00000006024	NAPA	NSF attachment protein alpha	mus musculus	48	60	31	44	62	58	47	42	51	42	35	47	49	25	42	49	35	37	54	34	54	36	39	29	45	25	31	39	39	15	48	34
	ENSMUSG00000006050	SRA1	steroid receptor RNA activator 1	mus musculus	47	47	38	19	43	45	33	38	52	49	28	38	52	34	42	40	28	20	36	32	20	20	22	13	43	20	22	26	32	14	33	27
	ENSMUSG00000006057	ATP5MC1	ATP synthase membrane subunit c locus 1	mus musculus	212	200	121	80	147	176	111	109	140	117	106	104	123	123	109	93	124	86	155	147	121	119	100	61	85	76	125	109	89	52	113	103
	ENSMUSG00000006058	SNF8	SNF8 subunit of ESCRT-II	mus musculus	74	85	59	49	66	91	35	40	55	49	35	35	37	35	42	39	44	29	67	68	58	38	33	20	32	15	38	30	24	26	29	38
	ENSMUSG00000006095	TBCB	tubulin folding cofactor B	mus musculus	23	32	21	15	30	35	17	23	33	28	22	17	31	29	22	20	29	20	24	27	23	22	20	12	15	16	24	17	28	11	33	28
	ENSMUSG00000006127	INPP5K	inositol polyphosphate-5-phosphatase K	mus musculus	48	47	31	30	35	33	28	33	40	37	28	37	43	41	40	26	12	18	31	21	30	26	19	17	14	26	32	20	27	9	35	26
	ENSMUSG00000006134	CRKL	CRK like proto-oncogene, adaptor protein	mus musculus	0	0	3	0	2	1	2	1	1	0	1	2	2	2	1	1	2	0	1	0	0	2	0	0	1	2	3	1	0	1	1	2
	ENSMUSG00000006169	CLINT1	clathrin interactor 1	mus musculus	444	491	362	295	416	511	340	290	425	391	312	368	418	324	347	308	304	257	337	415	329	309	325	158	329	222	330	291	304	219	352	306
	ENSMUSG00000006191	CDKAL1	CDK5 regulatory subunit associated protein 1 like 1	mus musculus	27	31	22	15	30	24	26	18	16	15	15	26	21	22	23	23	12	22	16	10	14	15	19	12	17	16	19	16	20	9	9	12
	ENSMUSG00000006205	HTRA1	HtrA serine peptidase 1	mus musculus	633	692	325	254	469	595	648	662	674	712	453	489	599	431	465	508	784	654	515	448	624	538	1236	776	806	603	694	456	558	338	798	579
	ENSMUSG00000006215	ZBTB17	zinc finger and BTB domain containing 17	mus musculus	26	31	37	22	28	34	28	28	38	36	22	30	27	23	21	23	24	22	39	42	21	20	27	14	24	19	21	22	34	27	40	21
	ENSMUSG00000006235	EPOR	erythropoietin receptor	mus musculus	8	7	1	0	5	7	10	3	11	14	3	7	7	3	8	7	9	13	4	4	9	5	19	8	9	7	7	5	7	5	6	7
	ENSMUSG00000006241	CCDC159	coiled-coil domain containing 159	mus musculus	32	27	12	6	17	17	9	11	26	21	21	13	17	14	28	15	29	11	20	18	13	13	18	2	25	19	19	16	35	16	33	20
	ENSMUSG00000006262	MOB1B	MOB kinase activator 1B	mus musculus	14	22	11	6	15	27	22	18	27	24	18	9	26	14	25	15	11	7	12	7	10	15	9	5	15	6	18	12	11	12	13	6
	ENSMUSG00000006270	VAX1	ventral anterior homeobox 1	mus musculus	3	6	2	1	1	0	2	1	3	1	3	4	3	1	1	1	1	1	1	0	0	2	0	0	2	0	1	1	0	0	1	0
	ENSMUSG00000006273	ATP6V1B2	ATPase H+ transporting V1 subunit B2	mus musculus	258	292	164	136	250	287	203	195	243	213	170	209	218	150	208	201	234	205	250	230	235	196	274	180	217	148	254	207	229	170	261	232
	ENSMUSG00000006276	EPS15L1	epidermal growth factor receptor pathway substrate 15 like 1	mus musculus	61	60	34	32	48	72	56	44	82	63	39	63	67	45	39	33	22	32	46	41	36	40	73	34	54	33	55	46	35	28	62	45
	ENSMUSG00000006281	TEP1	telomerase associated protein 1	mus musculus	68	86	39	33	58	82	91	63	77	69	51	52	67	46	52	41	27	29	64	47	45	35	58	26	48	31	46	35	49	20	42	57
	ENSMUSG00000006288	TTC5	tetratricopeptide repeat domain 5	mus musculus	4	6	4	2	3	5	3	3	3	4	3	2	3	3	5	5	3	2	6	1	3	2	8	2	5	1	2	0	3	5	2	1
	ENSMUSG00000006289	OSGEP	O-sialoglycoprotein endopeptidase	mus musculus	2	6	3	1	4	3	5	5	2	3	6	2	2	3	1	4	3	0	2	9	1	6	6	2	1	2	3	2	2	1	3	5
	ENSMUSG00000006299	AAMP	angio associated migratory cell protein	mus musculus	543	540	463	335	508	617	414	415	596	544	394	428	530	419	398	387	408	322	561	585	453	427	464	275	470	355	530	470	417	313	551	442
	ENSMUSG00000006301	TMBIM1	transmembrane BAX inhibitor motif containing 1	mus musculus	3	4	0	1	1	3	4	2	5	3	5	3	2	2	2	0	4	5	4	3	2	3	3	1	6	0	3	5	2	8	5	3
	ENSMUSG00000006304	ARPC2	actin related protein 2/3 complex subunit 2	mus musculus	951	1060	618	489	960	1196	841	789	1086	1037	823	906	1082	773	845	897	728	761	847	777	890	837	803	461	749	534	827	778	858	522	842	712
	ENSMUSG00000006307	KMT2B	lysine methyltransferase 2B	mus musculus	65	46	38	23	47	48	56	42	57	58	43	37	52	38	46	42	27	28	47	33	34	45	51	13	36	26	34	34	37	22	33	37
	ENSMUSG00000006315	TMEM147	transmembrane protein 147	mus musculus	338	330	190	167	260	341	302	270	306	289	222	260	269	225	217	208	167	141	219	174	168	184	209	115	162	134	218	157	190	112	211	183
	ENSMUSG00000006333	RPS9	ribosomal protein S9	mus musculus	288	288	214	142	216	301	234	250	317	289	246	282	361	290	290	238	131	89	179	207	124	110	233	136	191	130	204	154	204	147	169	164
	ENSMUSG00000006335	TFPT	TCF3 fusion partner	mus musculus	29	22	11	15	19	44	15	22	60	60	40	63	65	68	51	41	13	9	18	28	19	18	22	11	88	52	75	73	104	76	77	59
	ENSMUSG00000006356	Crip2	cysteine rich protein 2	mus musculus	88	98	47	41	101	123	101	83	64	69	70	76	89	62	61	85	38	32	39	41	56	64	66	30	44	34	52	48	58	23	47	48
	ENSMUSG00000006360	CRIP1	cysteine rich protein 1	mus musculus	676	671	337	242	531	707	646	599	679	671	413	498	616	581	497	455	505	310	492	454	565	493	548	298	388	356	577	518	407	256	672	525
	ENSMUSG00000006362	CBFA2T3	CBFA2/RUNX1 partner transcriptional co-repressor 3	mus musculus	2	2	1	0	0	1	1	3	0	3	5	2	4	1	1	0	2	2	1	0	1	1	3	1	2	1	0	1	0	0	0	0
	ENSMUSG00000006369	FBLN1	fibulin 1	mus musculus	3	7	1	2	2	3	1	0	2	1	1	0	4	3	1	2	2	0	0	6	2	3	5	3	2	0	4	0	1	2	2	1
	ENSMUSG00000006373	PGRMC1	progesterone receptor membrane component 1	mus musculus	184	212	132	90	177	191	152	144	189	199	157	161	198	160	196	159	120	104	142	151	125	122	173	83	195	127	177	138	189	105	261	179
	ENSMUSG00000006390	ELOVL1	ELOVL fatty acid elongase 1	mus musculus	79	88	43	36	55	86	80	88	112	94	94	101	99	89	75	70	74	64	74	75	51	71	67	45	78	70	101	66	84	58	96	73
	ENSMUSG00000006392	MED8	mediator complex subunit 8	mus musculus	197	221	134	94	138	191	151	159	142	126	110	146	171	125	140	128	95	94	122	137	79	82	127	67	98	58	137	104	121	87	115	93
	ENSMUSG00000006395	Hyi	hydroxypyruvate isomerase (putative)	mus musculus	65	64	63	60	49	70	62	60	80	61	50	59	70	83	75	48	48	19	70	66	31	36	54	29	29	20	63	44	40	24	45	35
	ENSMUSG00000006398	CDC20	cell division cycle 20	mus musculus	62	68	47	37	49	54	67	58	48	48	37	34	46	37	37	34	4	1	9	9	7	7	10	4	2	3	5	4	2	1	3	1
	ENSMUSG00000006403	ADAMTS4	ADAM metallopeptidase with thrombospondin type 1 motif 4	mus musculus	14	15	13	6	9	14	13	14	21	17	12	22	29	10	18	11	9	6	6	5	12	9	18	5	9	6	8	8	9	2	21	11
	ENSMUSG00000006412	PFDN2	prefoldin subunit 2	mus musculus	20	19	15	8	21	27	18	15	15	28	11	14	15	13	16	17	15	16	24	20	17	18	14	5	15	5	14	10	14	18	24	13
	ENSMUSG00000006418	RNF114	ring finger protein 114	mus musculus	14	12	16	10	14	6	10	17	16	20	12	18	20	8	8	12	13	14	11	12	16	9	14	5	12	11	20	10	19	8	21	11
	ENSMUSG00000006423	STEEP1	STING1 ER exit protein 1	mus musculus	72	72	56	40	62	66	44	39	61	49	29	39	69	32	39	35	34	31	38	39	33	34	46	22	20	18	42	35	52	30	41	38
	ENSMUSG00000006435	NEURL1	neuralized E3 ubiquitin protein ligase 1	mus musculus	231	243	144	122	173	227	159	150	244	215	227	284	297	175	208	274	144	165	165	128	198	187	140	76	127	116	196	162	175	73	171	142
	ENSMUSG00000006442	SRM	spermidine synthase	mus musculus	80	113	98	74	72	112	107	97	68	67	66	71	90	55	82	83	32	45	65	47	22	37	56	32	38	26	19	32	46	30	37	35
	ENSMUSG00000006445	EPHA2	EPH receptor A2	mus musculus	23	26	35	22	24	37	36	19	17	22	19	19	14	15	18	18	16	13	29	21	13	10	28	9	16	11	15	7	9	7	14	6
	ENSMUSG00000006456	RBM14	RNA binding motif protein 14	mus musculus	134	168	88	85	91	117	99	103	120	132	97	93	127	92	84	103	18	16	46	43	39	39	26	10	26	26	45	39	47	27	35	39
	ENSMUSG00000006457	Actn3	actinin alpha 3	mus musculus	9	10	6	5	6	16	3	1	16	14	13	12	14	11	10	9	7	4	9	6	10	4	5	1	7	5	9	8	9	4	11	12
	ENSMUSG00000006463	ZDHHC24	zinc finger DHHC-type containing 24	mus musculus	3	1	0	0	0	3	1	0	0	1	1	0	0	1	7	0	1	1	0	1	2	2	1	0	1	0	1	1	2	0	2	2
	ENSMUSG00000006464	BBS1	Bardet-Biedl syndrome 1	mus musculus	8	13	9	4	3	10	7	7	7	7	7	6	10	11	13	7	7	5	6	9	11	6	11	8	4	6	5	10	3	2	9	8
	ENSMUSG00000006471	NDOR1	NADPH dependent diflavin oxidoreductase 1	mus musculus	13	12	10	4	5	10	3	4	9	7	7	5	6	4	3	5	8	2	8	7	4	7	7	1	13	4	12	12	3	1	4	6
	ENSMUSG00000006476	NSMF	NMDA receptor synaptonuclear signaling and neuronal migration factor	mus musculus	415	420	323	231	354	430	348	368	504	505	411	521	509	359	405	436	210	178	331	284	235	267	304	187	307	239	401	353	342	200	390	317
	ENSMUSG00000006494	PDK1	pyruvate dehydrogenase kinase 1	mus musculus	34	33	15	10	30	45	27	28	26	21	21	14	27	28	20	21	19	17	20	17	21	13	23	15	26	15	18	12	32	22	17	14
	ENSMUSG00000006498	PTBP1	polypyrimidine tract binding protein 1	mus musculus	268	270	199	182	209	279	204	208	199	205	174	181	268	189	192	196	144	100	155	102	111	136	134	78	129	94	172	117	178	86	136	125
	ENSMUSG00000006519	CYBA	cytochrome b-245 alpha chain	mus musculus	3	7	3	4	5	8	9	14	6	6	5	12	8	5	5	6	10	22	6	8	7	17	6	3	3	3	5	6	12	2	3	5
	ENSMUSG00000006526	STIMATE-MUSTN1	STIMATE-MUSTN1 readthrough	mus musculus	131	141	79	77	105	139	140	126	162	150	84	117	134	94	101	103	115	72	105	90	101	82	147	101	120	90	112	97	146	83	135	88
	ENSMUSG00000006527	SFMBT1	Scm like with four mbt domains 1	mus musculus	79	74	61	61	72	87	70	59	73	73	65	72	89	59	52	54	76	80	64	53	67	85	74	43	78	52	65	51	74	38	83	76
	ENSMUSG00000006567	ATP7B	ATPase copper transporting beta	mus musculus	5	1	3	2	4	2	5	2	2	3	2	2	2	5	0	3	1	1	1	1	0	2	2	0	5	0	3	1	2	2	3	1
	ENSMUSG00000006575	RUNDC3A	RUN domain containing 3A	mus musculus	0	0	1	0	3	2	1	0	0	0	1	0	1	0	2	1	0	1	8	5	1	1	0	1	0	0	1	1	1	0	2	0
	ENSMUSG00000006589	APRT	adenine phosphoribosyltransferase	mus musculus	22	34	15	10	19	32	34	31	34	36	21	17	29	26	32	16	27	13	22	20	23	19	35	12	12	11	18	28	19	15	20	16
	ENSMUSG00000006599	GTF2H1	general transcription factor IIH subunit 1	mus musculus	401	403	296	192	358	458	289	282	330	303	237	299	342	247	304	252	332	250	287	237	241	248	283	187	300	197	300	249	296	219	299	239
	ENSMUSG00000006638	Abhd1	abhydrolase domain containing 1	mus musculus	2	2	3	2	3	4	3	4	5	4	3	5	1	2	3	1	1	0	3	2	3	0	6	3	1	0	3	3	6	4	6	2
	ENSMUSG00000006641	SLC5A6	solute carrier family 5 member 6	mus musculus	7	14	10	4	10	12	12	8	7	6	10	5	10	6	9	2	9	8	10	10	9	9	9	6	8	4	9	5	14	5	8	6
	ENSMUSG00000006673	QRICH1	glutamine rich 1	mus musculus	177	217	165	124	190	227	169	182	189	174	160	191	182	142	144	147	125	131	160	119	157	140	140	82	175	101	159	140	141	80	152	152
	ENSMUSG00000006675	P4HTM	prolyl 4-hydroxylase, transmembrane	mus musculus	11	17	11	4	16	21	14	12	16	14	14	8	13	12	6	5	16	24	14	16	25	21	15	17	22	20	20	15	22	10	34	16
	ENSMUSG00000006676	USP19	ubiquitin specific peptidase 19	mus musculus	216	225	177	128	169	289	218	186	206	228	162	216	194	142	139	159	170	177	170	169	174	170	160	82	207	130	215	182	145	149	232	163
	ENSMUSG00000006678	POLA1	DNA polymerase alpha 1, catalytic subunit	mus musculus	76	102	78	51	84	83	78	79	60	42	59	72	72	49	70	50	17	17	33	17	34	38	54	23	22	19	23	25	28	11	18	14
	ENSMUSG00000006699	Cdc42	cell division cycle 42	mus musculus	1232	1405	1240	981	1089	1345	1133	1052	1281	1290	1061	1176	1380	974	1099	1066	945	919	1529	1424	1061	1013	1148	668	949	672	1111	886	859	600	1108	839
	ENSMUSG00000006705	PKNOX1	PBX/knotted 1 homeobox 1	mus musculus	54	71	41	43	54	76	62	59	66	50	50	38	58	50	52	42	30	27	33	22	32	40	33	24	41	17	39	34	34	24	35	37
	ENSMUSG00000006715	GMNN	geminin DNA replication inhibitor	mus musculus	56	68	34	25	49	86	60	49	56	48	26	39	53	43	40	33	22	17	22	24	28	33	23	13	22	19	25	27	17	25	21	24
	ENSMUSG00000006717	ACOT13	acyl-CoA thioesterase 13	mus musculus	53	47	26	20	52	72	27	28	44	31	41	26	39	33	33	28	44	37	49	59	67	49	57	26	42	31	39	37	29	31	38	32
	ENSMUSG00000006720	ZNF184	zinc finger protein 184	mus musculus	5	16	14	6	11	14	4	6	16	16	11	10	9	12	6	6	14	7	12	8	11	9	11	7	9	10	12	10	11	8	16	8
	ENSMUSG00000006728	CDK4	cyclin dependent kinase 4	mus musculus	1065	1166	920	708	1055	1226	951	904	997	1014	801	941	1002	731	925	902	514	453	696	604	595	577	598	418	553	395	624	564	685	378	611	509
	ENSMUSG00000006732	METTL1	methyltransferase like 1	mus musculus	2	4	4	1	3	4	1	2	2	4	3	2	4	5	1	2	0	0	2	0	1	0	0	0	4	2	1	2	4	0	1	2
	ENSMUSG00000006736	TSPAN31	tetraspanin 31	mus musculus	2	3	1	1	0	2	0	4	1	1	2	2	1	2	1	1	3	1	2	3	0	1	1	0	0	0	0	2	0	0	3	3
	ENSMUSG00000006740	KIF5B	kinesin family member 5B	mus musculus	967	1069	435	324	1000	1300	1113	1141	1026	1005	772	910	1142	833	828	847	639	694	397	354	768	750	1055	675	873	584	769	622	953	543	733	690
	ENSMUSG00000006763	SAAL1	serum amyloid A like 1	mus musculus	3	13	8	4	11	9	9	10	12	4	14	11	10	2	3	7	4	5	8	14	3	8	7	3	4	5	10	5	9	8	10	8
	ENSMUSG00000006800	SULF2	sulfatase 2	mus musculus	15	19	4	1	10	19	12	11	12	18	21	22	11	14	10	7	21	13	15	9	24	19	22	7	30	12	32	24	13	9	22	18
	ENSMUSG00000006818	SOD2	superoxide dismutase 2	mus musculus	69	66	68	45	42	87	29	37	64	48	32	44	47	40	33	20	104	57	86	140	61	50	49	26	96	55	77	70	10	59	109	82
	ENSMUSG00000006906	STAMBP	STAM binding protein	mus musculus	102	117	54	27	98	123	54	41	70	81	66	76	88	87	70	58	65	35	49	29	61	59	31	23	90	40	68	57	81	55	51	53
	ENSMUSG00000006920	EZH1	enhancer of zeste 1 polycomb repressive complex 2 subunit	mus musculus	66	69	100	80	83	115	37	49	83	73	51	52	71	47	58	54	82	66	155	120	84	113	70	65	101	87	101	77	120	49	101	79
	ENSMUSG00000006931	P3H4	prolyl 3-hydroxylase family member 4 (inactive)	mus musculus	108	129	123	86	169	196	87	87	183	200	150	195	176	98	156	175	112	106	165	132	207	157	173	78	240	195	242	166	226	118	228	190
	ENSMUSG00000006932	CTNNB1	catenin beta 1	mus musculus	1382	1453	1067	875	1268	1648	1213	1212	1426	1386	1078	1182	1509	1084	1101	1068	823	771	1031	1082	989	994	949	530	962	645	1046	866	761	662	1037	837
	ENSMUSG00000006941	EIF1B	eukaryotic translation initiation factor 1B	mus musculus	242	225	165	94	154	220	184	187	226	231	140	154	227	188	162	156	188	138	162	153	119	116	204	128	216	170	211	182	216	164	209	186
	ENSMUSG00000006998	PSMD2	proteasome 26S subunit, non-ATPase 2	mus musculus	900	991	770	628	777	1008	776	725	968	953	698	831	934	633	767	749	632	574	797	733	649	571	538	322	755	574	688	611	654	423	839	686
	ENSMUSG00000007021	SYNGR3	synaptogyrin 3	mus musculus	4	2	2	1	0	4	2	5	6	8	3	3	5	1	1	6	1	2	3	6	1	3	7	4	11	2	10	5	8	4	11	2
	ENSMUSG00000007029	VARS1	valyl-tRNA synthetase 1	mus musculus	107	107	81	64	71	99	80	90	90	87	68	74	88	71	86	58	48	57	54	53	51	58	71	52	57	41	65	49	75	41	61	39
	ENSMUSG00000007033	HSPA1L	heat shock protein family A (Hsp70) member 1 like	mus musculus	2	5	6	2	4	1	0	1	1	2	1	5	4	3	1	2	0	1	6	1	3	3	1	2	0	0	1	1	2	0	1	2
	ENSMUSG00000007036	ABHD16A	abhydrolase domain containing 16A, phospholipase	mus musculus	100	144	101	63	106	124	109	89	149	126	119	123	126	85	101	84	86	122	96	106	87	87	112	63	157	95	136	106	97	71	146	120
	ENSMUSG00000007038	NEU1	neuraminidase 1	mus musculus	0	0	3	2	1	2	0	4	2	4	2	2	1	1	0	2	4	5	3	1	4	2	3	0	0	0	1	4	6	1	2	1
	ENSMUSG00000007039	DDAH2	dimethylarginine dimethylaminohydrolase 2	mus musculus	1	4	1	1	3	3	5	1	4	4	4	3	2	4	2	4	1	1	3	4	0	0	0	1	1	0	4	3	1	2	0	2
	ENSMUSG00000007041	CLIC1	chloride intracellular channel 1	mus musculus	47	59	33	40	47	58	56	45	48	45	47	59	80	38	47	69	26	25	38	25	49	31	33	24	46	31	37	27	66	27	42	39
	ENSMUSG00000007050	LSM2	LSM2 homolog, U6 small nuclear RNA and mRNA degradation associated	mus musculus	39	37	45	27	27	41	31	22	33	34	17	29	23	11	30	44	10	12	19	15	17	15	25	15	17	14	24	9	20	7	15	17
	ENSMUSG00000007080	POLE	DNA polymerase epsilon, catalytic subunit	mus musculus	7	12	6	3	11	12	10	13	6	6	4	4	4	8	4	7	3	2	1	2	1	2	3	2	0	2	0	1	3	1	1	1
	ENSMUSG00000007122	CASQ1	calsequestrin 1	mus musculus	6	8	2	2	5	11	4	1	7	7	4	5	9	7	4	4	5	3	6	4	4	6	0	0	7	6	8	5	14	5	8	9
	ENSMUSG00000007207	STX1A	syntaxin 1A	mus musculus	66	72	38	30	64	64	46	39	63	41	41	51	66	33	52	43	58	53	78	58	50	87	76	45	51	48	52	43	58	40	84	63
	ENSMUSG00000007338	MRPL49	mitochondrial ribosomal protein L49	mus musculus	98	104	87	61	90	112	74	65	108	79	58	101	103	55	68	77	37	33	63	61	44	39	66	27	45	39	66	36	37	29	70	47
	ENSMUSG00000007379	DENND2C	DENN domain containing 2C	mus musculus	5	3	6	7	3	7	2	2	12	3	3	8	3	9	5	3	5	5	4	3	8	11	3	1	6	2	6	3	4	2	6	6
	ENSMUSG00000007411	MARK3	microtubule affinity regulating kinase 3	mus musculus	182	198	123	90	180	197	147	155	192	189	152	172	214	127	148	157	112	130	120	117	133	121	134	91	182	129	169	163	199	118	150	157
	ENSMUSG00000007415	GATAD1	GATA zinc finger domain containing 1	mus musculus	64	93	45	25	64	99	77	59	77	101	60	74	80	75	44	36	45	48	36	42	43	45	59	28	40	23	46	51	24	34	46	31
	ENSMUSG00000007458	M6PR	mannose-6-phosphate receptor, cation dependent	mus musculus	11	11	10	6	15	19	18	14	25	14	13	17	17	13	13	12	20	18	22	16	27	21	19	4	23	18	22	28	14	12	15	19
	ENSMUSG00000007476	LRRC8A	leucine rich repeat containing 8 VRAC subunit A	mus musculus	129	127	126	87	123	159	118	102	153	166	205	198	172	117	130	148	89	112	124	119	129	121	99	65	153	117	220	167	153	80	158	143
	ENSMUSG00000007564	PPP2R1A	protein phosphatase 2 scaffold subunit Aalpha	mus musculus	403	407	317	249	349	411	364	342	747	761	603	723	711	616	618	608	213	179	255	262	229	221	278	178	508	402	545	482	478	344	507	458
	ENSMUSG00000007594	HAPLN4	hyaluronan and proteoglycan link protein 4	mus musculus	5	10	5	4	6	11	8	5	11	9	6	5	8	2	5	5	5	7	4	0	9	6	3	3	7	7	11	4	14	4	9	6
	ENSMUSG00000007603	DUS3L	dihydrouridine synthase 3 like	mus musculus	80	110	75	35	88	101	73	65	72	59	46	55	79	57	55	37	55	29	68	59	41	43	49	43	38	38	55	59	56	38	39	48
	ENSMUSG00000007613	TGFBR1	transforming growth factor beta receptor 1	mus musculus	60	52	27	28	48	48	54	52	42	58	33	31	36	34	38	49	31	28	24	18	27	24	46	30	27	28	25	26	17	11	36	31
	ENSMUSG00000007617	HOMER1	homer scaffold protein 1	mus musculus	11	9	4	1	10	13	5	6	8	4	10	7	13	5	9	6	7	9	3	2	8	5	5	1	6	1	7	0	4	4	6	5
	ENSMUSG00000007655	CAV1	caveolin 1	mus musculus	1671	1796	1033	833	1264	1574	1372	1284	1153	1155	768	777	1093	830	949	881	957	862	908	810	770	809	1520	949	721	573	599	499	487	372	731	562
	ENSMUSG00000007656	ARPP19	cAMP regulated phosphoprotein 19	mus musculus	888	903	727	510	824	977	588	570	726	689	541	679	736	565	661	645	477	334	658	606	525	498	527	316	492	396	588	520	546	360	606	497
	ENSMUSG00000007659	BCL2L1	BCL2 like 1	mus musculus	167	187	122	77	185	230	134	167	178	190	113	165	184	136	124	120	125	126	90	100	154	146	156	90	122	97	138	92	149	76	126	109
	ENSMUSG00000007670	KHSRP	KH-type splicing regulatory protein	mus musculus	608	683	597	465	638	719	572	563	538	527	493	517	575	421	485	524	287	302	438	395	376	333	407	270	322	247	364	310	369	211	394	356
	ENSMUSG00000007682	DIO2	iodothyronine deiodinase 2	mus musculus	0	0	0	0	0	1	0	0	0	0	0	0	0	0	0	0	0	1	1	0	4	4	0	0	4	6	7	5	1	1	4	1
	ENSMUSG00000007721	CCDC124	coiled-coil domain containing 124	mus musculus	50	67	27	25	52	55	42	55	73	52	47	50	49	40	49	48	42	41	51	39	38	43	48	28	40	30	42	34	34	21	45	33
	ENSMUSG00000007739	CCT4	chaperonin containing TCP1 subunit 4	mus musculus	230	269	187	116	226	265	231	204	195	211	156	185	204	183	175	139	130	103	155	183	143	135	156	99	135	92	137	138	97	106	130	97
	ENSMUSG00000007777	0610009B22Rik	RIKEN cDNA 0610009B22 gene	mus musculus	6	6	0	0	3	2	4	3	4	2	0	1	2	2	3	2	3	1	1	2	3	0	2	3	2	0	1	2	1	0	5	3
	ENSMUSG00000007783	CPT1C	carnitine palmitoyltransferase 1C	mus musculus	0	6	3	2	2	3	1	1	4	3	1	2	2	3	2	0	3	0	0	0	0	5	2	0	3	3	6	5	2	1	1	1
	ENSMUSG00000007805	TWIST2	twist family bHLH transcription factor 2	mus musculus	43	52	26	25	26	43	51	32	62	51	31	40	62	36	42	43	41	37	48	40	17	14	69	47	51	32	42	34	42	25	46	34
	ENSMUSG00000007812	ZNF655	zinc finger protein 655	mus musculus	117	131	106	80	96	114	79	93	110	104	116	129	157	93	128	121	99	77	104	101	62	54	79	47	114	86	109	84	128	67	136	95
	ENSMUSG00000007815	RHOA	ras homolog family member A	mus musculus	885	955	698	583	873	1107	789	709	1043	1080	732	837	1079	776	864	938	595	581	739	642	842	768	673	410	698	505	747	623	676	435	801	691
	ENSMUSG00000007817	ZMIZ1	zinc finger MIZ-type containing 1	mus musculus	317	350	148	123	296	373	421	430	332	370	288	275	292	189	240	233	217	220	201	173	265	260	507	263	244	168	216	197	131	95	230	193
	ENSMUSG00000007827	ANKRD26	ankyrin repeat domain 26	mus musculus	118	108	88	45	72	112	99	92	89	87	53	66	97	57	65	100	42	48	78	52	48	56	84	44	49	38	45	40	58	32	54	41
	ENSMUSG00000007833	ALDH16A1	aldehyde dehydrogenase 16 family member A1	mus musculus	36	47	28	26	28	40	30	40	34	41	35	43	26	31	27	21	21	18	18	25	22	19	14	16	23	12	28	22	24	10	18	21
	ENSMUSG00000007836	HNRNPA0	heterogeneous nuclear ribonucleoprotein A0	mus musculus	1657	1660	1239	1015	1469	1831	824	767	1691	1661	1320	1559	1642	1293	1506	1440	788	684	1010	921	895	900	622	360	852	627	1097	992	965	641	977	864
	ENSMUSG00000007837	PRRG2	proline rich and Gla domain 2	mus musculus	9	11	3	6	10	12	2	7	8	5	9	6	11	4	8	5	8	3	7	7	4	6	3	1	14	6	8	9	8	7	9	6
	ENSMUSG00000007850	HNRNPH1	heterogeneous nuclear ribonucleoprotein H1	mus musculus	17	32	33	20	35	42	12	12	23	23	22	26	37	26	30	16	10	9	16	13	17	16	12	5	14	12	14	12	24	3	19	7
	ENSMUSG00000007867	IFT43	intraflagellar transport 43	mus musculus	56	68	38	35	57	67	49	50	85	70	41	47	62	52	48	22	55	51	48	61	54	53	74	25	70	50	59	61	36	38	69	54
	ENSMUSG00000007872	ID3	inhibitor of DNA binding 3, HLH protein	mus musculus	54	47	35	20	28	54	41	42	68	61	35	41	56	56	38	37	20	22	41	41	18	17	32	12	30	15	19	18	23	9	26	34
	ENSMUSG00000007880	ARID1A	AT-rich interaction domain 1A	mus musculus	384	342	327	257	286	341	300	349	396	384	311	332	388	259	294	286	149	151	244	178	202	178	232	110	209	170	201	182	195	135	204	177
	ENSMUSG00000007891	CTSD	cathepsin D	mus musculus	999	1021	752	597	881	988	804	770	1052	983	823	906	1020	742	806	856	1229	1076	1283	1120	1263	1127	1122	786	1734	1363	1529	1313	1749	1005	1785	1551
	ENSMUSG00000007892	Rplp1 (includes others)	ribosomal protein, large, P1	mus musculus	344	368	283	177	354	448	433	440	424	396	262	318	345	299	276	240	242	174	285	313	221	214	401	226	249	186	246	223	90	141	236	186
	ENSMUSG00000007950	ABHD8	abhydrolase domain containing 8	mus musculus	124	179	88	80	115	149	118	114	143	147	81	112	148	99	120	127	85	78	108	106	88	82	110	69	130	89	115	96	110	67	138	122
	ENSMUSG00000007989	FZD3	frizzled class receptor 3	mus musculus	53	58	42	32	66	75	54	46	76	59	64	55	54	48	48	54	59	41	53	51	59	42	66	46	52	34	62	52	75	55	71	52
	ENSMUSG00000008028	C19orf81	chromosome 19 open reading frame 81	mus musculus	44	41	27	30	53	55	53	43	53	39	44	82	76	37	59	60	39	33	37	35	52	38	54	38	61	40	107	80	86	35	67	51
	ENSMUSG00000008035	MID1IP1	MID1 interacting protein 1	mus musculus	391	410	262	202	342	449	429	391	408	402	322	353	448	314	326	292	183	160	247	251	227	212	293	154	309	191	332	271	272	191	305	239
	ENSMUSG00000008036	AP2S1	adaptor related protein complex 2 subunit sigma 1	mus musculus	199	218	159	119	190	245	170	130	224	185	127	201	202	132	186	201	120	80	201	163	159	136	135	93	113	102	149	124	126	55	158	127
	ENSMUSG00000008090	FGFRL1	fibroblast growth factor receptor like 1	mus musculus	237	287	153	143	224	239	187	149	223	236	173	218	258	156	184	183	206	241	284	232	266	259	182	99	179	123	249	221	243	123	246	207
	ENSMUSG00000008129	BRME1	break repair meiotic recombinase recruitment factor 1	mus musculus	2	2	0	0	1	4	1	1	0	1	0	1	2	1	1	3	3	2	3	0	1	3	0	1	1	0	2	1	0	0	0	1
	ENSMUSG00000008136	FHL2	four and a half LIM domains 2	mus musculus	3	7	3	1	15	23	10	6	13	11	7	10	10	7	9	2	11	11	7	10	17	20	5	4	10	6	10	12	2	11	8	6
	ENSMUSG00000008140	EMC10	ER membrane protein complex subunit 10	mus musculus	79	77	107	77	99	121	56	66	94	84	103	119	136	73	75	83	68	58	121	93	86	97	61	31	108	89	168	122	128	55	103	110
	ENSMUSG00000008200	FNBP4	formin binding protein 4	mus musculus	256	286	216	151	246	289	218	202	279	265	185	251	282	159	223	245	141	103	173	130	131	153	192	127	179	130	197	158	248	106	191	141
	ENSMUSG00000008226	SCRN3	secernin 3	mus musculus	14	19	9	3	16	22	7	8	9	11	13	6	19	6	8	3	3	3	12	4	5	4	5	2	5	7	8	6	7	3	4	5
	ENSMUSG00000008301	PHAX	phosphorylated adaptor for RNA export	mus musculus	30	42	40	23	68	93	55	47	42	35	28	31	40	31	27	39	21	23	36	32	43	56	43	31	24	18	33	28	29	20	27	19
	ENSMUSG00000008318	RELT	RELT TNF receptor	mus musculus	5	7	6	3	9	13	9	9	7	11	5	7	10	4	4	6	7	3	7	6	5	6	8	1	11	7	8	6	10	4	5	8
	ENSMUSG00000008333	SNRPB2	small nuclear ribonucleoprotein polypeptide B2	mus musculus	377	406	288	227	295	422	316	301	356	348	240	286	333	286	296	283	224	170	281	253	208	197	268	185	244	196	238	210	274	150	251	214
	ENSMUSG00000008348	UBC	ubiquitin C	mus musculus	1468	1491	1202	992	1455	1663	1221	1180	1703	1725	1512	1662	1762	1221	1489	1515	1388	1550	1743	1467	1659	1552	1273	767	1869	1572	2133	1785	2202	1275	2341	2058
	ENSMUSG00000008373	PRPF31	pre-mRNA processing factor 31	mus musculus	18	16	15	5	14	14	17	11	24	44	34	26	45	20	37	23	8	3	8	12	10	7	13	2	16	9	28	17	12	16	31	22
	ENSMUSG00000008384	SERTAD1	SERTA domain containing 1	mus musculus	40	29	25	22	48	46	30	28	45	52	30	45	52	32	43	41	19	27	25	27	27	24	23	7	27	28	40	34	34	31	46	26
	ENSMUSG00000008393	CARHSP1	calcium regulated heat stable protein 1	mus musculus	27	31	17	16	36	54	24	33	21	31	27	33	45	23	40	36	11	22	20	19	35	23	27	13	10	11	25	14	17	5	18	15
	ENSMUSG00000008398	ELK3	ETS transcription factor ELK3	mus musculus	565	539	372	334	438	548	403	384	551	531	453	515	536	340	447	494	422	359	642	464	482	434	438	250	362	251	500	366	426	197	488	387
	ENSMUSG00000008429	HERPUD2	HERPUD family member 2	mus musculus	240	287	168	130	253	361	237	218	161	189	167	185	188	150	175	156	196	235	228	197	249	232	242	148	197	147	202	186	179	112	187	171
	ENSMUSG00000008450	NUTF2	nuclear transport factor 2	mus musculus	172	182	165	115	198	212	156	152	203	194	121	166	199	152	167	186	138	132	138	121	158	154	186	115	172	108	160	112	177	83	183	130
	ENSMUSG00000008475	ARPC5	actin related protein 2/3 complex subunit 5	mus musculus	402	447	267	183	349	435	309	291	402	354	260	363	406	297	340	306	230	193	303	298	293	254	246	166	233	156	287	261	233	152	302	250
	ENSMUSG00000008489	ELAVL2	ELAV like RNA binding protein 2	mus musculus	102	130	99	80	107	125	42	48	91	82	46	85	115	83	112	136	42	43	81	55	86	84	37	17	50	45	70	53	57	45	61	64
	ENSMUSG00000008496	POU2F2	POU class 2 homeobox 2	mus musculus	73	66	45	41	52	76	51	63	76	76	55	53	67	57	46	66	51	61	84	71	103	86	54	26	63	43	67	79	72	48	123	98
	ENSMUSG00000008540	MGST1	microsomal glutathione S-transferase 1	mus musculus	218	268	200	133	244	319	291	214	285	290	197	229	234	185	220	181	328	267	277	214	273	268	230	166	273	192	261	239	286	198	345	259
	ENSMUSG00000008575	NFIB	nuclear factor I B	mus musculus	374	413	458	351	361	466	283	326	325	367	323	344	408	292	322	352	299	367	401	306	346	342	428	198	330	220	325	247	315	182	351	272
	ENSMUSG00000008604	UBQLN4	ubiquilin 4	mus musculus	11	16	10	5	6	17	14	15	17	15	6	6	19	12	7	5	16	13	11	12	14	14	9	9	10	4	15	7	4	8	11	14
	ENSMUSG00000008668	RPS18	ribosomal protein S18	mus musculus	203	239	160	115	179	231	229	190	220	194	133	173	199	154	181	144	122	89	144	140	114	94	186	123	111	70	124	110	73	70	87	79
	ENSMUSG00000008682	RPL10	ribosomal protein L10	mus musculus	328	324	225	190	252	312	287	312	257	291	195	217	270	268	199	220	154	130	180	223	135	136	258	191	173	141	181	139	148	127	179	136
	ENSMUSG00000008683	RPS15A	ribosomal protein S15a	mus musculus	4	6	1	6	5	8	10	6	6	11	3	6	4	2	6	6	4	6	3	8	5	12	10	5	3	2	3	3	6	2	6	4
	ENSMUSG00000008690	NCAPH2	non-SMC condensin II complex subunit H2	mus musculus	2	3	2	1	1	3	2	4	1	2	0	3	2	1	4	1	1	0	0	0	2	1	2	2	0	0	0	1	0	0	1	1
	ENSMUSG00000008730	HIPK1	homeodomain interacting protein kinase 1	mus musculus	170	168	125	93	167	220	176	179	234	232	147	166	220	155	146	167	157	178	170	127	170	149	206	92	221	140	195	157	171	109	217	184
	ENSMUSG00000008763	MAN1A2	mannosidase alpha class 1A member 2	mus musculus	405	411	298	237	335	463	296	337	421	411	348	364	451	352	339	363	233	209	317	263	330	308	380	218	366	289	391	312	351	205	419	304
	ENSMUSG00000008822	ACYP1	acylphosphatase 1	mus musculus	15	19	14	1	15	21	12	18	14	16	13	16	11	10	15	10	8	4	8	14	9	10	13	3	7	4	7	6	2	6	10	3
	ENSMUSG00000008855	HDAC5	histone deacetylase 5	mus musculus	435	462	448	355	484	590	450	409	528	522	351	408	524	338	411	481	240	185	456	390	348	368	421	200	279	227	352	302	336	160	368	313
	ENSMUSG00000008859	RALA	RAS like proto-oncogene A	mus musculus	790	905	522	411	805	905	710	618	699	628	495	669	748	585	575	581	569	497	603	593	618	589	646	387	511	368	530	433	571	346	543	422
	ENSMUSG00000008892	VDAC3	voltage dependent anion channel 3	mus musculus	14	26	11	8	10	16	17	13	20	14	8	16	21	11	17	15	9	9	16	17	7	10	17	5	12	6	4	11	4	8	9	11
	ENSMUSG00000008958	VPS72	vacuolar protein sorting 72 homolog	mus musculus	26	34	17	14	21	37	23	14	26	33	28	31	31	21	25	36	21	21	26	22	20	27	16	10	18	15	23	21	20	20	32	21
	ENSMUSG00000008976	GABPA	GA binding protein transcription factor subunit alpha	mus musculus	100	132	60	35	89	157	126	110	99	90	91	118	122	83	101	77	44	49	42	48	56	41	70	29	51	29	62	72	38	38	60	38
	ENSMUSG00000008999	BMP7	bone morphogenetic protein 7	mus musculus	7	7	4	2	6	13	3	5	6	6	7	9	9	2	2	8	5	6	12	13	10	2	14	3	9	8	6	6	7	9	14	6
	ENSMUSG00000009013	DYNLL1	dynein light chain LC8-type 1	mus musculus	240	271	172	153	272	343	318	257	296	255	206	262	300	199	249	259	92	80	188	156	171	136	230	99	121	94	175	157	118	83	171	146
	ENSMUSG00000009030	PDCL	phosducin like	mus musculus	77	106	71	34	94	108	75	63	121	109	85	105	97	67	62	60	43	39	54	52	62	56	47	17	58	37	92	69	41	34	64	66
	ENSMUSG00000009035	TMEM184B	transmembrane protein 184B	mus musculus	498	546	283	212	390	488	282	293	427	462	367	418	475	342	319	362	414	408	447	495	402	428	416	242	415	315	459	425	388	286	470	456
	ENSMUSG00000009073	NF2	neurofibromin 2	mus musculus	18	16	16	3	12	15	8	5	13	8	8	12	14	11	10	6	9	9	9	6	8	9	6	2	5	7	6	6	13	4	10	11
	ENSMUSG00000009076	ZMAT5	zinc finger matrin-type 5	mus musculus	22	19	19	7	20	26	22	19	26	18	13	16	20	12	15	14	18	5	12	9	16	7	18	10	12	7	12	11	16	3	10	10
	ENSMUSG00000009079	Ewsr1	Ewing sarcoma breakpoint region 1	mus musculus	648	717	538	377	625	784	618	615	676	634	560	631	736	536	598	488	257	242	399	424	330	317	381	197	317	215	397	356	243	228	382	361
	ENSMUSG00000009090	AP1B1	adaptor related protein complex 1 subunit beta 1	mus musculus	88	97	78	64	85	111	67	71	65	65	64	78	84	52	83	79	57	50	65	56	66	63	67	29	68	45	65	55	50	34	50	51
	ENSMUSG00000009092	DERL3	derlin 3	mus musculus	0	0	2	2	2	3	1	0	1	0	1	0	1	3	1	1	1	0	1	1	2	2	0	1	3	0	0	2	3	1	3	1
	ENSMUSG00000009112	BCL2L13	BCL2 like 13	mus musculus	203	239	143	109	165	235	167	128	205	167	128	172	193	138	160	149	157	161	150	143	150	161	160	90	187	111	204	172	139	123	198	145
	ENSMUSG00000009115	SPATC1L	spermatogenesis and centriole associated 1 like	mus musculus	0	3	0	1	2	1	3	0	3	1	0	0	2	1	1	0	0	2	3	6	3	2	3	4	1	2	4	0	1	1	2	1
	ENSMUSG00000009145	DQX1	DEAQ-box RNA dependent ATPase 1	mus musculus	0	0	2	1	5	1	2	0	2	2	2	2	4	0	1	2	1	1	0	1	0	2	0	0	2	2	1	2	1	1	4	0
	ENSMUSG00000009207	LNPK	lunapark, ER junction formation factor	mus musculus	71	76	56	28	71	72	73	59	74	72	53	75	87	61	58	55	49	45	56	39	45	54	49	37	83	33	59	63	65	48	69	53
	ENSMUSG00000009248	ASCL2	achaete-scute family bHLH transcription factor 2	mus musculus	37	25	38	23	26	47	17	20	45	50	38	49	57	48	56	38	31	29	41	35	38	25	12	3	49	32	50	34	45	26	43	34
	ENSMUSG00000009281	RARRES2	retinoic acid receptor responder 2	mus musculus	1255	1378	1238	915	1613	1888	695	594	1299	1257	811	1049	1549	1036	1157	1225	1211	941	1506	1297	1708	1317	828	591	1593	1247	1407	1133	1700	977	1624	1289
	ENSMUSG00000009291	PTTG1IP	PTTG1 interacting protein	mus musculus	125	131	109	85	112	125	104	85	142	122	75	101	136	86	106	107	123	150	143	143	115	123	161	97	170	128	152	125	164	66	162	133
	ENSMUSG00000009293	UBE2G2	ubiquitin conjugating enzyme E2 G2	mus musculus	32	26	33	24	30	41	29	18	42	33	26	37	37	21	26	27	23	26	21	22	28	27	28	14	31	17	20	26	28	16	50	26
	ENSMUSG00000009376	MET	MET proto-oncogene, receptor tyrosine kinase	mus musculus	112	119	157	129	96	130	98	84	61	77	44	51	71	37	56	51	123	114	227	194	116	108	120	58	78	56	87	68	91	32	104	72
	ENSMUSG00000009394	SYN2	synapsin II	mus musculus	10	22	8	7	9	21	2	5	6	1	5	2	5	1	1	5	6	9	16	11	17	7	4	3	5	4	7	6	5	2	6	7
	ENSMUSG00000009406	ELK1	ETS transcription factor ELK1	mus musculus	392	429	263	221	360	445	303	313	386	390	274	298	384	287	276	292	263	248	268	261	274	275	269	160	291	197	353	288	322	216	327	300
	ENSMUSG00000009418	NAV1	neuron navigator 1	mus musculus	93	95	58	40	65	107	96	147	81	118	66	66	97	60	65	63	49	63	71	58	75	76	245	144	70	53	52	44	58	20	59	53
	ENSMUSG00000009470	TNPO1	transportin 1	mus musculus	203	218	193	143	191	246	145	145	181	198	179	150	211	157	140	158	98	93	122	128	100	109	173	87	130	92	142	106	107	65	128	107
	ENSMUSG00000009535	RNMT	RNA guanine-7 methyltransferase	mus musculus	99	135	57	29	119	139	92	85	69	44	39	44	85	37	52	41	68	70	43	37	73	73	81	40	36	33	41	29	44	20	51	33
	ENSMUSG00000009549	SRP14	signal recognition particle 14	mus musculus	37	32	25	19	33	45	37	26	47	35	17	24	38	28	29	31	34	28	36	38	25	29	34	13	36	16	29	33	27	19	28	32
	ENSMUSG00000009563	TOR2A	torsin family 2 member A	mus musculus	1	2	1	0	2	3	3	0	1	2	0	3	4	1	2	1	2	2	5	0	0	2	0	1	1	0	1	3	2	0	2	1
	ENSMUSG00000009566	FPGS	folylpolyglutamate synthase	mus musculus	27	27	27	11	17	33	29	16	23	22	27	31	26	16	18	19	17	17	14	10	15	11	19	12	15	5	17	22	16	8	18	11
	ENSMUSG00000009569	MRTFB	myocardin related transcription factor B	mus musculus	70	71	54	44	48	78	50	49	62	77	41	57	67	43	46	65	35	37	80	48	61	56	83	37	50	38	47	51	51	30	69	58
	ENSMUSG00000009575	CBX5	chromobox 5	mus musculus	211	252	165	163	165	229	160	162	135	159	138	123	148	121	121	137	43	31	84	79	57	85	90	44	36	37	67	49	51	37	52	48
	ENSMUSG00000009614	SARDH	sarcosine dehydrogenase	mus musculus	4	4	13	10	19	19	16	18	6	6	1	4	3	3	4	2	0	4	9	9	14	15	36	16	3	3	2	1	4	8	3	4
	ENSMUSG00000009621	VAV2	vav guanine nucleotide exchange factor 2	mus musculus	41	48	35	21	39	39	31	31	29	43	33	46	41	28	36	43	31	31	38	14	28	32	53	18	23	21	34	24	18	12	24	28
	ENSMUSG00000009630	PPP2CB	protein phosphatase 2 catalytic subunit beta	mus musculus	286	303	228	189	300	362	280	240	289	273	231	271	339	221	251	287	195	205	201	180	223	205	210	128	214	142	215	169	233	138	199	187
	ENSMUSG00000009640	DMAP1	DNA methyltransferase 1 associated protein 1	mus musculus	88	116	83	49	77	104	71	60	69	79	59	63	84	70	84	63	40	42	65	50	52	42	51	33	63	35	48	41	56	38	60	49
	ENSMUSG00000009647	MCU	mitochondrial calcium uniporter	mus musculus	122	130	88	73	94	136	85	109	127	112	85	99	133	101	89	98	99	84	109	109	112	105	109	77	125	64	120	97	146	85	115	88
	ENSMUSG00000009681	BCR	BCR activator of RhoGEF and GTPase	mus musculus	60	68	55	39	61	72	57	52	73	69	60	65	49	36	41	51	38	42	53	45	26	39	53	31	41	29	46	39	45	30	37	32
	ENSMUSG00000009687	FXYD5	FXYD domain containing ion transport regulator 5	mus musculus	6	8	5	5	6	7	14	12	8	14	5	5	11	14	3	3	12	6	6	4	11	16	12	6	14	8	10	10	9	2	8	4
	ENSMUSG00000009733	TFCP2	transcription factor CP2	mus musculus	4	4	2	4	4	3	2	2	2	2	3	0	10	1	3	5	2	5	4	4	0	8	3	2	3	1	10	3	6	2	2	3
	ENSMUSG00000009739	POU6F1	POU class 6 homeobox 1	mus musculus	1	2	1	1	1	5	0	1	2	2	4	7	4	1	2	5	2	3	0	1	2	1	1	0	1	1	3	2	0	2	3	0
	ENSMUSG00000009741	UBP1	upstream binding protein 1	mus musculus	75	97	81	68	77	88	63	63	78	83	57	70	87	56	67	61	60	51	87	57	65	75	64	40	89	71	78	67	79	44	101	80
	ENSMUSG00000009828	CILK1	ciliogenesis associated kinase 1	mus musculus	80	80	48	36	83	105	80	76	83	86	61	73	76	61	66	49	50	42	40	36	51	49	44	15	42	36	56	42	50	30	52	50
	ENSMUSG00000009863	SDHB	succinate dehydrogenase complex iron sulfur subunit B	mus musculus	185	190	157	113	141	190	180	192	189	154	108	154	122	133	106	88	139	96	186	186	122	108	169	92	140	93	147	126	102	94	151	123
	ENSMUSG00000009905	KDSR	3-ketodihydrosphingosine reductase	mus musculus	38	57	43	35	54	57	36	31	29	37	43	26	39	20	23	27	70	55	93	48	55	60	76	44	59	53	80	53	78	59	64	67
	ENSMUSG00000009907	VPS4B	vacuolar protein sorting 4 homolog B	mus musculus	135	164	122	88	121	161	104	112	142	117	99	121	150	107	116	112	102	86	122	104	114	90	102	64	103	77	123	98	120	67	113	91
	ENSMUSG00000009927	RPS25	ribosomal protein S25	mus musculus	38	46	24	14	46	67	53	46	50	46	24	42	50	35	41	41	28	30	32	28	25	32	42	17	22	21	30	24	27	16	32	18
	ENSMUSG00000009995	TAZ	tafazzin	mus musculus	6	16	8	10	11	10	15	8	15	16	9	15	10	12	12	12	14	15	8	19	30	19	13	4	25	11	21	19	18	11	17	11
	ENSMUSG00000010025	ALDH3A2	aldehyde dehydrogenase 3 family member A2	mus musculus	3	10	3	1	4	7	7	3	4	2	2	2	0	0	1	1	1	3	2	4	3	5	3	1	1	0	3	3	1	6	4	2
	ENSMUSG00000010044	ZMYND10	zinc finger MYND-type containing 10	mus musculus	0	2	0	1	2	2	3	0	4	2	2	2	1	0	0	0	3	0	0	4	0	2	0	1	1	0	2	2	3	2	3	1
	ENSMUSG00000010045	Tmem115	transmembrane protein 115	mus musculus	37	38	21	14	28	31	20	25	24	30	29	28	39	24	20	33	25	23	26	24	25	30	24	15	31	40	28	26	24	20	33	30
	ENSMUSG00000010047	HYAL2	hyaluronidase 2	mus musculus	68	83	59	42	60	81	64	68	66	86	50	66	100	61	59	53	49	44	84	73	71	52	67	26	50	40	68	53	42	18	71	51
	ENSMUSG00000010048	IFRD2	interferon related developmental regulator 2	mus musculus	18	17	19	11	11	17	28	16	10	15	11	13	17	9	19	12	2	2	11	9	6	9	8	4	7	1	7	4	6	5	6	3
	ENSMUSG00000010054	TUSC2	tumor suppressor 2, mitochondrial calcium regulator	mus musculus	173	209	141	107	159	195	122	130	187	138	113	126	172	131	146	126	148	101	212	175	177	163	129	62	139	112	154	159	138	86	199	160
	ENSMUSG00000010057	NPRL2	NPR2 like, GATOR1 complex subunit	mus musculus	17	20	22	10	21	19	20	13	27	22	15	16	21	15	8	18	17	12	26	21	16	18	16	7	26	15	18	21	25	13	23	14
	ENSMUSG00000010066	CACNA2D2	calcium voltage-gated channel auxiliary subunit alpha2delta 2	mus musculus	49	58	34	33	46	55	41	24	44	46	21	31	49	28	43	38	25	20	67	32	26	43	50	20	44	27	39	24	58	20	34	36
	ENSMUSG00000010067	RASSF1	Ras association domain family member 1	mus musculus	48	43	59	56	42	48	50	46	57	48	35	50	56	34	54	63	26	28	45	54	28	33	50	21	57	37	63	56	89	37	75	69
	ENSMUSG00000010095	SLC3A2	solute carrier family 3 member 2	mus musculus	25	41	21	19	41	70	50	43	43	41	23	31	29	28	31	29	50	59	27	32	32	27	28	13	25	14	43	22	12	21	43	29
	ENSMUSG00000010097	NXF1	nuclear RNA export factor 1	mus musculus	169	203	148	105	161	222	180	167	177	164	121	128	180	116	150	133	100	75	144	117	98	94	157	87	164	86	121	98	146	80	142	136
	ENSMUSG00000010110	STX5	syntaxin 5	mus musculus	54	49	43	22	35	54	43	49	42	62	45	41	68	33	39	52	43	40	52	36	37	36	47	28	35	33	45	39	64	24	49	36
	ENSMUSG00000010205	RAVER1	ribonucleoprotein, PTB binding 1	mus musculus	300	318	251	225	275	307	273	240	291	257	206	244	323	190	228	257	136	130	200	199	188	169	211	133	170	103	160	140	163	110	184	146
	ENSMUSG00000010277	KIAA0100	KIAA0100	mus musculus	492	539	375	292	383	523	383	406	710	755	637	737	717	551	583	582	298	274	385	347	332	353	294	175	489	391	666	515	527	318	593	533
	ENSMUSG00000010290	C2orf49	chromosome 2 open reading frame 49	mus musculus	27	38	36	26	35	46	34	39	32	38	22	23	29	20	24	28	31	26	32	47	36	31	36	24	31	20	43	33	34	16	30	40
	ENSMUSG00000010307	TMEM86A	transmembrane protein 86A	mus musculus	3	3	1	0	1	0	0	1	1	2	3	2	1	1	0	1	1	2	0	2	5	3	1	3	4	1	1	2	3	1	2	6
	ENSMUSG00000010358	IFI35	interferon induced protein 35	mus musculus	0	1	4	3	3	8	5	5	0	0	2	4	1	2	1	0	2	4	4	7	4	2	1	0	6	2	4	1	2	1	2	4
	ENSMUSG00000010376	NEDD8	NEDD8 ubiquitin like modifier	mus musculus	917	949	643	482	740	910	627	669	940	858	593	697	921	734	707	664	573	336	739	674	608	492	641	401	512	518	674	632	612	374	745	643
	ENSMUSG00000010392	GOSR1	golgi SNAP receptor complex member 1	mus musculus	87	93	80	54	82	128	88	67	106	107	77	90	113	57	53	46	72	92	59	83	63	70	64	31	90	38	76	52	63	56	88	53
	ENSMUSG00000010406	MRPL52	mitochondrial ribosomal protein L52	mus musculus	109	119	66	45	63	123	62	81	93	95	69	75	94	66	73	60	52	37	71	79	70	53	116	72	66	52	92	64	79	44	59	70
	ENSMUSG00000010453	KANSL3	KAT8 regulatory NSL complex subunit 3	mus musculus	7	8	9	7	12	16	5	6	11	9	8	16	11	8	9	6	9	6	7	9	5	5	9	4	9	6	8	3	22	8	10	6
	ENSMUSG00000010476	EBF3	EBF transcription factor 3	mus musculus	30	50	33	25	38	42	45	39	62	67	45	53	53	45	47	30	24	22	43	26	36	26	44	15	47	18	48	33	35	28	56	44
	ENSMUSG00000010517	FAF1	Fas associated factor 1	mus musculus	208	231	164	130	166	247	204	176	198	205	152	181	219	136	150	170	111	100	113	127	123	137	154	89	161	95	163	135	182	112	125	109
	ENSMUSG00000010538	TSACC	TSSK6 activating cochaperone	mus musculus	29	34	14	12	24	28	16	22	23	16	15	18	18	13	23	25	20	8	22	17	9	13	13	12	15	7	16	9	19	4	16	13
	ENSMUSG00000010554	METTL16	methyltransferase like 16	mus musculus	57	88	54	23	53	71	60	79	53	59	37	55	62	47	44	44	22	20	27	22	20	29	35	15	19	21	24	21	29	8	20	17
	ENSMUSG00000010607	PIGY	phosphatidylinositol glycan anchor biosynthesis class Y	mus musculus	20	22	15	10	16	20	16	9	18	9	12	12	22	23	10	17	14	16	29	18	10	19	14	4	21	12	15	5	21	6	18	12
	ENSMUSG00000010608	Rbm25	RNA binding motif protein 25	mus musculus	802	858	805	626	781	1003	551	639	746	757	637	822	951	648	715	736	344	316	623	572	424	445	587	338	503	363	551	414	528	272	532	447
	ENSMUSG00000010609	PSEN2	presenilin 2	mus musculus	31	27	20	20	34	38	24	19	38	26	24	34	40	26	18	19	24	28	50	31	25	29	26	17	43	28	38	38	52	31	41	40
	ENSMUSG00000010651	Acaa1b	acetyl-Coenzyme A acyltransferase 1B	mus musculus	6	6	3	5	7	5	2	4	4	5	0	5	3	4	4	2	2	3	6	6	4	5	5	1	5	7	3	5	1	1	4	4
	ENSMUSG00000010660	PLCD1	phospholipase C delta 1	mus musculus	15	10	10	10	9	23	10	17	14	14	13	7	16	9	11	10	7	8	10	9	12	12	8	6	7	6	10	9	8	4	6	8
	ENSMUSG00000010663	FADS1	fatty acid desaturase 1	mus musculus	28	31	17	10	22	25	16	21	26	25	25	26	31	19	29	34	16	15	19	16	11	11	17	10	10	8	20	15	22	6	13	15
	ENSMUSG00000010721	LMBR1	limb development membrane protein 1	mus musculus	15	8	8	9	17	15	7	12	21	12	11	9	11	7	11	7	10	11	5	7	9	12	8	9	10	9	12	6	10	9	14	12
	ENSMUSG00000010755	CARS1	cysteinyl-tRNA synthetase 1	mus musculus	103	108	83	70	105	131	69	77	97	81	59	83	114	77	103	82	52	36	65	47	49	48	45	34	69	43	60	48	89	38	59	39
	ENSMUSG00000010760	PHLDA2	pleckstrin homology like domain family A member 2	mus musculus	6	10	5	3	6	7	2	4	12	12	17	10	7	8	8	9	5	1	4	5	0	5	1	1	4	3	8	4	2	1	2	8
	ENSMUSG00000010803	GABRA1	gamma-aminobutyric acid type A receptor subunit alpha1	mus musculus	0	2	1	1	11	8	0	0	0	0	0	0	0	1	0	0	2	1	8	6	21	20	0	0	0	0	2	1	2	1	3	1
	ENSMUSG00000010830	KDELR3	KDEL endoplasmic reticulum protein retention receptor 3	mus musculus	8	4	5	1	13	18	5	6	7	9	12	6	17	4	6	9	5	14	10	0	9	4	11	7	11	9	7	8	4	3	13	7
	ENSMUSG00000010911	APIP	APAF1 interacting protein	mus musculus	58	88	35	23	43	51	46	49	61	48	28	41	45	38	51	43	28	25	35	40	26	24	37	30	41	30	33	35	52	34	41	39
	ENSMUSG00000010914	PDHX	pyruvate dehydrogenase complex component X	mus musculus	53	45	25	22	45	65	42	29	42	28	34	34	44	27	41	45	48	24	34	41	34	39	33	23	55	37	72	27	36	30	66	40
	ENSMUSG00000010936	VAC14	VAC14 component of PIKFYVE complex	mus musculus	30	64	32	25	49	46	32	35	31	38	41	38	50	24	38	34	12	21	27	28	24	27	29	11	22	22	24	19	23	21	28	33
	ENSMUSG00000011096	AKT1S1	AKT1 substrate 1	mus musculus	9	10	5	8	10	9	10	2	12	12	8	19	11	3	7	17	6	9	3	5	4	7	8	5	17	6	15	7	7	5	9	9
	ENSMUSG00000011114	TBRG1	transforming growth factor beta regulator 1	mus musculus	53	73	56	39	63	69	55	49	45	46	38	51	57	46	43	44	37	26	52	34	39	52	42	26	38	18	31	35	56	19	34	33
	ENSMUSG00000011158	BRF1	BRF1 RNA polymerase III transcription initiation factor subunit	mus musculus	24	23	23	9	15	27	18	32	27	19	11	13	14	11	12	11	10	7	18	21	11	23	22	8	10	14	8	14	17	13	12	17
	ENSMUSG00000011179	ODC1	ornithine decarboxylase 1	mus musculus	0	0	2	0	1	2	0	0	0	1	1	0	1	2	0	2	0	3	2	0	7	3	0	0	1	0	1	6	3	4	3	5
	ENSMUSG00000011254	THG1L	tRNA-histidine guanylyltransferase 1 like	mus musculus	20	14	7	14	17	17	8	10	9	9	9	8	8	7	9	10	7	4	9	2	4	6	6	5	3	4	5	8	7	4	3	5
	ENSMUSG00000011256	ADAM19	ADAM metallopeptidase domain 19	mus musculus	244	252	132	111	297	377	318	315	249	281	172	154	219	175	163	166	135	108	132	140	228	262	266	143	55	76	136	96	81	52	143	89
	ENSMUSG00000011257	PABPC4	poly(A) binding protein cytoplasmic 4	mus musculus	50	63	43	35	34	54	39	46	44	45	39	43	56	35	40	48	27	25	30	23	20	28	33	21	28	17	28	30	38	13	23	18
	ENSMUSG00000011306	SUGP1	SURP and G-patch domain containing 1	mus musculus	92	87	66	49	77	101	69	77	82	71	52	55	88	55	57	59	54	43	65	55	66	60	48	37	55	45	62	44	77	40	63	58
	ENSMUSG00000011589	FSD1	fibronectin type III and SPRY domain containing 1	mus musculus	39	44	34	26	44	45	41	38	33	35	15	20	34	21	24	31	36	17	37	46	28	29	54	33	25	26	26	22	41	23	23	20
	ENSMUSG00000011632	Pinlyp	phospholipase A2 inhibitor and LY6/PLAUR domain containing	mus musculus	0	3	0	1	0	0	1	2	1	5	4	3	2	4	2	2	1	2	2	4	4	3	2	0	6	2	3	3	6	1	3	4
	ENSMUSG00000011658	FUZ	fuzzy planar cell polarity protein	mus musculus	82	76	51	34	49	73	47	56	49	49	50	67	71	37	45	29	20	12	23	18	18	23	29	13	32	12	22	27	32	14	19	12
	ENSMUSG00000011751	SPTBN4	spectrin beta, non-erythrocytic 4	mus musculus	0	3	1	0	3	3	1	0	2	4	0	3	2	1	0	3	0	2	0	0	1	0	1	0	1	0	2	1	2	0	0	0
	ENSMUSG00000011752	PGAM1	phosphoglycerate mutase 1	mus musculus	2	5	1	4	2	5	3	1	3	3	0	2	3	3	3	2	2	3	3	2	1	3	1	2	4	1	2	2	3	3	4	2
	ENSMUSG00000011831	EVI5	ecotropic viral integration site 5	mus musculus	171	193	130	150	146	256	127	119	177	178	125	151	197	145	141	165	132	140	196	144	163	180	180	94	187	114	162	120	166	110	172	138
	ENSMUSG00000011832	Evi5l	ecotropic viral integration site 5 like	mus musculus	200	207	115	94	185	221	125	114	207	198	163	152	211	141	142	188	196	152	210	206	207	193	189	111	231	181	272	230	303	149	281	260
	ENSMUSG00000011837	SNAPC2	small nuclear RNA activating complex polypeptide 2	mus musculus	14	11	10	7	10	10	9	10	9	12	7	13	12	8	12	9	12	8	13	14	8	7	9	8	9	5	6	7	7	1	11	10
	ENSMUSG00000011877	GIT1	GIT ArfGAP 1	mus musculus	123	142	128	83	121	156	107	96	132	123	90	90	123	68	99	109	82	107	96	83	82	79	114	55	91	66	94	65	130	69	90	104
	ENSMUSG00000011884	GLTP	glycolipid transfer protein	mus musculus	84	96	77	60	88	105	95	59	119	84	82	84	92	62	77	81	68	70	83	93	79	60	72	38	71	47	106	83	56	42	105	100
	ENSMUSG00000011958	BNIP2	BCL2 interacting protein 2	mus musculus	100	128	76	52	108	160	79	76	129	123	92	121	131	87	119	123	70	65	76	67	98	96	59	46	85	44	98	75	112	54	89	83
	ENSMUSG00000011960	CCNT1	cyclin T1	mus musculus	158	202	190	135	191	237	149	145	222	211	151	178	241	164	151	169	111	129	184	199	167	200	194	102	179	131	179	155	129	89	183	178
	ENSMUSG00000012076	BRMS1L	BRMS1 like transcriptional repressor	mus musculus	23	27	20	20	23	36	11	21	27	31	18	28	34	19	25	31	15	6	21	17	18	12	18	9	23	16	24	22	25	6	16	13
	ENSMUSG00000012114	MED15	mediator complex subunit 15	mus musculus	74	64	55	52	54	83	76	58	70	55	62	81	81	45	61	54	51	73	63	52	56	67	70	32	94	44	73	67	88	44	80	51
	ENSMUSG00000012117	DHDDS	dehydrodolichyl diphosphate synthase subunit	mus musculus	43	60	66	41	55	53	36	45	57	55	34	44	50	49	36	47	45	35	62	64	38	30	27	20	51	33	48	34	42	29	52	41
	ENSMUSG00000012126	UBXN11	UBX domain protein 11	mus musculus	4	1	6	5	3	8	0	5	8	6	4	2	10	2	4	6	3	1	12	8	3	5	5	4	1	4	5	3	6	2	2	4
	ENSMUSG00000012296	TJAP1	tight junction associated protein 1	mus musculus	10	33	17	12	19	28	24	14	27	21	17	30	32	29	18	25	16	12	17	15	16	19	22	11	17	15	14	22	24	8	22	26
	ENSMUSG00000012405	RPL15	ribosomal protein L15	mus musculus	38	55	29	28	53	59	71	58	48	47	33	46	44	37	30	30	38	23	35	39	31	31	39	23	20	13	21	35	7	11	25	29
	ENSMUSG00000012422	TMEM167A	transmembrane protein 167A	mus musculus	50	52	43	22	61	58	42	38	70	62	42	61	63	44	37	40	56	28	47	56	40	37	49	18	59	36	61	62	41	30	59	63
	ENSMUSG00000012429	MPLKIP	M-phase specific PLK1 interacting protein	mus musculus	7	10	8	5	15	24	12	9	10	14	5	15	7	6	4	3	10	9	9	16	12	11	9	3	18	6	4	13	0	13	14	11
	ENSMUSG00000012443	KIF11	kinesin family member 11	mus musculus	51	69	57	41	58	70	65	67	37	31	32	47	48	27	44	38	4	3	9	9	7	6	15	11	2	0	1	1	2	1	2	0
	ENSMUSG00000012483	RPA3	replication protein A3	mus musculus	22	26	19	20	21	35	30	16	14	10	8	20	20	16	12	16	7	6	12	9	9	6	3	2	4	2	5	4	2	3	4	5
	ENSMUSG00000012535	TNPO3	transportin 3	mus musculus	463	557	422	335	419	505	441	391	450	414	350	373	480	329	367	365	262	269	366	303	294	266	311	187	292	212	271	257	309	187	266	260
	ENSMUSG00000012609	TTLL5	tubulin tyrosine ligase like 5	mus musculus	32	48	38	28	35	43	34	36	37	38	34	28	26	28	25	31	24	39	32	33	41	38	27	18	38	23	40	25	37	10	38	24
	ENSMUSG00000012848	RPS5	ribosomal protein S5	mus musculus	1894	1907	1480	1247	1500	1922	1594	1700	3607	3544	2694	3023	3660	3205	3108	3075	885	693	1365	1384	988	915	1617	1036	2182	1814	2488	2138	2435	1510	2321	2098
	ENSMUSG00000013033	ADGRL1	adhesion G protein-coupled receptor L1	mus musculus	1	0	1	2	19	35	0	2	0	1	0	0	0	0	1	1	0	2	2	1	12	16	1	0	1	0	1	0	1	1	2	2
	ENSMUSG00000013076	AMOTL1	angiomotin like 1	mus musculus	359	378	302	243	323	398	305	303	327	335	308	354	371	253	261	329	241	257	320	243	327	324	303	190	263	208	283	218	352	185	297	262
	ENSMUSG00000013089	ETV5	ETS variant transcription factor 5	mus musculus	16	13	8	4	10	10	6	11	14	13	19	13	17	9	13	21	7	7	4	4	6	6	5	1	12	2	14	9	17	6	8	11
	ENSMUSG00000013150	GFOD2	glucose-fructose oxidoreductase domain containing 2	mus musculus	6	13	11	4	9	17	2	7	5	9	6	8	11	6	8	6	5	3	10	5	7	3	3	4	11	3	4	3	5	1	11	9
	ENSMUSG00000013155	ENKD1	enkurin domain containing 1	mus musculus	5	5	4	3	7	11	16	13	5	6	1	7	9	3	13	5	2	4	9	3	4	3	2	3	8	4	3	4	2	0	4	2
	ENSMUSG00000013160	ATP6V0D1	ATPase H+ transporting V0 subunit d1	mus musculus	156	178	122	97	139	191	129	121	153	148	131	160	181	117	113	165	153	156	172	130	181	146	149	74	160	114	164	137	204	125	170	157
	ENSMUSG00000013236	PTPRS	protein tyrosine phosphatase receptor type S	mus musculus	300	292	226	191	268	305	254	228	363	323	265	268	341	220	263	282	229	218	385	305	331	328	298	180	295	272	394	293	347	176	367	327
	ENSMUSG00000013275	SLC41A1	solute carrier family 41 member 1	mus musculus	121	140	94	75	118	142	104	116	131	131	98	119	151	79	111	102	83	81	87	85	68	72	99	43	93	73	119	89	116	58	106	85
	ENSMUSG00000013419	Zfp651		mus musculus	7	6	5	5	10	12	7	7	13	17	14	19	20	8	16	10	10	9	7	5	11	11	7	6	12	8	17	7	30	7	10	14
	ENSMUSG00000013465	NELFB	negative elongation factor complex member B	mus musculus	69	83	64	50	61	80	47	54	61	79	100	127	91	50	63	72	48	44	61	57	53	58	45	25	59	33	113	64	66	31	70	46
	ENSMUSG00000013495	TMEM175	transmembrane protein 175	mus musculus	29	35	31	17	21	29	19	28	27	25	27	36	44	15	25	21	29	18	37	28	22	25	25	15	33	24	26	20	22	18	32	22
	ENSMUSG00000013539	TANGO2	transport and golgi organization 2 homolog	mus musculus	0	2	0	3	4	0	4	0	2	3	2	1	4	1	2	2	4	2	0	1	1	1	2	2	1	0	2	3	3	3	3	4
	ENSMUSG00000013593	NDUFS2	NADH:ubiquinone oxidoreductase core subunit S2	mus musculus	101	108	72	45	97	130	121	123	106	101	86	78	119	99	82	75	80	66	82	95	76	61	93	58	76	45	98	77	48	57	91	87
	ENSMUSG00000013622	ATRAID	all-trans retinoic acid induced differentiation factor	mus musculus	172	202	158	114	199	262	168	160	235	253	170	224	223	152	173	177	267	208	322	279	276	247	282	159	294	255	298	265	310	158	337	311
	ENSMUSG00000013629	CAD	carbamoyl-phosphate synthetase 2, aspartate transcarbamylase, and dihydroorotase	mus musculus	216	210	171	151	155	197	176	189	154	148	125	125	159	80	131	152	59	92	143	134	78	74	156	92	60	67	89	74	86	53	89	76
	ENSMUSG00000013646	SH3BP5L	SH3 binding domain protein 5 like	mus musculus	101	120	102	92	82	139	78	72	84	93	82	86	127	66	86	105	50	55	97	66	82	70	65	28	79	65	74	46	65	30	78	68
	ENSMUSG00000013662	ATAD1	ATPase family AAA domain containing 1	mus musculus	36	31	28	15	22	44	36	25	34	35	20	28	42	31	33	28	26	26	26	17	30	21	21	11	21	17	25	23	25	12	31	20
	ENSMUSG00000013663	PTEN	phosphatase and tensin homolog	mus musculus	157	158	113	95	159	197	164	151	154	143	130	160	201	128	124	116	136	156	224	188	213	194	171	94	166	111	175	149	170	97	177	164
	ENSMUSG00000013698	PEA15	proliferation and apoptosis adaptor protein 15	mus musculus	416	474	311	216	357	456	456	426	415	393	259	308	415	290	386	351	227	204	308	280	274	236	333	184	192	149	260	199	249	133	301	245
	ENSMUSG00000013701	TIMM23	translocase of inner mitochondrial membrane 23	mus musculus	14	14	9	10	13	15	11	5	7	14	11	11	12	10	5	16	6	5	7	7	10	7	9	4	6	4	7	10	19	3	9	6
	ENSMUSG00000013736	TRNT1	tRNA nucleotidyl transferase 1	mus musculus	100	113	97	72	76	122	81	80	92	84	70	73	94	73	91	60	68	57	69	59	59	45	66	40	62	36	78	41	81	35	62	40
	ENSMUSG00000013787	EHMT2	euchromatic histone lysine methyltransferase 2	mus musculus	415	412	315	265	385	482	393	388	429	428	357	433	480	290	391	414	262	316	270	210	313	307	333	213	375	207	301	244	376	211	308	287
	ENSMUSG00000013822	ELOF1	elongation factor 1 homolog	mus musculus	7	4	3	5	2	7	1	6	8	6	9	3	7	4	3	5	4	2	7	3	5	3	7	3	3	2	3	5	2	4	7	1
	ENSMUSG00000013846	ST3GAL1	ST3 beta-galactoside alpha-2,3-sialyltransferase 1	mus musculus	264	246	120	93	347	398	154	158	333	331	270	271	331	220	225	227	303	349	220	213	504	494	229	163	445	320	400	371	451	273	432	401
	ENSMUSG00000013858	TMEM259	transmembrane protein 259	mus musculus	209	205	157	113	180	212	134	116	191	171	145	176	211	114	181	144	159	145	191	157	166	183	192	102	175	133	164	141	245	77	185	158
	ENSMUSG00000013973	DEDD	death effector domain containing	mus musculus	213	221	154	100	162	248	162	169	204	212	131	167	206	143	162	149	128	88	149	126	116	109	137	73	166	84	156	125	155	93	150	117
	ENSMUSG00000013974	MCEMP1	mast cell expressed membrane protein 1	mus musculus	0	0	0	0	0	2	0	0	2	2	2	0	2	0	2	2	3	1	3	1	1	1	1	0	2	1	1	1	1	0	1	2
	ENSMUSG00000013997	NIT1	nitrilase 1	mus musculus	82	91	79	44	88	123	83	75	86	85	59	73	84	60	51	55	61	56	117	73	55	60	61	24	65	50	69	75	56	35	81	67
	ENSMUSG00000014030	PAX5	paired box 5	mus musculus	0	2	2	2	0	1	0	0	2	0	0	0	2	1	1	1	3	2	3	4	1	1	0	0	1	1	1	0	0	3	1	1
	ENSMUSG00000014039	PRDM15	PR/SET domain 15	mus musculus	4	5	2	2	2	3	1	2	4	2	1	1	2	0	1	2	2	2	2	2	0	0	3	0	0	1	2	4	1	0	4	1
	ENSMUSG00000014074	RNF168	ring finger protein 168	mus musculus	15	29	22	12	12	21	11	21	15	19	18	10	18	11	22	14	13	9	14	11	11	12	13	9	7	3	9	12	19	10	8	8
	ENSMUSG00000014075	DYNLT2B	dynein light chain Tctex-type 2B	mus musculus	101	119	64	43	71	103	71	86	101	106	58	64	90	84	61	59	79	62	134	145	78	62	117	80	78	50	79	57	61	34	105	72
	ENSMUSG00000014077	CHP1	calcineurin like EF-hand protein 1	mus musculus	51	66	51	27	61	72	40	30	54	57	43	38	55	32	44	43	43	37	37	38	46	39	42	26	30	33	46	29	35	25	37	40
	ENSMUSG00000014158	TRPV4	transient receptor potential cation channel subfamily V member 4	mus musculus	0	1	0	0	1	2	0	0	3	5	0	2	0	1	1	0	5	2	3	3	4	5	0	0	2	3	4	0	3	0	2	5
	ENSMUSG00000014177	TVP23B	trans-golgi network vesicle protein 23 homolog B	mus musculus	15	23	11	8	16	12	10	11	19	20	8	10	8	17	10	14	12	8	27	23	11	25	15	7	12	11	23	19	15	13	27	13
	ENSMUSG00000014195	DNAJC7	DnaJ heat shock protein family (Hsp40) member C7	mus musculus	509	508	587	489	625	728	363	334	427	367	320	425	447	271	384	390	299	283	467	354	408	362	315	182	331	214	318	257	385	230	293	289
	ENSMUSG00000014226	CACYBP	calcyclin binding protein	mus musculus	184	214	130	88	154	216	150	152	172	157	120	156	159	136	154	145	99	88	122	111	98	107	100	72	138	99	124	99	122	74	149	119
	ENSMUSG00000014232	CLUAP1	clusterin associated protein 1	mus musculus	8	12	13	6	7	17	12	11	7	12	8	10	9	3	9	16	6	10	9	7	4	4	10	4	8	7	6	9	8	8	6	8
	ENSMUSG00000014243	ZSWIM7	zinc finger SWIM-type containing 7	mus musculus	1	3	2	4	1	3	4	3	2	0	3	4	2	4	2	1	1	2	3	2	5	1	0	2	1	2	2	2	2	3	2	1
	ENSMUSG00000014245	PIGL	phosphatidylinositol glycan anchor biosynthesis class L	mus musculus	3	4	1	0	1	0	1	0	0	1	1	0	0	1	1	3	1	1	4	3	0	0	1	0	1	2	2	1	3	0	0	1
	ENSMUSG00000014294	NDUFA2	NADH:ubiquinone oxidoreductase subunit A2	mus musculus	60	59	44	36	55	77	45	40	71	64	32	52	50	34	39	33	48	48	60	83	51	45	66	30	42	42	53	52	36	33	47	47
	ENSMUSG00000014301	PAM16	presequence translocase associated motor 16	mus musculus	14	15	9	3	9	13	18	9	7	12	18	19	21	12	16	14	12	5	9	11	13	14	7	3	12	6	24	20	18	21	17	18
	ENSMUSG00000014303	GLIS2	GLIS family zinc finger 2	mus musculus	40	60	36	22	38	48	24	21	48	40	62	70	84	75	65	57	30	37	35	32	33	47	32	22	45	26	65	56	55	30	67	63
	ENSMUSG00000014313	Cox6c	cytochrome c oxidase subunit 6C	mus musculus	11	14	4	8	8	12	8	9	6	7	9	8	7	9	5	7	13	8	6	8	5	14	6	4	4	4	8	8	2	4	9	6
	ENSMUSG00000014349	UBE2Z	ubiquitin conjugating enzyme E2 Z	mus musculus	232	244	175	131	199	255	112	96	147	160	121	154	178	93	115	89	146	147	153	123	165	172	86	59	105	86	115	123	120	78	130	111
	ENSMUSG00000014353	TMEM87B	transmembrane protein 87B	mus musculus	40	61	46	36	44	55	46	37	61	62	58	66	62	47	37	37	45	61	61	68	38	44	43	21	66	51	68	39	42	38	74	54
	ENSMUSG00000014355	ANAPC1	anaphase promoting complex subunit 1	mus musculus	66	54	50	44	50	64	58	67	60	63	55	77	65	44	42	39	33	47	59	25	32	39	46	42	40	37	48	33	48	23	57	38
	ENSMUSG00000014361	MERTK	MER proto-oncogene, tyrosine kinase	mus musculus	8	8	5	3	11	8	8	4	10	11	2	3	10	6	11	6	9	3	5	6	6	1	8	3	13	8	7	11	6	4	8	11
	ENSMUSG00000014402	TSG101	tumor susceptibility 101	mus musculus	213	227	151	135	207	232	152	143	202	205	140	150	208	145	150	153	135	104	165	131	150	147	139	96	145	98	146	138	138	92	159	114
	ENSMUSG00000014418	HPS5	HPS5 biogenesis of lysosomal organelles complex 2 subunit 2	mus musculus	34	43	32	25	35	32	26	26	36	42	29	34	31	25	34	32	30	27	34	23	19	34	25	14	40	34	29	27	48	13	33	31
	ENSMUSG00000014426	MAP3K4	mitogen-activated protein kinase kinase kinase 4	mus musculus	210	217	190	147	203	217	151	174	183	209	151	206	172	137	169	179	197	184	239	171	181	195	178	100	181	129	213	176	229	99	202	193
	ENSMUSG00000014444	PIEZO1	piezo type mechanosensitive ion channel component 1	mus musculus	60	74	38	39	49	61	54	50	61	62	40	75	64	44	51	50	76	69	77	54	53	60	74	43	79	57	60	47	71	39	87	76
	ENSMUSG00000014470	RNF166	ring finger protein 166	mus musculus	51	72	57	29	57	76	36	47	80	63	63	79	70	62	62	54	54	67	76	69	66	35	64	46	81	41	75	51	87	58	71	64
	ENSMUSG00000014496	ANKRD28	ankyrin repeat domain 28	mus musculus	135	172	84	75	159	196	155	155	146	149	113	120	144	87	113	106	115	82	93	83	95	92	118	62	90	78	101	105	116	60	104	92
	ENSMUSG00000014498	ANKRD52	ankyrin repeat domain 52	mus musculus	42	49	29	21	14	33	22	25	39	36	35	47	39	19	22	34	14	9	16	13	9	15	17	8	12	6	20	17	21	10	11	12
	ENSMUSG00000014504	SRP19	signal recognition particle 19	mus musculus	80	87	61	31	77	91	63	61	91	59	43	73	70	64	81	57	52	41	79	63	54	57	74	43	74	42	67	61	64	41	75	60
	ENSMUSG00000014547	WDFY2	WD repeat and FYVE domain containing 2	mus musculus	9	4	4	3	4	8	7	4	6	12	4	5	14	8	3	3	7	2	9	1	4	2	0	3	1	4	4	5	4	3	3	4
	ENSMUSG00000014550	RBSN	rabenosyn, RAB effector	mus musculus	73	107	83	41	71	80	59	46	80	93	69	89	81	56	68	64	60	73	66	65	65	49	58	35	87	55	73	65	97	42	79	67
	ENSMUSG00000014551	MRPS25	mitochondrial ribosomal protein S25	mus musculus	384	413	261	214	325	379	331	308	298	248	196	268	308	255	257	254	169	129	224	185	185	151	259	160	156	131	230	198	207	118	197	175
	ENSMUSG00000014554	DGUOK	deoxyguanosine kinase	mus musculus	11	10	6	2	9	11	4	3	7	14	6	7	7	5	5	11	13	11	4	9	6	9	8	0	13	9	7	5	4	5	3	5
	ENSMUSG00000014592	CAMTA1	calmodulin binding transcription activator 1	mus musculus	16	26	13	12	17	20	16	13	26	34	36	46	45	30	26	26	21	8	28	28	11	14	9	4	42	26	37	35	39	41	40	41
	ENSMUSG00000014599	CSF1	colony stimulating factor 1	mus musculus	55	45	55	45	39	37	54	57	42	52	30	36	38	25	31	29	48	42	75	84	29	30	100	54	40	25	50	40	10	23	55	29
	ENSMUSG00000014601	STRIP1	striatin interacting protein 1	mus musculus	285	325	238	199	307	325	262	231	305	284	237	266	374	223	282	281	184	172	284	258	242	226	251	140	219	158	218	182	210	111	272	194
	ENSMUSG00000014606	SLC25A11	solute carrier family 25 member 11	mus musculus	62	74	53	55	90	79	46	46	62	66	46	60	83	56	53	50	48	46	71	72	58	53	52	27	59	44	61	56	43	39	57	47
	ENSMUSG00000014633	CMC2	C-X9-C motif containing 2	mus musculus	8	9	4	1	9	14	5	8	9	5	7	6	8	8	3	5	2	5	1	5	2	9	2	4	4	2	4	7	1	2	5	2
	ENSMUSG00000014668	CHFR	checkpoint with forkhead and ring finger domains	mus musculus	85	98	59	51	102	111	67	51	115	101	79	83	83	83	78	80	56	71	89	86	94	85	61	36	60	46	91	76	81	59	95	69
	ENSMUSG00000014704	HOXA2	homeobox A2	mus musculus	17	15	4	9	17	19	9	5	11	23	12	15	13	19	12	16	10	9	9	3	22	9	7	2	12	12	13	13	11	5	19	16
	ENSMUSG00000014748	TEX261	testis expressed 261	mus musculus	369	392	336	256	321	398	285	261	375	377	320	363	401	254	271	315	310	288	335	336	325	305	306	170	315	245	360	265	337	176	362	300
	ENSMUSG00000014767	TBP	TATA-box binding protein	mus musculus	39	31	25	23	26	42	17	23	24	29	25	44	25	21	28	16	12	11	16	21	19	18	17	14	19	9	24	22	12	12	17	9
	ENSMUSG00000014769	PSMB1	proteasome 20S subunit beta 1	mus musculus	37	33	15	17	22	47	27	34	42	33	29	34	43	30	37	14	21	21	19	38	20	20	21	15	32	14	21	28	13	20	23	31
	ENSMUSG00000014771	PDCD2	programmed cell death 2	mus musculus	2	1	0	3	4	2	2	2	1	2	0	1	2	1	1	1	2	3	2	0	4	3	1	2	2	1	1	2	2	1	4	1
	ENSMUSG00000014778	Fhod1	formin homology 2 domain containing 1	mus musculus	115	92	66	57	96	110	72	67	102	88	51	91	116	79	80	76	38	33	111	100	72	94	45	13	69	52	92	59	67	20	99	71
	ENSMUSG00000014786	SLC9A5	solute carrier family 9 member A5	mus musculus	28	37	15	17	23	38	15	15	38	30	23	28	31	27	36	44	13	13	11	15	8	18	21	7	34	24	32	24	47	13	36	28
	ENSMUSG00000014837	KIAA0895L	KIAA0895 like	mus musculus	25	23	14	12	22	28	12	12	30	24	17	25	20	15	21	16	12	8	23	14	14	19	16	6	9	11	11	17	21	12	14	26
	ENSMUSG00000014846	TPPP3	tubulin polymerization promoting protein family member 3	mus musculus	6	4	1	1	1	2	0	0	1	1	2	2	3	1	4	4	5	3	6	3	2	2	6	4	5	5	3	3	4	2	6	7
	ENSMUSG00000014850	MSH3	mutS homolog 3	mus musculus	17	16	15	14	14	20	11	15	21	16	15	18	26	9	12	11	11	12	9	10	18	11	3	11	6	14	12	8	26	13	14	9
	ENSMUSG00000014856	TMEM208	transmembrane protein 208	mus musculus	34	43	28	27	31	45	39	32	41	38	35	33	47	38	26	25	47	16	43	35	31	23	41	17	42	27	48	34	25	27	50	23
	ENSMUSG00000014859	E2F4	E2F transcription factor 4	mus musculus	334	374	269	218	271	373	267	286	292	320	241	252	307	257	236	204	205	159	238	263	220	214	255	147	219	162	233	214	175	168	220	184
	ENSMUSG00000014867	SURF4	surfeit 4	mus musculus	673	727	405	334	579	690	611	617	710	747	637	824	719	541	600	631	529	421	451	407	453	458	653	346	678	526	895	678	583	389	715	550
	ENSMUSG00000014873	SURF2	surfeit 2	mus musculus	44	48	42	36	44	48	30	27	23	25	24	33	41	26	23	19	19	19	32	26	19	20	27	18	29	13	25	14	36	29	20	13
	ENSMUSG00000014905	DNAJB9	DnaJ heat shock protein family (Hsp40) member B9	mus musculus	127	144	70	36	98	156	139	119	150	135	96	121	139	113	117	92	135	99	71	85	107	126	143	76	202	134	158	138	164	119	197	157
	ENSMUSG00000014907	NAF1	nuclear assembly factor 1 ribonucleoprotein	mus musculus	6	3	4	3	2	5	3	5	2	3	2	4	3	4	1	1	3	3	1	1	2	0	1	2	5	0	1	1	2	2	1	1
	ENSMUSG00000014956	PPP1CB	protein phosphatase 1 catalytic subunit beta	mus musculus	342	373	277	213	297	387	284	264	350	383	269	328	379	261	317	302	229	177	335	262	254	263	231	136	224	158	239	223	274	157	266	226
	ENSMUSG00000014959	GORASP2	golgi reassembly stacking protein 2	mus musculus	218	225	173	138	202	256	188	193	231	200	171	209	236	214	178	182	156	163	172	195	145	148	192	124	146	104	182	136	188	122	171	148
	ENSMUSG00000015002	EFR3A	EFR3 homolog A	mus musculus	164	183	110	96	255	327	136	130	160	140	132	153	163	96	126	123	135	143	155	145	271	245	177	78	152	91	140	124	126	72	158	136
	ENSMUSG00000015013	TRAPPC2L	trafficking protein particle complex subunit 2L	mus musculus	94	123	59	48	98	110	80	87	124	95	79	86	106	88	88	80	62	47	67	79	49	45	90	53	74	52	70	63	59	38	86	56
	ENSMUSG00000015023	DDX19A	DEAD-box helicase 19A	mus musculus	60	72	46	45	51	63	55	51	46	59	49	43	71	42	45	62	39	30	49	36	28	36	37	23	46	26	29	20	49	21	35	38
	ENSMUSG00000015053	GATA2	GATA binding protein 2	mus musculus	145	156	101	60	150	198	113	112	233	223	167	182	224	122	159	156	92	86	79	74	104	104	87	31	141	95	158	124	107	85	146	127
	ENSMUSG00000015083	C8G	complement C8 gamma chain	mus musculus	0	3	0	0	0	3	0	1	3	1	0	2	3	0	1	1	1	0	2	0	0	0	2	2	1	1	1	0	3	1	3	1
	ENSMUSG00000015087	RABL6	RAB, member RAS oncogene family like 6	mus musculus	182	206	143	115	160	202	144	176	181	198	211	247	203	127	132	154	120	104	154	141	137	153	169	79	134	121	223	154	166	86	161	118
	ENSMUSG00000015092	EDF1	endothelial differentiation related factor 1	mus musculus	411	435	328	246	386	481	336	336	405	436	398	428	396	379	324	329	265	199	339	325	311	295	325	193	268	210	435	355	260	181	297	273
	ENSMUSG00000015094	NPDC1	neural proliferation, differentiation and control 1	mus musculus	23	18	11	6	19	23	21	16	22	23	14	14	25	18	12	13	31	17	15	15	32	26	28	23	34	19	30	38	22	11	29	28
	ENSMUSG00000015095	FBXW5	F-box and WD repeat domain containing 5	mus musculus	7	14	7	5	9	12	5	10	10	11	9	18	14	5	12	15	13	7	7	7	14	15	6	6	12	10	12	13	7	3	7	7
	ENSMUSG00000015112	SLC25A13	solute carrier family 25 member 13	mus musculus	101	112	83	75	87	118	74	85	111	122	104	105	125	92	99	116	51	52	63	55	44	60	46	35	72	40	75	59	79	33	67	61
	ENSMUSG00000015120	UBE2I	ubiquitin conjugating enzyme E2 I	mus musculus	6	8	6	6	6	11	7	5	11	8	8	5	6	2	4	10	4	1	6	6	3	4	9	5	4	2	4	2	10	4	5	4
	ENSMUSG00000015133	LRRK1	leucine rich repeat kinase 1	mus musculus	11	5	8	9	6	9	6	9	9	12	6	8	12	7	2	7	6	5	11	11	6	3	5	5	4	6	3	8	6	0	5	6
	ENSMUSG00000015143	ACTN1	actinin alpha 1	mus musculus	1978	2297	1390	1036	2066	2418	2485	2294	1896	1847	1555	1845	2181	1296	1702	1747	953	865	1083	904	1299	1265	2069	1128	760	582	964	847	1076	524	940	823
	ENSMUSG00000015149	SIRT2	sirtuin 2	mus musculus	1	10	1	3	8	9	10	11	6	9	5	16	9	3	2	5	14	8	6	9	9	11	12	1	7	3	12	12	9	7	17	4
	ENSMUSG00000015165	HNRNPL	heterogeneous nuclear ribonucleoprotein L	mus musculus	770	799	613	408	648	872	635	630	652	672	561	610	702	524	536	557	375	353	469	487	420	374	476	300	418	290	446	384	411	268	464	357
	ENSMUSG00000015176	Nolc1	nucleolar and coiled-body phosphoprotein 1	mus musculus	129	146	143	123	131	149	131	107	106	110	90	114	129	76	105	114	45	52	87	70	59	47	93	49	53	45	70	60	73	28	42	47
	ENSMUSG00000015189	CASD1	CAS1 domain containing 1	mus musculus	98	101	62	52	72	95	51	56	91	110	83	88	102	77	89	83	58	85	75	71	89	73	54	29	96	85	90	73	115	69	90	81
	ENSMUSG00000015202	CNKSR3	CNKSR family member 3	mus musculus	8	6	16	3	8	14	4	2	10	13	7	15	8	8	11	9	4	4	16	8	8	10	4	2	8	7	14	5	6	1	10	9
	ENSMUSG00000015214	MTMR1	myotubularin related protein 1	mus musculus	25	27	15	14	34	40	18	29	37	30	29	23	30	20	22	17	28	19	17	19	17	21	21	12	25	12	22	27	12	12	28	19
	ENSMUSG00000015222	MAP2	microtubule associated protein 2	mus musculus	2	1	3	1	1	2	1	2	1	2	3	3	2	0	0	1	2	2	4	1	1	4	2	0	0	2	0	0	2	2	2	2
	ENSMUSG00000015224	Cyp2j9	cytochrome P450, family 2, subfamily j, polypeptide 9	mus musculus	4	0	1	3	4	0	2	0	6	3	1	3	1	0	2	1	3	2	2	3	2	2	1	1	1	0	6	1	0	1	3	2
	ENSMUSG00000015243	ABCA1	ATP binding cassette subfamily A member 1	mus musculus	135	146	95	47	180	228	168	183	246	259	258	255	249	144	149	154	141	263	153	160	259	256	181	75	351	218	343	250	288	225	336	268
	ENSMUSG00000015247	NIPSNAP3A	nipsnap homolog 3A	mus musculus	1	6	2	1	8	10	2	3	6	3	6	10	4	2	3	6	5	3	2	2	10	5	1	0	5	0	4	6	1	1	5	3
	ENSMUSG00000015289	Lage3	L antigen family, member 3	mus musculus	8	9	8	4	5	12	11	3	10	7	3	7	9	7	0	4	4	2	5	5	4	4	3	2	3	1	5	11	3	3	3	1
	ENSMUSG00000015290	UBL4A	ubiquitin like 4A	mus musculus	99	123	79	38	82	115	91	83	89	81	63	76	105	71	86	95	57	32	57	39	61	45	45	37	33	37	60	41	48	20	54	45
	ENSMUSG00000015291	GDI1	GDP dissociation inhibitor 1	mus musculus	159	184	126	86	156	202	118	115	201	179	132	172	201	148	145	144	150	111	190	148	162	152	162	88	167	136	197	177	156	90	165	153
	ENSMUSG00000015305	SASH1	SAM and SH3 domain containing 1	mus musculus	51	91	49	34	73	76	45	54	74	83	58	70	79	48	42	56	29	31	48	37	41	41	48	38	52	32	63	50	59	32	64	48
	ENSMUSG00000015312	GADD45B	growth arrest and DNA damage inducible beta	mus musculus	93	100	125	104	60	76	61	59	69	84	50	60	97	45	63	72	114	95	138	97	72	70	76	66	118	83	104	92	124	67	142	98
	ENSMUSG00000015337	ENDOG	endonuclease G	mus musculus	78	87	68	43	71	95	71	77	71	56	61	60	85	46	43	51	34	28	49	48	41	43	53	22	36	30	61	55	60	26	47	31
	ENSMUSG00000015340	CYBB	cytochrome b-245 beta chain	mus musculus	3	9	4	4	4	13	8	7	8	12	6	10	5	9	2	7	20	15	9	9	11	12	6	1	8	6	6	7	6	3	10	5
	ENSMUSG00000015354	PCOLCE2	procollagen C-endopeptidase enhancer 2	mus musculus	26	44	28	13	40	55	31	24	52	46	23	27	39	23	37	25	25	33	32	38	34	33	39	18	33	22	47	31	10	16	43	33
	ENSMUSG00000015357	CLPX	caseinolytic mitochondrial matrix peptidase chaperone subunit X	mus musculus	56	65	59	38	59	83	63	54	72	53	47	82	64	47	61	41	64	42	43	45	63	34	47	34	72	38	63	56	45	45	64	50
	ENSMUSG00000015363	TRABD	TraB domain containing	mus musculus	84	89	52	27	62	69	110	87	63	60	46	69	77	45	61	64	30	21	40	35	22	24	62	31	25	18	37	32	26	24	38	17
	ENSMUSG00000015377	DENND6B	DENN domain containing 6B	mus musculus	31	34	26	16	30	30	27	36	64	42	27	20	47	25	43	13	27	19	33	30	22	13	29	16	33	21	28	30	36	30	43	32
	ENSMUSG00000015474	PPT2	palmitoyl-protein thioesterase 2	mus musculus	182	180	134	102	167	219	144	137	191	174	100	111	159	113	116	120	190	157	222	170	189	192	209	129	165	139	181	160	170	101	180	185
	ENSMUSG00000015476	Prrt1	proline-rich transmembrane protein 1	mus musculus	6	6	4	3	0	4	1	3	6	3	3	4	5	2	5	5	6	5	7	5	9	8	8	2	5	2	5	5	7	5	5	5
	ENSMUSG00000015488	CACFD1	calcium channel flower domain containing 1	mus musculus	6	14	4	5	3	6	5	5	1	5	5	6	7	4	6	5	2	6	3	1	4	3	5	2	4	4	6	8	7	3	7	3
	ENSMUSG00000015501	HIVEP2	HIVEP zinc finger 2	mus musculus	273	276	172	148	190	259	188	179	221	226	218	216	252	150	178	177	116	133	153	140	127	124	121	63	116	70	134	114	144	75	130	70
	ENSMUSG00000015522	ARNT	aryl hydrocarbon receptor nuclear translocator	mus musculus	85	104	57	36	90	110	82	75	121	98	65	95	96	63	79	79	51	46	76	61	74	66	86	46	63	49	108	65	40	46	78	60
	ENSMUSG00000015536	MOCS2	molybdenum cofactor synthesis 2	mus musculus	47	48	32	26	43	69	38	34	58	57	35	43	70	37	49	36	57	48	52	34	27	46	40	18	61	37	48	32	62	31	56	55
	ENSMUSG00000015542	NAT9	N-acetyltransferase 9 (putative)	mus musculus	3	11	1	0	3	2	6	4	3	3	3	2	2	2	1	1	4	1	4	4	3	4	3	2	4	2	3	2	0	5	5	1
	ENSMUSG00000015568	LPL	lipoprotein lipase	mus musculus	1503	1690	1274	1003	1264	1633	1669	1685	1138	1056	1046	1064	1383	1100	1014	1042	864	808	1261	1231	1127	1041	2022	1382	499	441	823	699	663	407	711	626
	ENSMUSG00000015575	ATP6V0E1	ATPase H+ transporting V0 subunit e1	mus musculus	304	287	195	143	252	303	198	175	275	268	181	246	271	201	223	241	219	214	272	254	289	210	243	125	243	181	296	246	227	147	320	267
	ENSMUSG00000015597	ZNF318	zinc finger protein 318	mus musculus	120	178	101	77	143	178	99	107	128	117	115	123	153	91	132	137	132	161	116	96	119	114	167	79	172	116	144	115	203	97	173	138
	ENSMUSG00000015605	SRF	serum response factor	mus musculus	322	347	205	199	295	321	222	227	293	286	220	266	330	230	227	227	219	212	265	249	256	251	236	173	244	200	269	223	270	183	256	222
	ENSMUSG00000015619	GATA3	GATA binding protein 3	mus musculus	94	119	36	28	82	143	60	76	128	143	101	111	148	93	98	89	64	92	49	42	80	73	60	38	101	62	90	77	85	57	111	90
	ENSMUSG00000015647	LAMA5	laminin subunit alpha 5	mus musculus	7	6	6	4	5	8	9	6	7	12	2	1	4	3	5	3	2	6	3	5	7	8	5	2	0	2	10	4	9	2	8	5
	ENSMUSG00000015652	STEAP1	STEAP family member 1	mus musculus	64	72	46	38	63	70	58	50	71	75	47	46	68	60	49	51	48	38	52	53	52	37	51	30	67	31	50	57	43	34	52	49
	ENSMUSG00000015653	STEAP2	STEAP2 metalloreductase	mus musculus	8	5	8	1	3	8	5	5	4	4	6	4	7	5	6	8	4	3	4	5	9	7	4	1	7	2	4	2	2	1	6	6
	ENSMUSG00000015656	HSPA8	heat shock protein family A (Hsp70) member 8	mus musculus	58	39	41	21	33	68	56	47	35	33	41	44	53	31	43	34	17	23	16	38	35	38	25	10	20	15	24	28	25	15	33	31
	ENSMUSG00000015668	PDZD11	PDZ domain containing 11	mus musculus	39	48	40	21	50	46	37	27	54	54	43	37	50	25	35	44	28	14	34	31	37	18	32	19	33	17	23	21	22	21	34	37
	ENSMUSG00000015671	PSMA2	proteasome 20S subunit alpha 2	mus musculus	374	413	259	211	331	448	311	303	412	399	287	335	405	320	295	268	244	227	275	291	236	228	246	158	283	212	282	259	244	189	308	275
	ENSMUSG00000015672	MRPL32	mitochondrial ribosomal protein L32	mus musculus	202	225	148	111	165	246	186	147	197	194	122	162	181	139	172	132	116	96	145	126	123	108	108	83	115	103	157	119	125	84	157	123
	ENSMUSG00000015697	SETDB1	SET domain bifurcated histone lysine methyltransferase 1	mus musculus	24	36	19	14	28	40	27	26	24	29	22	24	32	24	16	20	17	29	32	23	23	23	27	13	18	17	14	15	29	9	25	33
	ENSMUSG00000015709	ARNT2	aryl hydrocarbon receptor nuclear translocator 2	mus musculus	120	161	185	177	85	104	49	53	82	89	53	72	77	69	63	68	30	41	106	91	47	35	41	28	25	21	37	29	27	16	26	33
	ENSMUSG00000015711	PRUNE1	prune exopolyphosphatase 1	mus musculus	12	13	7	4	7	21	17	12	14	12	6	11	8	5	10	4	9	9	8	9	11	10	7	4	9	4	3	4	7	3	12	4
	ENSMUSG00000015714	CERS2	ceramide synthase 2	mus musculus	83	82	46	31	70	74	59	74	90	101	63	58	88	66	60	38	78	53	61	62	54	60	69	35	93	68	103	56	78	70	105	96
	ENSMUSG00000015733	CAPZA2	capping actin protein of muscle Z-line subunit alpha 2	mus musculus	1619	1815	1293	957	1587	1996	1347	1288	1655	1555	1136	1350	1588	1226	1311	1243	992	841	1219	1145	1130	1082	1117	630	976	723	1164	1020	979	657	1096	990
	ENSMUSG00000015745	PLEKHO1	pleckstrin homology domain containing O1	mus musculus	73	65	61	50	60	67	56	48	51	46	27	50	50	41	35	48	35	35	36	37	31	32	45	28	43	34	53	37	45	37	46	46
	ENSMUSG00000015747	VPS45	vacuolar protein sorting 45 homolog	mus musculus	21	24	20	9	21	21	12	9	25	16	12	21	25	11	14	23	7	10	18	14	10	12	14	12	20	15	9	13	10	13	13	11
	ENSMUSG00000015748	PRPF3	pre-mRNA processing factor 3	mus musculus	124	148	146	115	158	183	113	108	115	129	126	139	163	81	141	140	97	79	117	73	92	113	95	70	109	86	93	100	125	65	92	78
	ENSMUSG00000015749	Anp32e	acidic (leucine-rich) nuclear phosphoprotein 32 family, member E	mus musculus	408	414	293	203	282	365	344	324	335	328	240	309	354	268	314	278	118	117	139	138	130	136	163	71	153	121	173	143	99	93	184	135
	ENSMUSG00000015750	APH1A	aph-1 homolog A, gamma-secretase subunit	mus musculus	45	50	33	27	54	48	28	15	42	39	41	59	51	30	35	45	32	41	40	26	33	46	26	22	32	31	42	39	55	27	44	41
	ENSMUSG00000015755	TAB2	TGF-beta activated kinase 1 (MAP3K7) binding protein 2	mus musculus	352	431	225	157	355	543	344	299	441	416	334	375	438	302	245	262	309	362	254	270	411	381	273	124	394	217	401	294	254	278	341	295
	ENSMUSG00000015757	PPIL4	peptidylprolyl isomerase like 4	mus musculus	121	137	129	98	121	158	101	99	119	114	90	86	125	91	111	93	106	64	130	109	101	95	100	69	108	83	105	88	118	64	105	105
	ENSMUSG00000015759	CNIH1	cornichon family AMPA receptor auxiliary protein 1	mus musculus	94	100	61	42	72	92	65	59	100	67	62	86	92	74	84	64	60	58	67	50	49	68	56	29	69	39	61	48	65	32	43	37
	ENSMUSG00000015766	EPS8	epidermal growth factor receptor pathway substrate 8	mus musculus	1889	1916	979	789	1686	2160	1120	1101	1457	1393	961	988	1398	1059	1210	1106	903	818	755	625	886	868	750	532	729	523	679	517	645	390	582	523
	ENSMUSG00000015776	MED22	mediator complex subunit 22	mus musculus	3	0	2	1	1	2	1	1	2	0	0	0	1	0	1	0	2	0	1	1	2	0	0	0	1	0	2	4	0	2	3	0
	ENSMUSG00000015790	SURF1	SURF1 cytochrome c oxidase assembly factor	mus musculus	0	5	0	5	3	5	4	4	1	2	2	5	1	1	1	0	2	0	4	0	0	0	4	1	5	1	2	0	0	0	1	4
	ENSMUSG00000015804	MED28	mediator complex subunit 28	mus musculus	3	2	1	1	1	3	2	0	2	3	1	1	0	0	5	4	3	1	2	2	6	2	2	0	0	1	1	0	1	2	0	1
	ENSMUSG00000015806	QDPR	quinoid dihydropteridine reductase	mus musculus	130	148	98	67	111	119	98	105	123	105	70	99	111	86	101	110	80	71	81	76	103	86	88	54	88	63	92	84	91	53	94	84
	ENSMUSG00000015837	SQSTM1	sequestosome 1	mus musculus	50	58	43	26	52	69	59	56	53	61	54	44	37	36	49	46	66	58	38	39	52	45	61	54	61	41	49	38	62	34	42	49
	ENSMUSG00000015839	NFE2L2	nuclear factor, erythroid 2 like 2	mus musculus	562	702	520	401	609	785	634	580	747	778	578	659	794	608	656	598	559	554	681	599	604	548	762	534	577	454	735	623	582	446	736	634
	ENSMUSG00000015846	RXRA	retinoid X receptor alpha	mus musculus	69	62	56	46	82	95	38	49	79	115	131	138	109	77	71	84	84	78	77	92	110	109	62	29	144	101	187	128	152	76	112	127
	ENSMUSG00000015850	ADAMTSL4	ADAMTS like 4	mus musculus	6	12	8	9	9	12	6	7	8	13	7	9	9	5	5	5	8	8	10	6	20	12	17	9	11	6	8	6	13	6	10	7
	ENSMUSG00000015880	NCAPG	non-SMC condensin I complex subunit G	mus musculus	24	30	37	22	29	43	28	31	17	19	22	26	17	11	17	23	0	5	6	7	2	3	5	6	1	2	4	6	2	0	2	3
	ENSMUSG00000015882	LCORL	ligand dependent nuclear receptor corepressor like	mus musculus	165	179	76	69	125	188	144	162	212	211	140	153	214	159	134	135	132	123	100	123	163	195	210	128	123	96	138	137	137	87	164	141
	ENSMUSG00000015889	LTA4H	leukotriene A4 hydrolase	mus musculus	15	20	17	15	20	42	26	30	41	29	21	32	25	16	21	12	22	16	25	37	29	33	22	6	25	15	25	23	7	16	46	24
	ENSMUSG00000015932	DSTN	destrin, actin depolymerizing factor	mus musculus	457	545	343	280	505	614	379	376	517	505	401	518	580	397	453	511	347	263	432	320	396	384	390	229	311	298	420	367	460	188	442	363
	ENSMUSG00000015937	MACROH2A1	macroH2A.1 histone	mus musculus	57	76	42	31	69	74	45	21	72	58	57	55	61	46	59	49	48	43	45	54	38	47	28	12	46	36	50	42	43	29	62	39
	ENSMUSG00000015943	BOLA1	bolA family member 1	mus musculus	19	28	18	12	15	17	8	19	18	15	21	18	30	19	17	17	13	13	26	18	24	12	17	7	10	11	17	7	20	6	17	13
	ENSMUSG00000015947	FCGR1A	Fc fragment of IgG receptor Ia	mus musculus	2	1	2	0	2	2	3	2	2	3	3	0	3	0	1	1	2	1	2	5	2	4	1	1	4	1	2	1	1	0	1	4
	ENSMUSG00000015950	NCF1	neutrophil cytosolic factor 1	mus musculus	0	0	0	2	1	2	0	0	2	0	0	4	0	1	0	2	1	5	3	0	1	2	1	0	1	3	3	1	0	0	0	1
	ENSMUSG00000015961	ADSS2	adenylosuccinate synthase 2	mus musculus	90	113	79	54	116	117	104	90	79	97	69	88	90	59	88	80	33	49	67	46	83	54	53	29	50	41	59	47	55	31	64	48
	ENSMUSG00000015971	ACTR8	actin related protein 8	mus musculus	34	42	14	18	32	50	38	36	38	26	24	33	42	23	26	25	30	19	29	26	25	30	38	23	24	10	31	27	33	33	31	25
	ENSMUSG00000015994	FNTA	farnesyltransferase, CAAX box, alpha	mus musculus	93	128	109	72	104	127	100	102	114	110	103	104	98	76	94	91	75	81	81	97	91	74	113	58	81	64	114	67	101	47	110	86
	ENSMUSG00000016018	MTREX	Mtr4 exosome RNA helicase	mus musculus	126	145	110	97	130	181	130	123	171	156	127	160	139	114	119	119	97	74	107	94	89	114	125	53	102	87	94	80	118	59	116	89
	ENSMUSG00000016028	CELSR1	cadherin EGF LAG seven-pass G-type receptor 1	mus musculus	2	1	1	2	0	4	0	0	1	1	2	0	2	5	2	2	0	0	0	0	2	3	2	0	1	0	2	1	2	0	1	0
	ENSMUSG00000016128	STARD13	StAR related lipid transfer domain containing 13	mus musculus	50	53	48	28	36	49	38	37	43	40	44	42	29	26	31	30	24	30	47	63	37	21	32	25	24	18	31	22	17	18	25	24
	ENSMUSG00000016181	UTP25	UTP25 small subunit processor component	mus musculus	18	14	17	9	21	19	11	14	7	16	8	9	13	12	10	11	8	8	8	2	6	12	7	7	14	7	9	4	15	6	10	9
	ENSMUSG00000016194	HSD11B1	hydroxysteroid 11-beta dehydrogenase 1	mus musculus	4	1	1	0	2	1	0	0	0	3	1	0	2	1	0	1	7	4	3	3	1	0	3	0	11	12	7	3	9	7	11	11
	ENSMUSG00000016200	SYT14	synaptotagmin 14	mus musculus	1	1	2	1	67	71	0	1	0	1	0	0	1	0	0	2	0	2	4	3	58	60	0	1	0	0	0	0	1	0	0	0
	ENSMUSG00000016239	LONRF3	LON peptidase N-terminal domain and ring finger 3	mus musculus	1	1	1	1	0	0	2	1	1	2	0	1	3	3	2	2	0	1	1	1	0	0	2	2	2	3	2	2	2	1	1	1
	ENSMUSG00000016252	Atp5e	ATP synthase, H+ transporting, mitochondrial F1 complex, epsilon subunit	mus musculus	141	146	101	57	114	156	130	123	174	167	97	126	146	145	115	96	115	61	119	118	112	81	105	55	96	70	115	100	102	52	128	97
	ENSMUSG00000016256	CTSZ	cathepsin Z	mus musculus	47	57	34	30	45	63	64	78	68	69	51	50	65	45	36	30	83	80	65	76	87	73	88	43	69	68	90	66	43	51	99	72
	ENSMUSG00000016257	PRELID3B	PRELI domain containing 3B	mus musculus	329	347	230	175	334	347	275	263	303	333	248	291	341	243	295	303	187	172	195	156	205	187	211	139	243	172	247	187	305	150	209	203
	ENSMUSG00000016308	UBE2A	ubiquitin conjugating enzyme E2 A	mus musculus	216	258	148	105	184	245	220	212	256	233	138	164	243	237	179	157	157	93	177	170	157	124	177	101	169	111	171	152	123	92	182	148
	ENSMUSG00000016319	SLC25A5	solute carrier family 25 member 5	mus musculus	373	435	272	205	330	464	443	408	423	448	319	374	377	317	299	246	196	156	177	208	189	174	254	133	195	117	213	198	97	143	218	179
	ENSMUSG00000016349	EEF1A2	eukaryotic translation elongation factor 1 alpha 2	mus musculus	44	39	41	31	46	49	30	23	32	32	24	29	33	25	40	27	35	41	51	34	35	37	42	31	45	33	40	28	49	17	46	35
	ENSMUSG00000016382	PLS3	plastin 3	mus musculus	158	149	136	116	123	134	126	147	160	129	122	106	166	124	107	123	68	47	109	104	83	82	132	87	70	55	91	68	62	41	73	85
	ENSMUSG00000016409	NKAP	NFKB activating protein	mus musculus	218	223	180	139	178	221	142	188	189	185	170	171	208	171	173	167	84	82	116	128	109	89	162	91	101	107	132	96	120	76	126	113
	ENSMUSG00000016427	NDUFA1	NADH:ubiquinone oxidoreductase subunit A1	mus musculus	346	395	282	178	373	475	374	334	474	419	313	392	441	366	322	257	445	282	443	541	408	371	538	303	497	388	516	465	244	341	559	446
	ENSMUSG00000016458	WT1	WT1 transcription factor	mus musculus	6	8	28	18	1	7	3	1	1	2	0	0	0	0	0	2	5	1	55	49	3	1	7	17	2	1	1	1	1	0	4	0
	ENSMUSG00000016477	E2F3	E2F transcription factor 3	mus musculus	246	296	185	188	237	335	227	207	330	289	223	245	283	199	229	221	218	201	194	185	172	202	206	121	287	171	300	211	297	188	308	222
	ENSMUSG00000016481	CR1L	complement C3b/C4b receptor 1 like	mus musculus	76	98	67	44	68	87	49	75	94	90	71	69	66	78	66	57	41	60	40	42	50	46	56	27	53	37	60	53	46	36	54	44
	ENSMUSG00000016487	PPFIBP1	PPFIA binding protein 1	mus musculus	215	228	115	87	213	305	254	247	220	209	159	146	191	133	135	126	145	122	90	110	150	137	180	87	165	103	153	121	101	87	131	93
	ENSMUSG00000016495	PLGRKT	plasminogen receptor with a C-terminal lysine	mus musculus	30	42	19	15	41	65	25	20	47	37	27	28	35	28	24	15	32	20	22	52	27	38	19	9	37	17	38	34	4	19	46	28
	ENSMUSG00000016503	GTF3A	general transcription factor IIIA	mus musculus	39	52	23	24	24	44	26	32	36	27	27	32	37	31	29	22	19	15	40	28	33	39	29	8	25	23	30	23	37	26	33	30
	ENSMUSG00000016510	MTIF3	mitochondrial translational initiation factor 3	mus musculus	4	2	0	0	2	1	2	0	1	3	1	0	1	0	4	0	5	2	3	4	2	3	0	0	1	1	0	0	2	1	2	0
	ENSMUSG00000016520	LNX2	ligand of numb-protein X 2	mus musculus	63	64	42	34	48	56	53	48	56	59	54	53	61	43	45	43	35	36	50	45	36	37	41	28	55	34	57	37	49	38	47	43
	ENSMUSG00000016524	IL19	interleukin 19	mus musculus	3	5	1	5	0	0	0	0	8	9	7	6	5	1	4	3	3	2	14	12	0	0	1	1	1	2	4	6	4	3	5	7
	ENSMUSG00000016526	DYRK3	dual specificity tyrosine phosphorylation regulated kinase 3	mus musculus	25	26	15	13	16	23	9	6	12	8	9	14	15	11	11	12	17	11	19	20	14	12	18	3	8	11	16	17	10	0	17	10
	ENSMUSG00000016528	MAPKAPK2	MAPK activated protein kinase 2	mus musculus	397	447	251	216	360	432	266	237	448	429	327	376	467	324	332	380	322	267	338	319	311	292	287	171	370	277	350	329	364	233	364	330
	ENSMUSG00000016529	IL10	interleukin 10	mus musculus	10	9	4	8	0	0	0	0	7	9	2	4	9	1	2	8	3	0	9	13	0	0	0	0	6	1	3	1	0	1	3	1
	ENSMUSG00000016534	LAMP2	lysosomal associated membrane protein 2	mus musculus	503	524	396	305	487	594	562	540	611	567	413	511	568	388	435	403	449	456	568	507	544	489	761	432	600	419	634	525	610	386	572	466
	ENSMUSG00000016541	ATXN10	ataxin 10	mus musculus	333	321	204	158	277	350	221	203	371	350	283	304	365	316	261	277	247	160	296	261	286	292	175	88	199	180	267	259	230	162	336	246
	ENSMUSG00000016554	EIF3D	eukaryotic translation initiation factor 3 subunit D	mus musculus	524	551	413	390	412	533	398	455	440	449	362	369	477	397	336	355	316	239	383	395	313	312	356	239	301	224	359	271	365	228	332	269
	ENSMUSG00000016559	H3-3A/H3-3B	H3.3 histone A	mus musculus	674	699	600	456	626	779	562	488	620	564	477	485	677	514	500	506	360	301	569	559	419	359	469	296	416	282	428	363	389	291	457	380
	ENSMUSG00000016619	NUP50	nucleoporin 50	mus musculus	93	87	74	58	69	85	82	72	69	59	64	73	78	53	62	71	29	34	52	39	42	52	57	35	57	33	59	41	67	24	47	47
	ENSMUSG00000016624	PHF21B	PHD finger protein 21B	mus musculus	191	185	103	91	145	204	118	117	150	116	100	115	174	93	142	120	94	107	140	116	141	117	114	46	134	100	164	127	172	98	172	137
	ENSMUSG00000016637	IFT27	intraflagellar transport 27	mus musculus	37	41	32	16	45	46	31	30	47	30	27	23	41	30	27	19	32	20	34	43	23	27	32	19	43	24	34	20	17	20	47	29
	ENSMUSG00000016664	PACSIN2	protein kinase C and casein kinase substrate in neurons 2	mus musculus	26	35	23	18	39	34	25	14	25	24	21	39	42	17	24	20	16	12	28	13	17	14	15	10	21	8	21	17	15	14	23	15
	ENSMUSG00000016757	TTLL12	tubulin tyrosine ligase like 12	mus musculus	51	49	39	39	49	57	83	65	56	65	34	59	47	32	41	40	31	45	37	26	48	45	48	21	40	29	43	43	34	32	45	35
	ENSMUSG00000016831	TOX4	TOX high mobility group box family member 4	mus musculus	56	63	50	35	53	69	35	37	39	43	38	57	50	43	46	41	33	28	41	39	42	35	47	24	43	18	43	33	35	20	43	30
	ENSMUSG00000016833	MRPS18C	mitochondrial ribosomal protein S18C	mus musculus	131	137	107	61	111	149	97	90	106	109	84	90	119	108	69	67	61	47	87	99	69	54	95	60	81	65	86	62	82	59	70	57
	ENSMUSG00000016921	SRSF6	serine and arginine rich splicing factor 6	mus musculus	465	495	424	316	438	517	350	325	465	455	287	366	434	300	355	318	219	194	284	257	233	263	185	110	280	179	264	219	330	200	313	220
	ENSMUSG00000016933	PLCG1	phospholipase C gamma 1	mus musculus	246	297	241	193	231	288	254	215	263	262	197	278	289	158	210	246	181	170	199	188	175	191	204	121	170	125	173	163	205	108	217	181
	ENSMUSG00000016940	KCTD2	potassium channel tetramerization domain containing 2	mus musculus	6	8	11	4	13	8	7	4	15	11	7	8	12	12	8	8	13	8	10	13	13	5	9	4	15	12	5	16	16	7	14	13
	ENSMUSG00000016942	TMPRSS6	transmembrane serine protease 6	mus musculus	19	17	16	8	19	28	14	10	34	27	7	12	29	17	29	24	21	18	16	21	17	16	4	5	18	17	14	11	31	15	28	19
	ENSMUSG00000016946	KCTD5	potassium channel tetramerization domain containing 5	mus musculus	123	129	81	44	105	156	120	93	151	135	80	103	125	84	92	86	68	69	52	83	63	74	76	40	81	69	106	76	54	57	102	73
	ENSMUSG00000016984	ETAA1	ETAA1 activator of ATR kinase	mus musculus	15	26	13	14	17	24	15	18	13	14	14	17	14	8	9	10	4	10	9	6	12	16	8	6	9	4	10	5	8	6	9	8
	ENSMUSG00000016995	MATN4	matrilin 4	mus musculus	15	18	13	5	15	21	11	9	14	9	6	14	19	10	17	11	7	15	4	6	1	0	6	1	6	4	6	6	2	7	10	5
	ENSMUSG00000017002	SLPI	secretory leukocyte peptidase inhibitor	mus musculus	30	33	27	21	22	21	3	1	6	3	6	8	8	6	5	7	86	94	81	82	59	43	11	5	26	17	17	13	26	21	25	27
	ENSMUSG00000017009	SDC4	syndecan 4	mus musculus	294	372	191	164	262	337	286	211	343	311	313	390	435	242	311	350	210	245	268	248	268	252	290	194	224	172	335	283	285	177	308	253
	ENSMUSG00000017119	NBR1	NBR1 autophagy cargo receptor	mus musculus	174	141	179	152	211	244	109	122	129	133	111	116	138	90	96	119	96	83	164	164	145	129	134	85	126	76	123	95	146	75	104	86
	ENSMUSG00000017132	CYTH1	cytohesin 1	mus musculus	14	25	11	8	18	27	24	11	31	18	9	18	19	12	14	13	20	17	16	19	24	19	25	12	22	20	21	25	18	10	26	19
	ENSMUSG00000017144	RND3	Rho family GTPase 3	mus musculus	39	48	55	34	42	64	41	25	40	36	29	34	44	32	40	41	16	12	62	46	14	20	26	24	23	8	28	21	17	17	23	21
	ENSMUSG00000017146	BRCA1	BRCA1 DNA repair associated	mus musculus	70	74	104	92	104	127	48	51	49	65	39	50	63	40	41	61	74	48	89	79	68	58	41	30	64	36	48	43	56	43	49	60
	ENSMUSG00000017167	CNTNAP1	contactin associated protein 1	mus musculus	11	13	12	8	20	10	7	8	24	13	12	8	13	6	8	10	12	15	25	18	27	19	22	1	30	13	21	21	21	15	22	22
	ENSMUSG00000017176	NT5C3B	5'-nucleotidase, cytosolic IIIB	mus musculus	4	3	2	4	4	5	0	1	4	2	4	3	3	1	1	3	0	2	1	7	1	2	2	0	6	1	4	2	3	2	2	2
	ENSMUSG00000017188	COA3	cytochrome c oxidase assembly factor 3	mus musculus	93	119	138	94	116	156	96	88	90	80	47	66	108	88	64	56	67	58	140	140	94	101	98	47	74	53	68	63	67	49	89	68
	ENSMUSG00000017195	ZPBP2	zona pellucida binding protein 2	mus musculus	23	23	19	18	30	28	11	12	13	15	20	16	12	10	9	17	16	26	12	19	17	18	11	9	17	8	14	19	16	10	11	11
	ENSMUSG00000017210	MED24	mediator complex subunit 24	mus musculus	13	14	17	15	18	23	6	7	10	11	8	14	8	8	5	7	6	8	17	15	12	11	4	3	9	4	7	4	10	9	10	4
	ENSMUSG00000017221	PSMD3	proteasome 26S subunit, non-ATPase 3	mus musculus	2672	2643	3157	2673	3147	3737	1484	1385	3054	2910	2783	3187	3417	2294	2833	2967	1608	1542	3462	3067	2491	2245	1247	748	2649	2215	2693	2247	2421	1476	2883	2581
	ENSMUSG00000017264	EXOSC10	exosome component 10	mus musculus	8	9	12	7	8	11	6	7	9	4	9	8	7	2	5	12	3	4	4	8	4	3	6	1	4	3	2	3	9	2	5	6
	ENSMUSG00000017286	GLOD4	glyoxalase domain containing 4	mus musculus	68	68	57	51	72	77	68	54	65	52	47	78	62	45	34	36	43	44	74	61	63	44	63	41	55	36	43	51	35	25	60	39
	ENSMUSG00000017288	VPS53	VPS53 subunit of GARP complex	mus musculus	29	41	30	10	28	57	24	21	32	35	24	37	36	21	37	27	23	35	49	28	26	24	15	16	30	16	30	28	29	13	34	17
	ENSMUSG00000017291	TAOK1	TAO kinase 1	mus musculus	345	428	304	233	355	429	271	324	439	435	338	371	442	287	307	334	270	278	315	244	280	308	332	190	397	251	361	265	363	197	390	324
	ENSMUSG00000017299	DNTTIP1	deoxynucleotidyltransferase terminal interacting protein 1	mus musculus	149	157	126	79	115	147	137	111	119	110	98	107	124	102	109	112	78	63	131	96	88	77	95	67	104	62	96	94	113	49	123	94
	ENSMUSG00000017307	ACOT8	acyl-CoA thioesterase 8	mus musculus	39	37	31	24	30	49	38	31	67	52	29	44	35	46	34	36	38	38	29	39	31	34	50	33	59	47	70	55	59	51	52	47
	ENSMUSG00000017376	NLK	nemo like kinase	mus musculus	165	220	141	99	173	236	147	133	357	350	254	263	355	263	280	289	166	160	207	158	205	182	161	70	338	238	359	308	340	190	364	344
	ENSMUSG00000017386	TRAF4	TNF receptor associated factor 4	mus musculus	150	186	111	88	177	197	114	99	269	279	247	272	318	224	245	273	101	110	119	91	122	125	84	41	192	119	212	195	266	125	209	185
	ENSMUSG00000017404	RPL19	ribosomal protein L19	mus musculus	378	416	326	210	373	457	286	257	262	250	203	270	289	243	211	209	258	193	311	355	274	245	229	148	159	126	208	156	140	123	199	160
	ENSMUSG00000017405	NEK8	NIMA related kinase 8	mus musculus	6	6	6	4	5	7	6	9	10	17	5	8	10	7	7	8	3	3	12	4	2	3	7	1	3	4	5	4	6	4	7	4
	ENSMUSG00000017412	CACNB4	calcium voltage-gated channel auxiliary subunit beta 4	mus musculus	28	26	13	12	21	20	6	10	21	15	3	8	12	8	10	10	46	38	22	18	41	40	21	9	39	12	38	21	29	15	35	27
	ENSMUSG00000017417	PLXDC1	plexin domain containing 1	mus musculus	1	1	2	0	2	3	0	3	2	1	2	0	1	0	1	1	1	0	1	0	2	1	3	2	0	1	3	0	2	0	1	1
	ENSMUSG00000017418	ARL5B	ADP ribosylation factor like GTPase 5B	mus musculus	37	58	17	21	60	52	44	43	52	46	34	32	41	34	40	33	53	58	36	27	59	57	60	33	48	35	60	41	49	32	53	40
	ENSMUSG00000017421	ZNF207	zinc finger protein 207	mus musculus	440	483	386	264	418	514	355	342	440	420	305	359	457	305	334	350	216	208	345	338	296	278	274	155	251	212	331	248	248	171	342	289
	ENSMUSG00000017428	PSMD11	proteasome 26S subunit, non-ATPase 11	mus musculus	597	616	450	328	506	663	527	525	643	634	467	540	633	449	486	435	454	445	486	546	430	420	419	201	630	431	479	422	378	370	679	539
	ENSMUSG00000017446	C1QTNF1	C1q and TNF related 1	mus musculus	41	42	37	27	6	4	0	0	8	8	47	47	67	46	28	34	29	19	49	52	4	2	4	2	3	7	72	50	53	34	41	43
	ENSMUSG00000017466	TIMP2	TIMP metallopeptidase inhibitor 2	mus musculus	555	606	408	314	546	650	913	883	1030	903	699	809	879	627	685	711	436	372	537	509	515	415	1057	670	899	703	1007	805	836	502	935	777
	ENSMUSG00000017478	ZC3H18	zinc finger CCCH-type containing 18	mus musculus	370	405	353	282	338	462	323	325	330	296	286	333	386	267	300	312	174	191	264	213	204	220	225	153	192	130	214	193	248	126	211	185
	ENSMUSG00000017485	TOP2B	DNA topoisomerase II beta	mus musculus	994	1001	752	614	885	1111	914	955	1064	991	872	939	1196	831	872	898	377	385	517	564	519	512	717	443	604	476	678	559	581	394	612	551
	ENSMUSG00000017491	RARB	retinoic acid receptor beta	mus musculus	19	16	8	5	3	10	7	3	8	5	6	5	4	5	9	10	18	10	12	5	6	2	8	6	5	6	5	6	6	3	7	7
	ENSMUSG00000017493	IGFBP4	insulin like growth factor binding protein 4	mus musculus	752	785	544	464	814	997	257	245	1136	1140	675	786	969	703	786	723	951	815	1458	1265	1363	1356	298	168	1128	1002	1218	963	975	602	1545	1288
	ENSMUSG00000017499	CDC6	cell division cycle 6	mus musculus	11	13	19	14	15	27	10	9	9	6	10	8	7	9	9	14	4	1	6	4	1	1	1	1	1	0	1	1	4	0	3	0
	ENSMUSG00000017548	SUZ12	SUZ12 polycomb repressive complex 2 subunit	mus musculus	229	280	232	161	258	304	245	201	205	216	175	246	278	181	250	254	142	168	164	136	182	169	147	110	168	118	184	120	211	97	153	135
	ENSMUSG00000017550	ATAD5	ATPase family AAA domain containing 5	mus musculus	24	38	30	34	39	37	30	29	29	22	28	31	38	19	24	32	5	5	6	6	10	8	13	5	8	2	3	4	4	3	5	3
	ENSMUSG00000017561	CRLF3	cytokine receptor like factor 3	mus musculus	2	6	1	5	4	4	3	4	3	3	2	2	0	0	3	3	0	4	3	2	2	5	2	0	3	1	0	1	3	3	4	1
	ENSMUSG00000017615	TNFAIP1	TNF alpha induced protein 1	mus musculus	22	32	28	17	17	18	23	13	51	55	45	61	47	28	48	48	17	15	23	19	15	14	16	7	31	14	36	26	45	19	45	38
	ENSMUSG00000017631	ABR	ABR activator of RhoGEF and GTPase	mus musculus	243	276	169	151	203	273	154	163	257	246	212	205	287	202	218	219	214	203	214	223	243	252	174	81	245	149	315	264	285	197	293	294
	ENSMUSG00000017664	SLC35C2	solute carrier family 35 member C2	mus musculus	40	35	29	27	40	56	46	38	57	55	40	57	51	44	39	40	39	28	48	34	51	39	57	33	48	42	63	46	61	38	55	63
	ENSMUSG00000017667	ZNF334	zinc finger protein 334	mus musculus	8	7	6	5	5	5	3	3	3	6	3	10	6	3	2	7	8	1	10	8	5	7	7	3	5	7	7	10	3	4	7	4
	ENSMUSG00000017670	ELMO2	engulfment and cell motility 2	mus musculus	187	201	143	95	142	180	173	152	141	147	116	140	176	118	136	131	102	100	139	134	125	123	150	87	115	90	125	107	103	72	127	112
	ENSMUSG00000017677	WSB1	WD repeat and SOCS box containing 1	mus musculus	60	67	65	34	47	63	57	37	243	202	131	172	226	163	184	175	46	36	73	59	39	36	73	38	216	153	247	236	278	181	266	206
	ENSMUSG00000017679	TTPAL	alpha tocopherol transfer protein like	mus musculus	69	83	64	46	72	84	51	58	59	68	61	60	71	64	38	51	48	36	62	59	55	52	50	25	45	32	56	34	35	30	51	48
	ENSMUSG00000017686	RHOT1	ras homolog family member T1	mus musculus	113	111	83	71	96	114	75	114	89	118	74	83	107	74	86	89	74	71	82	77	74	55	85	57	105	56	79	76	94	58	89	75
	ENSMUSG00000017697	ADA	adenosine deaminase	mus musculus	36	42	14	21	31	38	37	25	12	17	18	15	18	15	11	24	24	27	25	21	20	25	28	7	11	4	18	8	18	9	17	16
	ENSMUSG00000017707	SERINC3	serine incorporator 3	mus musculus	198	196	120	108	183	192	136	125	208	210	155	197	202	158	169	160	197	179	195	163	185	182	176	100	224	134	259	171	215	145	251	180
	ENSMUSG00000017715	PGS1	phosphatidylglycerophosphate synthase 1	mus musculus	15	14	12	4	13	18	9	12	14	16	7	16	13	11	8	5	18	12	14	14	16	14	13	7	11	8	11	15	8	10	7	16
	ENSMUSG00000017716	BIRC5	baculoviral IAP repeat containing 5	mus musculus	33	29	10	10	30	31	18	23	22	20	15	13	26	16	20	12	4	7	8	5	9	7	10	5	5	4	8	6	5	2	9	2
	ENSMUSG00000017721	PIGT	phosphatidylinositol glycan anchor biosynthesis class T	mus musculus	6	5	5	1	6	7	7	11	6	6	1	10	6	6	4	6	6	3	9	3	2	9	2	0	3	4	5	4	2	3	7	9
	ENSMUSG00000017724	ETV4	ETS variant transcription factor 4	mus musculus	26	33	14	15	23	34	14	25	23	28	22	17	29	23	21	21	4	16	9	6	18	10	6	3	4	2	15	16	18	8	11	14
	ENSMUSG00000017737	MMP9	matrix metallopeptidase 9	mus musculus	194	191	176	136	201	252	69	98	164	172	93	144	143	107	123	112	150	119	180	169	185	166	63	39	157	122	207	173	187	103	225	179
	ENSMUSG00000017740	SLC12A5	solute carrier family 12 member 5	mus musculus	26	37	15	15	30	47	28	21	57	38	53	61	51	27	40	44	30	28	36	24	58	57	42	21	86	58	48	54	74	36	77	66
	ENSMUSG00000017754	PLTP	phospholipid transfer protein	mus musculus	44	39	27	23	53	68	69	92	88	68	38	49	54	45	35	40	72	80	68	68	120	112	268	195	228	154	155	138	180	103	203	175
	ENSMUSG00000017756	SLC12A7	solute carrier family 12 member 7	mus musculus	130	136	98	82	113	168	109	96	166	134	128	124	140	93	113	111	135	154	151	134	137	148	156	103	195	132	152	114	233	102	161	124
	ENSMUSG00000017760	CTSA	cathepsin A	mus musculus	4	4	3	2	0	10	9	8	8	8	3	11	6	0	4	6	12	12	10	6	13	9	11	10	15	7	9	11	9	5	9	4
	ENSMUSG00000017764	ZSWIM1	zinc finger SWIM-type containing 1	mus musculus	1	3	2	2	0	5	0	2	3	0	1	5	0	1	3	5	1	4	2	2	2	5	1	2	2	1	2	1	1	0	3	2
	ENSMUSG00000017765	SLC12A4	solute carrier family 12 member 4	mus musculus	177	175	108	81	153	190	175	214	199	156	146	191	221	134	164	172	131	178	166	113	148	144	185	93	188	150	146	134	253	115	178	164
	ENSMUSG00000017774	MYO1C	myosin IC	mus musculus	478	552	361	330	379	460	422	412	398	394	338	382	490	315	380	398	334	367	407	327	390	343	390	259	287	230	358	277	351	189	364	308
	ENSMUSG00000017776	CRK	CRK proto-oncogene, adaptor protein	mus musculus	421	504	333	214	440	586	436	387	527	485	348	381	475	380	359	348	372	297	333	396	358	364	388	203	391	253	412	377	296	308	394	342
	ENSMUSG00000017778	Cox7c	cytochrome c oxidase subunit 7C	mus musculus	86	105	41	39	83	123	99	94	121	108	63	88	110	72	75	50	81	62	71	107	83	87	113	66	79	64	103	85	26	52	103	57
	ENSMUSG00000017781	PITPNA	phosphatidylinositol transfer protein alpha	mus musculus	981	995	529	400	788	988	758	677	1097	1088	799	945	1120	808	916	882	502	428	575	509	594	553	592	311	554	479	652	561	567	315	752	558
	ENSMUSG00000017801	MLX	MAX dimerization protein MLX	mus musculus	92	86	93	75	104	138	74	54	86	75	48	57	83	50	43	36	46	59	78	89	81	74	55	26	82	55	78	77	34	50	77	51
	ENSMUSG00000017802	RETREG3	reticulophagy regulator family member 3	mus musculus	4	9	11	7	12	11	7	5	7	9	8	6	7	3	5	0	6	9	17	4	14	11	9	2	8	2	7	5	9	5	6	9
	ENSMUSG00000017831	RAB5A	RAB5A, member RAS oncogene family	mus musculus	4	9	4	2	5	10	4	4	4	5	7	4	4	4	4	4	2	2	5	1	4	3	5	1	6	1	4	5	4	3	3	2
	ENSMUSG00000017837	NKIRAS2	NFKB inhibitor interacting Ras like 2	mus musculus	80	82	100	70	99	137	49	46	55	72	61	51	74	50	60	59	50	54	105	102	99	80	51	31	67	52	79	56	94	40	95	62
	ENSMUSG00000017843	Ppp2r5c	protein phosphatase 2, regulatory subunit B', gamma	mus musculus	177	185	121	110	166	189	206	158	183	167	129	153	188	141	143	142	111	129	124	158	102	113	167	109	155	101	128	125	150	91	128	136
	ENSMUSG00000017858	IFT52	intraflagellar transport 52	mus musculus	21	41	22	25	33	28	27	24	22	28	15	19	27	21	23	33	12	16	17	14	19	23	33	15	16	16	16	21	22	6	21	13
	ENSMUSG00000017861	MYBL2	MYB proto-oncogene like 2	mus musculus	9	1	3	7	1	5	1	5	5	1	1	2	3	3	1	2	1	0	0	0	0	2	0	0	0	0	1	0	1	0	0	0
	ENSMUSG00000017929	B4GALT5	beta-1,4-galactosyltransferase 5	mus musculus	113	107	76	73	108	145	121	89	186	155	94	102	136	95	101	102	77	81	125	112	105	104	164	71	105	73	117	113	77	51	122	89
	ENSMUSG00000017969	PTGIS	prostaglandin I2 synthase	mus musculus	1	0	3	1	0	1	1	1	1	2	1	0	2	2	0	0	2	0	3	5	1	0	0	2	1	0	2	2	1	1	0	1
	ENSMUSG00000017999	DDX27	DEAD-box helicase 27	mus musculus	444	482	401	301	392	507	358	379	363	357	254	310	377	298	330	315	297	264	423	354	283	273	392	233	359	249	344	236	477	226	374	290
	ENSMUSG00000018001	CYTH3	cytohesin 3	mus musculus	94	114	83	45	106	123	117	130	109	104	76	101	110	57	83	76	72	68	91	79	128	102	143	92	90	69	86	71	96	43	97	86
	ENSMUSG00000018012	RAC3	Rac family small GTPase 3	mus musculus	6	2	3	0	7	7	3	1	6	1	0	7	5	4	2	6	5	1	4	1	5	7	5	3	8	2	11	11	3	5	11	9
	ENSMUSG00000018042	Cyb5r3	cytochrome b5 reductase 3	mus musculus	11	23	13	8	16	24	19	11	17	19	13	12	16	8	16	12	17	12	24	18	22	18	20	15	17	10	19	18	14	4	14	10
	ENSMUSG00000018068	INTS2	integrator complex subunit 2	mus musculus	82	97	89	59	77	98	69	73	97	82	70	74	102	63	87	58	45	45	70	60	43	45	72	39	60	37	67	44	45	30	59	49
	ENSMUSG00000018076	MED13L	mediator complex subunit 13L	mus musculus	256	254	179	125	220	298	252	248	286	298	234	268	317	197	247	258	174	221	235	166	224	211	237	169	230	179	231	205	269	148	255	215
	ENSMUSG00000018143	MAFK	MAF bZIP transcription factor K	mus musculus	140	162	124	86	143	162	119	108	111	97	111	115	116	98	108	110	116	104	114	128	116	89	120	76	102	68	109	88	130	78	124	102
	ENSMUSG00000018160	MED1	mediator complex subunit 1	mus musculus	364	425	341	240	402	446	152	188	178	207	170	189	191	125	179	173	256	265	280	204	284	283	150	90	151	95	156	120	208	91	144	120
	ENSMUSG00000018167	STARD3	StAR related lipid transfer domain containing 3	mus musculus	30	41	26	19	36	31	17	18	29	17	17	17	28	19	14	12	43	29	21	24	25	19	17	19	33	19	13	19	23	8	23	25
	ENSMUSG00000018168	IKZF3	IKAROS family zinc finger 3	mus musculus	1	12	1	2	2	3	1	0	2	1	1	0	1	1	0	0	2	1	4	1	1	5	0	2	1	1	3	1	0	0	3	0
	ENSMUSG00000018171	VMP1	vacuole membrane protein 1	mus musculus	436	452	414	289	393	479	374	306	427	375	255	301	395	310	341	324	384	252	427	401	314	263	301	181	408	303	400	334	386	244	420	335
	ENSMUSG00000018189	UCHL5	ubiquitin C-terminal hydrolase L5	mus musculus	294	345	185	141	304	360	169	152	219	182	153	212	248	183	174	165	115	92	160	124	151	130	100	53	101	74	151	118	126	83	149	113
	ENSMUSG00000018196	GLRX2	glutaredoxin 2	mus musculus	30	43	18	19	39	54	43	27	28	34	28	35	40	27	29	28	26	15	18	35	23	24	29	16	27	16	23	15	20	24	25	17
	ENSMUSG00000018199	RO60	Ro60, Y RNA binding protein	mus musculus	19	33	27	13	26	39	32	21	29	28	17	17	35	10	23	25	17	20	30	20	27	26	22	15	30	14	23	17	22	15	38	16
	ENSMUSG00000018209	STK4	serine/threonine kinase 4	mus musculus	144	196	95	84	119	153	54	65	128	112	92	91	114	88	94	82	83	72	125	132	73	80	91	49	65	52	79	59	67	30	71	66
	ENSMUSG00000018217	PMP22	peripheral myelin protein 22	mus musculus	279	284	167	140	232	328	291	275	356	337	206	256	308	240	248	208	132	104	189	187	178	151	276	186	189	175	222	184	213	99	236	178
	ENSMUSG00000018239	ZCCHC10	zinc finger CCHC-type containing 10	mus musculus	35	43	18	20	36	38	16	26	37	24	23	28	32	24	11	22	26	14	36	32	19	29	26	11	38	13	26	23	36	11	16	18
	ENSMUSG00000018286	PSMB6	proteasome 20S subunit beta 6	mus musculus	301	283	225	146	221	292	197	229	309	291	172	235	282	251	211	174	206	132	250	272	165	117	170	111	251	169	230	179	187	140	270	202
	ENSMUSG00000018287	SPAG7	sperm associated antigen 7	mus musculus	43	50	34	27	37	48	33	35	50	39	31	44	52	33	37	31	21	19	29	15	24	25	17	9	27	16	19	15	26	6	18	20
	ENSMUSG00000018293	PFN1	profilin 1	mus musculus	201	256	158	103	243	294	260	223	275	266	190	220	257	194	204	148	177	143	123	145	141	150	132	57	131	91	145	136	37	104	168	132
	ENSMUSG00000018322	TOMM34	translocase of outer mitochondrial membrane 34	mus musculus	564	630	512	392	484	580	420	367	511	489	367	413	488	365	380	443	280	269	421	373	355	333	383	222	306	221	349	276	314	188	366	304
	ENSMUSG00000018326	YWHAB	tyrosine 3-monooxygenase/tryptophan 5-monooxygenase activation protein beta	mus musculus	607	699	521	404	570	720	524	527	694	674	630	644	725	473	570	553	452	430	565	469	533	546	494	287	471	344	641	504	446	290	621	526
	ENSMUSG00000018334	KSR1	kinase suppressor of ras 1	mus musculus	22	22	14	13	11	15	22	15	55	51	41	42	42	33	33	48	7	12	14	5	6	12	26	17	23	26	26	25	20	19	29	34
	ENSMUSG00000018340	ANXA6	annexin A6	mus musculus	10	8	3	5	7	7	4	8	3	4	6	4	5	1	2	1	1	5	1	2	6	5	5	2	0	1	6	7	3	1	5	5
	ENSMUSG00000018362	KPNA2	karyopherin subunit alpha 2	mus musculus	6	13	6	2	11	9	15	9	9	8	4	5	5	9	2	5	1	3	0	3	3	2	2	1	0	2	1	2	0	0	3	2
	ENSMUSG00000018363	SMURF2	SMAD specific E3 ubiquitin protein ligase 2	mus musculus	85	131	87	66	106	168	88	100	145	119	118	147	130	98	93	92	76	69	105	87	85	95	100	35	95	71	100	88	83	56	122	90
	ENSMUSG00000018372	CEP95	centrosomal protein 95	mus musculus	33	33	33	27	25	52	34	29	52	46	30	34	52	23	40	32	31	26	31	30	31	33	36	12	36	21	28	29	39	25	40	40
	ENSMUSG00000018377	VEZF1	vascular endothelial zinc finger 1	mus musculus	621	700	547	411	562	705	354	367	427	447	374	379	448	322	353	327	464	475	540	493	469	454	362	236	357	235	340	283	366	210	317	283
	ENSMUSG00000018378	CUEDC1	CUE domain containing 1	mus musculus	27	27	18	15	19	23	8	9	22	26	16	23	32	21	27	18	22	17	25	14	21	23	14	5	18	9	23	15	36	13	35	18
	ENSMUSG00000018379	SRSF1	serine and arginine rich splicing factor 1	mus musculus	777	835	602	420	604	842	625	550	633	584	421	508	653	488	507	462	294	238	356	387	278	270	308	180	283	216	309	266	236	210	323	280
	ENSMUSG00000018395	KIF3A	kinesin family member 3A	mus musculus	64	84	61	33	67	79	48	43	69	88	59	74	80	66	64	66	32	28	54	51	39	47	63	33	49	37	49	53	54	28	60	48
	ENSMUSG00000018398	SEPTIN8	septin 8	mus musculus	254	297	230	184	246	284	230	209	375	351	277	298	370	232	267	249	171	187	249	210	231	205	236	150	230	171	296	220	306	132	292	261
	ENSMUSG00000018401	MTMR4	myotubularin related protein 4	mus musculus	258	269	173	155	181	261	239	241	241	254	153	202	230	181	184	190	162	130	204	175	182	133	209	136	192	132	195	156	156	110	201	189
	ENSMUSG00000018411	MAPT	microtubule associated protein tau	mus musculus	43	26	86	63	118	103	17	14	27	29	17	25	38	23	35	31	31	38	120	89	77	86	41	21	51	34	39	22	56	24	54	42
	ENSMUSG00000018412	KANSL1	KAT8 regulatory NSL complex subunit 1	mus musculus	407	501	680	474	711	939	329	296	531	524	413	537	533	351	369	396	366	377	666	662	638	634	290	165	565	348	497	414	382	338	577	437
	ENSMUSG00000018415	GID4	GID complex subunit 4 homolog	mus musculus	90	84	51	39	83	108	78	73	78	92	61	72	92	73	63	43	46	59	43	66	69	45	75	42	91	44	57	74	51	63	71	71
	ENSMUSG00000018417	MYO1B	myosin IB	mus musculus	124	163	72	52	84	128	73	73	106	93	71	89	132	67	86	87	71	54	30	35	51	52	33	23	52	20	44	45	49	22	40	33
	ENSMUSG00000018425	DHX40	DEAH-box helicase 40	mus musculus	215	234	186	140	199	249	173	179	183	197	146	146	199	148	132	158	167	127	174	164	163	133	201	122	139	107	133	101	144	67	151	114
	ENSMUSG00000018427	YPEL2	yippee like 2	mus musculus	1	0	3	3	3	3	1	1	1	0	1	1	2	0	0	0	2	1	2	3	4	2	2	0	5	2	4	4	2	2	0	2
	ENSMUSG00000018428	AKAP1	A-kinase anchoring protein 1	mus musculus	113	129	78	76	94	130	104	78	88	100	62	89	87	64	66	74	145	116	114	100	112	114	155	109	141	89	131	122	118	102	124	84
	ENSMUSG00000018433	NOL11	nucleolar protein 11	mus musculus	118	158	109	89	119	157	134	109	137	143	116	121	133	109	119	143	91	66	107	86	92	86	79	57	87	74	79	85	126	67	101	82
	ENSMUSG00000018442	DERL2	derlin 2	mus musculus	505	503	311	224	386	518	308	274	459	447	311	407	502	367	388	398	308	265	422	378	356	295	308	194	361	301	381	360	436	238	417	388
	ENSMUSG00000018446	C1QBP	complement C1q binding protein	mus musculus	240	263	187	125	228	281	226	217	257	267	188	219	218	205	179	179	156	107	173	170	167	125	121	57	158	125	179	160	57	123	220	167
	ENSMUSG00000018449	RPAIN	RPA interacting protein	mus musculus	63	69	39	30	56	76	55	47	67	56	40	45	52	47	42	32	61	30	66	65	52	42	59	26	55	36	45	48	67	41	60	49
	ENSMUSG00000018470	KCNAB3	potassium voltage-gated channel subfamily A regulatory beta subunit 3	mus musculus	6	7	3	3	1	6	2	3	4	2	3	6	3	2	6	4	2	3	8	3	0	5	5	2	3	1	9	6	11	5	6	5
	ENSMUSG00000018474	CHD3	chromodomain helicase DNA binding protein 3	mus musculus	210	224	144	108	131	175	121	153	194	185	174	179	213	118	176	152	63	72	82	47	52	60	77	44	116	85	83	56	129	57	87	81
	ENSMUSG00000018476	KDM6B	lysine demethylase 6B	mus musculus	46	64	35	35	46	65	46	28	64	54	48	58	64	30	48	45	50	74	37	33	66	48	50	31	77	59	66	40	53	25	84	82
	ENSMUSG00000018481	APPBP2	amyloid beta precursor protein binding protein 2	mus musculus	147	165	129	100	138	187	134	111	183	149	145	141	172	112	110	111	124	113	106	128	117	137	112	70	119	96	129	114	138	74	156	97
	ENSMUSG00000018501	NCOR1	nuclear receptor corepressor 1	mus musculus	379	420	255	207	325	490	302	342	430	412	396	369	483	291	329	379	277	274	281	248	323	321	362	232	409	263	330	271	381	235	308	273
	ENSMUSG00000018507	TRPV2	transient receptor potential cation channel subfamily V member 2	mus musculus	19	25	8	16	19	25	26	27	27	25	14	23	31	22	17	25	29	24	23	21	17	31	18	12	27	9	23	24	11	10	18	19
	ENSMUSG00000018509	CENPV	centromere protein V	mus musculus	87	94	59	50	90	102	80	75	70	63	63	76	81	64	63	65	51	63	70	51	63	67	66	36	51	30	62	53	63	36	47	43
	ENSMUSG00000018537	PCGF2	polycomb group ring finger 2	mus musculus	189	181	147	114	177	229	129	125	201	140	114	151	178	98	117	80	154	150	182	139	193	168	124	75	135	102	154	125	142	94	141	106
	ENSMUSG00000018541	CWC25	CWC25 spliceosome associated protein homolog	mus musculus	240	270	205	150	204	278	125	123	184	169	124	129	138	127	107	117	168	142	236	214	171	191	156	86	163	125	168	111	163	84	165	162
	ENSMUSG00000018547	PIP4K2B	phosphatidylinositol-5-phosphate 4-kinase type 2 beta	mus musculus	79	62	40	34	62	70	47	41	50	66	42	52	69	42	40	43	53	60	56	56	81	82	57	28	39	32	50	38	27	22	52	50
	ENSMUSG00000018548	TRIM37	tripartite motif containing 37	mus musculus	58	67	54	45	66	61	41	48	70	50	56	71	76	25	46	49	38	29	39	34	53	46	48	27	32	30	31	27	31	25	45	34
	ENSMUSG00000018559	CTDNEP1	CTD nuclear envelope phosphatase 1	mus musculus	31	37	16	14	22	30	26	28	33	21	25	33	30	17	26	27	20	17	22	20	16	21	27	13	18	10	21	17	21	16	32	29
	ENSMUSG00000018565	ELP5	elongator acetyltransferase complex subunit 5	mus musculus	14	13	14	4	13	19	10	8	9	18	10	10	16	9	8	10	16	7	13	5	11	9	13	8	11	10	12	11	6	6	9	10
	ENSMUSG00000018566	SLC2A4	solute carrier family 2 member 4	mus musculus	3	7	4	1	1	3	1	1	2	1	2	1	1	4	0	2	2	1	0	6	1	0	2	3	5	2	2	4	6	1	3	3
	ENSMUSG00000018567	GABARAP	GABA type A receptor-associated protein	mus musculus	131	150	106	82	141	190	129	105	184	159	121	138	183	120	137	131	125	114	131	106	137	146	132	76	115	101	150	123	134	83	153	133
	ENSMUSG00000018572	PHF23	PHD finger protein 23	mus musculus	73	70	55	38	70	92	48	59	87	86	69	83	82	62	60	77	46	42	67	46	52	65	57	33	84	54	88	75	97	46	90	74
	ENSMUSG00000018574	ACADVL	acyl-CoA dehydrogenase very long chain	mus musculus	54	62	31	28	29	49	29	34	47	49	38	36	48	38	29	43	44	23	55	52	43	53	55	27	53	47	33	37	50	20	52	33
	ENSMUSG00000018583	G3BP1	G3BP stress granule assembly factor 1	mus musculus	306	321	265	202	245	312	242	219	237	219	156	224	224	168	183	197	84	81	157	127	138	113	139	97	94	76	113	120	122	53	121	99
	ENSMUSG00000018585	ATOX1	antioxidant 1 copper chaperone	mus musculus	113	115	94	54	79	125	83	67	106	125	66	81	115	104	89	79	111	53	157	146	98	92	103	65	103	78	144	103	90	68	177	143
	ENSMUSG00000018593	SPARC	secreted protein acidic and cysteine rich	mus musculus	834	922	620	471	874	1083	1062	1001	1399	1315	949	1025	1351	921	1056	1066	792	614	796	636	944	944	1176	808	1193	995	1430	1146	1430	822	1359	1146
	ENSMUSG00000018648	DUSP14	dual specificity phosphatase 14	mus musculus	2	1	0	1	2	0	2	1	2	0	0	1	2	4	2	1	2	0	3	3	0	1	2	1	3	0	0	0	0	2	1	3
	ENSMUSG00000018651	TADA2A	transcriptional adaptor 2A	mus musculus	104	106	74	59	94	123	83	60	91	78	64	74	85	61	83	79	71	50	86	74	66	72	95	61	88	51	95	71	98	44	81	65
	ENSMUSG00000018659	PNPO	pyridoxamine 5'-phosphate oxidase	mus musculus	41	45	34	17	36	36	8	15	11	12	18	15	22	9	22	25	28	26	29	13	19	21	5	3	24	12	21	14	26	8	20	21
	ENSMUSG00000018661	COG1	component of oligomeric golgi complex 1	mus musculus	40	42	34	25	36	40	36	33	39	40	37	36	47	36	34	30	33	31	39	41	23	34	20	8	38	34	38	31	55	21	27	31
	ENSMUSG00000018666	CBX1	chromobox 1	mus musculus	228	274	198	156	232	282	173	144	188	181	139	146	185	136	145	139	118	119	164	148	189	170	109	87	126	84	120	81	101	72	128	103
	ENSMUSG00000018669	CDK5RAP3	CDK5 regulatory subunit associated protein 3	mus musculus	6	9	9	5	14	17	8	5	6	10	10	8	7	3	3	4	17	19	5	13	10	15	10	3	4	8	5	3	5	4	10	5
	ENSMUSG00000018677	SLC25A39	solute carrier family 25 member 39	mus musculus	23	27	22	21	26	43	23	26	20	26	20	16	22	20	21	12	15	19	26	28	24	32	24	11	5	7	15	15	5	8	17	16
	ENSMUSG00000018678	SP2	Sp2 transcription factor	mus musculus	68	61	54	37	65	67	55	55	45	48	37	53	62	35	32	26	20	32	28	25	38	29	21	14	23	25	28	22	28	23	30	30
	ENSMUSG00000018697	AATF	apoptosis antagonizing transcription factor	mus musculus	17	20	16	13	21	21	17	13	8	13	5	7	14	5	9	12	12	8	6	6	4	6	12	10	8	7	10	6	12	6	5	2
	ENSMUSG00000018698	LHX1	LIM homeobox 1	mus musculus	1	1	1	1	1	1	2	0	2	2	1	2	1	3	0	1	5	1	4	0	4	1	1	0	0	1	1	1	0	0	0	1
	ENSMUSG00000018707	DYNC1H1	dynein cytoplasmic 1 heavy chain 1	mus musculus	100	113	90	85	95	118	68	104	84	117	76	102	101	66	76	105	70	82	74	50	95	85	95	34	65	46	63	51	109	45	92	74
	ENSMUSG00000018733	PEX12	peroxisomal biogenesis factor 12	mus musculus	9	10	7	13	7	6	3	4	12	11	6	8	12	8	6	6	11	11	7	5	8	5	5	1	7	7	8	8	5	5	14	3
	ENSMUSG00000018736	NDEL1	nudE neurodevelopment protein 1 like 1	mus musculus	167	185	108	77	138	217	129	133	195	190	135	150	183	136	145	141	175	155	177	151	161	146	183	103	186	122	186	169	213	125	218	187
	ENSMUSG00000018740	SLC25A35	solute carrier family 25 member 35	mus musculus	34	32	16	9	25	34	20	20	24	22	23	25	27	12	17	25	36	26	26	25	26	28	22	16	24	16	49	35	35	14	23	33
	ENSMUSG00000018750	ZBTB4	zinc finger and BTB domain containing 4	mus musculus	76	90	67	54	92	112	62	56	115	91	70	101	93	53	58	83	86	105	82	81	86	76	67	38	116	80	86	68	119	64	105	98
	ENSMUSG00000018761	MPDU1	mannose-P-dolichol utilization defect 1	mus musculus	1	4	1	4	4	2	1	1	1	2	0	2	2	2	1	2	5	0	3	3	5	5	1	2	3	2	6	3	1	1	1	2
	ENSMUSG00000018765	FXR2	FMR1 autosomal homolog 2	mus musculus	202	193	153	116	174	208	123	115	187	167	149	164	181	119	159	157	133	140	185	129	158	137	162	98	181	142	171	125	203	114	181	157
	ENSMUSG00000018770	ATP5MC3	ATP synthase membrane subunit c locus 3	mus musculus	3047	3262	2155	1684	2792	3347	2680	2629	2912	3015	2231	2473	2977	2427	2349	2325	2082	2027	2475	2369	2516	2193	2515	1610	1833	1498	2384	2094	1704	1321	2311	1969
	ENSMUSG00000018774	CD68	CD68 molecule	mus musculus	25	39	17	17	38	33	15	11	32	46	30	25	34	25	14	19	81	105	61	78	84	71	47	28	65	61	81	94	69	66	89	95
	ENSMUSG00000018796	ACSL1	acyl-CoA synthetase long chain family member 1	mus musculus	352	378	271	205	258	351	376	394	410	410	261	309	351	278	246	265	416	397	313	297	297	281	523	325	568	345	428	341	306	255	519	390
	ENSMUSG00000018800	ABCA5	ATP binding cassette subfamily A member 5	mus musculus	5	6	7	2	5	6	3	2	3	6	6	5	8	3	8	6	3	2	1	2	4	4	7	1	9	2	5	4	5	5	8	2
	ENSMUSG00000018809	SMYD4	SET and MYND domain containing 4	mus musculus	7	5	4	3	6	5	4	0	4	7	4	1	1	3	3	3	6	0	3	0	2	3	5	2	4	1	7	2	5	1	6	1
	ENSMUSG00000018819	LSP1	lymphocyte specific protein 1	mus musculus	1	5	2	0	0	3	2	1	0	2	4	2	3	0	1	3	3	5	2	1	4	2	4	0	1	1	0	2	4	0	2	1
	ENSMUSG00000018820	ZFYVE27	zinc finger FYVE-type containing 27	mus musculus	52	79	54	43	57	71	50	49	69	55	34	40	67	52	48	41	75	60	82	69	76	71	66	49	95	59	73	55	116	46	80	74
	ENSMUSG00000018821	AVPI1	arginine vasopressin induced 1	mus musculus	27	29	20	27	39	43	29	18	31	28	22	40	41	23	26	37	12	7	37	20	18	19	12	12	25	18	22	18	24	10	26	20
	ENSMUSG00000018841	RAD51D	RAD51 paralog D	mus musculus	24	40	42	18	23	34	19	23	28	20	21	19	24	28	20	26	17	16	35	30	20	30	24	15	35	20	30	21	24	20	29	29
	ENSMUSG00000018845	UNC45B	unc-45 myosin chaperone B	mus musculus	1	1	2	3	2	7	0	0	6	6	6	5	7	5	6	4	4	5	7	7	7	4	1	3	12	8	13	7	20	7	16	16
	ENSMUSG00000018846	PANK3	pantothenate kinase 3	mus musculus	31	40	24	12	33	52	49	31	28	40	24	37	43	28	23	32	24	23	18	12	27	31	36	15	33	18	29	32	13	14	35	28
	ENSMUSG00000018848	RARS1	arginyl-tRNA synthetase 1	mus musculus	96	111	71	56	93	102	82	84	102	80	80	76	86	84	66	69	53	38	67	55	34	45	69	25	51	38	53	47	64	25	54	47
	ENSMUSG00000018858	MRPL58	mitochondrial ribosomal protein L58	mus musculus	7	15	7	5	16	15	12	12	14	18	13	9	19	15	14	9	7	5	10	11	16	7	6	0	6	5	4	4	7	0	8	7
	ENSMUSG00000018861	FDXR	ferredoxin reductase	mus musculus	34	42	21	10	38	42	37	26	35	28	33	27	50	30	30	34	41	22	15	20	19	25	25	11	21	11	33	24	24	16	35	22
	ENSMUSG00000018882	MRPL45	mitochondrial ribosomal protein L45	mus musculus	18	17	9	6	13	14	15	8	11	13	5	7	13	4	5	7	8	7	7	5	7	12	4	6	5	5	5	4	2	8	7	3
	ENSMUSG00000018899	IRF1	interferon regulatory factor 1	mus musculus	50	58	38	27	51	81	40	43	67	61	41	37	54	48	46	44	34	43	52	39	50	41	51	33	38	23	34	35	34	16	53	40
	ENSMUSG00000018900	SLC22A5	solute carrier family 22 member 5	mus musculus	4	3	4	4	5	8	8	3	5	6	6	6	4	7	7	1	4	4	9	6	5	6	7	6	4	0	6	7	4	2	6	3
	ENSMUSG00000018906	P4HA2	prolyl 4-hydroxylase subunit alpha 2	mus musculus	2	7	3	2	2	4	7	5	5	6	8	4	1	4	4	3	3	3	2	2	4	1	7	6	7	2	6	6	8	6	7	3
	ENSMUSG00000018909	ARRB1	arrestin beta 1	mus musculus	219	248	103	72	148	188	148	150	212	184	120	141	166	127	125	128	181	164	168	165	181	176	200	108	175	141	172	161	166	96	180	168
	ENSMUSG00000018920	CXCL16	C-X-C motif chemokine ligand 16	mus musculus	3	2	0	1	2	3	3	4	2	3	3	0	4	1	1	0	5	2	3	1	5	4	2	0	3	2	2	0	0	1	2	3
	ENSMUSG00000018921	PELP1	proline, glutamate and leucine rich protein 1	mus musculus	67	80	72	60	57	69	75	66	64	68	58	64	75	44	70	75	31	29	54	56	57	37	53	37	53	29	50	37	50	27	57	42
	ENSMUSG00000018923	MED11	mediator complex subunit 11	mus musculus	31	39	43	27	33	40	23	28	21	32	20	32	32	18	28	28	19	14	38	25	22	20	18	17	18	17	27	21	23	16	27	16
	ENSMUSG00000018927	Ccl6	chemokine (C-C motif) ligand 6	mus musculus	7	8	6	2	9	9	6	10	5	3	7	13	3	2	5	8	9	11	7	9	7	19	7	5	7	12	7	4	11	3	6	10
	ENSMUSG00000018931	NATD1	N-acetyltransferase domain containing 1	mus musculus	48	74	45	47	50	51	23	36	31	30	37	46	37	20	41	35	39	45	48	35	46	49	32	19	40	37	49	37	48	35	48	34
	ENSMUSG00000018932	MAP2K3	mitogen-activated protein kinase kinase 3	mus musculus	216	216	126	92	204	252	157	132	228	191	153	183	228	163	178	174	93	75	128	132	151	138	78	40	97	78	151	128	129	82	133	91
	ENSMUSG00000018965	YWHAH	tyrosine 3-monooxygenase/tryptophan 5-monooxygenase activation protein eta	mus musculus	49	42	20	20	49	56	18	25	46	34	41	47	39	25	34	35	32	25	34	17	40	39	10	9	17	16	40	22	40	11	32	17
	ENSMUSG00000018974	SART3	spliceosome associated factor 3, U4/U6 recycling protein	mus musculus	52	64	45	36	46	59	45	42	59	42	44	48	62	51	45	39	20	25	44	36	36	22	34	21	27	24	33	32	33	19	41	28
	ENSMUSG00000018983	E2F2	E2F transcription factor 2	mus musculus	15	23	16	10	10	11	16	13	17	16	11	13	13	11	7	7	8	7	9	8	9	5	9	4	4	6	6	9	9	2	6	8
	ENSMUSG00000018995	NARS2	asparaginyl-tRNA synthetase 2, mitochondrial	mus musculus	3	4	4	0	4	5	6	2	4	1	1	2	2	4	4	4	3	2	3	1	6	9	6	3	5	4	6	4	5	4	2	3
	ENSMUSG00000018999	SLC35B4	solute carrier family 35 member B4	mus musculus	88	68	60	47	55	79	71	62	74	76	56	75	89	45	77	67	73	63	84	75	72	61	81	47	83	57	90	77	77	37	79	61
	ENSMUSG00000019039	DALRD3	DALR anticodon binding domain containing 3	mus musculus	33	23	22	17	22	23	20	18	16	9	7	11	12	9	13	8	18	18	23	24	23	16	14	5	21	10	14	19	15	7	15	18
	ENSMUSG00000019054	FIS1	fission, mitochondrial 1	mus musculus	14	11	9	4	9	24	9	10	16	16	11	16	12	5	7	10	7	8	7	7	11	15	7	5	10	10	11	10	2	5	12	9
	ENSMUSG00000019055	PLOD1	procollagen-lysine,2-oxoglutarate 5-dioxygenase 1	mus musculus	384	426	420	340	409	466	455	483	442	420	331	388	417	289	311	334	427	344	795	694	554	496	628	448	429	326	517	419	538	298	522	465
	ENSMUSG00000019066	RAB3D	RAB3D, member RAS oncogene family	mus musculus	2	7	2	0	2	1	3	0	4	1	2	3	1	2	1	0	0	1	1	2	2	1	0	0	0	2	1	0	0	0	0	0
	ENSMUSG00000019080	MFSD3	major facilitator superfamily domain containing 3	mus musculus	18	11	7	8	16	17	8	13	17	23	11	16	12	14	8	13	16	13	14	13	15	14	14	6	24	14	18	17	14	1	15	11
	ENSMUSG00000019082	SLC25A22	solute carrier family 25 member 22	mus musculus	217	213	121	107	242	356	246	207	279	267	169	230	225	169	161	112	147	159	146	183	221	202	236	103	202	113	216	216	90	145	274	199
	ENSMUSG00000019087	ATP6AP1	ATPase H+ transporting accessory protein 1	mus musculus	157	131	124	95	154	153	158	177	164	197	130	173	147	138	119	119	160	169	165	150	201	178	205	137	200	140	216	194	146	130	213	170
	ENSMUSG00000019122	Ccl9	chemokine (C-C motif) ligand 9	mus musculus	0	1	0	2	1	2	0	1	1	0	1	1	3	0	0	2	2	6	3	1	2	3	0	1	0	0	1	3	0	1	0	1
	ENSMUSG00000019132	C6orf62	chromosome 6 open reading frame 62	mus musculus	685	762	534	354	677	817	636	595	816	852	636	755	878	614	751	719	491	496	582	483	609	607	421	256	784	557	789	610	739	441	899	743
	ENSMUSG00000019139	ISYNA1	inositol-3-phosphate synthase 1	mus musculus	18	21	19	16	16	15	21	14	15	14	14	21	20	12	7	9	9	4	8	9	15	9	11	7	4	6	7	6	8	4	4	6
	ENSMUSG00000019143	HARS2	histidyl-tRNA synthetase 2, mitochondrial	mus musculus	3	5	2	2	4	10	2	4	6	6	0	6	0	6	4	0	3	1	3	5	1	5	4	0	6	1	4	7	1	10	3	2
	ENSMUSG00000019158	TMEM160	transmembrane protein 160	mus musculus	202	209	112	87	164	195	130	124	157	139	73	112	149	98	130	108	111	66	141	114	104	98	137	60	87	72	132	95	124	57	115	108
	ENSMUSG00000019173	RAB5C	RAB5C, member RAS oncogene family	mus musculus	1355	1351	1330	1158	1596	1843	1204	1182	1403	1360	1064	1176	1465	1001	1084	1152	989	945	1652	1444	1490	1350	1218	810	989	859	1249	1044	1183	747	1227	1077
	ENSMUSG00000019179	MDH2	malate dehydrogenase 2	mus musculus	127	141	75	67	117	152	109	137	118	106	94	107	125	109	87	91	88	66	89	100	100	83	128	62	85	63	94	82	59	71	94	76
	ENSMUSG00000019188	HM13	histocompatibility minor 13	mus musculus	448	457	327	226	375	501	519	531	395	400	316	399	407	299	318	345	389	373	368	338	421	376	614	380	290	244	390	353	339	193	356	332
	ENSMUSG00000019189	RNF145	ring finger protein 145	mus musculus	111	129	108	75	89	132	93	74	154	123	91	113	101	57	105	98	94	108	139	108	112	108	107	41	112	76	140	118	136	70	128	106
	ENSMUSG00000019210	ATP6V1E1	ATPase H+ transporting V1 subunit E1	mus musculus	833	992	660	528	746	987	637	535	887	831	645	715	811	599	681	644	672	566	832	839	735	727	785	456	703	595	896	756	752	539	842	762
	ENSMUSG00000019214	CHTF18	chromosome transmission fidelity factor 18	mus musculus	40	66	62	36	35	52	44	49	38	31	27	33	34	31	28	29	3	3	12	13	14	5	18	9	4	4	10	2	5	3	4	3
	ENSMUSG00000019230	LHX9	LIM homeobox 9	mus musculus	45	65	45	29	50	50	43	60	46	36	45	41	52	40	36	41	15	16	24	20	27	24	36	26	25	13	24	17	15	13	34	15
	ENSMUSG00000019254	PPP1R12C	protein phosphatase 1 regulatory subunit 12C	mus musculus	171	171	108	81	142	146	133	127	404	349	270	285	384	288	306	319	118	101	156	127	121	107	131	79	440	329	383	356	460	278	410	396
	ENSMUSG00000019256	AHR	aryl hydrocarbon receptor	mus musculus	12	8	2	4	6	10	12	10	10	4	7	6	5	7	5	5	4	4	2	8	3	5	7	8	7	4	5	5	6	4	6	4
	ENSMUSG00000019261	MAP1S	microtubule associated protein 1S	mus musculus	14	18	13	4	22	28	26	31	31	25	15	10	23	11	12	13	14	8	8	5	16	2	8	2	8	10	12	9	12	9	9	8
	ENSMUSG00000019295	TMEM129	transmembrane protein 129, E3 ubiquitin ligase	mus musculus	18	29	20	13	21	32	22	28	25	29	15	23	30	22	31	20	21	22	14	20	11	21	28	8	32	15	25	20	18	19	21	22
	ENSMUSG00000019297	NOP9	NOP9 nucleolar protein	mus musculus	4	8	3	4	6	8	10	7	4	8	4	6	6	3	8	6	1	2	5	3	2	3	5	0	4	0	6	5	2	0	7	3
	ENSMUSG00000019301	HSD17B1	hydroxysteroid 17-beta dehydrogenase 1	mus musculus	0	1	2	1	3	1	0	1	0	2	0	3	4	0	0	0	2	1	0	1	2	1	0	0	0	2	1	0	2	1	1	2
	ENSMUSG00000019302	ATP6V0A1	ATPase H+ transporting V0 subunit a1	mus musculus	45	60	48	37	76	98	24	34	54	36	27	33	58	33	32	31	25	29	59	64	50	49	21	12	33	25	42	25	38	11	35	29
	ENSMUSG00000019303	PSMC3IP	PSMC3 interacting protein	mus musculus	33	53	54	28	47	72	35	34	26	25	20	25	32	17	24	12	3	3	16	16	8	10	5	8	9	6	16	4	1	1	9	6
	ENSMUSG00000019338	ZNF687	zinc finger protein 687	mus musculus	115	118	72	67	75	125	73	83	93	84	62	77	85	65	77	63	41	49	80	72	71	82	77	38	72	43	61	59	62	38	69	64
	ENSMUSG00000019362	C19orf53	chromosome 19 open reading frame 53	mus musculus	25	24	23	11	21	25	13	12	22	21	15	22	18	13	27	21	11	16	20	15	18	20	10	11	16	18	10	15	18	6	9	20
	ENSMUSG00000019370	Calm1 (includes others)	calmodulin 1	mus musculus	208	208	156	152	196	238	171	141	220	220	186	184	231	140	172	205	162	137	179	176	176	171	173	110	150	111	211	183	161	85	177	138
	ENSMUSG00000019373	COPS3	COP9 signalosome subunit 3	mus musculus	30	28	24	13	31	45	39	32	35	23	29	35	37	23	28	20	16	11	13	18	15	17	22	11	22	15	26	8	20	15	18	16
	ENSMUSG00000019428	FKBP8	FKBP prolyl isomerase 8	mus musculus	127	147	119	88	104	142	135	120	132	103	90	112	123	95	110	118	88	84	125	107	104	104	130	63	91	89	118	83	99	48	110	97
	ENSMUSG00000019432	DDX39B	DExD-box helicase 39B	mus musculus	43	38	34	22	30	53	42	25	54	39	27	29	41	23	22	27	28	10	19	28	15	19	35	14	17	14	19	17	9	11	16	14
	ENSMUSG00000019433	GIPC1	GIPC PDZ domain containing family member 1	mus musculus	23	16	4	6	9	7	9	11	15	5	7	6	14	5	11	15	9	6	6	14	7	9	10	4	8	6	10	5	13	3	11	9
	ENSMUSG00000019437	TLCD1	TLC domain containing 1	mus musculus	145	140	75	62	110	144	91	94	147	136	100	143	140	130	115	128	76	61	124	98	68	64	77	48	131	92	125	102	158	89	144	101
	ENSMUSG00000019461	PLSCR3	phospholipid scramblase 3	mus musculus	196	248	166	116	183	267	188	177	247	238	176	177	245	167	167	200	149	134	173	140	181	170	186	98	184	133	202	172	186	116	217	187
	ENSMUSG00000019467	ARHGEF25	Rho guanine nucleotide exchange factor 25	mus musculus	1	1	2	3	5	5	0	0	2	1	1	5	1	3	0	2	4	5	23	12	18	13	2	3	9	8	4	6	3	2	10	7
	ENSMUSG00000019470	XAB2	XPA binding protein 2	mus musculus	58	56	45	43	45	62	48	43	54	54	47	31	59	46	43	42	43	40	38	46	38	36	42	31	43	34	37	31	41	26	46	32
	ENSMUSG00000019471	CDC37	cell division cycle 37, HSP90 cochaperone	mus musculus	327	400	231	181	284	340	301	292	354	353	246	304	306	230	257	252	247	233	270	236	253	256	287	152	266	166	256	224	222	135	246	227
	ENSMUSG00000019478	RAB4A	RAB4A, member RAS oncogene family	mus musculus	93	135	76	68	92	122	72	68	116	101	84	97	109	77	82	97	112	92	137	112	109	93	93	60	124	82	119	114	141	74	137	112
	ENSMUSG00000019487	TRIP10	thyroid hormone receptor interactor 10	mus musculus	14	21	14	7	21	25	17	18	22	17	17	20	21	16	20	13	12	11	14	12	20	21	11	3	10	5	13	8	23	6	17	12
	ENSMUSG00000019494	COPS6	COP9 signalosome subunit 6	mus musculus	122	130	100	68	110	130	122	121	138	126	91	104	126	104	103	96	81	71	109	93	120	96	99	50	102	64	83	60	83	67	77	68
	ENSMUSG00000019505	Ubb	ubiquitin B	mus musculus	15	18	9	4	17	16	13	21	17	20	13	19	17	13	14	13	19	18	28	22	21	19	18	6	33	27	27	23	16	22	38	33
	ENSMUSG00000019518	AP4M1	adaptor related protein complex 4 subunit mu 1	mus musculus	33	33	14	14	25	29	16	18	32	27	14	21	25	10	14	23	9	7	8	12	11	8	16	8	8	8	14	13	13	11	15	11
	ENSMUSG00000019528	GYG1	glycogenin 1	mus musculus	19	15	4	9	11	16	12	21	22	16	8	12	20	10	8	13	9	8	12	14	10	12	19	8	12	4	10	13	9	7	13	13
	ENSMUSG00000019539	RCN3	reticulocalbin 3	mus musculus	15	14	10	8	24	23	28	27	26	34	30	28	18	25	22	12	20	23	15	18	26	22	21	11	26	18	37	38	7	23	26	26
	ENSMUSG00000019558	SLC6A8	solute carrier family 6 member 8	mus musculus	119	135	66	53	96	101	123	113	87	73	72	92	77	58	84	82	130	124	121	104	94	90	116	87	128	74	161	95	162	88	153	115
	ENSMUSG00000019564	ARID3A	AT-rich interaction domain 3A	mus musculus	66	93	53	43	70	87	78	70	82	61	64	71	87	46	88	81	61	78	78	47	65	73	62	34	53	44	71	52	67	40	65	67
	ENSMUSG00000019577	PDK4	pyruvate dehydrogenase kinase 4	mus musculus	0	1	2	3	2	7	8	3	9	5	3	4	3	3	1	2	5	8	4	4	2	7	4	7	13	4	9	7	0	3	11	7
	ENSMUSG00000019578	UBXN6	UBX domain protein 6	mus musculus	20	22	13	10	13	16	14	14	22	12	8	10	15	13	8	11	19	16	17	11	20	18	20	14	15	13	25	11	16	13	16	16
	ENSMUSG00000019579	MYDGF	myeloid derived growth factor	mus musculus	1	4	1	6	8	12	6	5	9	6	3	2	5	3	1	7	10	3	3	8	1	4	12	4	7	4	3	4	0	1	8	2
	ENSMUSG00000019659	CCDC12	coiled-coil domain containing 12	mus musculus	2	2	5	0	1	1	2	0	2	4	2	1	1	1	1	1	1	1	1	1	1	3	3	0	3	0	0	2	2	0	2	2
	ENSMUSG00000019689	FMC1	formation of mitochondrial complex V assembly factor 1 homolog	mus musculus	223	210	184	121	174	222	168	158	201	211	81	112	188	169	156	134	195	102	254	230	140	126	289	182	169	141	140	110	173	106	205	148
	ENSMUSG00000019699	AKT3	AKT serine/threonine kinase 3	mus musculus	96	90	56	51	100	117	69	75	88	110	76	74	88	64	75	91	33	51	57	45	70	80	46	36	56	34	57	33	49	38	59	54
	ENSMUSG00000019710	MRPL24	mitochondrial ribosomal protein L24	mus musculus	201	207	131	86	151	220	185	179	134	158	101	126	152	128	136	127	147	71	175	186	116	107	207	134	124	112	168	122	148	97	144	115
	ENSMUSG00000019715	GLE1	GLE1 RNA export mediator	mus musculus	9	3	5	3	4	6	7	3	1	3	4	2	6	4	4	7	3	3	1	1	4	0	3	0	2	4	3	4	1	2	3	3
	ENSMUSG00000019718	L3HYPDH	trans-L-3-hydroxyproline dehydratase	mus musculus	10	4	1	3	5	6	5	2	5	3	1	4	6	7	1	1	0	0	2	3	5	5	6	3	0	0	0	0	1	0	2	0
	ENSMUSG00000019726	LYST	lysosomal trafficking regulator	mus musculus	22	22	19	22	21	21	21	14	25	33	19	22	23	22	18	23	15	20	33	23	28	30	21	8	19	15	17	16	25	13	20	28
	ENSMUSG00000019731	SLC35E1	solute carrier family 35 member E1	mus musculus	41	35	43	34	34	63	40	31	38	40	35	28	44	19	35	51	29	39	37	34	48	40	35	23	37	23	26	37	31	26	32	21
	ENSMUSG00000019732	CALR3	calreticulin 3	mus musculus	4	5	7	0	4	6	2	4	7	6	4	5	3	4	5	5	3	0	4	5	7	7	4	11	15	6	12	2	14	4	12	8
	ENSMUSG00000019737	SYNE4	spectrin repeat containing nuclear envelope family member 4	mus musculus	6	10	5	4	9	11	3	7	9	2	5	9	12	9	3	4	2	3	3	8	5	10	3	3	9	2	7	2	6	3	7	11
	ENSMUSG00000019738	POLR2I	RNA polymerase II subunit I	mus musculus	63	77	38	30	49	43	38	43	63	58	31	31	46	51	37	32	34	27	53	42	33	34	27	18	42	26	50	40	51	21	39	28
	ENSMUSG00000019761	Krt10	keratin 10	mus musculus	3	3	4	2	7	3	0	0	2	4	3	0	0	3	1	1	9	10	26	27	16	9	0	0	7	2	6	6	4	2	10	10
	ENSMUSG00000019762	IYD	iodotyrosine deiodinase	mus musculus	0	0	2	3	1	2	0	1	2	1	0	2	1	2	1	3	0	1	2	1	1	0	0	1	0	2	2	0	1	1	2	1
	ENSMUSG00000019763	RMND1	required for meiotic nuclear division 1 homolog	mus musculus	1	1	3	0	1	2	1	0	1	2	3	3	1	1	2	0	1	1	1	2	4	0	2	0	0	3	2	6	0	1	4	0
	ENSMUSG00000019767	CCDC170	coiled-coil domain containing 170	mus musculus	7	2	1	1	4	3	2	3	4	9	4	5	4	1	1	7	2	1	7	3	7	6	0	1	3	2	2	2	3	1	5	1
	ENSMUSG00000019768	ESR1	estrogen receptor 1	mus musculus	41	52	29	24	39	68	15	22	67	56	54	57	70	38	41	49	35	48	35	33	48	47	34	11	62	40	49	42	48	29	76	59
	ENSMUSG00000019773	FBXO5	F-box protein 5	mus musculus	4	2	2	1	2	2	3	3	1	4	2	0	1	2	2	3	0	0	1	0	1	0	1	0	0	0	0	1	2	0	0	0
	ENSMUSG00000019774	MTRF1L	mitochondrial translation release factor 1 like	mus musculus	5	5	3	3	4	5	6	5	3	6	6	2	5	5	3	3	5	2	5	6	3	4	4	1	2	1	6	2	10	1	4	4
	ENSMUSG00000019775	RGS17	regulator of G protein signaling 17	mus musculus	252	290	151	122	259	303	146	181	312	280	227	278	286	204	206	194	286	259	340	299	303	299	315	212	251	186	324	273	242	159	324	259
	ENSMUSG00000019777	HDAC2	histone deacetylase 2	mus musculus	487	608	448	275	574	695	514	452	544	519	379	457	527	371	441	420	307	305	322	330	384	346	370	170	286	217	351	297	264	204	354	298
	ENSMUSG00000019782	RWDD1	RWD domain containing 1	mus musculus	65	74	39	45	65	89	68	50	60	55	44	48	72	44	51	41	54	35	45	47	44	43	67	32	54	38	57	27	52	31	60	52
	ENSMUSG00000019790	STXBP5	syntaxin binding protein 5	mus musculus	54	59	36	25	37	49	55	51	65	73	44	52	54	37	44	48	32	26	35	36	34	32	56	31	33	25	45	41	33	27	38	30
	ENSMUSG00000019791	HINT3	histidine triad nucleotide binding protein 3	mus musculus	25	40	18	9	18	25	19	19	21	20	23	15	27	5	23	15	18	10	9	15	19	17	16	7	23	8	15	13	23	15	21	18
	ENSMUSG00000019792	TRMT11	tRNA methyltransferase 11 homolog	mus musculus	9	10	9	0	14	14	7	8	9	11	5	7	7	5	7	7	7	6	4	5	3	4	1	2	9	1	6	7	7	1	6	4
	ENSMUSG00000019794	KATNA1	katanin catalytic subunit A1	mus musculus	190	232	184	128	200	229	191	182	254	229	174	206	246	175	165	173	159	115	159	191	154	148	148	99	223	134	201	173	163	143	181	173
	ENSMUSG00000019795	Pcmt1	protein-L-isoaspartate (D-aspartate) O-methyltransferase 1	mus musculus	153	161	135	57	126	177	119	108	135	122	83	138	150	104	127	124	81	68	105	84	100	97	106	65	115	60	116	90	101	57	129	98
	ENSMUSG00000019797	MTRES1	mitochondrial transcription rescue factor 1	mus musculus	15	27	13	14	26	31	22	21	12	13	16	16	21	9	13	14	17	11	17	18	11	16	9	9	16	7	13	16	17	11	15	11
	ENSMUSG00000019802	SEC63	SEC63 homolog, protein translocation regulator	mus musculus	430	454	322	289	370	492	407	428	410	382	356	393	473	301	387	403	340	352	366	355	381	336	421	279	434	317	476	341	444	267	482	390
	ENSMUSG00000019804	SNX3	sorting nexin 3	mus musculus	616	703	410	298	624	783	619	561	754	731	497	602	709	555	495	435	399	329	438	463	464	399	430	269	453	307	585	465	198	341	562	464
	ENSMUSG00000019806	AIG1	androgen induced 1	mus musculus	79	70	30	20	62	72	55	54	73	87	61	69	78	60	49	57	80	70	70	62	78	77	71	41	58	51	74	80	57	55	74	58
	ENSMUSG00000019808	ADAT2	adenosine deaminase tRNA specific 2	mus musculus	9	7	6	9	10	10	5	6	5	6	3	9	3	7	6	7	6	2	2	3	7	2	4	2	2	3	9	6	7	2	8	4
	ENSMUSG00000019809	PEX3	peroxisomal biogenesis factor 3	mus musculus	48	67	41	32	49	49	38	43	47	49	38	43	48	41	41	35	43	37	51	43	35	34	41	19	34	25	52	28	45	27	43	34
	ENSMUSG00000019813	CEP57L1	centrosomal protein 57 like 1	mus musculus	26	30	23	12	19	48	32	31	23	29	15	21	33	19	24	25	26	13	19	18	15	24	21	14	23	14	23	22	21	17	28	23
	ENSMUSG00000019814	LTV1	LTV1 ribosome biogenesis factor	mus musculus	22	31	33	23	35	37	28	28	17	24	20	14	25	19	24	25	13	17	16	13	13	16	20	17	15	9	20	20	13	10	15	9
	ENSMUSG00000019817	PLAGL1	PLAG1 like zinc finger 1	mus musculus	1	2	1	0	0	3	1	1	1	4	3	0	2	0	1	0	0	0	1	1	1	0	1	2	2	2	0	1	1	1	1	1
	ENSMUSG00000019818	CD164	CD164 molecule	mus musculus	305	329	206	166	286	366	315	338	356	363	281	325	307	275	265	254	253	284	291	298	287	285	329	174	295	224	369	335	290	233	348	307
	ENSMUSG00000019820	UTRN	utrophin	mus musculus	201	243	152	156	199	215	170	211	194	212	163	216	230	133	158	164	122	186	170	110	158	161	196	95	146	88	138	129	168	90	148	121
	ENSMUSG00000019822	SMPD2	sphingomyelin phosphodiesterase 2	mus musculus	7	10	5	7	2	11	6	5	8	10	8	8	9	11	4	12	6	3	8	9	7	3	10	0	9	6	7	6	6	1	6	14
	ENSMUSG00000019823	MICAL1	microtubule associated monooxygenase, calponin and LIM domain containing 1	mus musculus	81	100	49	33	48	82	58	58	72	82	55	66	81	62	54	55	60	52	69	58	58	66	61	35	81	83	73	64	94	40	82	79
	ENSMUSG00000019826	ZBTB24	zinc finger and BTB domain containing 24	mus musculus	1	0	4	3	2	3	1	0	4	3	2	2	5	5	3	4	4	3	1	2	2	0	1	5	1	1	2	2	1	0	3	3
	ENSMUSG00000019831	WASF1	WASP family member 1	mus musculus	22	26	22	19	19	28	23	29	26	19	22	16	23	7	13	20	19	10	30	29	16	28	33	13	20	8	13	14	13	10	15	11
	ENSMUSG00000019832	RAB32	RAB32, member RAS oncogene family	mus musculus	2	3	5	1	2	1	3	1	3	3	2	2	4	2	1	3	2	0	0	2	1	3	2	1	4	1	3	3	4	1	2	2
	ENSMUSG00000019837	GTF3C6	general transcription factor IIIC subunit 6	mus musculus	27	23	14	7	21	30	20	24	27	22	20	22	26	19	18	14	15	14	13	13	13	11	9	7	11	11	13	18	13	13	18	12
	ENSMUSG00000019841	REV3L	REV3 like, DNA directed polymerase zeta catalytic subunit	mus musculus	329	369	281	200	287	375	313	335	385	342	318	318	379	231	272	259	161	199	220	196	192	179	322	184	239	163	233	189	191	135	211	181
	ENSMUSG00000019842	TRAF3IP2	TRAF3 interacting protein 2	mus musculus	1	3	1	3	2	2	4	3	5	2	1	2	4	1	3	3	2	2	0	1	0	0	1	1	0	2	1	1	0	3	1	0
	ENSMUSG00000019843	FYN	FYN proto-oncogene, Src family tyrosine kinase	mus musculus	202	222	154	120	211	226	173	159	196	171	147	203	156	123	160	150	125	131	171	161	194	176	171	110	115	88	124	142	123	83	136	121
	ENSMUSG00000019845	TUBE1	tubulin epsilon 1	mus musculus	5	4	5	3	2	4	5	2	2	3	1	4	2	6	8	1	2	1	3	1	1	2	0	0	3	1	2	1	0	0	1	1
	ENSMUSG00000019849	PREP	prolyl endopeptidase	mus musculus	80	65	52	35	51	66	36	41	71	67	55	58	76	44	41	52	34	35	54	39	33	41	30	16	30	29	44	49	39	22	39	30
	ENSMUSG00000019850	TNFAIP3	TNF alpha induced protein 3	mus musculus	7	2	10	8	4	4	1	1	3	3	3	3	2	2	3	2	4	2	15	4	4	5	0	0	4	3	5	7	6	1	5	3
	ENSMUSG00000019854	REPS1	RALBP1 associated Eps domain containing 1	mus musculus	165	181	142	104	164	172	172	159	140	148	123	143	158	112	141	154	121	137	116	100	134	111	130	75	135	67	155	109	157	106	119	108
	ENSMUSG00000019857	ASF1A	anti-silencing function 1A histone chaperone	mus musculus	239	225	178	118	186	247	196	184	250	210	157	220	243	170	195	196	101	89	133	122	113	125	131	81	135	96	157	139	116	71	176	118
	ENSMUSG00000019861	GOPC	golgi associated PDZ and coiled-coil motif containing	mus musculus	11	16	9	10	8	10	9	11	17	12	7	16	7	10	16	13	13	10	12	4	14	13	10	10	13	6	13	10	21	6	19	20
	ENSMUSG00000019863	QRSL1	glutaminyl-tRNA amidotransferase subunit QRSL1	mus musculus	4	3	4	3	7	6	8	2	5	2	2	6	4	1	6	3	0	4	6	1	2	4	3	0	4	1	0	3	1	3	2	0
	ENSMUSG00000019864	RTN4IP1	reticulon 4 interacting protein 1	mus musculus	8	10	5	3	8	4	5	3	5	2	8	7	3	7	2	5	4	5	6	4	7	4	2	1	4	3	5	2	1	4	4	2
	ENSMUSG00000019866	CRYBG1	crystallin beta-gamma domain containing 1	mus musculus	1	1	2	3	4	4	0	1	0	2	0	3	2	1	0	3	1	1	4	5	1	2	0	0	0	1	2	0	3	0	1	1
	ENSMUSG00000019868	VTA1	vesicle trafficking 1	mus musculus	92	102	76	61	80	106	70	53	90	81	60	65	97	64	67	50	65	51	81	84	76	72	66	38	65	38	73	43	45	45	70	61
	ENSMUSG00000019872	SMPDL3A	sphingomyelin phosphodiesterase acid like 3A	mus musculus	1	5	0	1	1	1	0	3	1	2	1	2	1	1	0	1	3	3	1	2	5	3	2	1	0	1	0	0	1	1	2	0
	ENSMUSG00000019873	REEP3	receptor accessory protein 3	mus musculus	19	21	18	7	26	32	27	11	24	26	19	31	24	17	22	15	34	32	29	41	42	41	21	9	37	13	28	24	18	20	52	25
	ENSMUSG00000019876	PKIB	cAMP-dependent protein kinase inhibitor beta	mus musculus	0	1	2	0	1	2	1	1	0	1	0	0	0	1	1	0	1	0	1	2	3	5	3	1	3	0	2	0	1	1	0	1
	ENSMUSG00000019877	SERINC1	serine incorporator 1	mus musculus	4	4	3	4	1	4	0	2	2	8	5	2	5	2	4	4	1	5	2	6	3	3	5	0	3	0	0	1	5	3	6	1
	ENSMUSG00000019878	HSF2	heat shock transcription factor 2	mus musculus	54	68	52	25	60	75	49	43	70	72	41	57	65	39	68	54	62	43	54	39	57	52	57	25	54	47	65	51	69	44	58	51
	ENSMUSG00000019883	ECHDC1	ethylmalonyl-CoA decarboxylase 1	mus musculus	41	52	26	14	31	51	32	26	38	39	25	36	37	24	26	27	36	25	38	23	36	23	37	16	24	16	27	22	23	17	21	15
	ENSMUSG00000019889	PTPRK	protein tyrosine phosphatase receptor type K	mus musculus	22	17	27	21	19	31	10	15	16	19	20	19	30	16	15	15	8	19	37	23	30	27	9	11	20	8	28	22	28	9	21	16
	ENSMUSG00000019891	DCBLD1	discoidin, CUB and LCCL domain containing 1	mus musculus	15	16	4	4	10	17	7	10	7	12	7	10	15	12	10	6	0	7	10	6	2	9	12	5	9	10	10	9	8	4	13	7
	ENSMUSG00000019894	SLC6A15	solute carrier family 6 member 15	mus musculus	46	57	39	20	42	49	70	44	42	42	28	29	37	27	27	33	30	23	20	19	25	19	34	26	39	15	34	22	27	18	35	27
	ENSMUSG00000019897	CCDC59	coiled-coil domain containing 59	mus musculus	33	41	32	26	30	55	29	37	46	31	29	30	42	22	33	31	20	28	27	17	29	43	27	18	32	16	44	27	46	26	35	24
	ENSMUSG00000019899	LAMA2	laminin subunit alpha 2	mus musculus	12	5	7	8	11	7	5	9	2	9	0	2	7	7	7	4	3	5	11	12	5	13	7	4	3	3	3	3	2	1	4	0
	ENSMUSG00000019907	PPP1R12A	protein phosphatase 1 regulatory subunit 12A	mus musculus	500	533	533	455	441	563	318	397	450	413	369	451	483	363	414	425	289	260	521	435	325	352	360	239	366	248	377	303	372	198	355	330
	ENSMUSG00000019916	P4HA1	prolyl 4-hydroxylase subunit alpha 1	mus musculus	80	70	52	44	76	113	73	91	93	85	57	73	88	45	74	66	108	92	67	78	99	107	96	53	109	71	104	89	151	80	82	78
	ENSMUSG00000019917	SEPTIN10	septin 10	mus musculus	140	198	129	98	161	192	168	156	128	126	120	133	154	97	115	97	86	78	68	67	87	89	94	78	75	43	72	71	79	44	85	45
	ENSMUSG00000019920	LIMS1	LIM zinc finger domain containing 1	mus musculus	318	402	278	227	310	372	337	322	361	358	288	329	359	263	293	265	212	174	280	276	241	219	306	179	222	149	244	235	235	141	266	235
	ENSMUSG00000019927	UBE2D1	ubiquitin conjugating enzyme E2 D1	mus musculus	225	224	154	106	216	262	166	157	251	234	171	200	238	184	181	178	129	138	162	153	153	164	150	89	150	95	196	162	104	102	199	150
	ENSMUSG00000019929	DCN	decorin	mus musculus	2	6	6	5	0	0	2	3	5	1	2	2	2	3	4	0	26	32	66	89	9	15	3	3	15	9	27	20	13	13	25	17
	ENSMUSG00000019942	CDK1	cyclin dependent kinase 1	mus musculus	233	253	189	125	204	268	225	180	186	202	135	203	221	153	138	140	59	53	62	65	65	70	81	44	70	43	99	59	63	52	68	46
	ENSMUSG00000019943	ATP2B1	ATPase plasma membrane Ca2+ transporting 1	mus musculus	554	692	563	448	592	781	600	520	573	545	449	544	621	417	456	461	361	404	563	562	569	569	461	276	422	236	538	494	523	340	495	408
	ENSMUSG00000019944	RHOBTB1	Rho related BTB domain containing 1	mus musculus	50	60	63	35	60	63	29	40	44	54	36	38	51	48	33	32	55	56	80	91	67	68	52	35	67	37	45	54	37	35	45	50
	ENSMUSG00000019947	ARID5B	AT-rich interaction domain 5B	mus musculus	209	220	249	212	156	182	91	119	177	143	142	154	192	130	150	154	75	62	190	185	95	92	117	66	100	79	142	106	94	47	138	113
	ENSMUSG00000019948	ACTR6	actin related protein 6	mus musculus	57	62	54	36	42	74	35	26	51	60	37	48	56	52	41	46	45	33	53	40	42	40	30	27	46	27	50	36	49	26	49	31
	ENSMUSG00000019951	UHRF1BP1L	UHRF1 binding protein 1 like	mus musculus	83	88	71	43	69	77	75	64	115	98	70	90	92	63	55	60	66	67	45	55	63	62	64	28	71	56	84	55	60	43	70	64
	ENSMUSG00000019952	POC1B	POC1 centriolar protein B	mus musculus	20	16	12	3	10	14	15	14	9	13	8	13	16	9	8	9	3	5	7	5	6	6	3	6	3	2	7	3	14	3	7	4
	ENSMUSG00000019960	DUSP6	dual specificity phosphatase 6	mus musculus	277	290	157	125	353	468	310	335	423	389	340	375	354	260	300	240	92	112	187	236	255	252	182	81	263	175	526	364	201	181	330	266
	ENSMUSG00000019961	TMPO	thymopoietin	mus musculus	410	457	343	229	347	455	369	363	302	305	239	295	372	270	291	274	85	68	98	92	83	79	124	64	61	54	85	67	63	46	93	83
	ENSMUSG00000019966	KITLG	KIT ligand	mus musculus	63	94	75	64	75	92	50	43	61	71	42	48	53	49	45	45	41	26	90	56	76	50	56	21	17	21	45	39	19	11	33	29
	ENSMUSG00000019969	PSEN1	presenilin 1	mus musculus	27	22	21	10	24	27	21	17	14	23	20	22	23	17	26	25	26	25	28	16	29	26	22	16	20	11	28	22	35	17	22	20
	ENSMUSG00000019970	SGK1	serum/glucocorticoid regulated kinase 1	mus musculus	472	567	367	255	294	358	239	223	456	423	215	240	375	219	351	334	248	245	414	335	238	212	308	158	290	208	260	224	152	130	313	282
	ENSMUSG00000019971	CEP290	centrosomal protein 290	mus musculus	185	217	231	180	191	236	120	150	158	137	115	140	170	119	147	130	95	96	177	155	129	123	180	96	112	73	100	82	126	68	92	100
	ENSMUSG00000019975	IKBIP	IKBKB interacting protein	mus musculus	12	20	13	3	16	26	15	8	7	16	5	11	13	9	16	11	13	10	15	14	19	12	27	11	18	8	26	11	5	9	9	9
	ENSMUSG00000019977	HBS1L	HBS1 like translational GTPase	mus musculus	52	52	44	28	38	52	41	44	45	59	28	53	54	38	45	40	37	22	37	33	34	26	32	22	27	21	43	33	31	18	30	29
	ENSMUSG00000019978	EPB41L2	erythrocyte membrane protein band 4.1 like 2	mus musculus	218	207	119	122	180	252	232	243	173	143	94	117	142	84	128	125	82	77	94	60	105	113	203	119	72	51	73	60	52	34	57	61
	ENSMUSG00000019979	APAF1	apoptotic peptidase activating factor 1	mus musculus	5	8	4	3	3	9	6	2	7	10	7	6	12	3	4	9	2	5	3	3	7	4	12	0	3	7	4	5	3	1	7	3
	ENSMUSG00000019984	MED23	mediator complex subunit 23	mus musculus	7	19	11	9	14	16	8	10	9	11	5	9	17	7	7	9	11	7	6	8	8	8	6	1	9	5	12	15	9	4	9	5
	ENSMUSG00000019986	AHI1	Abelson helper integration site 1	mus musculus	15	20	12	7	9	30	11	17	25	25	20	13	23	11	21	18	9	15	12	14	16	14	25	21	20	7	16	12	35	9	21	20
	ENSMUSG00000019988	NEDD1	NEDD1 gamma-tubulin ring complex targeting factor	mus musculus	7	10	9	6	9	12	8	7	9	15	3	10	15	8	11	11	11	10	5	5	7	9	8	4	7	5	6	9	10	12	9	9
	ENSMUSG00000019992	MTFR2	mitochondrial fission regulator 2	mus musculus	6	6	4	1	3	3	4	7	1	3	1	5	2	2	4	2	0	2	1	1	1	2	1	2	2	1	3	1	1	0	0	1
	ENSMUSG00000019997	CCN2	cellular communication network factor 2	mus musculus	4	2	5	1	1	1	4	2	8	6	8	6	6	1	4	1	1	1	6	8	3	3	3	2	2	0	1	1	0	1	0	1
	ENSMUSG00000019998	STX7	syntaxin 7	mus musculus	60	63	42	22	62	73	35	41	69	59	43	50	58	36	56	48	57	41	59	59	51	58	62	34	60	44	56	59	66	53	68	61
	ENSMUSG00000020003	PEX7	peroxisomal biogenesis factor 7	mus musculus	33	38	13	12	47	38	19	16	33	33	28	41	27	29	38	19	34	30	33	43	51	39	19	15	47	25	37	37	41	29	35	34
	ENSMUSG00000020009	IFNGR1	interferon gamma receptor 1	mus musculus	17	14	12	13	11	21	13	16	32	27	13	18	21	15	20	24	30	22	20	14	28	27	13	7	23	14	20	20	33	13	27	19
	ENSMUSG00000020014	CFAP54	cilia and flagella associated protein 54	mus musculus	2	9	6	0	4	2	2	1	2	0	2	1	1	2	4	1	4	2	0	1	2	1	3	1	6	0	2	1	4	1	5	1
	ENSMUSG00000020015	CDK17	cyclin dependent kinase 17	mus musculus	184	235	107	71	223	295	163	161	232	225	174	188	223	155	169	167	130	146	101	115	185	149	140	87	184	108	209	183	179	143	170	147
	ENSMUSG00000020018	SNRPF	small nuclear ribonucleoprotein polypeptide F	mus musculus	78	114	71	32	88	179	189	105	137	134	63	83	76	62	34	18	68	54	45	124	69	69	95	31	67	27	72	80	5	56	74	52
	ENSMUSG00000020019	NTN4	netrin 4	mus musculus	34	41	23	26	29	38	37	32	32	30	15	29	23	19	20	29	28	20	20	11	25	35	40	29	22	23	23	13	26	12	11	17
	ENSMUSG00000020021	FGD6	FYVE, RhoGEF and PH domain containing 6	mus musculus	4	3	4	4	2	9	5	3	4	7	3	3	6	2	4	1	6	6	4	4	10	6	8	3	2	0	3	8	5	2	3	6
	ENSMUSG00000020022	NDUFA12	NADH:ubiquinone oxidoreductase subunit A12	mus musculus	34	21	16	13	29	30	36	23	17	22	16	24	27	17	21	22	13	22	16	15	14	9	24	11	17	15	17	15	15	15	18	19
	ENSMUSG00000020023	TMCC3	transmembrane and coiled-coil domain family 3	mus musculus	3	2	2	2	6	14	5	5	0	0	1	2	1	3	2	0	0	3	4	9	3	6	7	4	2	0	3	3	2	4	2	3
	ENSMUSG00000020024	CEP83	centrosomal protein 83	mus musculus	93	110	77	40	82	101	73	55	63	72	52	72	116	56	71	65	33	39	52	44	47	50	50	56	37	43	50	44	51	35	52	38
	ENSMUSG00000020027	SOCS2	suppressor of cytokine signaling 2	mus musculus	13	21	11	5	11	20	27	17	14	22	10	19	13	8	8	7	16	7	10	6	6	5	12	7	12	8	7	7	3	11	15	5
	ENSMUSG00000020029	NUDT4	nudix hydrolase 4	mus musculus	14	9	7	9	9	19	10	7	12	12	13	10	10	8	11	14	2	9	6	5	4	6	7	7	6	1	8	9	8	4	3	3
	ENSMUSG00000020032	NUAK1	NUAK family kinase 1	mus musculus	28	46	30	25	38	40	42	32	29	33	29	23	37	15	31	29	19	27	29	21	36	29	56	24	33	18	22	20	36	10	34	33
	ENSMUSG00000020034	TCP11L2	t-complex 11 like 2	mus musculus	25	28	17	10	25	24	14	13	28	31	15	13	26	24	11	13	33	28	19	18	34	28	22	13	47	42	36	30	19	24	53	36
	ENSMUSG00000020038	CRY1	cryptochrome circadian regulator 1	mus musculus	19	21	8	6	14	22	10	13	16	19	19	12	17	19	18	13	20	14	8	10	14	12	18	10	11	9	16	17	16	12	14	6
	ENSMUSG00000020042	BTBD11	BTB domain containing 11	mus musculus	4	11	1	1	2	9	0	0	0	3	1	6	7	1	7	3	6	3	6	3	6	3	5	0	5	2	3	8	3	2	5	3
	ENSMUSG00000020048	HSP90B1	heat shock protein 90 beta family member 1	mus musculus	1780	2020	1486	1154	1757	2197	2247	2215	1560	1605	1370	1665	1877	1429	1682	1686	1240	1148	1499	1322	1456	1452	2115	1296	1023	781	1254	984	1148	695	1207	1070
	ENSMUSG00000020056	WASHC3	WASH complex subunit 3	mus musculus	3	8	4	2	6	4	4	2	6	3	5	5	2	3	1	6	1	6	6	3	7	7	10	1	5	5	2	3	6	2	5	5
	ENSMUSG00000020057	DRAM1	DNA damage regulated autophagy modulator 1	mus musculus	22	19	25	12	21	34	23	27	38	23	21	27	28	21	18	14	34	25	23	22	24	22	28	15	18	18	22	25	8	19	21	23
	ENSMUSG00000020061	MYBPC1	myosin binding protein C1	mus musculus	0	2	1	2	4	2	3	4	2	4	0	1	1	0	1	3	2	0	1	2	3	0	1	0	3	2	3	1	6	0	2	1
	ENSMUSG00000020063	SIRT1	sirtuin 1	mus musculus	89	116	86	58	85	102	68	83	100	98	74	71	99	60	77	70	46	68	57	49	39	39	47	27	57	48	52	54	67	38	45	45
	ENSMUSG00000020064	HERC4	HECT and RLD domain containing E3 ubiquitin protein ligase 4	mus musculus	52	63	54	42	58	86	58	48	74	68	54	67	61	36	51	68	34	53	67	52	51	53	28	32	59	30	65	47	32	24	47	47
	ENSMUSG00000020069	HNRNPH3	heterogeneous nuclear ribonucleoprotein H3	mus musculus	38	71	44	29	56	57	43	43	75	64	58	58	77	41	52	34	15	13	24	35	30	32	20	7	29	16	36	31	24	24	33	29
	ENSMUSG00000020070	RUFY2	RUN and FYVE domain containing 2	mus musculus	37	72	26	34	51	58	44	41	68	54	43	47	58	52	53	52	41	42	53	40	47	44	65	25	68	48	45	54	79	40	71	55
	ENSMUSG00000020074	CCAR1	cell division cycle and apoptosis regulator 1	mus musculus	497	502	438	337	484	647	423	408	404	375	302	372	449	327	351	388	230	214	361	339	236	255	353	238	267	178	312	221	250	175	266	252
	ENSMUSG00000020075	DDX21	DExD-box helicase 21	mus musculus	293	314	283	201	274	344	259	260	177	206	186	174	223	161	213	185	154	152	224	158	137	143	256	175	193	131	174	136	237	125	153	131
	ENSMUSG00000020076	DDX50	DExD-box helicase 50	mus musculus	196	209	158	93	182	268	180	190	238	212	185	168	219	195	187	178	153	138	152	147	171	146	150	93	211	114	198	184	193	131	210	166
	ENSMUSG00000020077	Srgn	serglycin	mus musculus	3	1	2	0	1	0	2	2	1	3	2	3	0	0	3	3	3	3	0	3	7	4	3	3	5	2	1	1	3	0	2	2
	ENSMUSG00000020078	VPS26A	VPS26, retromer complex component A	mus musculus	262	297	169	137	238	319	203	222	256	231	192	218	250	201	209	177	185	190	212	233	180	185	210	124	221	147	210	183	179	150	244	204
	ENSMUSG00000020079	SUPV3L1	Suv3 like RNA helicase	mus musculus	23	25	23	11	21	33	22	27	21	28	15	19	27	24	13	14	20	15	20	17	19	11	19	15	16	11	18	24	15	16	16	10
	ENSMUSG00000020085	AIFM2	apoptosis inducing factor mitochondria associated 2	mus musculus	86	91	44	38	58	83	56	45	72	71	53	62	72	68	52	61	55	36	69	71	49	53	74	36	64	43	58	87	71	50	75	62
	ENSMUSG00000020088	SAR1A	secretion associated Ras related GTPase 1A	mus musculus	502	493	359	274	448	551	384	395	422	401	295	416	461	311	337	360	322	227	385	327	352	289	396	244	289	221	406	355	344	208	338	323
	ENSMUSG00000020089	PPA1	inorganic pyrophosphatase 1	mus musculus	78	85	64	40	74	105	76	48	67	71	60	69	82	57	59	70	63	40	42	68	52	51	36	27	49	31	57	47	45	45	81	57
	ENSMUSG00000020091	EIF4EBP2	eukaryotic translation initiation factor 4E binding protein 2	mus musculus	2	4	1	2	2	4	4	2	4	3	1	7	9	1	4	6	2	2	2	2	7	3	3	1	0	2	4	2	1	0	2	2
	ENSMUSG00000020092	PALD1	phosphatase domain containing paladin 1	mus musculus	1	1	0	0	1	0	2	0	0	0	0	0	0	0	0	0	0	2	8	6	0	1	1	5	0	2	0	0	1	0	0	1
	ENSMUSG00000020097	SGPL1	sphingosine-1-phosphate lyase 1	mus musculus	49	54	37	36	46	64	27	41	69	62	51	61	64	52	49	38	47	56	54	41	42	48	60	30	71	53	72	43	52	43	68	40
	ENSMUSG00000020099	UNC5B	unc-5 netrin receptor B	mus musculus	143	156	58	47	160	198	433	433	220	197	187	206	190	122	144	138	100	108	83	78	135	147	687	430	146	124	162	118	98	76	117	106
	ENSMUSG00000020100	SLC29A3	solute carrier family 29 member 3	mus musculus	8	8	2	3	4	5	11	3	14	6	7	7	8	11	5	7	7	5	7	5	7	3	3	8	7	3	3	4	7	9	9	7
	ENSMUSG00000020101	VSIR	V-set immunoregulatory receptor	mus musculus	2	1	3	1	2	4	2	3	2	4	2	3	0	2	2	1	6	15	2	3	6	2	2	0	1	0	3	2	1	2	1	5
	ENSMUSG00000020105	LRIG3	leucine rich repeats and immunoglobulin like domains 3	mus musculus	21	26	11	7	21	25	28	26	26	25	20	20	18	16	14	12	15	12	10	9	16	12	34	11	13	2	14	9	11	6	12	3
	ENSMUSG00000020107	ANAPC16	anaphase promoting complex subunit 16	mus musculus	47	62	34	21	46	65	34	37	51	42	41	46	47	42	21	34	32	36	41	32	41	33	29	15	25	11	38	30	25	18	36	29
	ENSMUSG00000020108	DDIT4	DNA damage inducible transcript 4	mus musculus	26	19	11	8	27	32	12	10	37	47	27	35	55	37	30	34	18	17	38	37	36	30	12	5	49	36	32	45	44	25	63	41
	ENSMUSG00000020109	DNAJB12	DnaJ heat shock protein family (Hsp40) member B12	mus musculus	137	140	107	79	138	156	93	100	128	116	107	118	151	76	124	118	112	116	99	84	133	124	103	68	122	99	140	116	127	72	115	128
	ENSMUSG00000020111	MICU1	mitochondrial calcium uptake 1	mus musculus	127	131	104	76	148	161	117	114	138	134	102	101	113	96	112	89	105	117	127	132	128	110	134	96	87	70	121	93	102	72	129	105
	ENSMUSG00000020114	CAND1	cullin associated and neddylation dissociated 1	mus musculus	418	445	331	273	375	447	365	346	375	381	325	376	411	265	364	344	171	174	294	249	249	240	274	159	240	159	258	221	242	133	265	231
	ENSMUSG00000020115	TBK1	TANK binding kinase 1	mus musculus	56	56	37	31	48	72	39	42	72	76	37	61	72	48	47	33	44	27	44	48	39	50	50	24	63	34	60	51	23	43	62	50
	ENSMUSG00000020116	PNO1	partner of NOB1 homolog	mus musculus	20	16	19	10	22	30	13	9	9	14	13	21	21	4	20	14	8	7	10	1	10	14	14	3	8	10	11	9	15	7	15	7
	ENSMUSG00000020120	PLEK	pleckstrin	mus musculus	2	3	0	0	1	1	0	3	5	2	1	4	2	1	1	0	1	6	1	0	5	2	0	0	1	2	1	1	1	4	0	0
	ENSMUSG00000020121	SRGAP1	SLIT-ROBO Rho GTPase activating protein 1	mus musculus	28	46	37	33	45	59	33	52	42	29	28	42	30	20	27	22	32	49	68	38	53	63	44	26	39	22	36	31	46	24	41	33
	ENSMUSG00000020122	EGFR	epidermal growth factor receptor	mus musculus	1	0	0	2	0	1	0	0	1	0	1	1	0	1	0	1	0	0	9	5	1	5	0	0	2	1	4	4	4	1	2	2
	ENSMUSG00000020124	USP15	ubiquitin specific peptidase 15	mus musculus	307	300	171	146	269	345	183	175	261	237	193	237	290	196	180	208	226	202	215	258	292	291	192	96	170	109	248	209	240	142	200	181
	ENSMUSG00000020128	VPS54	VPS54 subunit of GARP complex	mus musculus	54	55	29	22	48	61	41	51	45	42	32	45	49	31	42	34	27	19	44	24	38	35	35	15	35	19	25	31	23	28	28	34
	ENSMUSG00000020130	TBC1D15	TBC1 domain family member 15	mus musculus	466	508	401	311	446	536	384	424	475	444	359	393	459	322	355	361	341	320	349	350	320	317	377	265	414	274	366	299	455	277	381	365
	ENSMUSG00000020132	RAB21	RAB21, member RAS oncogene family	mus musculus	119	141	93	63	116	146	95	62	99	114	94	107	127	71	78	90	86	91	128	97	97	84	112	45	101	67	124	107	83	57	100	101
	ENSMUSG00000020134	PELI1	pellino E3 ubiquitin protein ligase 1	mus musculus	116	127	99	64	110	140	111	95	112	112	86	93	111	78	105	99	90	87	125	96	100	120	114	53	115	65	115	93	95	64	137	101
	ENSMUSG00000020137	THAP2	THAP domain containing 2	mus musculus	13	13	13	7	8	15	7	7	17	10	4	20	13	11	10	21	6	11	12	7	12	10	5	10	15	14	5	8	14	9	13	6
	ENSMUSG00000020142	SLC1A4	solute carrier family 1 member 4	mus musculus	86	122	56	63	122	131	136	116	158	148	134	130	131	105	113	101	69	73	66	66	125	109	188	119	117	105	124	132	130	60	129	119
	ENSMUSG00000020149	RAB1A	RAB1A, member RAS oncogene family	mus musculus	788	905	528	391	729	941	683	646	877	764	543	648	820	640	602	611	718	578	703	707	697	627	752	466	715	522	804	698	612	544	868	709
	ENSMUSG00000020150	GAMT	guanidinoacetate N-methyltransferase	mus musculus	52	75	76	47	58	72	50	59	57	54	47	47	61	49	57	56	52	32	89	90	62	52	80	41	45	49	78	61	61	28	66	45
	ENSMUSG00000020152	ACTR2	actin related protein 2	mus musculus	472	539	313	247	422	491	378	319	422	397	336	373	448	314	362	355	213	218	303	250	297	293	268	142	265	163	359	255	263	184	294	255
	ENSMUSG00000020153	NDUFS7	NADH:ubiquinone oxidoreductase core subunit S7	mus musculus	154	184	102	70	138	180	121	138	148	139	120	122	150	142	119	115	104	57	91	85	72	79	117	75	84	73	98	85	120	70	92	88
	ENSMUSG00000020156	PWWP3A	PWWP domain containing 3A, DNA repair factor	mus musculus	12	26	18	5	15	15	15	14	16	11	8	6	19	8	16	5	8	3	12	10	6	4	5	4	10	5	5	6	3	1	16	6
	ENSMUSG00000020160	Meis1	Meis homeobox 1	mus musculus	30	36	35	24	34	39	38	39	42	29	26	29	30	18	21	29	28	26	52	32	24	32	38	25	30	22	23	27	31	17	34	26
	ENSMUSG00000020163	UQCR11	ubiquinol-cytochrome c reductase, complex III subunit XI	mus musculus	50	50	35	28	47	57	34	32	56	52	27	42	45	43	36	32	49	33	62	70	47	36	53	31	45	39	56	43	45	22	56	47
	ENSMUSG00000020166	CNOT2	CCR4-NOT transcription complex subunit 2	mus musculus	241	233	190	151	203	280	195	210	230	251	186	234	278	195	192	205	118	112	197	166	129	153	185	113	156	114	178	138	163	94	174	146
	ENSMUSG00000020167	TCF3	transcription factor 3	mus musculus	154	185	116	101	153	176	134	137	155	146	121	142	175	127	128	143	99	97	136	88	116	121	112	60	102	85	113	90	119	66	124	91
	ENSMUSG00000020170	FRS2	fibroblast growth factor receptor substrate 2	mus musculus	44	38	46	32	48	65	39	32	51	48	50	50	55	38	36	45	24	38	68	54	46	46	42	25	41	31	31	33	45	22	36	40
	ENSMUSG00000020171	YEATS4	YEATS domain containing 4	mus musculus	198	221	196	157	208	257	190	168	181	180	141	185	215	160	170	177	166	157	174	148	136	132	204	128	151	110	141	117	189	93	124	108
	ENSMUSG00000020173	COBL	cordon-bleu WH2 repeat protein	mus musculus	0	1	2	4	2	0	1	2	1	2	0	2	2	0	0	0	1	1	6	4	3	1	1	1	0	1	2	1	3	0	1	1
	ENSMUSG00000020180	SNRPD3	small nuclear ribonucleoprotein D3 polypeptide	mus musculus	187	188	156	96	163	194	164	135	158	139	100	128	193	119	130	111	74	58	118	110	80	81	129	54	91	58	84	83	64	50	77	72
	ENSMUSG00000020181	NAV3	neuron navigator 3	mus musculus	185	210	134	125	135	157	83	103	173	162	147	156	195	136	156	169	113	95	131	123	76	74	73	49	152	69	134	113	162	71	128	103
	ENSMUSG00000020184	MDM2	MDM2 proto-oncogene	mus musculus	23	28	13	13	12	18	19	12	17	18	13	14	23	18	16	11	14	8	16	13	13	15	5	6	8	16	12	11	7	12	12	15
	ENSMUSG00000020185	E2F7	E2F transcription factor 7	mus musculus	18	8	12	17	9	14	12	12	11	3	11	5	17	5	7	4	0	1	4	1	1	0	2	0	0	1	1	0	0	0	0	1
	ENSMUSG00000020186	CSRP2	cysteine and glycine rich protein 2	mus musculus	19	20	13	15	17	28	9	17	11	19	8	19	11	9	17	9	14	9	24	19	11	14	18	9	9	6	20	12	13	11	16	12
	ENSMUSG00000020189	OSBPL8	oxysterol binding protein like 8	mus musculus	163	171	108	81	153	194	134	105	136	136	117	121	128	97	120	118	108	119	128	100	135	132	128	68	116	76	137	87	98	82	123	116
	ENSMUSG00000020190	MKNK2	MAPK interacting serine/threonine kinase 2	mus musculus	361	376	257	234	316	380	326	327	318	307	254	320	346	250	308	302	267	294	328	277	317	298	435	219	305	263	348	320	316	208	400	305
	ENSMUSG00000020196	CABIN1	calcineurin binding protein 1	mus musculus	19	33	25	20	24	27	29	18	20	31	19	17	24	15	16	13	16	16	23	27	13	15	32	15	15	9	7	12	24	7	11	25
	ENSMUSG00000020198	AP3D1	adaptor related protein complex 3 subunit delta 1	mus musculus	628	737	564	439	544	670	556	562	592	589	472	519	667	467	466	531	423	396	600	480	454	455	626	392	527	377	503	408	633	326	518	451
	ENSMUSG00000020205	PHLDA1	pleckstrin homology like domain family A member 1	mus musculus	225	236	118	102	193	250	161	146	209	201	128	154	216	131	157	167	174	182	158	153	147	171	145	102	218	135	221	180	240	142	206	158
	ENSMUSG00000020211	Sf3a2	splicing factor 3a, subunit 2	mus musculus	6	8	10	9	17	16	13	12	15	11	6	9	8	8	6	6	10	7	7	10	4	5	8	4	14	7	8	4	8	3	6	7
	ENSMUSG00000020212	MDM1	Mdm1 nuclear protein	mus musculus	27	27	20	7	26	24	25	17	10	17	14	11	22	12	14	13	6	4	10	15	12	4	12	3	7	6	5	6	7	7	5	4
	ENSMUSG00000020219	TIMM13	translocase of inner mitochondrial membrane 13	mus musculus	127	119	79	52	99	114	87	77	85	94	59	77	96	64	71	70	56	42	68	66	49	41	86	49	54	37	82	74	58	32	65	51
	ENSMUSG00000020220	VPS13D	vacuolar protein sorting 13 homolog D	mus musculus	63	55	73	69	54	81	57	57	62	58	53	51	73	48	51	57	57	63	89	73	73	52	55	37	63	51	71	48	65	31	70	45
	ENSMUSG00000020225	TMBIM4	transmembrane BAX inhibitor motif containing 4	mus musculus	50	42	40	25	44	60	47	34	55	46	41	46	43	37	41	33	65	53	44	53	49	52	52	28	70	39	72	56	36	51	74	59
	ENSMUSG00000020228	HELB	DNA helicase B	mus musculus	1	0	0	2	4	3	0	0	3	3	1	2	0	0	1	1	0	2	0	0	0	4	2	0	2	0	2	2	1	1	1	3
	ENSMUSG00000020230	PRMT2	protein arginine methyltransferase 2	mus musculus	109	123	77	53	106	125	59	66	124	116	76	101	129	74	98	112	90	92	108	105	114	93	95	56	124	90	127	84	154	94	138	101
	ENSMUSG00000020231	DIP2A	disco interacting protein 2 homolog A	mus musculus	61	70	44	31	41	53	51	51	55	42	37	36	46	34	35	39	25	20	27	19	24	29	33	31	21	16	25	16	29	13	20	21
	ENSMUSG00000020232	HMG20B	high mobility group 20B	mus musculus	232	248	138	125	161	233	129	137	217	204	143	187	229	157	173	187	212	166	244	208	164	164	175	119	210	178	253	181	272	141	228	229
	ENSMUSG00000020235	FZR1	fizzy and cell division cycle 20 related 1	mus musculus	37	53	26	31	40	57	51	41	43	51	37	42	58	25	42	55	21	31	26	22	24	26	23	8	25	18	22	16	33	15	27	20
	ENSMUSG00000020238	NCLN	nicalin	mus musculus	138	118	124	79	112	111	96	98	76	84	69	87	120	71	96	107	65	82	96	62	88	68	68	55	73	53	84	61	105	48	88	71
	ENSMUSG00000020246	HCFC2	host cell factor C2	mus musculus	104	81	59	51	113	125	98	87	99	102	71	94	98	70	68	90	75	70	87	82	91	94	101	64	108	58	76	70	85	51	85	84
	ENSMUSG00000020248	NFYB	nuclear transcription factor Y subunit beta	mus musculus	117	108	62	47	93	115	81	93	94	75	71	91	102	76	83	69	54	60	66	75	61	59	61	41	70	47	86	65	80	43	93	69
	ENSMUSG00000020250	TXNRD1	thioredoxin reductase 1	mus musculus	1480	1681	1084	876	1308	1607	1044	1085	1288	1225	1002	1069	1352	1060	1038	1045	730	626	952	930	932	933	1097	733	484	418	764	699	566	405	698	640
	ENSMUSG00000020253	PPM1M	protein phosphatase, Mg2+/Mn2+ dependent 1M	mus musculus	17	11	10	11	13	10	9	12	21	11	9	13	12	10	19	2	11	2	7	9	9	8	11	1	6	3	5	9	5	5	4	14
	ENSMUSG00000020255	NOPCHAP1	NOP protein chaperone 1	mus musculus	16	13	11	4	9	17	9	5	10	7	8	15	18	7	9	13	5	6	5	6	10	16	11	5	7	5	12	9	8	6	13	6
	ENSMUSG00000020257	WDR82	WD repeat domain 82	mus musculus	75	91	67	48	71	99	69	92	96	101	73	90	116	75	95	77	50	55	71	61	47	60	70	27	69	66	85	74	53	49	86	66
	ENSMUSG00000020258	GLYCTK	glycerate kinase	mus musculus	2	3	1	2	2	2	2	1	3	2	0	5	2	1	2	1	1	0	1	2	2	1	1	0	0	1	1	2	1	0	2	1
	ENSMUSG00000020260	POFUT2	protein O-fucosyltransferase 2	mus musculus	87	102	65	48	69	94	85	66	116	128	62	93	126	61	92	94	81	80	110	102	95	84	126	56	79	54	97	92	87	48	111	68
	ENSMUSG00000020261	SLC36A1	solute carrier family 36 member 1	mus musculus	24	33	20	22	28	36	22	21	35	40	31	22	32	21	23	24	23	39	25	23	24	23	23	14	28	23	42	28	24	16	35	38
	ENSMUSG00000020262	ADARB1	adenosine deaminase RNA specific B1	mus musculus	69	55	35	27	51	59	36	35	34	26	42	43	29	21	16	13	30	33	42	41	40	34	33	18	30	21	32	35	30	13	40	34
	ENSMUSG00000020263	APPL2	adaptor protein, phosphotyrosine interacting with PH domain and leucine zipper 2	mus musculus	12	22	7	9	10	26	14	11	17	14	9	7	17	7	12	8	12	16	16	16	17	13	16	15	13	8	12	10	20	8	26	16
	ENSMUSG00000020265	SUMO3	small ubiquitin like modifier 3	mus musculus	459	448	241	198	261	308	233	193	358	340	248	282	376	276	261	275	138	128	123	112	94	94	100	52	202	134	195	119	224	104	202	164
	ENSMUSG00000020267	HINT1	histidine triad nucleotide binding protein 1	mus musculus	286	303	188	144	265	306	257	247	255	259	179	222	293	220	210	186	206	119	180	233	155	173	227	134	205	132	253	176	151	132	208	161
	ENSMUSG00000020268	LYRM7	LYR motif containing 7	mus musculus	17	23	20	12	23	35	20	11	13	18	18	20	20	17	17	15	14	11	17	21	12	7	16	11	8	12	9	9	7	7	21	13
	ENSMUSG00000020271	FBXW11	F-box and WD repeat domain containing 11	mus musculus	197	198	127	101	155	214	151	138	177	170	132	162	202	126	127	134	111	132	155	139	150	126	172	98	157	119	158	130	165	102	148	143
	ENSMUSG00000020272	STK10	serine/threonine kinase 10	mus musculus	128	128	72	59	119	129	87	92	111	104	105	105	125	74	90	85	114	119	101	111	95	138	79	67	100	70	103	103	130	90	105	105
	ENSMUSG00000020273	PAPOLG	poly(A) polymerase gamma	mus musculus	80	99	79	38	82	113	73	70	80	76	60	62	84	54	73	56	55	45	80	58	59	51	57	34	41	39	53	56	36	33	67	37
	ENSMUSG00000020275	REL	REL proto-oncogene, NF-kB subunit	mus musculus	26	27	30	17	24	33	27	38	32	35	30	29	18	31	24	23	21	24	21	21	23	37	23	16	28	19	40	26	30	18	27	18
	ENSMUSG00000020277	PFKL	phosphofructokinase, liver type	mus musculus	29	41	35	18	50	51	53	38	40	48	38	30	40	25	27	24	30	28	31	26	28	40	15	15	31	21	32	18	35	27	26	22
	ENSMUSG00000020280	PUS10	pseudouridine synthase 10	mus musculus	0	1	2	1	3	3	2	2	6	3	2	3	1	1	4	3	4	0	5	0	1	0	1	1	4	1	3	1	3	0	1	1
	ENSMUSG00000020282	RHBDF1	rhomboid 5 homolog 1	mus musculus	21	21	22	19	30	26	22	22	26	39	24	38	42	21	31	22	15	5	11	14	20	14	18	7	20	14	12	13	11	7	15	21
	ENSMUSG00000020283	PEX13	peroxisomal biogenesis factor 13	mus musculus	20	19	15	12	18	22	14	12	28	25	12	20	23	11	17	23	16	10	18	14	13	18	9	6	12	12	31	16	16	13	13	16
	ENSMUSG00000020284	CFAP410	cilia and flagella associated protein 410	mus musculus	12	10	6	4	12	12	7	4	8	4	7	4	13	6	9	13	3	4	6	3	8	4	5	1	7	8	6	3	5	3	7	9
	ENSMUSG00000020287	MPG	N-methylpurine DNA glycosylase	mus musculus	74	81	62	45	58	76	53	59	75	82	33	49	71	59	50	46	47	37	72	75	52	53	52	24	60	32	67	41	64	43	67	62
	ENSMUSG00000020288	Ahsa2	AHA1, activator of heat shock protein ATPase 2	mus musculus	45	60	49	25	40	61	51	54	54	50	44	60	64	42	56	46	20	21	40	28	26	26	36	22	30	20	41	29	34	20	32	37
	ENSMUSG00000020290	XPO1	exportin 1	mus musculus	670	791	573	395	627	805	678	636	576	608	498	557	607	456	481	470	360	363	392	348	321	337	287	195	349	176	296	270	336	276	335	281
	ENSMUSG00000020300	CPEB4	cytoplasmic polyadenylation element binding protein 4	mus musculus	70	77	69	43	76	99	51	72	94	106	61	87	96	80	70	54	69	94	94	133	104	101	109	41	100	75	124	110	100	67	112	100
	ENSMUSG00000020303	STC2	stanniocalcin 2	mus musculus	12	11	6	10	13	12	6	3	3	5	2	3	3	2	3	5	4	3	5	5	4	4	2	3	3	2	1	2	6	1	5	9
	ENSMUSG00000020305	ASB3/GPR75-ASB3	ankyrin repeat and SOCS box containing 3	mus musculus	5	2	1	2	1	1	2	1	4	3	2	4	5	3	3	3	1	3	4	1	3	3	4	0	1	3	4	0	3	1	4	4
	ENSMUSG00000020307	CDC34	cell division cycle 34, ubiqiutin conjugating enzyme	mus musculus	176	172	143	94	148	191	141	170	142	134	77	130	150	90	118	109	80	60	130	130	81	80	130	72	82	60	105	101	74	56	90	82
	ENSMUSG00000020308	TPGS1	tubulin polyglutamylase complex subunit 1	mus musculus	28	21	25	10	34	39	31	29	34	29	22	35	47	16	26	34	20	19	15	17	9	17	17	7	19	14	23	12	27	8	23	19
	ENSMUSG00000020309	CHAC2	ChaC glutathione specific gamma-glutamylcyclotransferase 2	mus musculus	12	22	11	5	18	23	12	11	20	19	10	15	12	7	12	10	13	10	13	11	12	13	10	7	7	8	10	6	16	7	6	3
	ENSMUSG00000020311	ERLEC1	endoplasmic reticulum lectin 1	mus musculus	109	113	90	60	122	176	73	70	190	165	129	150	164	117	136	111	177	163	189	194	246	211	133	67	167	137	238	210	136	87	184	184
	ENSMUSG00000020315	SPTBN1	spectrin beta, non-erythrocytic 1	mus musculus	1706	1844	1408	1231	1567	1856	1525	1649	1994	2021	1630	1785	2098	1396	1642	1744	1414	1546	1774	1476	1628	1519	1719	1035	1806	1332	1722	1294	1854	987	1792	1601
	ENSMUSG00000020319	WDPCP	WD repeat containing planar cell polarity effector	mus musculus	3	11	2	4	6	12	13	5	8	3	2	2	10	6	6	3	5	2	12	4	4	7	14	4	5	8	10	7	5	2	9	8
	ENSMUSG00000020321	MDH1	malate dehydrogenase 1	mus musculus	130	144	94	58	148	201	196	153	178	160	108	141	148	135	112	107	127	127	101	174	144	114	160	77	139	80	121	129	49	93	164	108
	ENSMUSG00000020326	CCNG1	cyclin G1	mus musculus	12	21	12	9	13	24	15	5	11	15	12	17	24	4	14	11	7	8	15	12	9	10	10	8	13	13	26	7	12	9	25	10
	ENSMUSG00000020328	NUDCD2	NudC domain containing 2	mus musculus	15	17	13	6	15	19	16	13	18	16	19	18	15	6	8	7	9	7	11	13	13	12	8	3	7	5	16	7	2	5	13	14
	ENSMUSG00000020329	POLRMT	RNA polymerase mitochondrial	mus musculus	20	20	9	10	14	11	14	11	16	16	19	13	19	18	16	12	6	14	6	19	8	12	16	8	14	6	13	8	6	10	12	10
	ENSMUSG00000020330	HMMR	hyaluronan mediated motility receptor	mus musculus	35	43	37	33	37	45	45	32	22	23	18	30	40	23	26	33	1	0	4	4	5	5	9	7	1	2	0	0	2	0	1	1
	ENSMUSG00000020333	ACSL6	acyl-CoA synthetase long chain family member 6	mus musculus	13	3	4	1	2	8	7	7	5	2	3	3	2	1	7	2	8	2	3	1	1	1	6	1	3	4	1	2	1	4	5	1
	ENSMUSG00000020346	MGAT1	alpha-1,3-mannosyl-glycoprotein 2-beta-N-acetylglucosaminyltransferase	mus musculus	181	193	112	90	146	185	126	115	188	195	137	170	177	150	131	137	121	111	143	151	146	134	143	82	151	103	164	122	160	97	194	147
	ENSMUSG00000020349	PPP2CA	protein phosphatase 2 catalytic subunit alpha	mus musculus	320	384	228	176	268	340	302	285	314	309	247	284	319	226	248	228	179	158	218	179	186	147	198	123	192	135	222	171	247	152	227	202
	ENSMUSG00000020358	HNRNPAB	heterogeneous nuclear ribonucleoprotein A/B	mus musculus	573	625	444	343	534	749	631	520	555	533	388	461	520	388	432	423	211	201	238	243	229	227	248	121	260	151	255	242	161	208	269	191
	ENSMUSG00000020361	HSPA4	heat shock protein family A (Hsp70) member 4	mus musculus	293	323	227	208	309	329	246	276	279	262	209	276	309	245	255	250	165	167	225	194	205	192	225	147	217	146	210	186	211	138	228	190
	ENSMUSG00000020362	CNOT6	CCR4-NOT transcription complex subunit 6	mus musculus	159	163	117	90	160	167	120	107	155	166	124	142	172	136	130	118	62	44	79	88	99	85	82	30	76	61	106	88	59	39	112	87
	ENSMUSG00000020363	GFPT2	glutamine-fructose-6-phosphate transaminase 2	mus musculus	3	9	4	4	8	3	2	1	4	3	2	7	2	3	3	7	13	4	4	10	6	7	3	2	8	5	15	12	15	9	8	5
	ENSMUSG00000020366	MAPK9	mitogen-activated protein kinase 9	mus musculus	77	78	71	37	91	109	75	63	99	88	78	99	88	69	71	69	80	120	107	122	162	105	86	44	151	87	161	130	98	81	159	119
	ENSMUSG00000020368	CANX	calnexin	mus musculus	1519	1706	1225	971	1368	1782	1706	1729	1651	1575	1259	1427	1655	1333	1440	1406	1264	1101	1348	1256	1275	1289	1925	1269	1373	1051	1549	1254	1390	872	1464	1225
	ENSMUSG00000020372	RACK1	receptor for activated C kinase 1	mus musculus	1291	1462	1115	871	1176	1408	1304	1405	1226	1190	973	1152	1194	1038	995	954	760	554	980	969	785	729	1209	748	645	481	769	678	721	498	683	640
	ENSMUSG00000020375	RUFY1	RUN and FYVE domain containing 1	mus musculus	21	18	22	14	27	28	24	19	25	18	14	14	27	18	16	23	24	16	22	20	23	8	22	11	23	11	18	17	31	15	24	15
	ENSMUSG00000020376	RNF130	ring finger protein 130	mus musculus	23	22	16	10	13	58	51	23	37	38	23	34	21	22	16	5	36	57	23	49	33	50	50	25	71	37	52	53	16	55	62	41
	ENSMUSG00000020380	RAD50	RAD50 double strand break repair protein	mus musculus	88	101	98	80	86	122	87	89	62	89	67	76	81	57	76	64	47	44	66	46	53	54	75	47	52	16	56	33	42	30	43	34
	ENSMUSG00000020385	CLK4	CDC like kinase 4	mus musculus	107	108	81	62	99	131	89	75	146	146	88	122	139	87	111	125	103	86	105	79	105	72	100	75	142	106	135	132	144	93	168	139
	ENSMUSG00000020386	SAR1B	secretion associated Ras related GTPase 1B	mus musculus	208	201	165	104	198	223	139	134	186	200	100	155	175	152	159	130	142	112	189	159	160	128	165	80	141	122	152	138	144	100	179	155
	ENSMUSG00000020387	JADE2	jade family PHD finger 2	mus musculus	46	47	31	26	36	47	45	40	54	77	46	59	62	48	31	32	12	17	13	16	20	22	23	14	29	18	20	18	21	12	22	21
	ENSMUSG00000020388	PDLIM4	PDZ and LIM domain 4	mus musculus	14	12	12	8	15	17	15	15	15	4	4	12	8	5	15	15	14	12	13	8	17	13	6	7	9	10	13	4	14	8	18	9
	ENSMUSG00000020389	CDKL3	cyclin dependent kinase like 3	mus musculus	8	8	3	5	10	16	7	6	12	12	7	18	9	9	8	11	5	3	9	7	7	8	12	4	6	5	6	4	4	3	8	4
	ENSMUSG00000020390	UBE2B	ubiquitin conjugating enzyme E2 B	mus musculus	311	382	195	114	317	404	284	245	334	295	197	278	357	222	233	213	205	157	224	241	218	208	262	146	206	148	237	257	151	154	245	188
	ENSMUSG00000020392	CDKN2AIPNL	CDKN2A interacting protein N-terminal like	mus musculus	5	5	1	1	10	10	2	7	5	3	3	6	4	2	6	5	4	4	0	3	3	3	1	1	5	0	2	0	2	0	2	3
	ENSMUSG00000020393	KREMEN1	kringle containing transmembrane protein 1	mus musculus	63	68	39	26	51	82	62	62	58	56	47	47	47	38	48	27	86	101	57	64	79	77	109	46	64	49	75	64	47	42	74	60
	ENSMUSG00000020397	MED7	mediator complex subunit 7	mus musculus	22	28	16	13	20	33	9	18	17	20	19	17	28	23	17	15	16	10	10	8	14	13	11	6	16	5	12	15	10	8	15	11
	ENSMUSG00000020400	TNIP1	TNFAIP3 interacting protein 1	mus musculus	73	109	87	62	70	84	60	53	69	81	61	72	74	54	61	58	61	53	77	62	87	79	70	35	53	32	40	32	45	28	58	47
	ENSMUSG00000020402	VDAC1	voltage dependent anion channel 1	mus musculus	339	357	251	181	304	375	330	263	297	280	235	259	298	244	277	268	196	183	206	174	249	170	199	119	189	110	219	174	192	127	201	159
	ENSMUSG00000020409	SLU7	SLU7 homolog, splicing factor	mus musculus	30	26	28	25	32	48	22	18	30	25	26	35	33	26	27	31	29	24	31	29	27	20	30	19	22	15	20	28	31	18	19	26
	ENSMUSG00000020412	ASCC2	activating signal cointegrator 1 complex subunit 2	mus musculus	21	38	19	26	24	43	20	33	23	26	26	31	31	15	26	30	23	15	33	22	17	17	15	11	28	21	21	22	22	6	34	20
	ENSMUSG00000020413	HUS1	HUS1 checkpoint clamp component	mus musculus	3	6	3	2	4	5	5	5	3	3	3	2	2	4	3	5	2	4	3	2	2	2	3	0	0	1	1	1	4	2	3	5
	ENSMUSG00000020415	PTTG1	PTTG1 regulator of sister chromatid separation, securin	mus musculus	57	58	42	32	50	67	66	46	32	49	27	37	49	47	37	37	6	5	10	15	10	16	18	12	7	4	5	11	5	3	7	8
	ENSMUSG00000020422	TNS3	tensin 3	mus musculus	189	224	142	110	207	235	309	304	204	200	144	136	162	132	135	129	94	111	118	106	138	129	259	156	125	79	102	80	82	54	119	80
	ENSMUSG00000020423	BTG2	BTG anti-proliferation factor 2	mus musculus	32	28	38	27	47	62	12	15	31	40	32	63	59	35	41	40	47	31	78	61	42	48	19	16	52	39	78	65	65	37	73	73
	ENSMUSG00000020430	PES1	pescadillo ribosomal biogenesis factor 1	mus musculus	74	108	72	54	95	108	82	66	60	64	66	65	75	47	74	51	55	48	88	59	53	52	58	38	53	40	61	42	72	30	61	44
	ENSMUSG00000020435	OSBP2	oxysterol binding protein 2	mus musculus	1	0	2	1	1	1	0	0	1	2	0	0	1	0	0	0	1	1	11	2	6	4	2	0	5	6	0	0	1	3	0	3
	ENSMUSG00000020437	MYO1G	myosin IG	mus musculus	0	5	3	1	0	2	1	1	3	2	3	5	2	0	0	0	3	0	1	3	2	3	2	0	1	1	1	2	2	1	2	5
	ENSMUSG00000020439	SMTN	smoothelin	mus musculus	103	115	112	77	81	126	102	79	78	73	67	87	93	55	76	96	8	17	77	62	65	71	44	15	17	32	41	39	34	24	38	41
	ENSMUSG00000020440	ARF5	ADP ribosylation factor 5	mus musculus	1057	1125	825	602	1022	1201	781	728	1192	1077	878	1105	1279	805	984	1030	587	460	880	810	763	676	676	407	711	543	903	722	859	435	888	724
	ENSMUSG00000020441	C1orf35	chromosome 1 open reading frame 35	mus musculus	60	50	80	53	64	78	41	41	57	51	44	52	72	45	51	57	32	26	84	63	34	42	55	34	55	38	53	43	51	19	50	47
	ENSMUSG00000020444	GUK1	guanylate kinase 1	mus musculus	37	35	23	16	18	22	18	28	28	16	14	19	15	24	16	17	21	13	18	21	13	17	22	11	16	10	20	15	20	17	15	12
	ENSMUSG00000020448	RNF185	ring finger protein 185	mus musculus	43	46	20	18	21	35	24	24	32	29	26	18	38	17	28	28	13	24	29	29	24	29	21	12	31	23	23	24	34	16	37	31
	ENSMUSG00000020451	LIMK2	LIM domain kinase 2	mus musculus	40	42	48	34	37	28	20	23	42	39	29	24	33	26	28	42	39	32	50	39	28	35	40	19	51	35	38	34	43	22	69	41
	ENSMUSG00000020453	PATZ1	POZ/BTB and AT hook containing zinc finger 1	mus musculus	7	12	3	1	8	8	4	4	4	12	5	2	4	6	5	4	7	7	2	5	4	6	11	6	9	6	11	7	3	2	8	4
	ENSMUSG00000020454	EIF4ENIF1	eukaryotic translation initiation factor 4E nuclear import factor 1	mus musculus	122	113	90	76	102	107	109	82	107	101	71	94	117	71	82	65	70	51	71	58	72	52	75	56	89	51	86	72	85	53	73	48
	ENSMUSG00000020456	OGDH	oxoglutarate dehydrogenase	mus musculus	118	162	111	72	108	151	108	97	107	126	119	127	176	87	107	142	79	92	116	100	113	107	98	43	78	80	93	72	96	54	106	82
	ENSMUSG00000020457	DRG1	developmentally regulated GTP binding protein 1	mus musculus	25	26	22	24	22	31	19	20	18	21	13	13	36	10	17	21	16	11	14	11	12	12	11	13	23	5	16	10	25	11	12	21
	ENSMUSG00000020458	RTN4	reticulon 4	mus musculus	547	583	369	255	427	577	410	442	560	504	402	452	545	464	455	411	297	243	336	316	279	284	380	210	310	230	376	326	343	229	394	296
	ENSMUSG00000020459	MTIF2	mitochondrial translational initiation factor 2	mus musculus	76	114	63	58	85	111	76	54	82	74	53	62	64	50	63	65	66	57	66	61	43	48	58	57	63	55	52	54	78	52	44	42
	ENSMUSG00000020460	RPS27A	ribosomal protein S27a	mus musculus	257	294	216	171	260	331	260	235	242	230	151	194	237	240	190	191	138	90	196	223	145	126	232	150	150	105	183	156	129	107	170	143
	ENSMUSG00000020461	CLHC1	clathrin heavy chain linker domain containing 1	mus musculus	17	22	12	5	16	24	10	7	11	8	4	6	13	6	7	8	40	22	27	25	29	26	15	9	13	10	23	16	10	9	25	21
	ENSMUSG00000020462	CFAP36	cilia and flagella associated protein 36	mus musculus	469	524	386	245	455	600	426	375	469	443	389	494	524	324	400	402	320	281	436	394	350	313	384	213	364	229	389	344	333	209	375	331
	ENSMUSG00000020463	PPP4R3B	protein phosphatase 4 regulatory subunit 3B	mus musculus	373	402	310	261	331	491	304	323	405	365	297	338	412	286	305	290	225	206	270	218	237	254	256	168	277	187	281	257	283	172	286	225
	ENSMUSG00000020464	PNPT1	polyribonucleotide nucleotidyltransferase 1	mus musculus	30	38	20	15	22	29	31	24	20	21	23	24	26	19	27	21	12	15	17	13	11	16	16	7	16	4	11	11	17	16	16	5
	ENSMUSG00000020471	POLD2	DNA polymerase delta 2, accessory subunit	mus musculus	103	126	91	79	75	127	113	122	56	73	48	64	69	56	49	56	44	27	62	64	42	42	73	33	38	33	39	28	26	22	55	45
	ENSMUSG00000020472	ZNF496	zinc finger protein 496	mus musculus	22	13	7	9	12	23	15	12	12	14	5	14	20	9	11	10	6	12	17	7	12	4	14	6	9	7	4	7	12	8	10	8
	ENSMUSG00000020476	DBNL	drebrin like	mus musculus	15	20	11	8	12	17	14	15	18	24	3	14	12	8	9	7	16	14	15	13	12	19	10	6	6	6	9	9	5	3	12	4
	ENSMUSG00000020477	MRPS24	mitochondrial ribosomal protein S24	mus musculus	122	130	80	60	98	118	94	108	119	107	75	104	138	91	94	77	87	52	66	78	66	62	96	51	64	50	66	65	69	45	77	61
	ENSMUSG00000020482	CCDC117	coiled-coil domain containing 117	mus musculus	25	28	27	14	21	32	21	26	20	24	20	29	16	21	19	22	11	8	17	11	17	12	12	9	13	12	10	16	15	6	16	13
	ENSMUSG00000020483	DYNLL2	dynein light chain LC8-type 2	mus musculus	901	913	697	531	686	850	487	440	605	626	477	570	657	425	522	510	618	506	751	650	622	591	486	276	481	400	562	502	532	328	623	512
	ENSMUSG00000020484	XBP1	X-box binding protein 1	mus musculus	107	126	103	72	114	124	89	96	128	144	120	125	148	93	122	138	87	89	134	100	102	79	98	68	97	83	130	101	126	72	111	122
	ENSMUSG00000020485	SUPT4H1	SPT4 homolog, DSIF elongation factor subunit	mus musculus	9	14	8	0	5	11	8	0	2	5	6	9	6	5	7	6	2	2	5	2	4	3	3	4	7	0	3	1	6	1	0	6
	ENSMUSG00000020486	SEPTIN4	septin 4	mus musculus	36	33	7	9	35	40	37	26	61	35	24	36	52	31	43	36	29	18	24	16	31	28	48	23	23	14	19	27	27	18	39	26
	ENSMUSG00000020492	SKA2	spindle and kinetochore associated complex subunit 2	mus musculus	15	18	8	7	20	20	19	8	16	15	9	10	15	5	8	4	12	5	14	11	15	5	5	4	7	6	4	3	12	5	11	4
	ENSMUSG00000020493	PRR11	proline rich 11	mus musculus	70	64	54	44	60	70	47	57	32	30	30	33	50	37	52	30	2	0	6	7	5	5	10	7	0	0	0	1	1	0	5	0
	ENSMUSG00000020495	SMG8	SMG8 nonsense mediated mRNA decay factor	mus musculus	18	26	16	14	19	26	26	16	24	23	16	18	24	16	18	17	13	26	11	20	18	12	12	10	12	11	16	12	11	6	13	11
	ENSMUSG00000020496	RNF187	ring finger protein 187	mus musculus	109	104	102	62	75	115	82	103	79	85	64	64	101	80	66	82	41	40	61	71	54	62	73	52	46	47	49	50	57	36	65	53
	ENSMUSG00000020513	TUBD1	tubulin delta 1	mus musculus	6	17	9	5	16	8	14	12	17	6	5	7	9	4	8	3	5	10	10	11	12	5	6	2	9	3	6	8	7	4	8	5
	ENSMUSG00000020514	MRPL22	mitochondrial ribosomal protein L22	mus musculus	1	3	0	1	3	3	0	0	3	0	0	1	2	0	4	1	3	0	0	1	0	1	2	1	1	1	1	1	3	0	0	0
	ENSMUSG00000020515	CNOT8	CCR4-NOT transcription complex subunit 8	mus musculus	52	50	51	25	70	47	50	35	61	53	43	51	61	46	46	34	38	44	50	56	43	43	48	20	43	30	45	38	45	23	53	43
	ENSMUSG00000020516	RPS6KB1	ribosomal protein S6 kinase B1	mus musculus	139	169	127	98	143	186	124	125	142	156	114	139	124	102	128	118	77	75	135	98	93	89	129	57	97	69	108	99	95	62	107	96
	ENSMUSG00000020519	SAP30L	SAP30 like	mus musculus	71	67	41	24	71	82	32	47	52	66	49	70	82	41	48	55	51	43	67	65	88	87	35	27	52	44	74	56	84	49	89	71
	ENSMUSG00000020520	GALNT10	polypeptide N-acetylgalactosaminyltransferase 10	mus musculus	27	35	37	27	22	33	21	29	21	21	20	25	29	18	30	23	22	33	56	38	25	16	32	22	24	13	40	29	32	17	33	32
	ENSMUSG00000020521	RNFT1	ring finger protein, transmembrane 1	mus musculus	66	74	44	37	63	77	60	56	64	55	45	63	77	31	51	47	43	36	37	39	39	30	29	16	47	21	45	46	36	40	48	36
	ENSMUSG00000020522	MFAP3	microfibril associated protein 3	mus musculus	25	24	20	19	23	27	21	22	28	27	15	17	22	20	19	18	31	19	37	31	27	25	30	18	28	20	27	20	36	21	26	30
	ENSMUSG00000020523	FAM114A2	family with sequence similarity 114 member A2	mus musculus	10	6	9	3	5	5	2	2	11	4	4	6	5	5	8	2	8	7	11	6	5	5	8	6	2	7	7	7	5	4	14	7
	ENSMUSG00000020525	PPM1D	protein phosphatase, Mg2+/Mn2+ dependent 1D	mus musculus	30	31	28	18	22	30	26	34	30	31	28	27	33	16	19	23	17	11	24	26	27	20	23	12	23	16	25	20	17	4	25	18
	ENSMUSG00000020526	ZNHIT3	zinc finger HIT-type containing 3	mus musculus	6	10	4	1	11	8	9	4	5	6	7	8	10	6	8	5	4	5	7	10	4	4	7	5	3	1	4	2	3	3	10	7
	ENSMUSG00000020530	GGNBP2	gametogenetin binding protein 2	mus musculus	798	892	685	480	735	890	661	675	936	871	620	818	990	669	720	754	553	527	681	624	572	555	779	502	824	610	770	613	845	539	795	648
	ENSMUSG00000020532	ACACA	acetyl-CoA carboxylase alpha	mus musculus	172	185	134	134	149	163	111	133	150	182	169	163	168	114	122	173	108	176	182	134	188	133	158	81	146	87	156	123	142	71	150	118
	ENSMUSG00000020536	LLGL1	LLGL scribble cell polarity complex component 1	mus musculus	55	65	34	16	50	86	64	66	72	68	53	52	67	40	45	28	41	40	37	38	40	32	66	25	57	38	74	61	10	29	63	41
	ENSMUSG00000020537	DRG2	developmentally regulated GTP binding protein 2	mus musculus	5	9	6	2	7	8	2	5	5	6	1	9	6	2	7	7	3	1	8	8	0	4	5	2	5	3	5	3	3	3	6	2
	ENSMUSG00000020538	SREBF1	sterol regulatory element binding transcription factor 1	mus musculus	7	13	5	6	6	10	7	7	14	12	10	11	7	8	3	3	15	13	9	10	9	9	7	2	10	2	5	11	10	7	13	3
	ENSMUSG00000020544	COX11	cytochrome c oxidase copper chaperone COX11	mus musculus	23	21	13	10	16	24	24	11	20	19	12	12	25	15	11	19	5	7	16	21	6	8	17	10	4	9	7	10	5	5	10	10
	ENSMUSG00000020546	STXBP4	syntaxin binding protein 4	mus musculus	3	8	3	3	7	6	6	8	4	9	3	0	6	2	1	4	3	2	5	3	4	1	3	3	7	6	4	2	4	2	5	4
	ENSMUSG00000020547	BZW2	basic leucine zipper and W2 domains 2	mus musculus	469	520	255	196	414	459	377	391	356	365	280	322	368	280	295	273	167	152	223	193	189	204	291	151	127	113	214	190	150	84	191	165
	ENSMUSG00000020549	ELAC2	elaC ribonuclease Z 2	mus musculus	53	55	65	54	48	66	47	42	48	31	37	37	43	32	36	37	33	36	45	48	41	28	31	26	36	19	35	22	47	23	34	30
	ENSMUSG00000020561	POLR1F	RNA polymerase I subunit F	mus musculus	165	186	111	87	146	171	150	148	173	129	128	125	162	116	169	133	92	61	98	95	73	68	115	92	99	70	95	96	123	56	103	87
	ENSMUSG00000020564	ATXN7L1	ataxin 7 like 1	mus musculus	27	29	13	8	26	36	22	13	30	37	23	31	27	24	22	20	19	25	26	26	19	18	15	9	30	10	26	26	32	12	29	22
	ENSMUSG00000020570	SYPL1	synaptophysin like 1	mus musculus	70	92	46	37	76	89	77	89	88	94	66	93	84	61	79	86	77	64	85	62	86	68	88	59	81	61	108	79	71	55	90	70
	ENSMUSG00000020571	PDIA6	protein disulfide isomerase family A member 6	mus musculus	4007	4403	3436	2764	4019	4856	4672	4286	3881	3859	3029	3407	4304	3300	3758	3689	3018	2869	3954	3738	3677	3439	4844	3448	2742	2277	3261	2723	2918	2084	3310	2833
	ENSMUSG00000020572	NAMPT	nicotinamide phosphoribosyltransferase	mus musculus	203	215	135	94	157	212	140	140	206	191	143	157	201	115	147	171	154	135	128	119	134	146	135	87	207	107	181	136	174	112	201	164
	ENSMUSG00000020576	NBAS	NBAS subunit of NRZ tethering complex	mus musculus	26	38	16	20	38	37	25	38	32	28	35	26	41	24	32	35	20	9	23	21	14	24	21	5	14	15	17	16	28	8	27	16
	ENSMUSG00000020580	ROCK2	Rho associated coiled-coil containing protein kinase 2	mus musculus	856	992	791	651	886	1090	917	874	1023	980	824	959	1125	723	949	870	459	512	684	536	542	511	719	489	630	390	652	489	796	394	643	534
	ENSMUSG00000020585	LAPTM4A	lysosomal protein transmembrane 4 alpha	mus musculus	350	312	221	159	294	344	277	265	382	352	278	371	375	271	287	292	293	284	334	353	308	280	367	197	297	234	344	290	284	193	328	332
	ENSMUSG00000020590	SNX13	sorting nexin 13	mus musculus	71	72	45	29	70	104	61	59	93	73	54	72	95	61	67	65	53	61	30	54	59	68	57	23	68	37	63	51	60	45	77	65
	ENSMUSG00000020592	SDC1	syndecan 1	mus musculus	785	832	419	402	706	845	527	496	1017	1055	808	968	1155	756	856	948	749	794	799	701	1358	1279	629	408	978	728	1178	1022	1441	836	1279	1138
	ENSMUSG00000020593	LPIN1	lipin 1	mus musculus	11	14	12	9	12	15	8	14	13	17	11	8	12	9	5	19	8	12	14	12	14	7	15	6	12	9	14	12	10	2	17	17
	ENSMUSG00000020594	PUM2	pumilio RNA binding family member 2	mus musculus	610	731	615	458	631	797	578	554	663	663	501	645	677	488	497	540	465	424	512	480	502	502	567	326	529	336	535	449	448	314	546	443
	ENSMUSG00000020598	NRCAM	neuronal cell adhesion molecule	mus musculus	6	7	5	5	9	10	4	2	0	1	2	2	0	1	5	0	5	5	1	4	7	6	5	4	3	2	3	1	2	2	2	1
	ENSMUSG00000020601	TRIB2	tribbles pseudokinase 2	mus musculus	1	1	3	0	2	2	2	0	3	1	1	2	0	1	4	1	5	2	1	1	1	4	1	0	0	1	0	1	2	0	3	2
	ENSMUSG00000020604	ARSG	arylsulfatase G	mus musculus	134	163	103	74	122	135	78	81	73	97	8	12	9	6	9	7	99	88	97	108	99	84	104	65	66	65	11	14	18	7	12	13
	ENSMUSG00000020605	HS1BP3	HCLS1 binding protein 3	mus musculus	5	5	5	2	7	4	0	4	4	2	5	9	6	3	3	5	2	8	7	10	3	6	8	2	7	3	6	2	7	3	8	7
	ENSMUSG00000020608	SMC6	structural maintenance of chromosomes 6	mus musculus	1798	2004	1558	1244	1681	2145	1668	1656	1774	1766	1392	1564	1890	1298	1478	1540	1124	1063	1340	1156	1300	1346	1405	860	1262	868	1245	974	1249	912	1238	1062
	ENSMUSG00000020610	AMZ2	archaelysin family metallopeptidase 2	mus musculus	53	54	27	12	40	55	27	27	51	40	40	28	60	40	30	32	41	41	38	44	53	29	33	19	49	23	56	54	53	32	53	46
	ENSMUSG00000020611	GNA13	G protein subunit alpha 13	mus musculus	57	73	41	35	50	68	48	66	54	82	43	46	53	51	48	44	36	42	27	47	35	38	48	31	57	32	37	39	45	29	50	53
	ENSMUSG00000020612	PRKAR1A	protein kinase cAMP-dependent type I regulatory subunit alpha	mus musculus	561	637	430	289	531	707	524	462	712	722	508	591	613	475	439	438	435	461	465	542	516	548	547	315	477	372	551	463	386	325	626	519
	ENSMUSG00000020621	RDH14	retinol dehydrogenase 14	mus musculus	13	17	19	9	14	14	10	8	8	12	8	11	15	4	10	7	9	11	12	12	12	14	9	6	14	4	11	14	5	4	16	3
	ENSMUSG00000020623	MAP2K6	mitogen-activated protein kinase kinase 6	mus musculus	0	1	0	1	2	5	0	0	1	2	1	1	2	0	0	1	1	1	3	5	3	2	0	0	3	1	0	2	0	2	1	1
	ENSMUSG00000020628	TRAPPC12	trafficking protein particle complex subunit 12	mus musculus	3	0	2	2	1	0	1	0	1	5	1	1	2	0	7	2	4	0	0	3	2	2	2	1	0	0	1	0	2	0	4	2
	ENSMUSG00000020629	ADI1	acireductone dioxygenase 1	mus musculus	2	6	4	4	0	10	6	3	6	2	4	4	3	1	5	3	1	0	5	2	1	2	2	3	0	3	4	3	2	1	3	4
	ENSMUSG00000020630	RNASEH1	ribonuclease H1	mus musculus	1	5	1	0	2	2	0	0	2	2	2	1	3	2	1	6	1	0	1	1	2	2	2	2	1	2	1	0	1	1	0	1
	ENSMUSG00000020634	UBXN2A	UBX domain protein 2A	mus musculus	33	40	20	21	32	45	18	26	51	47	32	38	44	28	32	23	34	32	34	25	21	32	20	11	38	32	39	33	57	24	54	25
	ENSMUSG00000020635	FKBP1B	FKBP prolyl isomerase 1B	mus musculus	4	11	8	6	8	11	5	8	12	9	12	7	9	10	8	8	11	7	5	11	11	2	5	5	9	12	8	9	22	5	11	13
	ENSMUSG00000020640	ITSN2	intersectin 2	mus musculus	481	565	445	351	415	539	406	447	420	427	361	368	506	355	399	368	387	370	403	365	308	278	414	296	517	310	383	293	543	298	380	292
	ENSMUSG00000020641	RSAD2	radical S-adenosyl methionine domain containing 2	mus musculus	4	5	4	9	3	10	8	8	5	8	16	10	9	8	6	10	17	17	17	15	23	24	7	3	8	5	10	5	10	2	5	9
	ENSMUSG00000020644	ID2	inhibitor of DNA binding 2	mus musculus	15	15	76	62	18	36	7	18	15	13	6	4	15	5	8	2	8	7	82	88	16	20	14	5	5	7	13	2	7	9	10	7
	ENSMUSG00000020647	NCOA1	nuclear receptor coactivator 1	mus musculus	246	234	184	156	217	251	214	220	293	248	205	211	250	166	176	169	217	214	225	247	214	190	268	125	285	170	241	208	241	152	259	223
	ENSMUSG00000020648	DUS4L	dihydrouridine synthase 4 like	mus musculus	26	19	34	19	26	24	21	11	36	27	19	20	28	16	22	35	17	11	30	27	13	21	22	15	24	17	22	25	37	14	20	20
	ENSMUSG00000020649	RRM2	ribonucleotide reductase regulatory subunit M2	mus musculus	13	11	6	5	9	28	7	4	12	14	15	17	15	11	7	10	0	0	3	3	2	1	2	0	0	0	3	4	2	0	3	0
	ENSMUSG00000020650	BCAP29	B cell receptor associated protein 29	mus musculus	77	115	70	48	102	141	92	64	94	92	83	94	76	69	51	66	119	83	83	74	89	100	98	65	104	60	114	96	77	56	98	76
	ENSMUSG00000020652	CENPO	centromere protein O	mus musculus	13	16	12	14	19	14	26	13	11	9	6	9	7	6	19	10	2	2	7	4	4	4	4	2	1	1	1	1	6	3	3	5
	ENSMUSG00000020653	KLF11	Kruppel like factor 11	mus musculus	26	26	31	28	22	24	20	26	33	32	30	24	24	25	26	25	32	31	30	23	32	28	22	18	32	14	22	14	32	11	26	27
	ENSMUSG00000020654	ADCY3	adenylate cyclase 3	mus musculus	3	1	0	0	0	0	0	0	1	3	2	0	1	1	1	0	1	0	3	0	2	2	0	0	2	2	3	1	4	2	4	4
	ENSMUSG00000020656	GRHL1	grainyhead like transcription factor 1	mus musculus	25	21	21	10	23	38	19	18	21	12	15	21	31	19	14	16	16	14	25	23	13	26	13	9	19	16	26	27	19	10	24	21
	ENSMUSG00000020657	DNAJC27	DnaJ heat shock protein family (Hsp40) member C27	mus musculus	72	65	68	69	58	88	45	40	65	69	71	76	81	63	64	70	86	79	143	132	93	94	63	30	127	92	119	103	136	72	119	107
	ENSMUSG00000020659	CBLL1	Cbl proto-oncogene like 1	mus musculus	136	179	145	120	148	195	150	150	187	187	146	176	200	134	128	140	108	114	144	139	109	122	141	75	140	117	161	121	166	85	154	133
	ENSMUSG00000020661	DNMT3A	DNA methyltransferase 3 alpha	mus musculus	372	377	266	229	351	447	344	324	455	436	281	347	436	261	292	365	224	213	298	246	331	318	303	161	298	243	259	221	312	182	286	277
	ENSMUSG00000020664	DLD	dihydrolipoamide dehydrogenase	mus musculus	195	218	156	114	207	260	188	157	194	170	131	152	202	150	147	166	115	112	137	138	126	119	182	109	138	95	170	127	114	81	149	124
	ENSMUSG00000020668	KIF3C	kinesin family member 3C	mus musculus	76	57	57	64	67	98	63	55	64	72	61	62	69	51	34	51	54	68	89	87	54	66	81	28	72	43	74	47	75	43	65	62
	ENSMUSG00000020669	SH3YL1	SH3 and SYLF domain containing 1	mus musculus	35	43	16	7	27	36	23	21	28	17	13	20	36	17	24	14	24	30	37	30	20	25	34	11	39	14	32	24	16	11	33	29
	ENSMUSG00000020671	RAB10	RAB10, member RAS oncogene family	mus musculus	411	457	347	226	354	454	349	354	400	401	303	341	377	291	308	278	333	396	389	403	418	351	339	182	317	216	369	310	341	244	358	320
	ENSMUSG00000020674	PXDN	peroxidasin	mus musculus	435	376	310	237	318	400	368	356	428	472	326	349	396	291	301	313	363	359	377	374	379	339	535	357	350	258	313	292	307	162	354	277
	ENSMUSG00000020677	DDX52	DExD-box helicase 52	mus musculus	187	242	207	139	181	237	169	165	201	199	137	167	225	156	166	166	113	84	159	125	114	123	151	81	144	103	133	120	181	88	159	126
	ENSMUSG00000020680	TAF15	TATA-box binding protein associated factor 15	mus musculus	153	160	169	121	181	200	162	186	167	163	120	137	152	131	138	156	69	56	106	90	114	98	133	88	82	65	98	83	103	61	113	86
	ENSMUSG00000020682	MMP28	matrix metallopeptidase 28	mus musculus	3	6	2	2	5	9	3	0	5	7	5	2	8	5	3	2	6	1	8	5	8	5	5	1	7	5	4	4	10	5	8	7
	ENSMUSG00000020687	CDC27	cell division cycle 27	mus musculus	319	345	264	224	327	412	278	312	304	323	264	305	334	250	289	263	185	191	235	226	222	206	281	167	218	152	229	191	255	165	244	187
	ENSMUSG00000020691	METTL2A	methyltransferase like 2A	mus musculus	7	4	0	1	6	4	0	2	5	7	1	4	5	2	4	3	1	1	1	3	5	3	1	1	4	2	5	3	2	1	7	3
	ENSMUSG00000020692	NLE1	notchless homolog 1	mus musculus	4	2	1	1	2	4	3	1	4	6	0	1	0	4	2	0	0	0	3	1	1	0	2	0	3	2	1	2	4	3	1	2
	ENSMUSG00000020694	TLK2	tousled like kinase 2	mus musculus	311	329	269	184	256	291	230	227	307	318	260	304	346	231	248	289	297	278	243	210	245	216	238	158	321	209	281	260	437	288	322	256
	ENSMUSG00000020696	RFFL	ring finger and FYVE like domain containing E3 ubiquitin protein ligase	mus musculus	11	15	22	9	24	23	23	17	14	7	6	17	15	6	15	12	25	12	16	19	12	16	18	11	14	8	17	14	13	8	20	13
	ENSMUSG00000020697	LIG3	DNA ligase 3	mus musculus	26	29	22	20	20	32	23	26	16	21	20	36	24	17	26	27	15	11	24	11	17	19	13	9	20	9	16	10	30	9	21	13
	ENSMUSG00000020698	CCT6B	chaperonin containing TCP1 subunit 6B	mus musculus	6	6	7	2	4	7	4	2	8	5	9	8	5	2	2	4	3	3	4	3	4	4	7	3	3	5	7	5	5	6	1	3
	ENSMUSG00000020700	MAP3K3	mitogen-activated protein kinase kinase kinase 3	mus musculus	18	23	16	11	16	22	18	28	24	27	23	16	16	11	20	13	18	17	16	14	17	16	16	11	12	11	15	15	23	7	26	21
	ENSMUSG00000020704	ASIC2	acid sensing ion channel subunit 2	mus musculus	41	46	24	29	27	40	42	39	37	41	35	40	45	35	30	34	16	15	20	15	27	24	27	13	9	8	19	11	24	8	19	14
	ENSMUSG00000020705	DDX42	DEAD-box helicase 42	mus musculus	227	251	204	181	227	295	203	171	242	228	178	241	247	176	206	191	104	98	174	135	157	158	163	86	183	109	185	126	208	93	179	140
	ENSMUSG00000020706	FTSJ3	FtsJ RNA 2'-O-methyltransferase 3	mus musculus	129	168	163	87	155	157	109	115	126	115	90	103	140	86	94	122	66	58	105	90	56	57	71	50	75	61	62	59	97	60	77	69
	ENSMUSG00000020708	PSMC5	proteasome 26S subunit, ATPase 5	mus musculus	239	246	164	140	181	245	175	214	232	220	148	176	201	173	152	150	113	109	136	141	110	114	142	81	170	143	157	123	143	110	171	136
	ENSMUSG00000020715	ERN1	endoplasmic reticulum to nucleus signaling 1	mus musculus	43	52	39	25	53	71	35	56	79	75	47	53	63	44	50	39	64	76	71	74	87	70	75	38	72	44	81	83	53	43	105	77
	ENSMUSG00000020716	NF1	neurofibromin 1	mus musculus	129	139	107	93	111	131	104	117	467	471	459	443	558	333	380	422	63	80	93	75	97	85	94	52	326	269	347	245	397	178	326	301
	ENSMUSG00000020717	PECAM1	platelet and endothelial cell adhesion molecule 1	mus musculus	1	2	3	3	1	1	0	0	0	2	4	0	2	2	2	3	1	5	9	6	5	2	0	1	3	5	8	6	5	4	6	8
	ENSMUSG00000020719	DDX5	DEAD-box helicase 5	mus musculus	1074	1104	984	739	1011	1276	866	796	1084	1092	845	972	1163	807	950	929	632	523	817	801	700	676	693	489	846	615	842	756	824	572	937	801
	ENSMUSG00000020720	PSMD12	proteasome 26S subunit, non-ATPase 12	mus musculus	466	506	358	335	454	611	362	385	429	430	346	436	449	355	410	401	294	237	380	294	290	262	286	163	331	236	341	276	325	175	338	294
	ENSMUSG00000020721	HELZ	helicase with zinc finger	mus musculus	252	285	243	202	235	294	217	201	298	307	236	272	281	223	197	213	152	198	288	228	240	257	301	153	249	192	244	207	188	115	305	217
	ENSMUSG00000020728	CEP112	centrosomal protein 112	mus musculus	18	24	15	9	15	26	10	14	6	17	9	12	13	13	9	14	13	4	22	13	15	11	5	3	10	6	15	8	10	8	10	3
	ENSMUSG00000020732	RAB37	RAB37, member RAS oncogene family	mus musculus	4	9	4	1	3	2	1	2	2	1	1	5	2	0	2	4	4	0	6	1	2	1	2	3	6	2	4	4	5	2	4	1
	ENSMUSG00000020733	SLC9A3R1	SLC9A3 regulator 1	mus musculus	58	56	45	26	37	52	49	48	41	49	42	50	51	30	49	48	22	32	38	31	37	25	28	6	32	22	37	22	35	15	55	21
	ENSMUSG00000020736	NT5C	5', 3'-nucleotidase, cytosolic	mus musculus	13	11	8	4	10	20	10	10	14	19	10	12	10	15	12	7	8	10	8	11	15	10	7	2	12	5	11	9	7	10	15	8
	ENSMUSG00000020737	JPT1	Jupiter microtubule associated homolog 1	mus musculus	61	66	36	29	45	60	57	56	46	44	35	29	43	31	38	32	13	12	20	10	16	18	20	10	17	5	16	26	12	7	21	12
	ENSMUSG00000020738	SUMO2	small ubiquitin like modifier 2	mus musculus	1	1	0	2	0	0	0	1	1	3	1	0	3	0	2	0	0	1	2	2	0	1	1	3	0	0	1	2	1	0	1	0
	ENSMUSG00000020739	NUP85	nucleoporin 85	mus musculus	109	123	99	58	81	104	78	82	82	72	31	56	90	74	62	51	23	20	37	38	34	34	49	27	22	19	32	30	27	27	38	23
	ENSMUSG00000020740	GGA3	golgi associated, gamma adaptin ear containing, ARF binding protein 3	mus musculus	15	15	15	7	6	19	15	4	13	14	6	22	15	8	12	13	7	14	11	12	14	10	3	4	16	7	14	7	7	5	20	7
	ENSMUSG00000020741	CLUH	clustered mitochondria homolog	mus musculus	443	494	357	280	428	491	400	387	368	390	304	342	379	290	327	351	283	295	332	264	316	331	325	205	376	284	326	263	387	209	403	340
	ENSMUSG00000020743	MIF4GD	MIF4G domain containing	mus musculus	4	2	1	2	8	7	3	8	10	4	3	3	5	1	1	2	7	3	4	7	3	3	2	2	3	5	1	3	3	1	8	2
	ENSMUSG00000020744	SLC25A19	solute carrier family 25 member 19	mus musculus	18	16	6	3	17	23	14	13	14	10	8	13	13	10	11	11	12	15	15	8	12	8	18	7	10	11	8	11	17	8	5	15
	ENSMUSG00000020745	PAFAH1B1	platelet activating factor acetylhydrolase 1b regulatory subunit 1	mus musculus	356	414	259	234	302	435	391	343	370	339	268	321	406	278	281	296	257	290	285	252	273	249	244	182	348	208	307	263	374	247	335	254
	ENSMUSG00000020747	TMEM94	transmembrane protein 94	mus musculus	27	24	19	17	29	35	16	11	23	22	20	19	26	13	17	22	15	26	37	15	31	37	21	11	12	16	22	19	27	11	21	14
	ENSMUSG00000020755	SAP30BP	SAP30 binding protein	mus musculus	14	9	8	7	5	15	12	1	14	15	4	11	6	4	8	1	9	6	3	10	10	6	6	2	10	3	8	8	8	2	2	7
	ENSMUSG00000020758	ITGB4	integrin subunit beta 4	mus musculus	4	16	9	5	24	15	5	14	21	14	15	22	18	14	10	17	11	7	14	17	14	10	8	2	8	5	10	8	16	12	8	10
	ENSMUSG00000020766	GALK1	galactokinase 1	mus musculus	70	67	49	38	61	69	61	59	66	73	58	72	77	74	57	50	48	45	57	49	49	47	46	12	34	35	43	45	48	30	44	47
	ENSMUSG00000020770	UNK	unk zinc finger	mus musculus	40	44	34	24	38	47	31	39	52	50	26	33	45	33	33	33	22	23	32	39	22	27	45	28	22	22	39	31	20	23	35	31
	ENSMUSG00000020773	TRIM47	tripartite motif containing 47	mus musculus	93	96	64	65	82	102	82	98	107	98	65	98	123	76	94	100	52	37	50	49	51	44	57	27	73	51	52	56	82	40	70	50
	ENSMUSG00000020775	MRPL38	mitochondrial ribosomal protein L38	mus musculus	20	25	12	8	8	17	20	15	10	15	5	11	15	16	8	6	11	13	17	13	15	7	14	11	12	9	9	5	6	11	8	10
	ENSMUSG00000020777	ACOX1	acyl-CoA oxidase 1	mus musculus	6	9	7	2	11	16	13	8	8	17	11	15	11	11	8	10	9	4	8	9	10	7	7	8	7	3	8	6	11	5	7	13
	ENSMUSG00000020778	TEN1	TEN1 subunit of CST complex	mus musculus	3	3	4	3	2	5	3	4	4	3	2	3	2	4	0	7	2	0	1	0	0	1	2	0	0	3	1	3	3	1	1	3
	ENSMUSG00000020780	SRP68	signal recognition particle 68	mus musculus	339	396	255	216	334	379	291	327	287	289	233	259	311	228	256	269	171	130	247	279	188	192	264	133	210	164	209	189	233	131	235	209
	ENSMUSG00000020781	TSEN54	tRNA splicing endonuclease subunit 54	mus musculus	17	28	15	16	23	22	22	12	22	28	12	22	23	16	14	12	7	13	18	15	16	21	16	5	19	5	18	5	19	11	20	15
	ENSMUSG00000020783	NCBP3	nuclear cap binding subunit 3	mus musculus	113	170	85	61	138	176	108	96	136	118	109	94	132	109	113	91	71	73	68	102	67	86	73	31	59	43	74	54	47	73	96	47
	ENSMUSG00000020785	CAMKK1	calcium/calmodulin dependent protein kinase kinase 1	mus musculus	26	26	13	8	10	17	12	18	24	17	18	16	21	12	21	23	11	10	15	13	9	9	15	9	18	5	22	17	15	7	9	17
	ENSMUSG00000020787	P2RX1	purinergic receptor P2X 1	mus musculus	3	5	2	0	3	4	5	1	12	3	4	7	4	3	3	5	5	2	1	2	7	7	8	3	4	6	8	6	3	3	8	7
	ENSMUSG00000020790	ANKFY1	ankyrin repeat and FYVE domain containing 1	mus musculus	68	65	38	47	53	67	48	51	60	48	44	40	63	36	57	49	47	48	50	49	44	38	60	27	47	36	62	51	42	31	47	48
	ENSMUSG00000020792	EXOC7	exocyst complex component 7	mus musculus	1	2	0	1	1	1	0	0	2	0	1	1	1	3	2	1	2	2	0	0	2	1	3	0	2	0	0	2	2	0	2	1
	ENSMUSG00000020794	UBE2G1	ubiquitin conjugating enzyme E2 G1	mus musculus	223	241	177	120	198	279	178	172	236	236	197	224	255	167	204	171	168	145	197	146	202	187	169	72	210	166	233	176	216	151	255	211
	ENSMUSG00000020801	MED31	mediator complex subunit 31	mus musculus	8	8	6	5	6	8	9	7	7	5	6	6	5	4	8	10	6	3	9	13	9	3	5	1	4	3	7	6	1	1	7	10
	ENSMUSG00000020802	UBE2O	ubiquitin conjugating enzyme E2 O	mus musculus	85	81	72	54	63	91	60	64	74	71	54	72	94	60	65	59	69	69	91	78	47	49	62	40	77	73	54	53	59	53	93	87
	ENSMUSG00000020803	TXNDC17	thioredoxin domain containing 17	mus musculus	3	2	1	1	2	8	2	4	8	3	1	1	1	4	4	1	3	2	2	9	0	4	2	1	2	1	6	5	0	3	5	2
	ENSMUSG00000020806	RHBDF2	rhomboid 5 homolog 2	mus musculus	28	27	14	22	20	26	23	23	31	34	25	24	22	22	19	22	20	19	22	21	25	26	26	17	38	21	22	16	32	19	30	20
	ENSMUSG00000020807	KIAA0753	KIAA0753	mus musculus	6	10	9	4	10	3	4	7	9	10	4	11	14	4	6	2	8	2	9	3	4	6	8	3	1	2	6	10	4	5	10	8
	ENSMUSG00000020810	CYGB	cytoglobin	mus musculus	0	1	1	1	0	0	0	0	1	2	2	0	1	2	0	2	3	4	2	2	2	2	1	1	2	0	1	3	3	1	4	2
	ENSMUSG00000020812	Snhg16	small nucleolar RNA host gene 16	mus musculus	30	16	19	17	13	23	22	15	12	18	15	19	22	10	22	22	19	12	17	10	18	14	14	15	22	19	20	13	19	10	18	14
	ENSMUSG00000020814	Mxra7	matrix-remodelling associated 7	mus musculus	67	62	41	29	48	73	67	66	72	74	54	63	72	47	67	51	50	35	48	44	55	59	60	42	50	35	56	36	60	28	52	56
	ENSMUSG00000020817	RABEP1	rabaptin, RAB GTPase binding effector protein 1	mus musculus	195	249	136	101	193	233	196	156	232	204	155	190	233	149	180	194	188	168	180	149	189	185	204	133	215	151	207	149	293	150	185	185
	ENSMUSG00000020818	MFSD11	major facilitator superfamily domain containing 11	mus musculus	4	4	0	2	2	2	3	4	6	4	4	2	3	4	5	2	1	3	3	2	4	3	5	0	1	2	3	4	9	2	6	5
	ENSMUSG00000020821	KIF1C	kinesin family member 1C	mus musculus	31	26	17	15	15	20	20	21	25	22	15	20	18	19	13	13	16	19	28	12	20	20	29	20	19	19	12	22	18	14	28	17
	ENSMUSG00000020823	SEC14L1	SEC14 like lipid binding 1	mus musculus	113	117	104	75	116	141	112	85	156	136	107	133	122	102	104	104	97	116	118	103	114	111	130	65	135	95	147	118	111	72	143	121
	ENSMUSG00000020827	MINK1	misshapen like kinase 1	mus musculus	10	14	11	7	10	12	5	5	8	16	5	7	12	8	8	6	15	11	10	13	6	9	8	5	4	8	6	9	9	3	10	6
	ENSMUSG00000020834	DHRS13	dehydrogenase/reductase 13	mus musculus	4	5	1	1	4	4	5	4	3	3	3	3	4	3	4	2	5	3	3	6	3	1	3	1	3	3	1	3	7	3	1	0
	ENSMUSG00000020840	BLMH	bleomycin hydrolase	mus musculus	49	78	54	39	65	58	44	44	71	70	46	51	63	38	60	51	31	39	32	29	41	36	27	15	52	31	46	38	48	21	48	39
	ENSMUSG00000020841	CPD	carboxypeptidase D	mus musculus	376	427	302	234	437	509	394	335	440	462	320	387	452	308	405	404	332	383	452	377	442	407	496	284	409	308	511	394	422	248	524	397
	ENSMUSG00000020843	TIMM22	translocase of inner mitochondrial membrane 22	mus musculus	100	100	77	69	75	89	65	89	92	89	66	76	83	73	60	77	58	45	60	57	44	60	88	57	64	42	64	54	65	48	66	58
	ENSMUSG00000020844	NXN	nucleoredoxin	mus musculus	61	83	47	25	51	70	104	116	81	68	43	45	65	42	66	69	38	39	38	35	34	43	119	50	48	42	48	38	55	27	51	37
	ENSMUSG00000020846	RFLNB	refilin B	mus musculus	23	30	19	19	12	25	19	16	20	21	24	21	20	21	22	25	6	9	12	25	17	12	22	4	13	9	17	11	14	6	12	11
	ENSMUSG00000020847	RPH3AL	rabphilin 3A like (without C2 domains)	mus musculus	3	7	4	3	1	4	2	3	3	4	0	5	1	3	2	2	0	2	0	1	0	0	2	1	2	1	0	2	3	0	2	3
	ENSMUSG00000020849	YWHAE	tyrosine 3-monooxygenase/tryptophan 5-monooxygenase activation protein epsilon	mus musculus	3397	3739	2607	1994	2917	3723	3338	3260	3254	3195	2509	2947	3557	2735	2640	2710	1735	1593	2173	2267	1967	1799	2634	1730	1881	1453	2182	1801	1630	1238	2008	1707
	ENSMUSG00000020850	PRPF8	pre-mRNA processing factor 8	mus musculus	978	1049	957	788	880	1038	873	888	958	955	847	905	980	717	732	813	484	604	756	643	735	592	832	412	611	490	669	562	605	338	711	612
	ENSMUSG00000020859	SPAG9	sperm associated antigen 9	mus musculus	435	554	384	295	405	563	427	408	512	503	399	481	568	377	440	475	242	261	340	232	305	315	322	208	257	199	324	211	372	197	311	293
	ENSMUSG00000020863	LUC7L3	LUC7 like 3 pre-mRNA splicing factor	mus musculus	646	804	742	501	630	881	619	696	780	703	488	608	797	618	678	671	483	359	623	615	419	428	680	430	617	463	564	467	516	326	647	518
	ENSMUSG00000020864	ANKRD40	ankyrin repeat domain 40	mus musculus	115	128	85	81	120	119	104	130	124	143	92	120	118	111	110	104	94	93	95	93	86	86	103	51	93	77	98	65	69	60	98	76
	ENSMUSG00000020865	ABCC3	ATP binding cassette subfamily C member 3	mus musculus	2	1	0	1	0	1	0	2	0	2	1	5	0	0	2	3	1	3	3	1	2	1	2	2	4	3	1	0	5	1	1	3
	ENSMUSG00000020866	CACNA1G	calcium voltage-gated channel subunit alpha1 G	mus musculus	50	41	21	24	32	43	26	19	31	29	22	34	44	30	24	35	18	21	22	18	34	38	21	9	26	25	31	24	29	19	37	22
	ENSMUSG00000020867	SPATA20	spermatogenesis associated 20	mus musculus	7	5	7	3	11	13	2	4	3	9	5	5	9	4	6	3	3	5	4	5	7	12	2	5	3	7	6	6	8	3	6	1
	ENSMUSG00000020868	XYLT2	xylosyltransferase 2	mus musculus	55	67	49	32	52	65	46	33	49	42	35	39	49	35	44	40	27	21	65	48	32	44	43	27	26	33	35	35	46	18	42	50
	ENSMUSG00000020869	LRRC59	leucine rich repeat containing 59	mus musculus	828	893	550	422	688	821	634	620	726	755	672	758	854	602	710	727	388	353	501	405	454	468	423	222	382	313	530	418	558	276	547	445
	ENSMUSG00000020870	Cdc34b	cell division cycle 34B	mus musculus	63	48	33	28	38	46	45	32	34	40	30	30	39	31	31	38	18	22	33	26	29	25	28	8	21	18	31	22	37	19	30	32
	ENSMUSG00000020873	SLC35B1	solute carrier family 35 member B1	mus musculus	161	188	114	66	138	199	133	120	128	128	89	104	134	109	100	88	97	101	98	118	125	112	87	50	109	77	106	71	55	64	96	83
	ENSMUSG00000020876	SNX11	sorting nexin 11	mus musculus	9	8	7	5	10	19	6	2	7	5	4	6	8	1	4	7	7	7	11	13	11	7	8	0	12	5	12	6	15	10	10	6
	ENSMUSG00000020883	FBXL20	F-box and leucine rich repeat protein 20	mus musculus	40	53	36	21	37	54	14	12	16	19	15	15	28	10	12	21	44	50	34	23	52	49	10	9	22	9	28	15	27	15	21	19
	ENSMUSG00000020886	DLG4	discs large MAGUK scaffold protein 4	mus musculus	111	129	56	47	97	95	72	87	148	138	91	100	122	90	100	81	106	107	97	99	110	110	116	65	143	93	136	112	173	124	142	130
	ENSMUSG00000020888	DVL2	dishevelled segment polarity protein 2	mus musculus	133	147	132	104	127	152	127	135	143	146	115	137	155	88	123	126	82	82	114	100	83	84	133	92	102	66	109	100	130	69	106	89
	ENSMUSG00000020889	NR1D1	nuclear receptor subfamily 1 group D member 1	mus musculus	56	60	70	50	84	99	44	38	85	70	73	95	103	58	81	100	35	46	76	56	71	67	64	34	52	42	46	72	69	39	91	62
	ENSMUSG00000020893	PER1	period circadian regulator 1	mus musculus	55	62	41	37	44	56	46	43	57	56	31	38	58	29	50	41	42	36	63	49	46	57	68	38	54	36	55	60	63	35	72	43
	ENSMUSG00000020894	VAMP2	vesicle associated membrane protein 2	mus musculus	102	90	86	51	89	120	90	83	109	108	68	107	92	82	89	91	131	105	134	134	103	108	161	99	111	93	134	100	160	81	149	117
	ENSMUSG00000020899	PFAS	phosphoribosylformylglycinamidine synthase	mus musculus	5	6	1	1	3	2	1	3	3	3	1	2	1	0	2	3	2	0	1	2	1	0	0	2	1	1	0	1	1	0	2	1
	ENSMUSG00000020900	MYH10	myosin heavy chain 10	mus musculus	162	218	143	127	166	212	113	134	177	156	153	126	177	99	140	157	75	68	168	106	117	121	126	66	63	66	105	69	105	44	100	85
	ENSMUSG00000020902	NTN1	netrin 1	mus musculus	10	11	15	16	0	3	2	1	3	2	0	0	0	1	0	0	14	13	25	21	2	5	3	2	0	1	2	1	3	0	2	0
	ENSMUSG00000020903	STX8	syntaxin 8	mus musculus	88	97	71	45	61	108	80	92	85	96	68	74	100	55	82	50	64	45	67	77	75	80	87	53	68	71	80	65	83	52	76	67
	ENSMUSG00000020910	ADPRM	ADP-ribose/CDP-alcohol diphosphatase, manganese dependent	mus musculus	4	7	2	1	3	3	3	3	3	2	1	2	2	4	2	3	3	2	6	4	3	0	0	1	2	3	1	3	4	1	3	2
	ENSMUSG00000020914	TOP2A	DNA topoisomerase II alpha	mus musculus	1074	1236	1585	1251	1294	1633	955	923	783	763	606	679	980	648	766	848	55	40	319	219	160	180	265	209	16	23	52	33	24	13	30	34
	ENSMUSG00000020917	ACLY	ATP citrate lyase	mus musculus	425	457	463	366	435	559	442	408	432	427	340	361	464	344	318	305	187	187	405	357	311	294	333	167	219	145	244	212	220	143	218	199
	ENSMUSG00000020918	KAT2A	lysine acetyltransferase 2A	mus musculus	18	14	26	10	16	26	14	13	13	8	8	11	14	8	10	10	7	12	19	15	16	17	14	7	16	6	3	4	10	6	11	12
	ENSMUSG00000020919	STAT5B	signal transducer and activator of transcription 5B	mus musculus	137	155	172	126	170	212	174	172	165	142	122	148	177	111	119	121	59	65	144	148	109	103	147	83	106	65	137	114	116	58	105	93
	ENSMUSG00000020921	TMEM101	transmembrane protein 101	mus musculus	50	52	41	32	40	71	28	35	58	51	42	42	54	31	25	28	31	16	48	50	41	29	28	17	23	26	34	32	19	26	31	37
	ENSMUSG00000020922	LSM12	LSM12 homolog	mus musculus	81	106	110	63	156	286	141	91	120	137	83	114	75	72	66	69	84	102	81	195	152	169	95	36	111	35	113	91	48	142	114	83
	ENSMUSG00000020923	UBTF	upstream binding transcription factor	mus musculus	261	295	297	234	306	374	258	240	249	223	175	211	249	161	233	187	154	119	220	180	207	211	189	91	146	118	153	132	196	83	162	138
	ENSMUSG00000020925	CCDC43	coiled-coil domain containing 43	mus musculus	56	58	52	35	67	78	23	31	38	44	35	43	42	27	46	36	31	36	50	31	48	33	23	19	25	21	21	18	34	23	22	26
	ENSMUSG00000020929	EFTUD2	elongation factor Tu GTP binding domain containing 2	mus musculus	132	155	180	146	193	241	129	144	109	130	90	100	121	94	111	98	73	74	146	130	123	87	73	48	62	45	57	60	62	43	94	50
	ENSMUSG00000020930	CCDC103	coiled-coil domain containing 103	mus musculus	2	4	0	0	2	4	1	1	0	2	2	2	0	0	2	0	1	3	1	1	4	2	1	0	2	0	0	1	1	1	0	1
	ENSMUSG00000020935	DCAKD	dephospho-CoA kinase domain containing	mus musculus	3	2	1	3	5	7	3	2	3	2	6	2	5	3	3	1	2	3	4	2	3	3	2	0	0	2	1	0	5	3	1	1
	ENSMUSG00000020936	NMT1	N-myristoyltransferase 1	mus musculus	492	561	496	398	610	854	457	432	482	482	345	446	501	384	393	400	289	262	555	551	425	412	404	250	461	284	404	323	380	246	401	348
	ENSMUSG00000020940	Efcab15	EF-hand calcium binding domain 15	mus musculus	5	1	2	0	2	2	2	4	3	8	2	2	6	1	0	2	0	1	2	8	3	3	8	2	6	4	9	3	10	2	6	2
	ENSMUSG00000020941	MAP3K14	mitogen-activated protein kinase kinase kinase 14	mus musculus	8	16	9	11	8	25	9	10	22	8	15	9	10	4	7	13	6	4	13	11	15	18	8	3	2	3	8	9	9	3	9	8
	ENSMUSG00000020946	GOSR2	golgi SNAP receptor complex member 2	mus musculus	136	139	228	180	232	283	108	86	144	149	136	166	167	103	129	133	115	137	258	193	214	204	117	62	144	111	159	132	181	98	162	136
	ENSMUSG00000020948	KLHL28	kelch like family member 28	mus musculus	26	20	12	7	21	22	13	19	28	21	18	20	21	24	13	14	17	15	11	19	16	20	27	17	23	18	27	16	13	9	25	18
	ENSMUSG00000020949	FKBP3	FKBP prolyl isomerase 3	mus musculus	169	200	156	100	180	230	167	124	177	187	147	178	205	154	159	159	129	106	160	131	151	145	120	71	120	88	149	121	138	78	175	115
	ENSMUSG00000020952	SCFD1	sec1 family domain containing 1	mus musculus	98	95	47	23	80	109	70	57	91	85	67	94	92	63	89	76	52	35	35	35	40	53	47	27	68	41	78	56	58	41	71	49
	ENSMUSG00000020954	STRN3	striatin 3	mus musculus	727	812	554	433	683	898	616	622	903	819	666	774	832	659	657	636	588	504	574	523	570	540	667	399	721	498	672	610	773	525	713	604
	ENSMUSG00000020955	AP4S1	adaptor related protein complex 4 subunit sigma 1	mus musculus	10	5	4	1	7	3	6	3	11	11	9	9	11	4	10	8	6	3	4	4	3	4	2	4	4	4	9	5	9	8	7	7
	ENSMUSG00000020956	DTD2	D-aminoacyl-tRNA deacylase 2	mus musculus	2	2	4	0	4	3	2	1	0	4	3	4	3	3	0	1	1	1	3	2	4	2	5	1	2	1	1	1	1	1	1	2
	ENSMUSG00000020961	STON2	stonin 2	mus musculus	1	3	3	2	3	2	0	2	1	1	2	2	1	3	1	2	4	1	4	4	2	2	3	0	2	0	1	1	4	0	2	3
	ENSMUSG00000020962	GTF2A1	general transcription factor IIA subunit 1	mus musculus	84	84	61	48	91	100	62	53	98	80	71	72	78	55	66	61	51	37	50	56	61	59	41	28	66	49	72	37	49	48	53	59
	ENSMUSG00000020964	SEL1L	SEL1L adaptor subunit of ERAD E3 ubiquitin ligase	mus musculus	304	294	209	187	260	324	247	269	277	263	236	259	341	245	246	283	235	246	267	270	270	245	370	213	287	247	319	234	292	162	359	309
	ENSMUSG00000020973	DNAAF2	dynein axonemal assembly factor 2	mus musculus	21	27	23	21	22	35	28	23	8	27	10	13	19	22	12	11	10	6	10	17	16	8	17	7	6	8	8	9	9	4	9	9
	ENSMUSG00000020974	POLE2	DNA polymerase epsilon 2, accessory subunit	mus musculus	28	30	17	12	15	28	28	29	23	13	11	15	16	14	17	11	5	3	6	7	0	5	9	7	3	5	3	2	1	3	8	2
	ENSMUSG00000020978	KLHDC2	kelch domain containing 2	mus musculus	509	517	359	278	436	519	470	374	446	475	343	459	506	366	442	463	271	231	335	260	268	244	373	231	359	246	370	280	409	211	364	296
	ENSMUSG00000020982	NEMF	nuclear export mediator factor	mus musculus	286	337	282	235	238	335	219	243	277	245	220	215	296	197	238	280	190	134	274	244	207	188	301	185	240	181	254	153	250	110	230	225
	ENSMUSG00000020986	SEC23A	SEC23 homolog A, COPII coat complex component	mus musculus	82	90	80	54	96	114	92	79	128	106	82	87	116	72	95	103	67	53	97	92	94	82	95	39	86	65	94	85	61	37	123	81
	ENSMUSG00000020988	L2HGDH	L-2-hydroxyglutarate dehydrogenase	mus musculus	3	12	5	7	2	6	5	4	7	4	7	3	6	7	4	3	5	5	10	6	6	10	4	2	5	1	12	6	4	4	3	7
	ENSMUSG00000020993	TRAPPC6B	trafficking protein particle complex subunit 6B	mus musculus	7	9	9	2	18	22	29	17	16	27	6	14	14	8	7	5	13	14	4	15	13	15	10	4	15	4	15	15	1	14	8	7
	ENSMUSG00000020994	PNN	pinin, desmosome associated protein	mus musculus	532	664	601	417	554	694	458	478	608	540	417	505	631	449	564	463	244	163	432	382	253	297	387	207	320	237	308	279	323	218	321	277
	ENSMUSG00000021000	Mia2	MIA SH3 domain ER export factor 2	mus musculus	84	95	55	37	75	102	54	56	76	62	48	57	91	55	61	61	49	36	41	51	43	47	69	31	57	32	64	43	56	45	74	42
	ENSMUSG00000021003	GALC	galactosylceramidase	mus musculus	10	7	5	7	6	3	5	3	11	4	3	5	10	3	7	4	1	5	7	4	8	6	5	2	6	2	1	6	4	3	5	6
	ENSMUSG00000021007	SPATA7	spermatogenesis associated 7	mus musculus	17	30	18	18	21	21	10	13	10	10	8	14	13	7	12	7	22	12	14	14	8	7	23	4	18	6	15	8	11	10	14	14
	ENSMUSG00000021009	PTPN21	protein tyrosine phosphatase non-receptor type 21	mus musculus	48	44	49	38	31	56	51	54	48	52	47	56	55	33	55	46	36	36	41	39	34	20	46	27	40	25	50	54	49	26	33	26
	ENSMUSG00000021012	ZC3H14	zinc finger CCCH-type containing 14	mus musculus	87	91	76	74	102	107	90	76	98	94	74	87	96	76	71	66	65	75	75	70	84	63	79	49	79	43	66	52	78	48	60	56
	ENSMUSG00000021018	POLR2H	RNA polymerase II, I and III subunit H	mus musculus	11	18	9	7	15	19	12	16	13	9	7	13	8	14	8	5	13	6	11	14	9	10	4	7	9	1	12	9	3	9	13	10
	ENSMUSG00000021022	PPP2R3C	protein phosphatase 2 regulatory subunit B''gamma	mus musculus	150	187	92	71	145	184	121	109	147	157	122	142	153	98	118	144	125	105	160	93	134	136	138	64	112	94	151	137	179	81	174	138
	ENSMUSG00000021023	PRORP	protein only RNase P catalytic subunit	mus musculus	30	30	13	8	16	20	24	14	17	22	11	22	17	14	13	16	14	10	25	19	17	19	13	6	16	12	18	13	16	7	29	15
	ENSMUSG00000021024	PSMA6	proteasome 20S subunit alpha 6	mus musculus	318	333	205	140	330	389	309	239	372	370	258	337	352	261	274	329	225	190	197	197	250	218	229	137	253	199	259	222	187	151	290	246
	ENSMUSG00000021025	NFKBIA	NFKB inhibitor alpha	mus musculus	667	651	652	489	652	905	439	381	599	581	422	499	579	427	436	420	319	277	461	384	486	506	378	236	458	300	372	282	336	240	431	334
	ENSMUSG00000021027	RALGAPA1	Ral GTPase activating protein catalytic subunit alpha 1	mus musculus	174	156	106	75	142	182	121	152	149	160	125	137	145	112	118	136	115	89	132	116	114	118	155	96	129	82	127	119	133	77	116	114
	ENSMUSG00000021028	MBIP	MAP3K12 binding inhibitory protein 1	mus musculus	33	41	19	11	33	50	29	39	45	31	23	47	31	37	33	18	37	14	25	31	22	38	29	16	32	20	41	30	6	22	29	28
	ENSMUSG00000021036	SPTLC2	serine palmitoyltransferase long chain base subunit 2	mus musculus	52	45	43	45	46	82	41	38	52	57	38	71	54	39	41	68	54	38	54	47	53	42	51	13	52	29	60	45	54	14	54	42
	ENSMUSG00000021037	AHSA1	activator of HSP90 ATPase activity 1	mus musculus	61	65	46	22	53	81	62	56	59	57	51	54	52	43	47	42	32	32	39	44	45	50	38	19	39	39	42	44	40	38	45	39
	ENSMUSG00000021038	VIPAS39	VPS33B interacting protein, apical-basolateral polarity regulator, spe-39 homolog	mus musculus	89	98	69	54	68	101	56	63	100	105	75	85	104	65	73	81	57	63	98	66	64	81	67	52	87	60	87	57	104	33	91	72
	ENSMUSG00000021039	SNW1	SNW domain containing 1	mus musculus	74	101	90	59	91	108	93	96	95	74	56	62	79	69	64	70	54	44	65	56	62	45	72	37	73	38	52	55	71	29	58	52
	ENSMUSG00000021040	SLIRP	SRA stem-loop interacting RNA binding protein	mus musculus	216	220	139	110	173	207	158	171	181	162	134	146	177	161	136	150	110	89	116	168	128	102	153	109	122	91	161	112	115	106	132	119
	ENSMUSG00000021047	NOVA1	NOVA alternative splicing regulator 1	mus musculus	95	91	69	55	100	117	123	119	134	107	97	111	130	72	82	98	84	105	100	86	136	127	235	123	124	83	141	97	128	76	140	126
	ENSMUSG00000021048	MTHFD1	methylenetetrahydrofolate dehydrogenase, cyclohydrolase and formyltetrahydrofolate synthetase 1	mus musculus	152	133	125	93	128	147	96	136	141	129	110	104	164	118	101	114	62	73	62	69	68	54	72	48	71	55	66	69	62	50	75	61
	ENSMUSG00000021051	PPP2R5E	protein phosphatase 2 regulatory subunit B'epsilon	mus musculus	469	541	387	330	458	555	398	427	519	486	374	456	571	420	375	419	292	320	409	347	410	350	426	240	448	304	434	344	422	260	425	388
	ENSMUSG00000021054	SGPP1	sphingosine-1-phosphate phosphatase 1	mus musculus	35	23	21	18	23	38	23	22	27	27	14	29	23	14	31	18	14	26	20	18	25	19	23	10	23	11	15	16	24	10	21	18
	ENSMUSG00000021061	SPTB	spectrin beta, erythrocytic	mus musculus	1	2	4	5	5	2	1	7	1	6	10	4	5	3	5	2	4	1	2	2	3	1	1	1	3	1	3	3	7	3	4	2
	ENSMUSG00000021065	FUT8	fucosyltransferase 8	mus musculus	53	74	38	29	54	94	57	43	69	63	67	49	60	46	50	33	62	69	65	53	64	72	48	16	56	31	77	54	57	38	72	66
	ENSMUSG00000021066	ATL1	atlastin GTPase 1	mus musculus	31	25	14	8	16	22	11	11	12	15	11	15	11	6	13	17	15	15	19	18	16	14	16	5	11	9	10	7	11	9	12	11
	ENSMUSG00000021067	SAV1	salvador family WW domain containing protein 1	mus musculus	39	52	28	20	46	57	36	22	31	46	37	42	54	20	35	41	20	27	24	26	26	31	26	8	26	11	33	25	25	11	21	16
	ENSMUSG00000021068	NIN	ninein	mus musculus	31	40	32	23	30	35	27	23	29	26	31	21	40	20	22	29	21	20	28	10	15	20	22	9	22	14	19	17	28	17	19	9
	ENSMUSG00000021069	PYGL	glycogen phosphorylase L	mus musculus	16	14	10	11	16	23	6	8	12	10	7	13	16	10	14	6	9	5	14	13	11	10	9	8	6	7	8	9	4	6	10	8
	ENSMUSG00000021072	TMX1	thioredoxin related transmembrane protein 1	mus musculus	155	151	150	109	137	158	145	128	150	148	99	128	165	86	121	126	113	89	115	106	102	114	133	71	112	85	102	88	138	57	117	98
	ENSMUSG00000021076	ACTR10	actin related protein 10	mus musculus	109	112	87	55	95	120	93	83	119	123	72	80	105	85	88	82	86	78	119	102	97	79	96	74	108	66	120	86	97	75	112	92
	ENSMUSG00000021079	TIMM9	translocase of inner mitochondrial membrane 9	mus musculus	30	52	32	13	26	36	20	26	28	32	20	21	33	22	24	21	33	14	27	15	14	21	28	17	24	8	22	21	21	21	22	20
	ENSMUSG00000021094	DHRS7	dehydrogenase/reductase 7	mus musculus	32	35	18	13	25	47	33	36	28	41	14	35	29	17	24	21	26	24	25	28	39	32	26	19	26	10	34	29	14	24	37	23
	ENSMUSG00000021096	PPM1A	protein phosphatase, Mg2+/Mn2+ dependent 1A	mus musculus	182	167	141	113	173	206	151	141	173	158	138	148	209	120	154	168	119	139	133	125	132	113	139	84	153	108	139	115	161	95	150	142
	ENSMUSG00000021098	C14orf39	chromosome 14 open reading frame 39	mus musculus	6	8	7	5	12	17	4	7	14	7	10	14	10	8	8	7	13	7	13	8	4	9	8	4	11	4	9	9	5	10	10	14
	ENSMUSG00000021102	GLRX5	glutaredoxin 5	mus musculus	98	104	58	56	86	108	70	75	78	91	66	67	86	82	66	58	75	54	65	79	55	64	61	47	64	57	68	75	63	50	90	68
	ENSMUSG00000021103	MNAT1	MNAT1 component of CDK activating kinase	mus musculus	173	187	135	85	179	216	147	124	204	179	151	189	214	173	169	149	128	102	163	131	158	168	151	121	173	110	202	155	175	101	143	152
	ENSMUSG00000021109	HIF1A	hypoxia inducible factor 1 subunit alpha	mus musculus	529	558	388	330	567	706	445	439	530	562	378	393	507	342	403	401	977	866	778	733	812	875	498	391	739	476	530	420	692	453	640	553
	ENSMUSG00000021111	PAPOLA	poly(A) polymerase alpha	mus musculus	894	966	659	495	759	919	746	755	919	766	683	715	862	651	684	683	511	433	561	522	520	492	533	322	577	398	574	525	591	374	609	530
	ENSMUSG00000021112	PALS1	protein associated with LIN7 1, MAGUK family member	mus musculus	222	258	160	157	196	241	198	173	229	242	167	167	245	158	171	186	123	128	179	188	181	145	202	118	179	145	190	150	200	120	176	148
	ENSMUSG00000021113	SNAPC1	small nuclear RNA activating complex polypeptide 1	mus musculus	11	13	8	5	8	10	8	3	5	9	7	5	7	6	5	6	5	9	9	10	9	9	5	11	5	3	6	3	16	10	5	2
	ENSMUSG00000021114	ATP6V1D	ATPase H+ transporting V1 subunit D	mus musculus	320	376	264	203	329	390	268	256	340	297	230	327	367	252	285	279	328	272	339	270	298	267	294	208	320	221	341	260	422	226	328	266
	ENSMUSG00000021115	VRK1	VRK serine/threonine kinase 1	mus musculus	36	44	20	22	34	42	27	26	26	27	36	25	29	28	25	21	5	3	11	4	7	8	6	4	6	3	8	7	5	5	2	6
	ENSMUSG00000021116	EIF2S1	eukaryotic translation initiation factor 2 subunit alpha	mus musculus	97	94	83	74	88	109	74	70	81	62	57	89	99	47	70	68	35	33	54	37	48	42	61	33	50	27	45	37	45	31	41	43
	ENSMUSG00000021120	PIGH	phosphatidylinositol glycan anchor biosynthesis class H	mus musculus	1	3	3	2	1	7	4	0	1	3	2	2	2	2	0	4	4	1	6	5	6	2	2	4	5	1	1	1	3	0	6	4
	ENSMUSG00000021123	RDH12	retinol dehydrogenase 12	mus musculus	1	1	1	2	1	1	0	0	3	0	2	2	0	4	3	7	2	0	4	5	3	2	1	0	5	2	1	2	10	3	12	5
	ENSMUSG00000021124	VTI1B	vesicle transport through interaction with t-SNAREs 1B	mus musculus	169	200	133	102	164	202	158	150	168	178	119	152	177	131	143	129	113	107	157	143	148	113	176	107	140	105	153	145	145	105	159	122
	ENSMUSG00000021127	ZFP36L1	ZFP36 ring finger protein like 1	mus musculus	239	261	148	118	213	269	187	190	473	441	288	397	402	294	278	283	132	137	225	234	176	185	289	114	269	183	291	283	118	124	291	278
	ENSMUSG00000021131	ERH	ERH mRNA splicing and mitosis factor	mus musculus	13	15	7	6	8	14	6	9	13	15	3	12	16	9	15	18	5	5	7	7	8	5	5	1	7	3	4	5	7	0	3	5
	ENSMUSG00000021133	SUSD6	sushi domain containing 6	mus musculus	135	169	135	83	116	211	130	101	226	201	128	167	157	126	84	82	128	147	147	201	147	131	175	86	226	116	190	170	85	144	192	154
	ENSMUSG00000021134	Srsf5	serine and arginine-rich splicing factor 5	mus musculus	48	70	41	26	66	94	51	48	81	61	46	54	64	36	60	44	44	21	35	40	37	44	38	24	55	33	50	62	59	41	62	35
	ENSMUSG00000021140	PCNX1	pecanex 1	mus musculus	84	91	85	57	99	83	62	47	73	93	77	64	78	62	65	75	89	112	138	127	120	101	93	41	102	70	93	60	83	46	96	71
	ENSMUSG00000021143	PACS2	phosphofurin acidic cluster sorting protein 2	mus musculus	41	42	27	22	28	60	27	45	46	52	36	32	52	32	35	29	24	25	39	26	28	40	52	26	48	20	42	26	46	27	26	34
	ENSMUSG00000021144	MTA1	metastasis associated 1	mus musculus	252	270	199	133	217	295	262	230	269	282	190	246	242	173	171	157	171	197	152	168	184	202	202	117	220	110	204	192	141	146	207	166
	ENSMUSG00000021147	WDR37	WD repeat domain 37	mus musculus	56	67	18	19	49	67	41	35	56	60	39	54	57	44	43	46	32	35	31	25	35	39	49	24	47	23	39	62	48	37	54	41
	ENSMUSG00000021149	GTPBP4	GTP binding protein 4	mus musculus	494	563	252	208	481	611	400	397	443	429	312	371	444	345	348	368	250	200	188	171	273	264	346	239	293	221	339	247	403	207	298	267
	ENSMUSG00000021156	ZMYND11	zinc finger MYND-type containing 11	mus musculus	421	528	252	178	415	577	471	434	521	474	361	393	466	332	355	375	323	255	198	172	348	315	478	297	432	302	377	313	348	219	384	331
	ENSMUSG00000021171	ESYT2	extended synaptotagmin 2	mus musculus	8	14	9	7	12	22	9	6	16	12	6	17	10	10	9	17	8	12	6	5	14	14	15	4	5	6	12	13	15	4	7	17
	ENSMUSG00000021176	EFCAB11	EF-hand calcium binding domain 11	mus musculus	7	8	3	1	3	9	9	9	3	3	7	3	1	3	2	2	1	2	0	2	2	2	3	0	0	0	1	1	1	0	3	0
	ENSMUSG00000021177	TDP1	tyrosyl-DNA phosphodiesterase 1	mus musculus	56	84	48	50	61	86	76	58	48	52	57	44	64	39	44	46	32	31	52	45	46	46	58	36	31	27	47	39	49	22	47	35
	ENSMUSG00000021178	PSMC1	proteasome 26S subunit, ATPase 1	mus musculus	178	213	144	96	180	230	145	154	205	207	161	148	196	149	154	162	118	72	137	140	122	110	130	61	153	100	157	128	106	96	168	127
	ENSMUSG00000021179	NRDE2	NRDE-2, necessary for RNA interference, domain containing	mus musculus	21	21	18	15	17	20	28	23	37	27	27	29	24	22	19	18	15	6	26	11	12	15	11	11	22	10	12	11	14	7	20	13
	ENSMUSG00000021180	RPS6KA5	ribosomal protein S6 kinase A5	mus musculus	4	15	7	5	9	13	7	9	8	7	4	8	6	6	8	10	2	5	6	4	6	14	4	4	9	4	8	8	6	1	7	7
	ENSMUSG00000021188	TRIP11	thyroid hormone receptor interactor 11	mus musculus	305	341	275	224	299	355	237	306	320	302	288	297	363	217	281	274	177	211	263	209	231	227	274	169	289	200	278	246	278	156	270	263
	ENSMUSG00000021189	ATXN3	ataxin 3	mus musculus	158	182	130	88	131	180	101	82	153	131	102	127	146	99	106	128	92	102	112	112	121	102	92	47	126	87	123	109	119	72	123	119
	ENSMUSG00000021190	LGMN	legumain	mus musculus	39	28	27	7	49	57	35	27	51	46	28	36	34	30	30	24	41	44	42	45	52	44	53	18	49	37	63	65	31	50	70	35
	ENSMUSG00000021192	GOLGA5	golgin A5	mus musculus	114	119	93	55	114	155	90	82	95	127	91	118	116	89	77	72	90	85	101	90	104	94	112	57	109	73	123	82	87	83	110	97
	ENSMUSG00000021193	PITRM1	pitrilysin metallopeptidase 1	mus musculus	50	61	35	16	46	82	62	71	73	64	37	51	49	34	38	25	49	44	21	30	55	37	61	27	39	30	34	51	33	31	53	44
	ENSMUSG00000021196	PFKP	phosphofructokinase, platelet	mus musculus	38	44	4	1	53	82	46	33	42	31	38	33	38	30	33	38	41	41	1	1	52	45	34	24	30	28	36	38	41	16	40	30
	ENSMUSG00000021203	OTUB2	OTU deubiquitinase, ubiquitin aldehyde binding 2	mus musculus	22	21	16	10	20	31	18	11	11	21	14	26	22	21	14	12	16	8	14	19	16	10	14	3	13	2	13	17	6	11	17	14
	ENSMUSG00000021215	NET1	neuroepithelial cell transforming 1	mus musculus	243	250	57	49	201	269	167	157	202	207	154	179	206	168	169	160	210	175	77	103	223	244	226	137	210	161	244	177	183	161	273	223
	ENSMUSG00000021218	GDI2	GDP dissociation inhibitor 2	mus musculus	77	95	37	34	75	97	79	81	61	70	68	83	79	56	81	65	50	55	34	34	62	76	65	44	65	35	52	44	56	29	65	52
	ENSMUSG00000021221	DPF3	double PHD fingers 3	mus musculus	8	17	5	2	10	15	8	13	10	7	9	17	11	6	6	8	7	5	7	8	15	8	7	4	5	3	9	6	6	7	4	4
	ENSMUSG00000021222	DCAF4	DDB1 and CUL4 associated factor 4	mus musculus	2	5	5	2	6	8	2	6	6	2	4	3	2	4	2	3	0	1	5	0	1	1	2	0	0	0	1	4	7	1	5	3
	ENSMUSG00000021224	NUMB	NUMB endocytic adaptor protein	mus musculus	70	116	75	52	94	126	83	89	135	96	79	82	84	82	53	44	78	63	89	118	78	88	110	42	93	54	86	91	45	71	102	67
	ENSMUSG00000021234	FAM161B	FAM161 centrosomal protein B	mus musculus	35	25	17	10	27	26	21	14	27	22	13	20	19	14	12	23	44	31	32	18	27	24	24	15	33	22	26	16	31	13	48	35
	ENSMUSG00000021235	COQ6	coenzyme Q6, monooxygenase	mus musculus	50	72	32	29	46	57	41	47	43	58	28	51	38	41	31	28	32	23	28	35	35	19	43	32	30	16	29	31	36	18	51	29
	ENSMUSG00000021236	ENTPD5	ectonucleoside triphosphate diphosphohydrolase 5 (inactive)	mus musculus	38	47	24	11	44	43	29	25	37	45	35	42	54	38	31	41	56	64	32	29	59	58	54	31	56	36	70	55	34	22	59	55
	ENSMUSG00000021238	ALDH6A1	aldehyde dehydrogenase 6 family member A1	mus musculus	5	8	0	2	1	6	0	3	5	7	7	7	3	0	2	2	1	5	4	5	8	7	3	1	8	7	2	5	6	3	8	4
	ENSMUSG00000021240	ABCD4	ATP binding cassette subfamily D member 4	mus musculus	1	4	1	0	1	0	0	1	0	0	0	2	1	0	0	0	3	2	0	2	1	0	4	1	0	0	5	1	0	2	2	0
	ENSMUSG00000021241	ISCA2	iron-sulfur cluster assembly 2	mus musculus	59	65	27	26	52	67	37	37	62	54	20	32	53	48	37	24	43	28	53	44	39	39	38	20	43	31	47	50	42	29	42	44
	ENSMUSG00000021242	NPC2	NPC intracellular cholesterol transporter 2	mus musculus	87	109	64	53	88	111	101	88	109	131	91	100	102	65	77	72	139	131	114	136	166	142	111	65	142	107	180	146	84	97	164	164
	ENSMUSG00000021243	FCF1	FCF1 rRNA-processing protein	mus musculus	365	399	279	218	265	357	222	253	313	260	191	241	307	279	242	240	177	90	258	260	141	108	303	162	243	195	245	188	231	134	218	163
	ENSMUSG00000021244	YLPM1	YLP motif containing 1	mus musculus	251	336	308	245	278	328	235	223	279	296	240	245	303	163	257	247	92	112	261	199	176	193	201	130	189	147	190	153	201	89	172	141
	ENSMUSG00000021245	MLH3	mutL homolog 3	mus musculus	1	5	5	9	7	8	3	5	7	5	3	3	4	2	7	2	3	3	5	7	4	5	4	1	3	1	1	5	9	4	5	6
	ENSMUSG00000021248	TMED10	transmembrane p24 trafficking protein 10	mus musculus	524	529	425	298	519	625	557	516	571	564	480	501	561	405	489	484	465	469	565	478	673	622	739	481	534	441	686	564	620	315	638	558
	ENSMUSG00000021250	FOS	Fos proto-oncogene, AP-1 transcription factor subunit	mus musculus	37	31	10	7	43	47	15	12	14	16	27	24	38	21	20	13	4	0	9	11	8	9	3	2	6	2	5	5	3	0	8	4
	ENSMUSG00000021252	ERG28	ergosterol biosynthesis 28 homolog	mus musculus	288	323	233	167	248	292	257	218	282	254	190	239	281	197	233	240	143	111	182	165	158	133	185	115	145	100	147	123	185	101	190	130
	ENSMUSG00000021253	TGFB3	transforming growth factor beta 3	mus musculus	9	23	13	6	22	17	7	7	17	22	10	14	9	12	10	15	4	13	14	17	14	13	20	8	18	13	25	16	11	8	24	22
	ENSMUSG00000021254	GPATCH2L	G-patch domain containing 2 like	mus musculus	1	3	3	0	2	5	1	3	3	6	5	3	2	4	3	7	2	5	2	1	3	3	5	3	3	3	5	3	3	1	2	2
	ENSMUSG00000021256	VASH1	vasohibin 1	mus musculus	3	2	1	1	3	3	2	2	1	2	3	2	3	2	2	2	0	2	0	1	0	0	0	0	0	0	1	0	2	0	0	1
	ENSMUSG00000021257	ANGEL1	angel homolog 1	mus musculus	159	236	165	115	135	205	131	134	170	165	114	122	161	130	114	125	112	125	204	141	144	145	158	79	129	98	151	111	125	81	171	152
	ENSMUSG00000021258	CCNK	cyclin K	mus musculus	54	84	37	31	35	52	37	43	45	60	36	41	58	37	40	38	40	31	43	37	44	29	38	22	31	22	32	27	25	23	33	27
	ENSMUSG00000021259	CYP46A1	cytochrome P450 family 46 subfamily A member 1	mus musculus	9	16	3	2	11	13	7	8	21	13	9	15	17	8	8	9	9	2	15	7	2	10	3	3	17	12	22	5	26	7	25	19
	ENSMUSG00000021262	EVL	Enah/Vasp-like	mus musculus	90	94	63	44	80	94	77	91	81	83	41	51	78	68	54	54	50	29	67	60	74	67	65	43	33	29	37	34	46	17	48	39
	ENSMUSG00000021264	YY1	YY1 transcription factor	mus musculus	154	159	119	70	165	200	144	134	183	159	125	145	160	118	144	120	110	109	118	96	100	92	96	69	123	67	124	95	151	79	138	105
	ENSMUSG00000021266	WARS1	tryptophanyl-tRNA synthetase 1	mus musculus	40	31	18	19	36	36	23	29	32	29	21	29	41	21	20	29	17	18	26	15	21	25	26	11	24	11	28	17	29	19	13	25
	ENSMUSG00000021270	HSP90AA1	heat shock protein 90 alpha family class A member 1	mus musculus	78	87	70	56	73	72	50	58	67	52	51	53	53	40	45	42	50	30	67	62	34	37	39	19	41	28	32	26	38	19	48	28
	ENSMUSG00000021273	FDFT1	farnesyl-diphosphate farnesyltransferase 1	mus musculus	24	34	14	8	27	23	17	21	21	24	8	20	16	11	10	11	10	11	18	15	12	17	18	7	6	4	12	5	3	4	14	8
	ENSMUSG00000021275	TECPR2	tectonin beta-propeller repeat containing 2	mus musculus	53	43	41	22	37	45	35	22	76	56	40	66	51	23	41	46	41	36	50	36	50	43	29	19	64	37	62	44	62	27	71	61
	ENSMUSG00000021276	CINP	cyclin dependent kinase 2 interacting protein	mus musculus	8	8	4	8	8	10	8	6	8	12	5	8	16	5	6	13	8	2	11	4	9	6	3	5	4	6	7	4	6	2	7	5
	ENSMUSG00000021277	TRAF3	TNF receptor associated factor 3	mus musculus	162	168	137	121	123	169	124	114	160	156	126	116	163	124	124	121	120	121	142	119	112	105	139	74	161	138	151	134	132	95	181	138
	ENSMUSG00000021279	CDC42BPB	CDC42 binding protein kinase beta	mus musculus	267	300	186	148	247	305	216	221	231	227	201	229	304	158	227	218	173	193	227	170	170	174	204	127	178	142	218	190	239	125	248	195
	ENSMUSG00000021281	TNFAIP2	TNF alpha induced protein 2	mus musculus	53	50	35	39	66	84	64	56	78	69	47	57	80	42	58	60	30	24	48	34	63	59	67	37	62	50	51	34	44	17	79	51
	ENSMUSG00000021282	EIF5	eukaryotic translation initiation factor 5	mus musculus	370	411	303	204	330	455	317	304	334	319	243	362	369	291	307	288	258	215	294	231	233	258	195	150	357	227	268	268	402	216	283	299
	ENSMUSG00000021285	PPP1R13B	protein phosphatase 1 regulatory subunit 13B	mus musculus	27	40	21	15	26	30	34	23	35	34	33	31	34	24	22	33	22	16	28	20	32	34	30	11	24	24	34	30	43	13	20	20
	ENSMUSG00000021286	ZFYVE21	zinc finger FYVE-type containing 21	mus musculus	4	3	2	6	1	5	1	3	3	3	1	5	4	2	2	1	2	1	3	2	4	2	2	1	2	0	2	3	1	1	0	2
	ENSMUSG00000021288	KLC1	kinesin light chain 1	mus musculus	277	297	190	156	242	335	285	256	308	295	220	294	308	225	249	262	153	161	215	169	191	192	241	167	233	146	230	212	204	131	264	177
	ENSMUSG00000021290	ATP5MJ	ATP synthase membrane subunit j	mus musculus	46	72	32	22	56	55	59	43	83	66	40	44	41	51	37	30	61	41	53	52	55	39	49	33	38	34	55	39	26	26	45	43
	ENSMUSG00000021302	GGPS1	geranylgeranyl diphosphate synthase 1	mus musculus	18	25	13	10	20	17	14	9	20	22	16	19	16	17	15	22	21	11	29	19	15	16	23	2	17	19	20	11	16	10	24	13
	ENSMUSG00000021306	GPR137B	G protein-coupled receptor 137B	mus musculus	11	7	3	0	6	10	9	5	5	7	5	15	7	8	10	4	9	6	7	9	5	14	7	3	8	5	10	9	6	5	7	9
	ENSMUSG00000021311	MTR	5-methyltetrahydrofolate-homocysteine methyltransferase	mus musculus	38	40	17	11	35	28	23	28	37	31	37	32	32	23	26	33	27	23	25	14	27	43	24	13	25	17	25	15	24	12	28	26
	ENSMUSG00000021318	GLI3	GLI family zinc finger 3	mus musculus	32	39	36	23	23	48	49	47	27	43	25	27	33	16	22	18	23	29	21	25	36	22	42	14	30	13	36	30	30	12	32	19
	ENSMUSG00000021319	SFRP4	secreted frizzled related protein 4	mus musculus	0	1	1	2	1	1	1	1	2	1	1	0	3	0	1	0	1	0	2	0	1	3	1	0	1	0	0	1	0	3	2	4
	ENSMUSG00000021326	TRIM27	tripartite motif containing 27	mus musculus	84	98	55	49	69	102	68	71	91	64	66	89	92	71	64	74	42	44	51	49	37	52	46	24	62	38	63	49	80	40	60	36
	ENSMUSG00000021327	ZKSCAN3	zinc finger with KRAB and SCAN domains 3	mus musculus	32	40	28	31	31	51	24	34	49	42	32	36	48	36	29	30	26	27	48	44	21	34	40	27	39	36	44	25	25	25	49	34
	ENSMUSG00000021338	CARMIL1	capping protein regulator and myosin 1 linker 1	mus musculus	102	113	73	37	87	130	91	90	103	82	60	57	88	46	68	66	56	70	61	51	88	70	82	39	66	41	70	51	53	44	47	62
	ENSMUSG00000021339	MRS2	magnesium transporter MRS2	mus musculus	49	43	27	15	32	45	30	22	39	46	17	31	40	33	27	33	15	18	27	23	19	16	32	10	18	17	27	29	19	16	22	24
	ENSMUSG00000021340	GPLD1	glycosylphosphatidylinositol specific phospholipase D1	mus musculus	1	1	1	2	1	4	2	4	1	2	2	1	2	0	2	5	5	1	2	1	1	7	4	4	8	6	6	7	9	2	7	4
	ENSMUSG00000021357	EXOC2	exocyst complex component 2	mus musculus	56	60	46	41	66	79	54	50	64	59	60	58	74	49	68	71	43	45	58	40	60	58	70	35	51	39	78	63	89	46	56	54
	ENSMUSG00000021359	TFAP2A	transcription factor AP-2 alpha	mus musculus	426	487	323	281	490	606	102	103	546	514	606	753	805	546	577	638	463	554	691	612	861	787	91	52	614	453	726	618	702	387	814	668
	ENSMUSG00000021361	TMEM14C	transmembrane protein 14C	mus musculus	3	6	1	2	3	3	3	1	4	3	3	7	4	3	2	7	11	6	3	8	7	7	1	1	11	4	2	4	7	4	6	5
	ENSMUSG00000021366	HIVEP1	HIVEP zinc finger 1	mus musculus	75	86	79	43	49	76	35	29	92	80	73	83	109	62	68	82	51	46	69	84	75	58	40	29	61	58	75	82	68	37	82	61
	ENSMUSG00000021368	TBC1D7	TBC1 domain family member 7	mus musculus	8	8	8	6	7	11	2	3	8	13	9	8	10	9	7	9	11	5	4	7	4	8	4	1	7	6	8	5	10	4	5	8
	ENSMUSG00000021371	MCUR1	mitochondrial calcium uniporter regulator 1	mus musculus	74	84	43	28	62	73	22	25	70	71	53	63	77	44	51	47	65	44	54	45	53	46	19	17	62	43	66	35	62	33	59	56
	ENSMUSG00000021374	NUP153	nucleoporin 153	mus musculus	99	117	107	88	102	139	58	56	90	95	98	94	132	91	87	93	51	42	49	46	49	79	31	18	74	46	55	42	61	33	55	38
	ENSMUSG00000021375	KIF13A	kinesin family member 13A	mus musculus	59	59	49	44	74	73	25	32	51	60	48	65	71	44	58	76	26	36	57	37	54	53	34	14	63	32	56	39	69	27	52	59
	ENSMUSG00000021376	TPMT	thiopurine S-methyltransferase	mus musculus	2	4	3	3	3	2	1	2	4	2	1	2	2	3	0	4	0	1	4	1	0	1	0	0	1	1	2	2	0	0	2	0
	ENSMUSG00000021377	DEK	DEK proto-oncogene	mus musculus	553	566	554	442	478	620	253	246	356	338	286	367	443	322	345	355	111	62	178	168	107	109	137	75	97	99	121	90	94	64	153	112
	ENSMUSG00000021385	IPPK	inositol-pentakisphosphate 2-kinase	mus musculus	92	118	40	41	74	110	40	29	101	85	58	71	82	59	66	68	57	54	57	67	73	74	31	14	71	50	63	57	59	41	101	69
	ENSMUSG00000021391	CENPP	centromere protein P	mus musculus	8	4	2	2	6	5	6	2	4	3	2	0	5	2	2	5	0	0	2	1	1	0	0	1	0	1	1	2	0	0	0	0
	ENSMUSG00000021392	NOL8	nucleolar protein 8	mus musculus	266	296	298	194	228	343	109	129	196	187	173	195	234	163	174	165	205	156	209	202	151	170	105	85	198	127	152	146	225	152	170	135
	ENSMUSG00000021395	SPIN1	spindlin 1	mus musculus	11	11	4	8	10	13	6	10	12	14	2	8	12	6	4	9	5	4	2	7	9	10	10	3	7	4	9	5	8	7	6	2
	ENSMUSG00000021400	WRNIP1	WRN helicase interacting protein 1	mus musculus	279	295	219	179	270	340	282	258	269	259	193	243	285	187	216	183	161	164	209	240	185	181	253	160	216	138	238	199	198	164	226	171
	ENSMUSG00000021408	RIPK1	receptor interacting serine/threonine kinase 1	mus musculus	10	6	7	4	5	7	8	9	11	5	4	4	8	4	6	6	8	9	6	8	6	7	6	3	6	3	6	7	11	4	6	1
	ENSMUSG00000021411	PXDC1	PX domain containing 1	mus musculus	166	174	67	43	79	103	53	59	110	114	100	105	118	101	93	75	145	123	54	78	71	62	65	39	77	51	103	65	60	43	88	80
	ENSMUSG00000021413	PRPF4B	pre-mRNA processing factor 4B	mus musculus	1025	1200	754	548	617	790	646	647	857	700	618	743	898	666	765	719	742	460	696	681	394	464	892	560	765	616	774	614	785	473	764	671
	ENSMUSG00000021416	Eci3	enoyl-Coenzyme A delta isomerase 3	mus musculus	2	5	2	2	6	4	2	2	2	6	1	1	2	1	3	4	6	1	3	4	1	1	2	0	2	1	3	4	2	0	4	3
[truncated: 10,057 more rows]
