# Supplementary material for: Identification of Mispairing Omic Signatures in Chinese Hamster Ovary (CHO) Cells Producing a Tri-Specific Antibody
Source: Biomedicines. 2023 Oct 25;11(11):2890. doi: 10.3390/biomedicines11112890 (PMC10669571; doi:10.3390/biomedicines11112890)
Supplement: Supplementary file 1 [file biomedicines-11-02890-s001.zip › 20220801_Supplementary File S2_Proteins_Raw.xlsx]

## Sheet: SupplementaryFile2
Supplementary Information File 2. Full list of quantified proteins by SWATH-MS analysis
Only proteins with unused identification score (ProtScore) higher than 1,3 (95% confidence) were included in the analysis
Values represent normalized peak areas
	UniProt ID	Protein Name		Species	D5 A14 1_1	D5 A14 1_2	D5 A14 2_1	D5 A14 2_2	D5 A50 1_1	D5 A50 1_2	D5 A102 1_1	D5 A102 1_2	D5 A102 2_1	D5 A102 2_2	D5 B1 1_1	D5 B1 1_2	D5 B1 2_1	D5 B1 2_2	D5 A7 1_1	D5 A7 1_2	D5 A7 2_1	D5 A7 2_2	D5 A85 1_1	D5 A85 1_2	D5 A85 2_1	D5 A85 2_2	D5 A3 1_1	D5 A3 1_2	D5 A3 2_1	D5 A3 2_2	D5 A78 1_1	D5 A78 1_2	D5 A78 2_1	D5 A78 2_2	D10 A14 1_1	D10 A14 1_2	D10 A14 2_1	D10 A14 2_2	D10 A50 1_1	D10 A50 1_2	D10 A50 2_1	D10 A50 2_2	D10 A102 1_1	D10 A102 1_2	D10 A102 2_1	D10 A102 2_2	D10 B1 1_1	D10 B1 1_2	D10 B1 2_1
	Q9QXS1	PLEC	Plectin	Mus musculus	1.94138e+06	1.867e+06	2.15979e+06	2.22411e+06	1.59447e+06	1.53964e+06	2.2e+06	2.21749e+06	2.27664e+06	2.15067e+06	2.21069e+06	2.18909e+06	1.69724e+06	1.76701e+06	1.8191e+06	2.02577e+06	1.6135e+06	1.6254e+06	1.85067e+06	1.67645e+06	1.98159e+06	1.9882e+06	2.41462e+06	2.32746e+06	1.85207e+06	1.85982e+06	2.02727e+06	1.80393e+06	1.59288e+06	1.61712e+06	3.3108e+06	3.26564e+06	3.06477e+06	3.03702e+06	4.67156e+06	4.69976e+06	3.74219e+06	3.75629e+06	5.45524e+06	5.24297e+06	5.49228e+06	5.72016e+06	3.02781e+06	3.09872e+06	4.3681e+06
	Q9JHU4	DYHC1	Cytoplasmic dynein 1 heavy chain 1	Mus musculus	1.75045e+06	1.71966e+06	2.14688e+06	2.07783e+06	1.61987e+06	1.55455e+06	2.04721e+06	1.99644e+06	1.69107e+06	1.89612e+06	1.92138e+06	1.84177e+06	2.65218e+06	2.4608e+06	2.14138e+06	1.7753e+06	1.6388e+06	1.19614e+06	1.48554e+06	1.57322e+06	1.42475e+06	1.27454e+06	2.39505e+06	256625	1.59669e+06	1.54236e+06	1.24389e+06	1.21689e+06	1.7956e+06	1.82661e+06	2.021e+06	1.97065e+06	1.93994e+06	2.10489e+06	1.52997e+06	1.49031e+06	1.40802e+06	1.39074e+06	2.29767e+06	2.34846e+06	1.93129e+06	2.0481e+06	1.16895e+06	1.19719e+06	1.53939e+06
	Q68FD5	CLH1	Clathrin heavy chain 1	Mus musculus	3.25245e+06	3.18819e+06	3.41001e+06	3.42991e+06	2.69438e+06	2.61163e+06	3.59315e+06	3.357e+06	3.36376e+06	3.36332e+06	2.79524e+06	3.08611e+06	1.17427e+06	1.20425e+06	3.32837e+06	3.06871e+06	2.28584e+06	1.45994e+06	3.12527e+06	3.13515e+06	2.79046e+06	2.70047e+06	3.92796e+06	3.83659e+06	2.77596e+06	2.72412e+06	2.91404e+06	2.69313e+06	2.69164e+06	2.73537e+06	7.04361e+06	6.73223e+06	6.92092e+06	7.05038e+06	6.31961e+06	6.31478e+06	6.55939e+06	6.4577e+06	7.28105e+06	7.17847e+06	7.16134e+06	7.13764e+06	3.78414e+06	3.79467e+06	4.69464e+06
	Q80X90	FLNB	Filamin-B	Mus musculus	894426	951691	1.14453e+06	1.11786e+06	620403	692213	998007	990252	1.00272e+06	1.05287e+06	795159	753058	663281	635570	835600	846155	975416	938564	939275	1.00295e+06	952390	1.01146e+06	998282	1.05644e+06	912175	865422	1.07669e+06	1.01042e+06	696353	875773	1.42378e+06	1.3089e+06	1.01634e+06	1.15161e+06	1.17077e+06	1.21662e+06	1.17775e+06	1.18454e+06	1.50881e+06	1.5014e+06	1.43014e+06	1.36309e+06	972968	963565	1.13116e+06
	P08113	ENPL	Endoplasmin	Mus musculus	5.14248e+06	5.0493e+06	5.44916e+06	5.52941e+06	7.43328e+06	7.36895e+06	5.37108e+06	5.5628e+06	5.92997e+06	5.87726e+06	9.25941e+06	8.70288e+06	8.07352e+06	7.01597e+06	5.73025e+06	5.37938e+06	6.68326e+06	6.23861e+06	6.0992e+06	6.25359e+06	6.29922e+06	6.14054e+06	6.48894e+06	6.65489e+06	6.59478e+06	6.82116e+06	6.71168e+06	8.54819e+06	7.95135e+06	8.47094e+06	9.66735e+06	1.01803e+07	8.42156e+06	8.49911e+06	1.19578e+07	1.26958e+07	1.12924e+07	1.21916e+07	9.91688e+06	9.76892e+06	9.96245e+06	9.99686e+06	1.43224e+07	1.54683e+07	1.74977e+07
	P16546	SPTN1	Spectrin alpha chain, non-erythrocytic 1	Mus musculus	409571	427004	488041	491036	515636	534744	487916	481706	476961	494944	691607	628372	658469	528030	522871	533269	688402	655977	508208	506580	505033	487696	536343	548733	511071	506317	514985	568602	545425	515873	550826	586434	414756	398374	659474	681451	630577	668395	587316	651625	602857	618384	476295	480748	533590
	Q9JKF1	IQGA1	Ras GTPase-activating-like protein IQGAP1	Mus musculus	1.13607e+06	933174	769244	846738	617933	743342	1.00657e+06	1.07293e+06	1.17214e+06	879682	793427	935135	771666	707658	587433	506219	554528	760856	624112	652469	726042	850732	678338	758296	972449	924217	635565	643863	664949	641090	751744	753639	753207	760137	585267	638462	625508	643692	817991	842386	854599	862708	534010	530373	537644
	Q99PV0	PRP8	Pre-mRNA-processing-splicing factor 8	Mus musculus	394262	403173	372838	420773	466933	438974	391671	396350	388168	446876	377680	344840	286995	263243	355545	277723	307933	297707	278490	311795	301969	317200	393497	393560	236275	265348	380284	338505	322204	332079	424217	410721	365375	375876	625144	755542	733967	695252	454864	386281	481884	497470	319050	321772	346549
	P58252	EF2	Elongation factor 2	Mus musculus	6.99681e+06	7.30427e+06	6.48388e+06	6.65189e+06	7.08059e+06	7.19614e+06	5.63809e+06	5.65895e+06	6.84212e+06	6.50022e+06	7.65614e+06	7.60604e+06	6.09352e+06	5.117e+06	5.44934e+06	5.17551e+06	7.37687e+06	7.20603e+06	6.38494e+06	6.19832e+06	6.29212e+06	6.25447e+06	5.97691e+06	6.02455e+06	5.39505e+06	5.44511e+06	7.2564e+06	7.90688e+06	5.52103e+06	5.81421e+06	7.40916e+06	7.60799e+06	8.58488e+06	8.84492e+06	9.19777e+06	9.39644e+06	9.80137e+06	9.82453e+06	8.59411e+06	8.57931e+06	9.32262e+06	9.43323e+06	8.74543e+06	8.73066e+06	8.51637e+06
	P20029	BIP	Endoplasmic reticulum chaperone BiP	Mus musculus	1.56479e+07	1.66063e+07	1.83785e+07	1.87743e+07	2.40026e+07	2.4547e+07	2.11538e+07	2.17804e+07	2.05654e+07	2.09661e+07	4.13001e+07	3.96843e+07	2.86556e+07	2.40364e+07	2.09876e+07	1.93686e+07	1.92323e+07	2.12866e+07	2.2077e+07	2.26709e+07	2.64047e+07	2.68784e+07	2.09206e+07	2.10253e+07	2.66917e+07	2.68661e+07	2.56273e+07	2.79651e+07	2.94282e+07	3.06856e+07	1.94663e+07	1.99651e+07	1.57244e+07	1.58618e+07	2.29664e+07	2.40941e+07	2.46857e+07	2.46235e+07	1.68226e+07	1.66967e+07	1.79781e+07	1.77276e+07	3.46123e+07	3.57965e+07	3.83961e+07
	P26039	TLN1	Talin-1	Mus musculus	458194	600361	521955	667542	685423	500475	425211	399624	489973	389981	522470	560694	324436	451801	664958	693781	548332	557982	575316	541548	566867	530288	668914	685677	649174	631501	574964	576881	605487	608162	828739	719012	691784	689514	676399	665077	512550	580805	635665	680405	807118	669885	491158	502356	489829
	Q62261	SPTB2	Spectrin beta chain, non-erythrocytic 1	Mus musculus	425867	389062	444287	415459	493061	474888	533302	573536	529077	519054	593219	584750	581574	599432	545671	474338	542447	527881	467397	497117	407547	474075	528438	543205	495467	507706	418164	458564	491030	544633	463136	497994	444487	465785	612907	649383	555599	565635	639093	755071	613276	600093	413852	414538	472806
	Q6P4T2	U520	U5 small nuclear ribonucleoprotein 200 kDa helicase	Mus musculus	287598	288110	221620	308031	233378	205406	225654	102128	195935	252654	111193	116953	140619	323534	180435	75135.9	132895	155219	217177	278958	164129	156259	322150	273314	195773	248511	155777	134373	154698	186285	199044	155178	141551	229775	317842	253657	229892	292156	220240	136405	115889	120239	138917	129768	134294
	Q8VDD5	MYH9	Myosin-9	Mus musculus	483190	338648	563680	499682	516253	486171	573258	536822	758892	661587	347832	317531	430600	536463	590427	409854	497049	473934	420217	473191	509894	567512	638164	547045	548061	568914	489950	461819	531743	498098	704212	702080	474167	463540	655053	660449	763450	698796	631003	614283	624063	646991	354950	370478	605598
	Q64727	VINC	Vinculin	Mus musculus	1.18594e+06	1.21762e+06	1.13561e+06	1.20825e+06	1.06127e+06	1.18651e+06	1.12396e+06	1.14855e+06	1.14323e+06	1.17457e+06	1.29348e+06	1.29157e+06	1.27838e+06	1.00227e+06	1.17061e+06	1.05779e+06	1.83977e+06	1.91485e+06	1.17344e+06	1.13604e+06	1.30114e+06	1.29437e+06	1.27206e+06	1.30203e+06	1.27328e+06	1.3292e+06	1.28224e+06	1.38247e+06	1.1939e+06	1.33626e+06	1.53008e+06	1.54094e+06	1.50445e+06	1.56143e+06	1.07307e+06	1.07182e+06	1.18397e+06	1.11329e+06	1.35331e+06	1.4177e+06	1.18922e+06	1.27276e+06	1.10807e+06	1.02762e+06	1.08453e+06
	Q7TPR4	ACTN1	Alpha-actinin-1	Mus musculus	567174	683633	634227	676914	614018	467799	576353	563819	564274	577013	530427	636344	622921	366767	403467	459013	399885	302097	551010	530266	645189	526880	661368	615348	621196	719399	463175	403625	627481	552307	817763	776485	682900	670566	598744	610890	574786	573080	744885	733947	840398	831112	999189	1.03221e+06	893432
	P11499	HS90B	Heat shock protein HSP 90-beta	Mus musculus	5.45902e+06	5.58022e+06	5.59036e+06	5.73381e+06	6.16347e+06	6.3473e+06	5.94633e+06	5.96317e+06	6.07142e+06	5.87207e+06	6.66533e+06	6.55278e+06	5.36927e+06	4.35062e+06	6.7903e+06	6.84533e+06	8.78469e+06	8.5598e+06	6.34354e+06	6.28381e+06	6.23417e+06	6.24815e+06	6.15726e+06	6.33932e+06	5.91436e+06	5.92351e+06	6.60716e+06	6.89229e+06	5.54929e+06	5.78239e+06	6.20018e+06	6.39306e+06	6.54421e+06	6.83649e+06	6.39371e+06	6.23497e+06	7.28233e+06	7.51337e+06	6.52949e+06	6.4548e+06	6.19148e+06	6.21437e+06	6.12376e+06	5.9048e+06	6.22415e+06
	P60710	ACTB	Actin, cytoplasmic 1	Mus musculus	4.78816e+06	4.63352e+06	4.17952e+06	4.38745e+06	4.93846e+06	4.76124e+06	5.05596e+06	5.09535e+06	4.35645e+06	4.09667e+06	3.09062e+06	2.88711e+06	5.43234e+06	7.28309e+06	4.83346e+06	5.0408e+06	3.57892e+06	2.86028e+06	5.65537e+06	5.60423e+06	4.64072e+06	4.31635e+06	6.6033e+06	5.80908e+06	4.0956e+06	4.13601e+06	2.16719e+06	1.9521e+06	5.55231e+06	4.85945e+06	1.62441e+06	1.57216e+06	1.05941e+06	1.05802e+06	1.56527e+06	1.55068e+06	1.50959e+06	1.58121e+06	1.48521e+06	1.27127e+06	1.21102e+06	1.38809e+06	1.1197e+06	1.07601e+06	1.18243e+06
	P19096	FAS	Fatty acid synthase	Mus musculus	143391	132618	207321	160658	273140	296396	171658	138009	111711	155748	147061	206421	303696	290145	282736	189743	149801	172926	158188	154440	151133	183108	135049	211075	134313	223074	143365	261545	412177	385057	556572	438583	691159	641134	965852	942024	519414	490395	459855	363692	844334	732350	612179	609105	347564
	P63017	HSP7C	Heat shock cognate 71 kDa protein	Mus musculus	5.10489e+06	4.68082e+06	8.11346e+06	7.79206e+06	5.39701e+06	5.18785e+06	5.15866e+06	5.22469e+06	4.87699e+06	5.44709e+06	5.00743e+06	5.06444e+06	5.27792e+06	5.27175e+06	7.22544e+06	6.45707e+06	5.0367e+06	5.00489e+06	6.5339e+06	6.43804e+06	6.08598e+06	6.16732e+06	6.72281e+06	6.61578e+06	5.72109e+06	6.12762e+06	5.76042e+06	4.90567e+06	6.32284e+06	6.64053e+06	5.52859e+06	5.35118e+06	2.45109e+06	3.98183e+06	5.72868e+06	3.89278e+06	4.07186e+06	4.52093e+06	1.78746e+06	1.72414e+06	4.31716e+06	4.20755e+06	3.75226e+06	3.84803e+06	3.6223e+06
	P52480	KPYM	Pyruvate kinase PKM	Mus musculus	5.86889e+06	5.65924e+06	5.11218e+06	4.79433e+06	3.55898e+06	3.33877e+06	5.76278e+06	5.55628e+06	6.18815e+06	6.24596e+06	2.21013e+06	2.05531e+06	2.9986e+06	3.87244e+06	3.02727e+06	3.52122e+06	2.88695e+06	2.30478e+06	5.14797e+06	5.26731e+06	4.54813e+06	4.29546e+06	5.16106e+06	4.66456e+06	4.10712e+06	4.10732e+06	4.27114e+06	3.29943e+06	3.47295e+06	3.07596e+06	7.32356e+06	6.99932e+06	6.39397e+06	6.44896e+06	8.97138e+06	8.78369e+06	8.59064e+06	8.31423e+06	7.29205e+06	7.19515e+06	7.91722e+06	7.91416e+06	7.95204e+06	8.07267e+06	7.15511e+06
	Q9JKR6	HYOU1	Hypoxia up-regulated protein 1	Mus musculus	1.38257e+06	1.13388e+06	1.2073e+06	1.28882e+06	1.23135e+06	1.17824e+06	1.39728e+06	1.30713e+06	1.32734e+06	1.08512e+06	1.71019e+06	1.75418e+06	2.00507e+06	1.95943e+06	1.09853e+06	1.1082e+06	1.1905e+06	1.45789e+06	1.52069e+06	1.43054e+06	1.59424e+06	1.48142e+06	1.50116e+06	1.44749e+06	1.7779e+06	1.75185e+06	1.33843e+06	1.67119e+06	2.0052e+06	2.05808e+06	6.08821e+06	5.85008e+06	4.9623e+06	4.68842e+06	3.70446e+06	3.75625e+06	3.53644e+06	3.48808e+06	3.95118e+06	3.85439e+06	4.82524e+06	4.67105e+06	6.78996e+06	6.77718e+06	5.07717e+06
	Q01853	TERA	Transitional endoplasmic reticulum ATPase	Mus musculus	1.89278e+06	1.88537e+06	2.03308e+06	2.17855e+06	1.72773e+06	1.696e+06	1.93313e+06	1.86483e+06	1.83004e+06	1.81214e+06	1.70445e+06	1.62049e+06	1.43183e+06	1.58528e+06	1.42539e+06	1.82393e+06	1.37315e+06	1.52356e+06	1.91562e+06	1.79639e+06	1.77306e+06	1.92796e+06	2.12812e+06	2.17071e+06	1.99196e+06	1.9926e+06	2.16786e+06	1.96943e+06	1.73196e+06	1.92948e+06	2.21772e+06	2.18924e+06	1.92442e+06	1.94411e+06	1.88657e+06	1.20634e+06	1.81704e+06	1.71371e+06	1.93862e+06	1.92186e+06	1.88622e+06	1.8686e+06	1.05898e+06	1.49581e+06	1.40577e+06
	Q9ERK4	XPO2	Exportin-2	Mus musculus	939631	1.01364e+06	990880	976624	442460	1.1312e+06	413313	363187	1.02719e+06	993603	1.40851e+06	1.43668e+06	981298	828844	865351	846481	1.17682e+06	1.10213e+06	964434	976106	970475	970603	1.01242e+06	1.07341e+06	1.00167e+06	1.06775e+06	385624	1.11818e+06	979059	889637	903402	436702	988572	988923	1.05653e+06	380051	934008	928012	904302	926223	1.02919e+06	1.05002e+06	967849	938157	1.11556e+06
	B2RQC6	PYR1	CAD protein	Mus musculus	595594	540683	674325	627569	481226	467675	575358	583165	481235	572944	384013	381340	351329	423799	397115	456460	330888	326291	401824	417007	354506	344109	628352	568941	334408	341954	415001	363556	507216	440628	989520	942817	1.33514e+06	1.27049e+06	642185	644670	591112	574561	1.58617e+06	1.4677e+06	880476	868491	471328	479355	588276
	P26041	MOES	Moesin	Mus musculus	714775	737320	882419	903318	549304	546299	722784	742987	895075	826814	624422	627333	506816	454895	939792	881089	963479	995934	785437	844922	859571	805505	829101	782485	677431	714292	592349	724055	681485	768525	850218	792814	583406	614282	855974	731713	843775	835525	614517	604279	666857	638604	884971	754626	913392
	Q78PY7	SND1	Staphylococcal nuclease domain-containing protein 1	Mus musculus	1.08641e+06	1.17559e+06	1.15953e+06	1.11448e+06	1.0958e+06	1.11046e+06	972815	999967	1.08745e+06	1.10945e+06	1.62047e+06	1.66175e+06	1.29175e+06	990716	1.07697e+06	979851	1.1756e+06	1.22458e+06	929664	990955	1.10086e+06	1.08678e+06	1.12003e+06	1.12667e+06	1.0852e+06	1.07806e+06	1.13876e+06	1.18832e+06	1.10567e+06	1.16178e+06	1.43953e+06	1.47698e+06	1.32895e+06	1.3249e+06	1.33654e+06	1.37449e+06	1.5048e+06	1.51877e+06	1.25997e+06	1.21481e+06	1.34592e+06	1.36734e+06	1.40241e+06	1.38379e+06	1.44506e+06
	Q8CIE6	COPA	Coatomer subunit alpha	Mus musculus	794043	1.28466e+06	1.29335e+06	1.27542e+06	502326	1.46964e+06	843923	1.39151e+06	1.57849e+06	822502	791792	729611	590639	510291	747763	1.58874e+06	944567	758890	688192	1.28434e+06	1.28499e+06	1.27278e+06	1.4239e+06	825126	589515	590104	1.52471e+06	1.08048e+06	1.38612e+06	1.55426e+06	1.41365e+06	1.44835e+06	1.59207e+06	1.57922e+06	1.38337e+06	1.3955e+06	1.44496e+06	1.45247e+06	1.64189e+06	1.54566e+06	1.63914e+06	1.61345e+06	1.03536e+06	1.00242e+06	1.12631e+06
	E9PVA8	GCN1	eIF-2-alpha kinase activator GCN1	Mus musculus	206704	293377	310390	348799	251842	323307	341697	362307	318991	326125	312947	341588	502806	421912	179155	362382	191102	310560	226876	273393	257840	303585	318723	342001	346128	311848	212489	222077	238860	377363	377295	426528	429559	493161	432904	583796	362447	372980	447068	527785	375525	516077	352288	319129	281997
	Q05920	PYC	Pyruvate carboxylase, mitochondrial	Mus musculus	403130	442079	394899	400315	260161	264408	519029	501727	573126	567536	469733	430315	442152	422791	412657	393530	422194	458445	413491	399681	415041	418049	477605	425696	430958	420077	354007	414050	374021	332586	1.78382e+06	1.76775e+06	1.73958e+06	1.93015e+06	1.12791e+06	1.14788e+06	1.14665e+06	1.12199e+06	2.16206e+06	2.14357e+06	2.14936e+06	2.15778e+06	870034	880489	999153
	Q99KI0	ACON	Aconitate hydratase, mitochondrial	Mus musculus	2.04312e+06	2.23242e+06	2.27138e+06	2.17003e+06	2.40524e+06	2.3981e+06	1.87606e+06	1.90765e+06	1.98392e+06	2.19984e+06	2.17783e+06	2.11824e+06	1.93578e+06	1.65702e+06	1.78282e+06	1.62809e+06	2.05016e+06	2.30554e+06	1.88199e+06	1.9516e+06	1.78508e+06	1.91739e+06	1.9255e+06	1.90175e+06	1.74445e+06	1.75638e+06	1.8842e+06	1.79788e+06	1.87791e+06	1.93514e+06	3.47341e+06	3.35849e+06	3.27595e+06	3.2482e+06	3.10272e+06	3.07296e+06	3.47105e+06	3.46338e+06	3.12327e+06	3.1027e+06	3.1142e+06	2.82897e+06	2.92854e+06	2.94333e+06	2.84849e+06
	A2AN08	UBR4	E3 ubiquitin-protein ligase UBR4	Mus musculus	496613	501240	440908	425618	373493	420751	633057	669854	612630	610705	390880	349431	311901	216738	416747	558142	398883	476732	441656	528797	333308	384940	551310	547374	254816	422796	479757	466205	412778	461068	609317	574091	615118	605270	389001	417684	416215	418996	823627	825179	776931	780346	337521	377878	408391
	P99024	TBB5	Tubulin beta-5 chain	Mus musculus	2.06006e+06	2.24895e+06	2.96127e+06	3.07567e+06	2.9022e+06	2.79637e+06	3.01965e+06	2.59773e+06	2.51667e+06	2.2014e+06	3.80728e+06	4.11571e+06	3.31988e+06	2.75199e+06	2.84908e+06	4.28944e+06	3.05859e+06	3.68505e+06	2.52903e+06	2.33082e+06	2.33335e+06	2.29234e+06	2.55324e+06	2.69846e+06	2.44355e+06	2.45231e+06	2.8345e+06	3.0122e+06	2.56886e+06	2.53804e+06	1.48067e+06	4.22285e+06	1.78094e+06	1.75419e+06	1.40357e+06	1.52399e+06	1.42169e+06	1.51327e+06	4.34442e+06	1.55628e+06	1.57637e+06	4.17615e+06	1.30815e+06	1.24635e+06	1.61781e+06
	Q91V92	ACLY	ATP-citrate synthase	Mus musculus	515074	634380	634210	619671	875711	683788	722812	809443	765644	715955	821488	621111	730776	593614	790601	753506	782065	604823	523376	603165	773999	728303	717577	736587	593078	512994	566542	639517	445896	708880	922401	980201	1.06082e+06	706433	1.40052e+06	1.48882e+06	1.4304e+06	1.40062e+06	1.10721e+06	684304	1.24709e+06	1.22507e+06	872923	720599	697765
	P27773	PDIA3	Protein disulfide-isomerase A3	Mus musculus	6.39319e+06	6.38424e+06	8.77313e+06	8.42529e+06	8.25264e+06	8.18089e+06	6.09064e+06	6.02363e+06	6.02477e+06	7.15351e+06	1.06957e+07	1.02557e+07	1.00697e+07	1.02292e+07	8.43793e+06	8.1434e+06	8.18275e+06	7.26343e+06	1.05619e+07	1.04911e+07	8.38221e+06	8.49462e+06	7.72228e+06	7.25922e+06	8.07792e+06	8.05386e+06	1.00794e+07	1.00293e+07	1.2032e+07	1.21355e+07	6.3186e+06	6.43738e+06	4.6597e+06	4.66731e+06	6.88639e+06	6.89699e+06	7.29547e+06	7.16767e+06	4.30561e+06	4.42474e+06	5.17036e+06	5.11923e+06	1.00039e+07	1.00684e+07	9.35502e+06
	Q91ZX7	LRP1	Prolow-density lipoprotein receptor-related protein 1	Mus musculus	195640	188593	260238	224003	171410	160670	198855	195717	190771	195826	271446	261279	318574	322343	187638	218549	210992	257513	230772	271372	165626	158537	168598	258213	191100	161072	179342	142530	221334	181716	339440	373930	508640	492902	416324	381417	443922	499765	473804	459731	539216	573707	562416	530807	473901
	P46460	NSF	Vesicle-fusing ATPase	Mus musculus	1.42875e+06	1.40819e+06	1.65688e+06	1.52021e+06	2.48909e+06	2.50345e+06	2.51424e+06	2.55037e+06	2.31819e+06	2.58939e+06	1.41216e+06	1.39333e+06	1.23427e+06	1.08917e+06	1.89601e+06	1.81869e+06	1.68841e+06	1.57002e+06	1.4521e+06	1.55733e+06	1.41373e+06	1.4991e+06	1.64945e+06	1.62449e+06	1.46627e+06	1.44999e+06	1.63922e+06	1.63784e+06	1.59225e+06	1.57958e+06	2.23883e+06	2.29563e+06	1.99702e+06	2.04361e+06	2.83718e+06	2.7971e+06	3.35675e+06	2.91095e+06	2.6848e+06	3.05875e+06	3.1911e+06	3.14882e+06	1.43983e+06	1.26802e+06	1.62727e+06
	Q8BHN3	GANAB	Neutral alpha-glucosidase AB	Mus musculus	782433	770589	838909	817430	896268	913136	788121	746049	823320	939681	688068	694287	704496	633124	957480	942415	1.07285e+06	981594	952799	1.01356e+06	1.04549e+06	1.10221e+06	970773	1.00523e+06	1.0154e+06	1.03108e+06	1.2903e+06	1.26229e+06	786903	912565	1.36882e+06	1.39478e+06	1.34214e+06	1.3419e+06	1.54329e+06	1.57235e+06	1.57937e+06	1.58371e+06	1.32559e+06	1.33767e+06	1.49653e+06	1.52623e+06	1.41035e+06	1.3851e+06	1.65544e+06
	Q5SWU9	ACACA	Acetyl-CoA carboxylase 1	Mus musculus	404687	299994	401157	410813	249568	179837	397474	196583	355544	397065	181203	331237	322436	346256	270662	254257	182708	228218	197864	164271	199793	396581	203318	404383	177383	178792	326237	143989	266876	186148	496539	470039	542671	542363	391989	363789	332189	325482	459534	529284	481068	475897	197941	458864	236194
	Q8BKC5	IPO5	Importin-5	Mus musculus	1.69637e+06	1.52672e+06	1.75592e+06	1.74124e+06	1.02601e+06	907562	1.70005e+06	1.60406e+06	1.60264e+06	1.55719e+06	696890	669588	1.05566e+06	1.51349e+06	882561	1.28713e+06	760290	703800	1.42081e+06	1.43358e+06	1.49276e+06	1.45619e+06	1.78002e+06	1.7194e+06	1.71011e+06	1.73766e+06	1.24465e+06	919492	1.20907e+06	1.20376e+06	1.14204e+06	1.16183e+06	1.36405e+06	1.3703e+06	1.08172e+06	1.00478e+06	870428	813829	1.30908e+06	1.36292e+06	1.4532e+06	1.42287e+06	768497	685910	801673
	P17182	ENOA	Alpha-enolase	Mus musculus	5.59257e+06	5.41711e+06	4.24452e+06	6.25336e+06	5.35704e+06	6.08303e+06	4.82442e+06	4.58311e+06	5.599e+06	5.17321e+06	2.33005e+06	2.37783e+06	2.65951e+06	6.15282e+06	2.78719e+06	2.92282e+06	3.72032e+06	3.27846e+06	7.64308e+06	7.06438e+06	7.71052e+06	7.09642e+06	6.97271e+06	6.97991e+06	1.07079e+07	7.62351e+06	6.13903e+06	4.64098e+06	6.86782e+06	5.83198e+06	5.7621e+06	5.34879e+06	4.74708e+06	4.9418e+06	8.75561e+06	8.72373e+06	9.11548e+06	8.94837e+06	4.77295e+06	4.69097e+06	4.6377e+06	4.60513e+06	6.10782e+06	6.11171e+06	5.23222e+06
	Q8VHY0	CSPG4	Chondroitin sulfate proteoglycan 4	Mus musculus	280830	294613	368125	344057	87307.9	106921	267094	265805	253721	231055	1.72147e+06	1.76478e+06	1.19572e+06	1.19226e+06	474934	483201	496348	454508	368235	366132	315938	353589	360098	363741	348930	329853	390551	463291	376423	407696	712234	721405	798257	790840	263171	303762	295286	264006	1.11392e+06	803554	799552	799376	1.00615e+06	956930	1.12343e+06
	Q03265	ATPA	ATP synthase subunit alpha, mitochondrial	Mus musculus	2.84075e+06	2.91498e+06	2.94246e+06	2.81081e+06	2.19713e+06	2.15921e+06	2.93998e+06	2.97227e+06	3.01767e+06	3.32453e+06	1.94663e+06	1.8223e+06	1.43528e+06	2.19649e+06	2.00381e+06	2.18338e+06	1.14916e+06	1.29853e+06	1.52092e+06	1.60799e+06	1.71073e+06	2.17222e+06	1.6667e+06	1.77866e+06	1.68563e+06	1.64513e+06	2.01503e+06	1.97453e+06	1.40591e+06	1.37264e+06	6.00495e+06	5.77743e+06	5.25234e+06	5.1887e+06	3.24411e+06	3.31197e+06	2.75561e+06	2.70877e+06	5.92238e+06	5.89473e+06	4.45775e+06	5.06679e+06	3.47047e+06	3.45501e+06	3.61237e+06
	Q02053	UBA1	Ubiquitin-like modifier-activating enzyme 1	Mus musculus	1.76029e+06	1.76434e+06	2.14246e+06	2.12112e+06	1.95931e+06	1.73323e+06	2.24639e+06	2.21736e+06	2.16128e+06	2.01109e+06	1.4456e+06	1.39723e+06	1.35772e+06	1.49242e+06	1.94549e+06	2.14842e+06	1.15027e+06	1.37313e+06	1.68167e+06	1.63809e+06	1.73139e+06	1.61979e+06	2.11032e+06	2.02704e+06	1.94782e+06	1.96001e+06	1.72029e+06	1.46624e+06	1.72919e+06	1.68225e+06	3.2243e+06	2.99039e+06	2.96476e+06	3.06696e+06	2.42621e+06	2.43267e+06	2.32063e+06	2.29788e+06	3.42796e+06	3.52899e+06	3.03602e+06	3.17003e+06	1.70952e+06	1.76681e+06	2.21297e+06
	P63038	CH60	60 kDa heat shock protein, mitochondrial	Mus musculus	3.00391e+06	2.78925e+06	3.16635e+06	3.18623e+06	2.39251e+06	2.25315e+06	2.4292e+06	2.45083e+06	2.20919e+06	2.05642e+06	1.71296e+06	1.65303e+06	1.7094e+06	2.78859e+06	2.08935e+06	2.16865e+06	1.77744e+06	1.65733e+06	2.60993e+06	2.70108e+06	2.53682e+06	2.32703e+06	2.30075e+06	2.24253e+06	2.48067e+06	2.59293e+06	2.29342e+06	1.97603e+06	2.13051e+06	1.99197e+06	1.38686e+06	1.41238e+06	1.36696e+06	1.41525e+06	1.66492e+06	1.67269e+06	1.9597e+06	1.88258e+06	972512	973958	1.1127e+06	1.10527e+06	1.60129e+06	1.59305e+06	1.4098e+06
	P14824	ANXA6	Annexin A6	Mus musculus	1.31989e+06	1.24822e+06	1.01878e+06	996586	988039	960071	1.10845e+06	1.11879e+06	1.15813e+06	1.09741e+06	956685	1.06375e+06	1.03061e+06	1.12347e+06	1.21726e+06	1.27596e+06	1.18995e+06	1.222e+06	1.14497e+06	1.10926e+06	1.3471e+06	1.42638e+06	1.17709e+06	1.22054e+06	1.4643e+06	1.50414e+06	954520	1.03479e+06	1.08028e+06	1.04631e+06	1.55997e+06	1.54507e+06	1.65694e+06	1.67799e+06	1.48318e+06	1.54818e+06	1.88002e+06	1.87054e+06	1.4193e+06	1.40417e+06	1.32169e+06	1.32413e+06	2.35111e+06	2.45942e+06	2.26267e+06
	Q69ZN7	MYOF	Myoferlin	Mus musculus	357560	355223	356552	323170	182245	176719	298893	325615	310303	327186	241615	306744	253591	217282	251597	276503	344279	376486	306790	296519	254525	291859	328593	272187	256098	321813	295458	301052	239868	254912	338406	359367	289536	320410	223322	261736	234700	248084	294438	311912	327676	332936	232876	251333	308517
	Q8VDM4	PSMD2	26S proteasome non-ATPase regulatory subunit 2	Mus musculus	774088	780829	831223	932210	675287	680992	454525	400155	754093	532266	816872	945744	397010	433329	773305	824469	588549	477976	767468	726046	760016	712889	835117	896282	843687	818777	829856	662842	723562	696069	938946	921433	1.03263e+06	1.10537e+06	907527	931312	891044	858370	1.00794e+06	970520	949327	902209	660242	654409	736752
	Q6ZQ38	CAND1	Cullin-associated NEDD8-dissociated protein 1	Mus musculus	1.3401e+06	1.27578e+06	1.33479e+06	1.16345e+06	1.28219e+06	1.30817e+06	1.43346e+06	1.31581e+06	1.29917e+06	1.52566e+06	1.04812e+06	1.05626e+06	1.41748e+06	1.3133e+06	1.34899e+06	1.27572e+06	1.48259e+06	1.3043e+06	1.26772e+06	1.26429e+06	1.47365e+06	1.35667e+06	1.38311e+06	1.35199e+06	1.70204e+06	1.50942e+06	1.22537e+06	1.17949e+06	1.29396e+06	1.45043e+06	1.51968e+06	1.4868e+06	1.49751e+06	1.57275e+06	1.32606e+06	1.34415e+06	1.42699e+06	1.43894e+06	1.50088e+06	1.57391e+06	1.51518e+06	1.51093e+06	1.32929e+06	1.35298e+06	1.42216e+06
	P56480	ATPB	ATP synthase subunit beta, mitochondrial	Mus musculus	1.12466e+07	1.05099e+07	1.11106e+07	1.00929e+07	5.87718e+06	5.35327e+06	1.13377e+07	1.08788e+07	1.04961e+07	1.12147e+07	5.54327e+06	5.61956e+06	5.72567e+06	8.84803e+06	5.5847e+06	5.94662e+06	3.86785e+06	3.45206e+06	5.52348e+06	5.78994e+06	5.9383e+06	5.81804e+06	6.44939e+06	5.91583e+06	6.33099e+06	6.46726e+06	5.85897e+06	4.74942e+06	5.10248e+06	4.59279e+06	1.56725e+07	1.47198e+07	1.40326e+07	1.42822e+07	8.86521e+06	8.7034e+06	8.67958e+06	8.56452e+06	1.19579e+07	1.15743e+07	1.28802e+07	1.27331e+07	1.11715e+07	1.0966e+07	1.13856e+07
	P08003	PDIA4	Protein disulfide-isomerase A4	Mus musculus	2.27007e+06	2.03165e+06	2.45262e+06	2.44583e+06	2.18809e+06	1.81266e+06	2.23049e+06	2.15419e+06	2.49122e+06	2.80702e+06	1.85197e+06	3.19393e+06	2.22603e+06	2.043e+06	2.94104e+06	2.66381e+06	3.26697e+06	3.07777e+06	3.49872e+06	2.0012e+06	1.89557e+06	3.34231e+06	3.13506e+06	2.14518e+06	3.28502e+06	2.29282e+06	3.28901e+06	3.7011e+06	3.74328e+06	3.79064e+06	2.00499e+06	1.9146e+06	2.47544e+06	2.46238e+06	1.8665e+06	2.42015e+06	2.52538e+06	2.07616e+06	2.57205e+06	2.57486e+06	2.86594e+06	2.95339e+06	2.66782e+06	2.72497e+06	2.76546e+06
	P40142	TKT	Transketolase	Mus musculus	3.62986e+06	3.62344e+06	4.17268e+06	3.71541e+06	2.62959e+06	2.58685e+06	4.40517e+06	4.21491e+06	4.31921e+06	4.32218e+06	3.28291e+06	3.24414e+06	2.54905e+06	2.19848e+06	5.21539e+06	4.74349e+06	3.75265e+06	3.59879e+06	4.12564e+06	4.25458e+06	3.77317e+06	3.55445e+06	4.09693e+06	3.7061e+06	3.51648e+06	3.46252e+06	3.79581e+06	3.73064e+06	3.54785e+06	3.62247e+06	4.76117e+06	4.6971e+06	4.4084e+06	4.47408e+06	2.85928e+06	2.82769e+06	3.15129e+06	3.02459e+06	4.74958e+06	4.66632e+06	5.30221e+06	5.20152e+06	3.09751e+06	3.13609e+06	3.39013e+06
	Q8CI94	PYGB	Glycogen phosphorylase, brain form	Mus musculus	190948	210667	254324	256405	215723	225698	204162	175519	218787	229626	162102	180463	285698	264114	144743	200099	208924	211282	243859	242085	223186	234515	244836	260212	255589	259329	166877	165264	217786	212381	543095	503521	449609	483680	513052	490264	491830	457851	493259	491360	435425	435271	371682	359405	347746
	Q9EQH3	VPS35	Vacuolar protein sorting-associated protein 35	Mus musculus	558811	504486	451394	504962	541042	562015	588179	626357	655557	698898	494804	699643	795883	994375	464557	472056	770738	852274	389737	572057	696365	725491	652686	539502	661988	700032	652426	515696	480169	495198	1.53661e+06	1.02081e+06	1.11916e+06	1.66765e+06	1.04576e+06	1.04742e+06	927264	934631	1.07888e+06	1.09747e+06	1.19063e+06	1.10591e+06	787053	778801	869522
	P80314	TCPB	T-complex protein 1 subunit beta	Mus musculus	668175	691607	913834	990038	1.5777e+06	1.68622e+06	883600	918685	852796	792939	587990	976581	976725	1.37303e+06	1.53759e+06	1.56351e+06	834092	942631	959406	845808	748562	1.09986e+06	783922	787174	894561	948344	766088	1.19772e+06	1.41082e+06	1.36097e+06	960107	926999	853607	865928	1.26527e+06	1.31859e+06	1.37045e+06	1.13297e+06	607108	658898	784347	762459	1.34992e+06	1.36749e+06	948591
	Q9JIF7	COPB	Coatomer subunit beta	Mus musculus	561151	571366	564738	610748	463022	515174	584009	565755	605923	582780	461395	614117	429319	570833	487802	599977	511061	502510	571055	606148	543406	329622	720436	680187	648043	543908	607198	580031	458016	530903	1.18552e+06	1.15883e+06	1.07307e+06	1.14981e+06	1.43328e+06	1.47422e+06	1.04634e+06	1.03218e+06	1.05221e+06	1.03279e+06	1.24295e+06	1.23665e+06	738310	730030	797919
	P07356	ANXA2	Annexin A2	Mus musculus	9.46508e+06	9.59696e+06	7.33436e+06	7.22378e+06	9.65428e+06	9.29054e+06	8.25345e+06	8.0357e+06	8.07932e+06	8.0969e+06	8.50551e+06	8.53057e+06	9.96333e+06	8.27877e+06	1.02354e+07	1.11336e+07	1.22319e+07	1.35962e+07	1.07115e+07	1.05912e+07	9.93825e+06	1.03895e+07	9.74474e+06	9.56422e+06	1.1143e+07	1.09923e+07	8.05526e+06	8.49701e+06	9.42305e+06	9.20302e+06	6.57468e+06	6.5306e+06	6.22345e+06	6.26124e+06	7.54662e+06	7.58183e+06	8.44579e+06	8.32719e+06	5.33244e+06	5.27696e+06	5.75613e+06	5.6205e+06	9.59461e+06	9.54856e+06	8.3197e+06
	Q91YQ5	RPN1	Dolichyl-diphosphooligosaccharide--protein glycosyltransferase subunit 1	Mus musculus	2.43423e+06	2.34423e+06	2.59558e+06	2.64369e+06	1.71268e+06	1.65279e+06	2.82484e+06	2.80017e+06	2.5474e+06	2.67779e+06	3.10537e+06	2.92971e+06	2.31345e+06	2.68515e+06	2.30888e+06	2.43909e+06	1.73474e+06	1.8349e+06	2.48614e+06	2.37135e+06	2.09971e+06	2.07595e+06	3.04399e+06	2.98812e+06	2.08259e+06	2.09311e+06	2.41545e+06	2.05509e+06	2.39702e+06	2.42087e+06	3.66231e+06	3.5079e+06	3.747e+06	3.71974e+06	3.26233e+06	3.32151e+06	3.32053e+06	3.31384e+06	3.63016e+06	3.75888e+06	3.66609e+06	3.66556e+06	4.1129e+06	4.13484e+06	4.24886e+06
	P11983	TCPA	T-complex protein 1 subunit alpha	Mus musculus	3.00242e+06	2.92576e+06	3.33571e+06	2.95282e+06	2.5653e+06	2.45395e+06	3.19543e+06	3.04017e+06	2.84831e+06	3.2176e+06	2.68648e+06	2.54742e+06	2.01067e+06	2.90993e+06	2.79062e+06	2.53491e+06	2.05173e+06	2.11529e+06	2.70405e+06	2.92889e+06	2.21365e+06	2.39369e+06	3.11365e+06	2.87554e+06	1.96085e+06	2.00114e+06	2.81774e+06	2.26541e+06	2.28539e+06	2.24461e+06	2.09599e+06	1.98626e+06	2.34895e+06	2.3176e+06	2.84914e+06	2.90434e+06	2.44337e+06	2.44312e+06	2.14455e+06	2.10209e+06	2.38895e+06	2.28167e+06	2.12986e+06	2.08501e+06	2.41182e+06
	O08810	U5S1	116 kDa U5 small nuclear ribonucleoprotein component	Mus musculus	601111	618022	1.53882e+06	1.56262e+06	1.09785e+06	1.1457e+06	707873	1.41871e+06	548836	1.53881e+06	612358	608397	1.05615e+06	683876	477846	472411	462386	639345	457140	632376	489673	526196	1.42309e+06	1.374e+06	608169	446793	573299	593281	634738	610206	1.01206e+06	996443	1.00354e+06	1.0098e+06	1.33466e+06	1.43386e+06	1.20248e+06	1.15948e+06	843051	1.07658e+06	1.12017e+06	1.14113e+06	439469	605647	622908
	Q61768	KINH	Kinesin-1 heavy chain	Mus musculus	428350	470358	514315	495885	281237	283845	476732	454671	459628	503835	398649	415588	447061	397733	443484	446703	425687	412606	386820	426598	401059	409135	508346	488088	422463	423141	422274	405729	442665	423531	446190	441746	464220	459991	245629	244199	294578	294228	513457	480548	435711	416100	494155	499671	479974
	O55143	AT2A2	Sarcoplasmic/endoplasmic reticulum calcium ATPase 2	Mus musculus	447353	451227	442759	452226	498897	531969	462614	457335	472076	460721	647167	644782	487200	507126	386348	466336	513573	595353	528040	528183	468033	453069	462864	476547	435107	440366	453001	632075	481766	547640	1.04913e+06	1.06374e+06	1.0252e+06	1.03803e+06	998266	1.13065e+06	921734	1.06051e+06	868544	866164	961561	1.00035e+06	1.09615e+06	1.08749e+06	1.21413e+06
	Q8CGC7	SYEP	Bifunctional glutamate/proline--tRNA ligase	Mus musculus	1.24756e+06	1.17833e+06	1.31978e+06	1.33307e+06	1.15892e+06	1.10473e+06	1.26041e+06	1.25658e+06	1.28766e+06	1.17224e+06	1.04816e+06	1.05183e+06	742624	760901	1.01403e+06	1.04108e+06	905638	845612	1.03209e+06	994446	952065	846068	1.34577e+06	1.29667e+06	895946	893524	1.01503e+06	942043	1.12543e+06	1.03961e+06	1.37599e+06	1.38322e+06	1.32396e+06	1.38226e+06	1.29312e+06	1.27449e+06	1.13855e+06	1.09294e+06	1.41732e+06	1.4649e+06	1.28676e+06	1.29111e+06	944282	946370	1.12608e+06
	Q6P5F9	XPO1	Exportin-1	Mus musculus	407802	349323	344419	341457	512937	523818	351895	365728	436351	341364	291410	286880	473496	511956	249138	278558	397518	436674	310195	338803	310212	344868	327297	288171	419367	416307	284871	300436	287617	338760	312380	307372	328297	376231	444667	434256	415324	421827	372835	383635	367372	304696	278745	241563	231370
	P60843	IF4A1	Eukaryotic initiation factor 4A-I	Mus musculus	1.13355e+06	1.18363e+06	860703	942212	957834	1.0172e+06	800747	754121	1.03566e+06	1.07146e+06	734899	696984	832916	634558	763506	758585	1.15963e+06	1.05226e+06	947358	985908	964218	1.00203e+06	610367	687537	784269	800843	1.18282e+06	1.41541e+06	742563	780644	1.2867e+06	1.35955e+06	1.18994e+06	1.42347e+06	1.40904e+06	1.49091e+06	1.43273e+06	1.46203e+06	1.44935e+06	1.44134e+06	1.5502e+06	1.37099e+06	1.24211e+06	1.23919e+06	1.3209e+06
	Q99KK7	DPP3	Dipeptidyl peptidase 3	Mus musculus	744413	742317	746937	838371	692928	667673	606981	671882	713386	604160	466627	594686	598467	461981	632578	725859	552829	595699	890171	799918	920056	863437	867830	1.00082e+06	946860	949485	641211	520971	696112	682512	1.308e+06	1.26933e+06	1.41201e+06	1.35797e+06	1.40499e+06	1.46093e+06	1.3448e+06	1.37399e+06	1.18323e+06	1.21801e+06	1.29232e+06	1.33029e+06	806640	826074	813802
	Q11011	PSA	Puromycin-sensitive aminopeptidase	Mus musculus	995744	1.01011e+06	1.27173e+06	930013	887046	744656	781714	994890	902839	1.21846e+06	535568	528386	612455	645823	745119	558477	775958	770675	639879	728498	758150	1.00873e+06	902814	719252	722515	893952	811668	757641	789484	790095	1.5293e+06	1.52397e+06	1.66143e+06	1.68225e+06	1.36222e+06	1.37413e+06	1.24116e+06	1.45593e+06	1.39311e+06	1.7407e+06	1.71784e+06	1.69238e+06	663250	664382	745335
	Q8BH59	CMC1	Calcium-binding mitochondrial carrier protein Aralar1	Mus musculus	564639	580773	674205	644335	668856	616379	772782	759596	712615	706338	690587	725344	806951	790245	569151	530127	463953	417583	472550	433399	469235	492196	572320	507195	470973	470916	502049	505381	522435	552656	1.43871e+06	1.38788e+06	1.48512e+06	1.5321e+06	1.53872e+06	1.54989e+06	1.51933e+06	1.50169e+06	1.30825e+06	1.30515e+06	1.37191e+06	1.37953e+06	1.16325e+06	1.1517e+06	1.24805e+06
	P05064	ALDOA	Fructose-bisphosphate aldolase A	Mus musculus	3.21281e+06	2.89132e+06	3.3675e+06	3.41049e+06	2.66012e+06	2.62633e+06	3.06107e+06	3.10053e+06	3.20767e+06	3.00169e+06	2.31272e+06	2.33991e+06	2.62622e+06	3.07931e+06	3.98483e+06	3.67625e+06	3.17721e+06	2.71307e+06	3.74955e+06	3.54356e+06	3.49371e+06	3.39627e+06	2.73823e+06	2.67965e+06	3.15386e+06	3.32103e+06	2.72289e+06	2.62057e+06	2.80605e+06	2.83572e+06	1.818e+06	1.79217e+06	1.71504e+06	1.70489e+06	2.28417e+06	2.24928e+06	2.95518e+06	2.93002e+06	1.70838e+06	1.71545e+06	1.74154e+06	1.75628e+06	1.89412e+06	1.88449e+06	1.51858e+06
	Q9DBG3	AP2B1	AP-2 complex subunit beta	Mus musculus	143913	147398	140094	136338	90092.2	189771	134340	135740	141338	123356	197782	208759	207473	235432	174426	181059	174029	178326	179819	146254	166303	166647	142425	189669	132849	129028	144523	174044	185004	185085	395435	375219	486056	450348	339228	356757	336794	331402	390697	339391	407655	392558	316267	308075	303666
	P16858	G3P	Glyceraldehyde-3-phosphate dehydrogenase	Mus musculus	1.17702e+07	1.10916e+07	1.26964e+07	1.24575e+07	8.47265e+06	8.04148e+06	1.23974e+07	1.21275e+07	1.08841e+07	1.03636e+07	9.45497e+06	9.3344e+06	9.88719e+06	9.67422e+06	1.48979e+07	1.41771e+07	1.05733e+07	9.62922e+06	1.3914e+07	1.3251e+07	1.15081e+07	1.06528e+07	1.21266e+07	1.1775e+07	1.01665e+07	1.04384e+07	9.24448e+06	8.44759e+06	9.4133e+06	9.59954e+06	8.95095e+06	7.76591e+06	6.431e+06	6.77837e+06	8.47e+06	8.47013e+06	7.67429e+06	7.66539e+06	7.12466e+06	7.17657e+06	8.0114e+06	8.11757e+06	7.26827e+06	7.68787e+06	7.18103e+06
	P57780	ACTN4	Alpha-actinin-4	Mus musculus	349882	383551	319475	285849	293774	255543	287839	276311	328733	397138	254410	289961	273100	333066	195381	237348	383765	419646	267087	326830	343920	396560	321769	337494	403497	379782	308552	276268	259089	261876	774525	737118	631432	613072	487482	482236	594120	604653	662004	630500	663554	673331	491745	511614	548126
	Q9EQP2	EHD4	EH domain-containing protein 4	Mus musculus	1.95738e+06	1.77116e+06	2.37165e+06	2.05143e+06	1.04227e+06	1.02234e+06	2.38882e+06	2.35571e+06	2.19416e+06	2.33634e+06	1.04292e+06	978692	1.32886e+06	1.86592e+06	2.17764e+06	2.03635e+06	1.83318e+06	1.55429e+06	2.36448e+06	2.60159e+06	2.52989e+06	2.49407e+06	3.04404e+06	2.79037e+06	2.54491e+06	2.62814e+06	2.31514e+06	1.88984e+06	2.18375e+06	2.00517e+06	1.86966e+06	1.77431e+06	1.56337e+06	1.61385e+06	1.32712e+06	1.34653e+06	1.28232e+06	1.25657e+06	1.62576e+06	1.63535e+06	1.70749e+06	1.62482e+06	1.16795e+06	1.166e+06	1.14027e+06
	P05213	TBA1B	Tubulin alpha-1B chain	Mus musculus	655607	707181	612611	611664	1.98486e+06	2.45354e+06	732721	869913	689875	696702	648570	593636	1.54697e+06	1.69147e+06	734604	581778	846437	921450	864556	638371	697333	684001	711296	790831	885236	978093	576543	1.18991e+06	1.44105e+06	1.67929e+06	3.08508e+06	2.80729e+06	3.45525e+06	3.14976e+06	5.5224e+06	5.80705e+06	2.77957e+06	2.64147e+06	3.87675e+06	3.61835e+06	3.70511e+06	3.51499e+06	2.49694e+06	2.67732e+06	2.20496e+06
	Q921M3	SF3B3	Splicing factor 3B subunit 3	Mus musculus	953766	977840	1.0365e+06	990255	927917	886728	855727	809134	810050	914740	892058	859297	653448	833778	735220	708007	718731	596930	819119	906021	826460	822917	928077	947438	761074	786307	949623	724789	770513	674561	871146	863973	907710	896901	1.06909e+06	977019	997095	906458	861896	745496	912183	899452	720147	799975	803080
	P70168	IMB1	Importin subunit beta-1	Mus musculus	1.57682e+06	1.51306e+06	1.94228e+06	2.03948e+06	1.92304e+06	1.83911e+06	1.75314e+06	1.71396e+06	1.76013e+06	1.67464e+06	1.16345e+06	1.02153e+06	1.26082e+06	1.55252e+06	1.02315e+06	1.17974e+06	999446	1.01299e+06	1.31311e+06	1.23951e+06	1.39782e+06	1.33501e+06	1.29656e+06	1.33095e+06	1.47985e+06	1.54124e+06	1.27279e+06	1.18634e+06	1.22301e+06	1.12503e+06	1.68087e+06	1.70976e+06	1.88224e+06	1.9111e+06	2.01123e+06	1.97509e+06	2.09671e+06	1.98322e+06	1.63215e+06	1.64817e+06	1.71064e+06	1.79136e+06	1.24851e+06	1.23393e+06	1.39054e+06
	P48678	LMNA	Prelamin-A/C	Mus musculus	236331	325943	341466	343307	389401	397667	428863	435595	412772	427048	505037	497385	516312	374511	185968	242946	267013	307566	376432	388606	328864	326850	420336	403521	343673	335290	335488	368116	280239	278342	114982	141140	119795	129610	380798	410238	451554	308426	538545	450895	476851	459235	181801	317862	199344
	Q8BGQ7	SYAC	Alanine--tRNA ligase, cytoplasmic	Mus musculus	1.00458e+06	1.01244e+06	1.05135e+06	994394	981678	1.02126e+06	956698	916641	1.03488e+06	987929	1.2123e+06	1.18309e+06	989743	874206	1.05074e+06	957624	1.14344e+06	1.01849e+06	928776	1.01217e+06	1.0591e+06	1.00034e+06	1.06941e+06	1.04928e+06	907016	927703	1.17907e+06	1.31216e+06	1.01036e+06	1.12201e+06	1.12978e+06	1.08152e+06	1.17226e+06	1.194e+06	933319	988422	946549	894273	1.11972e+06	1.53415e+06	1.16904e+06	1.57654e+06	945718	915996	1.10747e+06
	Q9D8N0	EF1G	Elongation factor 1-gamma	Mus musculus	7.51421e+06	7.23747e+06	7.98656e+06	7.90579e+06	9.71914e+06	9.58233e+06	8.58281e+06	8.73861e+06	8.01743e+06	7.57517e+06	1.15093e+07	1.05692e+07	1.11538e+07	8.91671e+06	8.51128e+06	7.55513e+06	8.0322e+06	8.5869e+06	6.2249e+06	6.41884e+06	6.69555e+06	6.26903e+06	7.73915e+06	7.72636e+06	6.2707e+06	6.48247e+06	6.20232e+06	6.04687e+06	7.37589e+06	7.6504e+06	8.96383e+06	8.74781e+06	9.67667e+06	9.68959e+06	7.62136e+06	7.78391e+06	7.82265e+06	7.8981e+06	9.49282e+06	9.58091e+06	8.60452e+06	8.30517e+06	6.52635e+06	6.52199e+06	7.87688e+06
	P80318	TCPG	T-complex protein 1 subunit gamma	Mus musculus	3.04729e+06	2.91069e+06	3.14912e+06	3.27131e+06	3.02553e+06	2.74703e+06	3.01329e+06	3.02207e+06	2.77102e+06	2.65113e+06	1.78993e+06	1.79284e+06	2.25464e+06	2.81873e+06	2.60103e+06	3.04167e+06	2.34473e+06	2.31735e+06	3.0601e+06	2.99479e+06	2.97939e+06	2.86068e+06	2.92684e+06	2.87212e+06	2.89827e+06	2.95377e+06	2.48768e+06	2.14508e+06	2.30802e+06	2.18766e+06	1.62719e+06	1.59729e+06	1.67604e+06	1.74239e+06	2.41521e+06	2.49669e+06	2.24457e+06	2.20207e+06	1.36408e+06	1.41429e+06	1.64739e+06	1.68064e+06	2.04289e+06	2.1089e+06	2.09641e+06
	P23116	EIF3A	Eukaryotic translation initiation factor 3 subunit A	Mus musculus	931859	1.0959e+06	1.23953e+06	1.27375e+06	667902	736825	1.06958e+06	1.07746e+06	1.01034e+06	1.05235e+06	751395	915211	645355	886429	574814	725273	580033	545551	921833	896563	864848	899082	777294	894137	819566	811778	819638	594816	817629	803713	1.08332e+06	1.00475e+06	1.13571e+06	1.06521e+06	949718	927454	826327	776476	1.08841e+06	970484	1.04465e+06	1.0172e+06	641214	642067	671055
	Q3U1J4	DDB1	DNA damage-binding protein 1	Mus musculus	456463	333331	210102	443903	305162	322817	474885	491718	438251	520901	390596	173301	201751	405384	246733	246254	407807	412795	422829	466980	437119	473355	190981	374399	447114	396864	415315	306676	294733	246039	406130	418973	474915	532965	426548	412427	421188	534245	558916	493616	500050	492727	308334	319260	362439
	Q6P5E4	UGGG1	UDP-glucose:glycoprotein glucosyltransferase 1	Mus musculus	499061	360946	579388	493643	430421	555514	609271	639819	588439	615537	346275	356100	416425	465115	382484	352197	554096	495004	506176	432307	519606	596150	607961	622156	604272	592374	493106	349602	411249	509457	1.05495e+06	1.06495e+06	1.0205e+06	1.03393e+06	661977	994674	787537	1.02775e+06	1.02988e+06	698524	969892	670910	531712	542699	589110
	Q60597	ODO1	2-oxoglutarate dehydrogenase, mitochondrial	Mus musculus	559958	560908	594859	611477	557498	477085	464475	495027	498300	431536	615370	563467	415406	227020	520976	486411	401762	397973	465055	423039	499675	506034	512405	529560	461351	419287	430456	427844	499153	473881	1.52564e+06	1.47369e+06	1.51098e+06	1.54248e+06	1.16131e+06	973555	1.14558e+06	1.17711e+06	1.50269e+06	1.26019e+06	1.405e+06	1.3877e+06	912905	901385	1.03634e+06
	P17426	AP2A1	AP-2 complex subunit alpha-1	Mus musculus	202229	196594	224079	230466	84672	118503	185012	176099	214122	175375	167870	151687	165116	231157	127773	118126	107281	192058	233702	209442	261557	211661	227231	193449	223721	264938	167737	98764.5	123625	149567	191395	202284	184635	225889	200026	223199	198374	202878	134964	117721	210666	190378	146093	143411	121306
	O08553	DPYL2	Dihydropyrimidinase-related protein 2	Mus musculus	993715	1.09554e+06	1.18121e+06	1.22138e+06	980923	1.01742e+06	876683	869363	884740	1.00858e+06	1.62725e+06	1.60555e+06	1.39358e+06	1.17733e+06	1.64336e+06	1.52023e+06	1.53266e+06	1.51995e+06	1.32045e+06	1.32385e+06	1.07056e+06	1.18928e+06	1.15146e+06	1.13879e+06	976319	1.01332e+06	1.48197e+06	1.47281e+06	1.14134e+06	1.23563e+06	1.28432e+06	1.32693e+06	1.38716e+06	1.41275e+06	1.40841e+06	1.39919e+06	1.52388e+06	1.53389e+06	1.18014e+06	1.17744e+06	1.28047e+06	1.32481e+06	1.63594e+06	1.6271e+06	1.68513e+06
	P80313	TCPH	T-complex protein 1 subunit eta	Mus musculus	1.25402e+06	1.23868e+06	901282	915499	1.00885e+06	1.03892e+06	975848	951029	1.08386e+06	1.01291e+06	617093	614166	793209	878028	766628	690610	926298	856930	896900	901345	948618	1.06236e+06	1.02655e+06	957111	899382	949843	922687	915603	793899	813435	994095	915888	1.10546e+06	1.02054e+06	1.19314e+06	1.19328e+06	1.2385e+06	1.24742e+06	956434	975606	949996	1.06544e+06	1.08833e+06	1.1514e+06	1.09091e+06
	Q00612	G6PD1	Glucose-6-phosphate 1-dehydrogenase X	Mus musculus	1.32859e+06	1.29987e+06	1.31653e+06	1.2748e+06	1.39224e+06	1.38306e+06	1.29203e+06	1.32698e+06	1.22805e+06	1.12706e+06	587149	698459	930695	1.21541e+06	1.11588e+06	1.1324e+06	852694	683235	1.20131e+06	1.18729e+06	1.01414e+06	953386	1.36691e+06	1.3918e+06	982006	1.07386e+06	919116	1.06848e+06	1.23031e+06	1.22965e+06	1.29542e+06	1.20122e+06	1.38493e+06	1.3919e+06	1.52707e+06	1.4367e+06	1.00943e+06	975114	1.06724e+06	1.07566e+06	1.04624e+06	1.09879e+06	943859	923845	939051
	P09103	PDIA1	Protein disulfide-isomerase	Mus musculus	1.19784e+06	1.22484e+06	1.54012e+06	1.51478e+06	1.33154e+06	1.34442e+06	1.18926e+06	1.20194e+06	1.21187e+06	1.27872e+06	1.15891e+06	1.18401e+06	1.41782e+06	1.60307e+06	1.91806e+06	1.77534e+06	1.60923e+06	1.39051e+06	1.89876e+06	1.90852e+06	1.85595e+06	1.98758e+06	1.4902e+06	1.50968e+06	1.75535e+06	1.82099e+06	1.98657e+06	1.9863e+06	1.89104e+06	1.94182e+06	1.3661e+06	1.31859e+06	1.0905e+06	1.08589e+06	1.52602e+06	1.49484e+06	1.79497e+06	1.80544e+06	993685	952989	1.19926e+06	1.20349e+06	2.0576e+06	2.04934e+06	1.62088e+06
	Q61233	PLSL	Plastin-2	Mus musculus	1.25876e+06	1.25365e+06	1.36195e+06	1.34987e+06	480833	470549	1.1735e+06	1.18271e+06	1.17941e+06	1.10772e+06	120062	159311	248239	229134	113506	164271	163884	101487	263760	269182	208083	216570	291428	257884	242698	171804	207437	138708	209379	286909	1.61996e+06	1.5237e+06	1.42112e+06	1.3956e+06	1.07466e+06	1.02453e+06	1.26339e+06	1.19919e+06	886447	1.0978e+06	980426	997687	161920	172610	95233.9
	P42932	TCPQ	T-complex protein 1 subunit theta	Mus musculus	3.303e+06	3.32081e+06	3.50263e+06	3.26693e+06	4.03229e+06	3.89344e+06	3.48964e+06	3.35693e+06	3.20971e+06	3.61874e+06	3.50369e+06	3.45262e+06	3.49181e+06	3.80099e+06	4.03871e+06	3.78238e+06	3.54534e+06	2.90236e+06	3.20846e+06	3.36887e+06	3.24215e+06	3.32112e+06	3.56094e+06	3.41545e+06	3.20585e+06	3.31922e+06	3.62873e+06	3.56026e+06	3.35891e+06	3.304e+06	2.83145e+06	2.80782e+06	2.92327e+06	2.98227e+06	3.40897e+06	3.37334e+06	3.6282e+06	3.5845e+06	2.50258e+06	2.50577e+06	2.41461e+06	2.32913e+06	3.26969e+06	3.27306e+06	3.36927e+06
	Q8BMS1	ECHA	Trifunctional enzyme subunit alpha, mitochondrial	Mus musculus	489555	461444	448591	452047	592475	597367	513325	554887	524103	478524	263778	492475	520304	398994	385576	420881	557211	477201	458614	395630	469677	463311	477675	509699	445280	403125	425439	549050	543188	668768	973016	967197	1.38393e+06	1.32472e+06	1.53526e+06	1.58873e+06	1.28356e+06	1.27177e+06	1.38186e+06	1.52849e+06	1.33348e+06	1.28819e+06	711378	693361	809920
	Q9EQK5	MVP	Major vault protein	Mus musculus	351784	359129	416042	404773	266012	278589	333109	321226	362024	364258	447744	422806	304136	258061	414209	373544	468012	428571	352090	388898	326012	294805	343257	320000	267297	297894	332452	420797	291649	331200	602244	631356	560731	567307	409925	454369	516671	496252	607614	525332	655863	660992	531380	517259	551339
	Q61598	GDIB	Rab GDP dissociation inhibitor beta	Mus musculus	828025	768251	603256	633545	304001	455871	741063	655712	765758	693595	431839	396929	643733	733449	492455	503840	520356	776174	569712	583712	358198	580049	642439	702990	643431	616537	716922	716022	563954	460622	893581	883559	1.06109e+06	1.02359e+06	403890	396211	463964	509132	1.15103e+06	931499	833341	848913	872659	800855	897366
	P62259	1433E	14-3-3 protein epsilon	Mus musculus	2.35451e+06	2.4518e+06	1.43378e+06	1.48734e+06	2.18986e+06	2.64517e+06	1.91846e+06	1.99702e+06	1.9464e+06	2.33346e+06	2.60172e+06	2.54938e+06	3.50068e+06	2.1943e+06	2.36123e+06	2.27094e+06	3.37276e+06	3.63552e+06	2.24071e+06	2.16728e+06	2.64267e+06	2.59847e+06	2.02818e+06	2.13633e+06	2.60747e+06	2.62703e+06	2.42644e+06	2.35929e+06	1.91397e+06	1.93366e+06	1.23953e+06	1.29646e+06	1.225e+06	1.22438e+06	1.19878e+06	1.25973e+06	1.5041e+06	1.5129e+06	1.18149e+06	1.2012e+06	1.14595e+06	1.17225e+06	3.72384e+06	2.8984e+06	2.49607e+06
	Q8JZQ9	EIF3B	Eukaryotic translation initiation factor 3 subunit B	Mus musculus	709728	688346	727571	716357	516575	502474	654101	678774	686473	603919	531816	549521	527924	484156	477049	412647	397505	333382	499346	548556	462062	424336	608698	640800	453073	518165	479014	502550	522918	530084	637685	650816	662166	690695	666714	688490	624295	670615	680358	700358	698864	635584	465768	488145	508029
	O55029	COPB2	Coatomer subunit beta'	Mus musculus	738773	739618	612299	660397	640949	648862	717740	725119	685521	684271	671033	668621	654839	567080	598807	608563	752828	734390	722890	709217	625205	608294	726968	721108	663531	689560	615465	637560	591718	599759	1.25404e+06	1.24025e+06	1.41513e+06	1.44895e+06	1.16595e+06	1.20742e+06	1.18558e+06	1.21159e+06	1.45283e+06	1.4341e+06	1.3961e+06	1.44993e+06	735890	830770	917107
	P50516	VATA	V-type proton ATPase catalytic subunit A	Mus musculus	616424	481094	849216	832582	401571	412637	649804	643875	713182	507616	336904	596765	597592	579177	760238	699386	634266	564133	690624	716591	581364	566740	641728	466048	695141	597299	637009	569308	573471	574393	982755	1.31206e+06	1.44727e+06	1.49751e+06	1.25582e+06	1.26555e+06	1.36836e+06	1.38091e+06	1.0504e+06	1.03479e+06	1.16193e+06	1.19024e+06	1.20639e+06	1.21115e+06	1.31159e+06
	P10126	EF1A1	Elongation factor 1-alpha 1	Mus musculus	2.5596e+07	3.18635e+07	2.87966e+07	2.92337e+07	3.11445e+07	3.1751e+07	3.16874e+07	2.79962e+07	2.78165e+07	2.82889e+07	4.37414e+07	4.39608e+07	2.72127e+07	2.65096e+07	4.00783e+07	3.73657e+07	3.40013e+07	3.2105e+07	2.64852e+07	2.63893e+07	2.5668e+07	3.14186e+07	3.21989e+07	3.32281e+07	2.63374e+07	2.25719e+07	3.85754e+07	4.39831e+07	3.13334e+07	3.12671e+07	2.09313e+07	2.16792e+07	2.01171e+07	2.06307e+07	2.28078e+07	2.30154e+07	1.9446e+07	2.26823e+07	2.07814e+07	2.02445e+07	2.18435e+07	2.19445e+07	2.64332e+07	2.58623e+07	2.40756e+07
	P26443	DHE3	Glutamate dehydrogenase 1, mitochondrial	Mus musculus	1.51544e+06	1.59364e+06	1.57496e+06	1.57472e+06	1.49997e+06	1.44968e+06	1.33171e+06	1.40534e+06	1.39025e+06	1.52492e+06	1.19293e+06	1.19622e+06	1.2399e+06	1.38498e+06	1.43804e+06	1.32878e+06	1.24222e+06	1.271e+06	1.39381e+06	1.54066e+06	1.28383e+06	1.43299e+06	1.30166e+06	1.33313e+06	1.35468e+06	1.27321e+06	1.36342e+06	1.21525e+06	1.34501e+06	1.27329e+06	2.04202e+06	2.02381e+06	1.92848e+06	1.91424e+06	2.04437e+06	2.10507e+06	2.01423e+06	1.99447e+06	1.81615e+06	1.62079e+06	1.95175e+06	1.95826e+06	1.61826e+06	1.50489e+06	1.60909e+06
	P56399	UBP5	Ubiquitin carboxyl-terminal hydrolase 5	Mus musculus	1.45871e+06	1.20056e+06	985921	1.09506e+06	987150	975445	904173	1.22712e+06	1.47512e+06	1.0841e+06	813249	1.02447e+06	1.36996e+06	1.3488e+06	799972	972459	757224	1.21198e+06	1.29032e+06	1.1705e+06	1.21141e+06	1.2134e+06	1.34208e+06	1.39814e+06	1.25015e+06	1.22455e+06	1.02269e+06	893823	965799	741944	1.31488e+06	1.27275e+06	1.31924e+06	1.28338e+06	1.23298e+06	1.17202e+06	1.2596e+06	1.25994e+06	1.21011e+06	1.223e+06	1.27605e+06	1.28594e+06	1.00746e+06	1.03622e+06	1.04583e+06
	P14211	CALR	Calreticulin	Mus musculus	1.3421e+06	1.27786e+06	1.29572e+06	1.06263e+06	1.33568e+06	1.46605e+06	1.29332e+06	1.47296e+06	1.10377e+06	1.07859e+06	2.00372e+06	2.13687e+06	1.81807e+06	1.5741e+06	1.41574e+06	1.12004e+06	1.47794e+06	1.61109e+06	1.50314e+06	1.75339e+06	1.51392e+06	1.17408e+06	1.2296e+06	1.37961e+06	1.2381e+06	1.5427e+06	1.57676e+06	1.63531e+06	2.07051e+06	1.44962e+06	1.67927e+06	1.60665e+06	1.35499e+06	1.40578e+06	1.31587e+06	1.31294e+06	1.67584e+06	1.69196e+06	1.2693e+06	1.38567e+06	1.27868e+06	1.06152e+06	2.55842e+06	2.66533e+06	2.65485e+06
	P38647	GRP75	Stress-70 protein, mitochondrial	Mus musculus	1.92299e+06	1.89298e+06	960170	1.56743e+06	1.69396e+06	1.07076e+06	1.64139e+06	1.61546e+06	1.75043e+06	1.62997e+06	1.43178e+06	1.5146e+06	1.57154e+06	1.43627e+06	1.42005e+06	1.31064e+06	1.40491e+06	1.45001e+06	1.52551e+06	1.09747e+06	1.54308e+06	1.49376e+06	1.66831e+06	1.61809e+06	1.56936e+06	1.61978e+06	710390	1.56829e+06	1.45087e+06	1.49371e+06	1.43372e+06	1.38415e+06	1.19111e+06	1.23936e+06	1.37587e+06	1.40626e+06	1.4304e+06	1.39395e+06	1.04592e+06	1.06467e+06	1.20249e+06	1.27401e+06	1.40849e+06	1.43417e+06	1.39967e+06
	P39054	DYN2	Dynamin-2	Mus musculus	485584	489794	513242	448332	387923	379346	508113	590461	557467	630244	741327	825065	792633	666034	391020	479744	436053	601774	440164	403335	397492	452251	397307	452958	376567	461450	353981	399584	420285	418724	878961	851812	923684	910416	637721	638886	684705	680710	859509	779650	932523	909767	871319	912344	879832
	P17710	HXK1	Hexokinase-1	Mus musculus	455851	478509	386629	406998	331548	331250	355696	384959	418355	387744	234448	247861	258657	379687	317017	280855	344233	322501	343524	346069	368606	355116	353163	378965	316778	371298	263605	284172	274776	270241	816407	803312	841053	850948	888997	895541	759283	732940	715721	817014	855619	822922	572112	563633	636774
	Q7TMB8	CYFP1	Cytoplasmic FMR1-interacting protein 1	Mus musculus	409119	658833	351760	714802	230663	237651	710657	344465	361434	369711	412014	1.51068e+06	1.74327e+06	584876	401146	387809	1.32029e+06	496538	994357	691191	714741	336529	659756	372746	318075	315900	388303	500002	575017	604442	438793	995730	569007	783282	632775	524171	795536	816277	668941	626086	590671	570577	774877	476191	871708
	P46935	NEDD4	E3 ubiquitin-protein ligase NEDD4	Mus musculus	875269	647577	810624	1.13515e+06	669217	572772	708900	663269	961028	666708	439437	426570	713972	975804	492825	553003	262396	403354	700245	614676	602591	547723	721926	728743	574765	607235	544453	432896	743246	484493	622390	504204	502100	507048	685977	754924	703895	672053	464197	557811	501029	455310	548539	438389	520258
	O70475	UGDH	UDP-glucose 6-dehydrogenase	Mus musculus	1.50898e+06	1.6099e+06	1.65427e+06	1.71265e+06	1.60615e+06	1.6388e+06	1.4861e+06	1.54488e+06	1.51759e+06	1.4846e+06	1.67017e+06	1.63293e+06	1.54349e+06	1.28912e+06	2.89352e+06	2.70811e+06	2.63194e+06	2.77738e+06	2.39323e+06	2.28978e+06	2.28277e+06	2.23812e+06	2.51043e+06	2.51356e+06	1.99033e+06	2.05858e+06	2.42834e+06	2.78507e+06	2.21277e+06	2.33949e+06	1.17207e+06	1.18873e+06	1.35076e+06	1.41659e+06	1.31414e+06	1.37185e+06	1.39853e+06	1.42209e+06	1.13728e+06	1.05796e+06	1.14098e+06	1.17047e+06	1.20661e+06	1.21391e+06	1.26136e+06
	Q501J6	DDX17	Probable ATP-dependent RNA helicase DDX17	Mus musculus	202881	181161	255220	254394	231701	229818	151303	180147	159309	210942	228066	289292	246597	128169	209422	204223	331489	274413	210432	172033	120250	199468	176487	223733	129372	156082	238355	277371	189928	225998	229685	284675	244107	237676	151700	165242	190537	193224	199478	183799	193687	182222	200342	214635	183809
	P80315	TCPD	T-complex protein 1 subunit delta	Mus musculus	2.88641e+06	2.69918e+06	2.93979e+06	3.02198e+06	1.72092e+06	1.61744e+06	3.08023e+06	2.97348e+06	2.88996e+06	2.7711e+06	1.39095e+06	1.35582e+06	1.7623e+06	3.4244e+06	1.46848e+06	2.85808e+06	1.63967e+06	1.64996e+06	2.80931e+06	2.60233e+06	2.53918e+06	2.38255e+06	2.84762e+06	2.99834e+06	2.54678e+06	2.58082e+06	2.24481e+06	1.59161e+06	1.52703e+06	1.48215e+06	1.772e+06	1.79221e+06	2.18331e+06	2.28259e+06	2.64046e+06	2.60082e+06	2.33541e+06	2.3844e+06	1.86836e+06	1.96576e+06	2.12412e+06	1.93892e+06	2.10244e+06	2.09556e+06	2.19953e+06
	P09411	PGK1	Phosphoglycerate kinase 1	Mus musculus	4.0881e+06	3.83722e+06	4.09804e+06	3.9738e+06	3.08152e+06	2.95769e+06	4.24658e+06	4.20871e+06	3.93249e+06	3.63025e+06	2.40181e+06	2.20713e+06	2.30171e+06	2.86601e+06	4.00061e+06	4.11265e+06	2.73782e+06	2.34661e+06	3.58056e+06	3.41273e+06	3.41317e+06	3.31716e+06	3.85115e+06	3.73174e+06	3.55515e+06	3.65972e+06	3.83816e+06	3.16935e+06	3.47095e+06	3.39262e+06	2.81964e+06	2.64732e+06	2.93745e+06	3.04236e+06	2.19256e+06	2.31613e+06	3.27138e+06	3.21557e+06	3.14815e+06	3.30105e+06	2.58936e+06	3.09971e+06	2.55451e+06	2.52449e+06	2.41598e+06
	Q8QZY1	EIF3L	Eukaryotic translation initiation factor 3 subunit L	Mus musculus	618361	596205	586341	563766	444235	447362	586375	520785	508492	534689	432105	447982	521106	504324	444211	432478	408020	408642	419648	452929	485079	447334	505277	523660	520239	502324	457842	363595	461645	424452	669828	623082	734983	666060	533197	560286	532966	558737	620344	607821	587802	561638	412028	410351	478995
	P47738	ALDH2	Aldehyde dehydrogenase, mitochondrial	Mus musculus	3.00644e+06	2.97802e+06	3.11481e+06	3.22166e+06	3.06005e+06	2.97885e+06	2.25752e+06	2.18898e+06	2.28213e+06	2.11611e+06	2.38588e+06	2.54152e+06	2.11549e+06	2.06011e+06	3.43762e+06	3.07716e+06	2.89825e+06	2.74312e+06	2.61127e+06	2.68159e+06	2.30889e+06	2.28005e+06	3.18958e+06	3.13439e+06	2.49987e+06	2.64777e+06	2.71595e+06	2.73665e+06	3.02916e+06	3.09741e+06	6.34206e+06	6.21792e+06	6.37306e+06	6.48065e+06	4.46013e+06	4.47956e+06	4.32984e+06	4.34512e+06	4.22661e+06	4.2685e+06	3.82713e+06	3.77693e+06	3.8758e+06	3.94664e+06	4.42981e+06
	P24270	CATA	Catalase	Mus musculus	1.43904e+06	1.40523e+06	1.57789e+06	1.48473e+06	1.13857e+06	1.16616e+06	1.21313e+06	1.2597e+06	1.24513e+06	1.19724e+06	1.61747e+06	1.62475e+06	1.28107e+06	1.06791e+06	1.34995e+06	1.24676e+06	1.27252e+06	1.16165e+06	1.28178e+06	1.25315e+06	1.17041e+06	1.0824e+06	1.29869e+06	1.22069e+06	1.14599e+06	1.15391e+06	919684	1.01489e+06	1.165e+06	1.22311e+06	1.88089e+06	1.87658e+06	1.72627e+06	1.74251e+06	1.1103e+06	1.11697e+06	1.17467e+06	1.15393e+06	1.40189e+06	1.34951e+06	1.36017e+06	1.35386e+06	1.92648e+06	1.9848e+06	1.84468e+06
	Q922R8	PDIA6	Protein disulfide-isomerase A6	Mus musculus	6.66832e+06	6.13852e+06	7.0805e+06	6.45306e+06	8.09709e+06	7.81322e+06	6.81034e+06	6.6626e+06	6.58318e+06	6.83634e+06	9.20251e+06	9.18128e+06	9.12459e+06	9.66055e+06	7.17829e+06	6.4973e+06	6.34248e+06	6.40536e+06	7.33548e+06	7.67233e+06	7.00685e+06	6.61275e+06	7.69351e+06	7.14343e+06	7.7123e+06	7.79131e+06	8.88405e+06	7.58392e+06	9.40567e+06	8.40239e+06	7.42344e+06	6.96221e+06	6.56809e+06	6.77165e+06	9.39015e+06	9.10533e+06	1.06886e+07	1.03012e+07	6.32241e+06	5.87535e+06	6.40333e+06	6.25292e+06	1.06096e+07	1.1192e+07	1.13337e+07
	Q3TXS7	PSMD1	26S proteasome non-ATPase regulatory subunit 1	Mus musculus	287475	294938	347225	225215	725845	715423	341786	311229	320482	294330	193763	203638	264837	399524	510350	281046	224565	183582	240271	357854	186539	194178	169142	342044	391380	192279	269207	535617	557977	634312	675178	640670	888000	899795	904803	843463	816903	787592	854761	931890	916780	902803	626352	649790	633046
	Q8JZK9	HMCS1	Hydroxymethylglutaryl-CoA synthase, cytoplasmic	Mus musculus	1.803e+06	1.55529e+06	1.4046e+06	1.42126e+06	844880	868214	968872	941285	892891	856531	1.03368e+06	1.01487e+06	2.2642e+06	2.02961e+06	1.72634e+06	1.98147e+06	2.54218e+06	2.91757e+06	2.3595e+06	2.27009e+06	2.00064e+06	1.81544e+06	2.30913e+06	2.35263e+06	1.64796e+06	1.68986e+06	1.07256e+06	1.14402e+06	1.47395e+06	1.54492e+06	995892	1.0476e+06	1.15008e+06	1.12379e+06	764961	813551	723819	701320	831995	829177	705358	674361	1.32285e+06	1.3396e+06	1.19839e+06
	Q91VR5	DDX1	ATP-dependent RNA helicase DDX1	Mus musculus	494668	554999	480246	473604	403271	386249	424505	432916	509814	486227	305153	372849	381694	339926	276722	309233	393157	425466	362008	360342	395846	377829	431771	456924	366896	412682	485948	495246	240718	330346	723984	739675	766808	820492	664046	754561	776608	778472	846781	808258	838971	758730	653378	675382	667777
	P19324	SERPH	Serpin H1	Mus musculus	3.15884e+06	3.10669e+06	3.5252e+06	3.41302e+06	2.69594e+06	2.48952e+06	3.56277e+06	3.45081e+06	3.29683e+06	3.44407e+06	5.30411e+06	5.96428e+06	3.74185e+06	3.54301e+06	5.70666e+06	6.38137e+06	4.4115e+06	4.54601e+06	5.05345e+06	5.11777e+06	4.72479e+06	4.91489e+06	5.32597e+06	5.04567e+06	4.47422e+06	4.47926e+06	4.96916e+06	5.27661e+06	5.76607e+06	5.39616e+06	1.54938e+06	1.51952e+06	1.67685e+06	1.72194e+06	2.03306e+06	1.97875e+06	2.217e+06	2.22656e+06	1.94415e+06	1.91381e+06	2.2683e+06	2.20467e+06	4.86605e+06	4.99542e+06	4.41321e+06
	Q62167	DDX3X	ATP-dependent RNA helicase DDX3X	Mus musculus	2.46978e+06	2.42326e+06	2.89769e+06	2.87756e+06	2.42097e+06	2.19685e+06	2.83112e+06	2.73939e+06	2.56259e+06	2.71059e+06	1.94313e+06	1.93592e+06	1.86205e+06	2.12284e+06	2.44405e+06	2.41547e+06	2.13874e+06	1.9776e+06	2.03741e+06	1.91937e+06	2.1427e+06	2.12218e+06	2.61647e+06	2.5898e+06	1.9811e+06	1.97615e+06	2.94774e+06	2.85481e+06	2.28764e+06	2.26178e+06	2.26756e+06	2.21977e+06	2.28018e+06	2.12325e+06	2.26175e+06	2.25905e+06	2.10985e+06	2.0269e+06	1.85306e+06	1.79608e+06	2.30706e+06	2.19184e+06	1.63648e+06	1.71472e+06	1.84798e+06
	P14685	PSMD3	26S proteasome non-ATPase regulatory subunit 3	Mus musculus	588820	584667	516824	496654	436929	519036	504528	513008	542315	518972	440045	421696	377102	381669	503299	509810	572248	569461	515587	555259	485600	489765	532858	540973	485498	460848	487117	528181	453202	433322	649378	687284	714380	736574	736117	794719	814669	819636	723426	739944	685273	687148	483193	468679	444936
	P70227	ITPR3	Inositol 1,4,5-trisphosphate receptor type 3	Mus musculus	209790	207888	202424	234519	117333	107130	255956	321729	282366	250863	234344	272547	243949	262754	226682	243681	184522	281244	245451	254464	205754	213596	303994	280118	206532	214389	193104	193744	198151	192846	320255	365398	312699	357503	239737	278781	245445	246287	462952	455775	563400	538050	230218	248201	254363
	P12382	PFKAL	ATP-dependent 6-phosphofructokinase, liver type	Mus musculus	445422	444917	534331	527034	374338	398738	532234	561233	552536	546637	368958	378235	324257	371711	411255	410768	376360	363099	449273	446881	375785	379263	438807	418537	346702	361911	451066	377487	373941	400199	646542	617061	673593	647736	901674	910925	841199	812775	596428	602622	772636	766761	589248	590618	616764
	P80317	TCPZ	T-complex protein 1 subunit zeta	Mus musculus	2.39821e+06	2.43568e+06	2.48352e+06	2.57641e+06	2.53591e+06	2.51933e+06	2.42097e+06	2.46793e+06	2.2492e+06	2.24242e+06	2.01301e+06	1.94543e+06	2.11543e+06	2.16731e+06	2.61102e+06	2.50382e+06	1.99781e+06	1.80188e+06	2.30194e+06	2.18657e+06	2.1482e+06	2.07802e+06	2.34033e+06	2.33059e+06	2.02876e+06	2.06099e+06	2.14712e+06	2.40143e+06	2.20695e+06	2.23458e+06	1.6532e+06	1.60719e+06	1.86937e+06	1.8858e+06	1.84187e+06	1.75344e+06	2.08906e+06	2.19865e+06	1.45573e+06	1.47576e+06	1.70791e+06	1.66445e+06	1.87648e+06	1.87016e+06	1.80747e+06
	P68040	RACK1	Receptor of activated protein C kinase 1	Mus musculus	3.08351e+06	3.13246e+06	2.546e+06	2.28205e+06	2.06483e+06	2.06948e+06	2.76477e+06	2.76563e+06	2.87437e+06	3.34055e+06	2.40137e+06	2.33663e+06	2.31696e+06	2.85704e+06	2.32461e+06	2.24201e+06	2.2084e+06	2.27141e+06	2.82049e+06	3.14896e+06	2.08963e+06	2.34991e+06	2.93471e+06	2.94046e+06	1.98684e+06	1.95117e+06	2.70095e+06	2.31694e+06	2.42805e+06	2.22283e+06	2.43141e+06	2.38227e+06	2.61419e+06	2.65645e+06	3.02995e+06	3.04478e+06	2.92636e+06	2.87906e+06	2.91033e+06	2.77742e+06	3.06311e+06	3.02666e+06	2.50397e+06	2.41549e+06	2.63648e+06
	P46471	PRS7	26S proteasome regulatory subunit 7	Mus musculus	458576	482099	524282	508148	491191	441294	417838	435919	431864	504322	431610	399404	470411	456578	528691	513162	492866	439888	413327	470532	396892	427959	412317	489277	421228	429480	479463	460927	410173	565292	289154	275427	177720	252680	222703	286149	238957	280077	233105	217615	202102	212730	297959	315083	257926
	P29341	PABP1	Polyadenylate-binding protein 1	Mus musculus	1.83808e+06	1.79186e+06	2.20138e+06	2.07173e+06	1.71258e+06	1.70397e+06	1.45205e+06	1.48186e+06	1.47546e+06	1.54115e+06	1.49781e+06	1.51492e+06	1.58621e+06	1.65399e+06	1.60385e+06	1.54906e+06	1.50466e+06	1.3515e+06	1.68064e+06	1.82199e+06	1.40835e+06	1.37823e+06	1.48616e+06	1.46737e+06	1.34274e+06	1.34398e+06	1.50971e+06	1.43428e+06	1.54576e+06	1.53599e+06	716081	704083	655343	676927	729248	733303	834594	788935	614337	557407	717754	699920	799258	685365	581034
	Q9D1A2	CNDP2	Cytosolic non-specific dipeptidase	Mus musculus	2.40734e+06	2.47396e+06	2.38817e+06	2.23405e+06	3.15811e+06	3.08897e+06	2.18175e+06	2.21108e+06	2.30524e+06	2.35691e+06	1.50751e+06	1.49268e+06	1.55927e+06	1.58209e+06	3.00051e+06	2.89317e+06	3.14043e+06	2.90151e+06	2.62193e+06	2.65817e+06	2.88325e+06	2.88892e+06	2.86069e+06	2.59128e+06	2.76292e+06	2.72998e+06	2.6649e+06	2.75126e+06	2.62678e+06	2.54588e+06	3.90763e+06	3.87543e+06	4.14399e+06	4.14891e+06	5.05354e+06	5.0942e+06	5.00847e+06	4.99643e+06	3.15231e+06	3.43112e+06	3.51958e+06	3.4593e+06	2.49327e+06	2.47182e+06	2.53598e+06
	Q8VDN2	AT1A1	Sodium/potassium-transporting ATPase subunit alpha-1	Mus musculus	474262	499674	579114	321563	509767	549362	509895	482148	510449	527935	815286	804150	688993	486307	612035	589898	634850	608433	482476	521679	489251	484813	344890	565338	509696	459369	575301	589835	547786	530732	754292	744284	861125	913155	576587	563358	605302	603997	873692	859972	845554	863586	650343	647066	738627
	Q64521	GPDM	Glycerol-3-phosphate dehydrogenase, mitochondrial	Mus musculus	1.18522e+06	1.05225e+06	1.02306e+06	991113	1.1594e+06	1.03755e+06	828200	771714	869425	796650	281951	328534	422502	561179	1.11542e+06	798192	636833	592134	832359	920291	1.13736e+06	1.00722e+06	1.12056e+06	1.10779e+06	1.05885e+06	1.0306e+06	876316	957111	1.10058e+06	1.2221e+06	2.60339e+06	2.30539e+06	2.92208e+06	2.78112e+06	2.268e+06	2.32424e+06	1.64204e+06	2.14908e+06	1.70587e+06	1.78197e+06	1.84103e+06	1.95528e+06	975584	902580	739427
	Q9D0F9	PGM1	Phosphoglucomutase-1	Mus musculus	421539	488096	412943	419218	443980	484667	402962	465397	456582	482245	503688	445150	436344	392093	545565	547024	601889	671666	462111	432302	476905	607253	383719	446848	479748	443092	423309	419028	528747	484745	710521	737831	766617	764925	563855	600222	721257	667636	662685	711614	818492	686144	491824	592300	554043
	P06151	LDHA	L-lactate dehydrogenase A chain	Mus musculus	3.84957e+06	3.86187e+06	3.02726e+06	3.03177e+06	3.4003e+06	3.39504e+06	4.23572e+06	4.24009e+06	3.88475e+06	4.24078e+06	4.33581e+06	4.08933e+06	4.0233e+06	3.49258e+06	4.30423e+06	3.92899e+06	4.16073e+06	4.38455e+06	2.87135e+06	2.89765e+06	2.73552e+06	2.8668e+06	3.64751e+06	3.48607e+06	3.10186e+06	3.07562e+06	3.46204e+06	3.61848e+06	3.14139e+06	3.32408e+06	4.78358e+06	4.55596e+06	5.20474e+06	5.2182e+06	3.69975e+06	3.70948e+06	3.6645e+06	3.58211e+06	7.60249e+06	7.52461e+06	5.74913e+06	5.63984e+06	3.56338e+06	3.50691e+06	3.30583e+06
	Q3UDE2	TTL12	Tubulin--tyrosine ligase-like protein 12	Mus musculus	811068	880149	714440	678046	673942	676112	627027	595433	692554	703003	740006	713576	745589	649634	557535	519460	859517	887346	591888	650617	716266	708783	691480	609981	661312	621431	613224	656343	525309	530343	1.09315e+06	1.14182e+06	1.24524e+06	1.23051e+06	998492	1.01029e+06	1.08744e+06	1.06698e+06	956815	963715	1.05506e+06	1.05566e+06	1.26981e+06	1.26592e+06	1.42685e+06
	P20152	VIME	Vimentin	Mus musculus	509603	508176	626910	629211	342623	308587	447427	454997	623190	585530	386122	450515	530940	485509	229325	248247	289712	413474	461060	459688	452845	438875	615735	605477	507022	549348	499633	471597	389632	390751	483483	481420	250800	250982	334465	349978	346595	338719	1.44656e+06	1.49526e+06	1.83158e+06	1.83318e+06	843130	824483	749593
	Q9DCD0	6PGD	6-phosphogluconate dehydrogenase, decarboxylating	Mus musculus	1.42656e+06	1.51418e+06	1.50684e+06	1.52172e+06	1.63806e+06	1.59512e+06	1.20339e+06	1.19801e+06	1.52252e+06	1.39514e+06	844359	866489	1.43455e+06	1.29194e+06	1.70026e+06	1.65277e+06	1.52556e+06	1.74379e+06	1.93105e+06	1.70311e+06	1.93181e+06	1.76955e+06	1.86576e+06	1.81548e+06	1.76881e+06	1.86597e+06	1.43728e+06	1.43636e+06	1.44858e+06	1.50688e+06	1.35997e+06	1.36502e+06	1.20345e+06	1.40225e+06	2.07148e+06	2.20912e+06	2.03863e+06	1.93247e+06	1.0394e+06	1.12907e+06	1.14818e+06	1.34888e+06	1.46314e+06	1.40771e+06	1.58348e+06
	Q9D379	HYEP	Epoxide hydrolase 1	Mus musculus	1.17791e+06	1.16675e+06	1.11726e+06	1.09229e+06	719070	748101	729337	744167	770550	828688	753325	716096	757359	757102	1.2856e+06	1.14583e+06	1.03726e+06	1.04973e+06	1.08534e+06	1.0674e+06	1.18301e+06	1.17045e+06	976561	992343	1.11392e+06	1.10154e+06	1.11289e+06	1.08826e+06	893025	934487	1.46768e+06	1.42493e+06	1.66733e+06	1.68461e+06	1.07149e+06	1.08641e+06	1.17555e+06	1.14925e+06	930223	974957	975790	996576	1.49775e+06	1.48211e+06	1.46028e+06
	Q9DBG6	RPN2	Dolichyl-diphosphooligosaccharide--protein glycosyltransferase subunit 2	Mus musculus	449558	455413	368834	366538	329992	312554	446844	487011	490545	500832	491939	584742	430320	444706	289749	299090	475808	562079	481641	486543	352137	421983	411328	423928	446728	461905	433925	356308	281330	359486	1.14506e+06	1.13363e+06	1.24687e+06	1.25575e+06	1.23604e+06	1.2474e+06	1.34246e+06	1.31808e+06	1.27075e+06	1.19593e+06	1.43e+06	1.41413e+06	1.61009e+06	1.5861e+06	1.61079e+06
	Q9JHR7	IDE	Insulin-degrading enzyme	Mus musculus	485913	413003	450533	463361	373099	390960	420474	404305	432336	403827	478551	477971	457851	359817	500088	445756	480115	448843	407168	412909	375373	339791	542528	536372	429631	454049	425715	456543	445654	427033	745692	759794	868987	926877	572551	564004	622353	592013	739320	760187	668613	645273	502745	529967	652563
	Q8BJ71	NUP93	Nuclear pore complex protein Nup93	Mus musculus	474034	345912	502870	539259	482705	476785	440480	383250	484387	475759	263267	295651	334040	509375	314482	282576	293219	397423	423867	423637	472219	446879	480791	431353	450893	406550	340402	354204	378595	371805	491363	446179	455659	454843	574178	576515	562778	568252	440455	425804	479397	467280	368858	389435	396815
	Q9WTI7	MYO1C	Unconventional myosin-Ic	Mus musculus	133229	127232	134383	123799	175606	148466	122052	134743	112685	142017	115461	131419	105113	193539	74334.8	109253	102744	139867	111125	100809	107300	109950	110219	112532	100795	147157	126772	113984	93516	118386	180113	185396	166831	148575	233643	216243	224135	208516	187444	235650	198387	173309	152682	184529	202943
	Q76MZ3	2AAA	Serine/threonine-protein phosphatase 2A 65 kDa regulatory subunit A alpha isoform	Mus musculus	303836	209943	274458	280745	245433	191856	412448	261954	257318	245639	177434	236698	330981	350970	534339	565460	375295	287619	410678	399270	456267	607512	371289	351351	451539	509400	575482	398555	423832	206182	342764	221283	203118	231067	301867	257861	416620	287096	216425	236473	179946	231106	293061	405310	388439
	P14206	RSSA	40S ribosomal protein SA	Mus musculus	1.84708e+06	1.95585e+06	1.48414e+06	1.47996e+06	1.44709e+06	1.45146e+06	1.52096e+06	1.61008e+06	1.45671e+06	1.49504e+06	1.52972e+06	1.42999e+06	1.57137e+06	1.81109e+06	1.59676e+06	1.84057e+06	1.64849e+06	1.68129e+06	1.85587e+06	1.74163e+06	1.89358e+06	1.75921e+06	1.46344e+06	1.50033e+06	1.735e+06	1.82197e+06	1.5719e+06	1.73048e+06	1.37545e+06	1.2687e+06	1.2175e+06	1.28323e+06	1.41372e+06	1.44754e+06	1.57549e+06	1.64942e+06	1.60801e+06	1.59109e+06	1.2746e+06	1.29012e+06	1.52787e+06	1.52381e+06	1.41759e+06	1.41566e+06	1.46573e+06
	Q8BG32	PSD11	26S proteasome non-ATPase regulatory subunit 11	Mus musculus	2.01388e+06	1.88787e+06	2.07777e+06	2.00653e+06	2.06274e+06	1.90291e+06	2.01815e+06	1.95449e+06	1.80851e+06	1.74811e+06	1.2441e+06	1.25065e+06	1.61812e+06	2.16783e+06	2.04065e+06	2.23642e+06	1.42368e+06	1.3038e+06	1.84118e+06	1.83067e+06	1.92506e+06	1.96161e+06	2.27686e+06	2.30708e+06	2.08312e+06	2.06985e+06	1.75094e+06	1.42992e+06	1.96839e+06	1.91738e+06	1.29781e+06	1.2256e+06	1.09469e+06	1.0777e+06	1.31725e+06	1.31577e+06	1.21014e+06	1.20323e+06	1.05138e+06	1.01054e+06	908858	891388	945622	951812	843456
	P10107	ANXA1	Annexin A1	Mus musculus	4.02804e+06	3.89486e+06	4.45599e+06	4.39211e+06	5.94557e+06	6.04066e+06	3.68965e+06	3.78619e+06	3.49812e+06	3.43306e+06	4.35496e+06	4.33327e+06	4.16419e+06	3.58967e+06	5.13982e+06	4.83712e+06	5.01641e+06	5.29161e+06	3.98558e+06	3.86144e+06	3.94485e+06	4.03108e+06	3.67716e+06	3.71199e+06	3.94552e+06	3.95263e+06	3.82018e+06	4.3163e+06	4.01127e+06	4.06507e+06	2.96895e+06	3.09433e+06	2.44375e+06	2.54711e+06	3.00861e+06	2.9227e+06	3.22608e+06	3.19364e+06	1.78019e+06	1.59656e+06	1.86855e+06	1.91892e+06	3.3218e+06	3.26361e+06	2.87471e+06
	Q9JMH6	TRXR1	Thioredoxin reductase 1, cytoplasmic	Mus musculus	4.74347e+06	5.42467e+06	5.10151e+06	5.51189e+06	3.43888e+06	3.02966e+06	5.02756e+06	4.7272e+06	4.24585e+06	3.7376e+06	3.03129e+06	3.75866e+06	3.25997e+06	3.57355e+06	3.12919e+06	4.86233e+06	1.625e+06	3.01702e+06	4.45461e+06	3.96675e+06	4.02946e+06	3.86183e+06	4.11682e+06	4.64208e+06	4.08228e+06	4.19737e+06	3.42471e+06	2.48975e+06	3.51471e+06	2.92439e+06	3.37065e+06	3.3802e+06	3.9871e+06	3.95636e+06	3.11682e+06	3.01716e+06	2.94912e+06	3.13779e+06	3.4691e+06	3.31963e+06	3.62753e+06	3.64001e+06	2.98229e+06	2.96948e+06	2.86109e+06
	O35286	DHX15	Pre-mRNA-splicing factor ATP-dependent RNA helicase DHX15	Mus musculus	304466	318966	356499	254010	334647	247161	373601	340516	382362	425681	283291	310030	254243	312118	206673	294878	299701	355554	328155	373392	308509	304184	316636	302008	208658	280375	371149	370979	254050	241490	290367	272391	278085	385510	308008	329228	424365	393746	308293	457880	331742	323332	238387	256528	282521
	Q9EPU0	RENT1	Regulator of nonsense transcripts 1	Mus musculus	498301	546317	515486	470626	271472	358801	383207	395560	449593	403307	415477	412836	250665	294491	361259	269951	305218	231288	372223	370442	336158	332630	450966	427110	337636	349131	330447	310423	353790	332189	298606	310572	395877	406953	358360	337779	373417	381000	379000	422577	386747	330989	302982	324910	315964
	P51881	ADT2	ADP/ATP translocase 2	Mus musculus	6.32641e+06	6.07346e+06	4.20546e+06	4.2241e+06	4.68732e+06	4.43989e+06	5.14393e+06	5.03808e+06	5.1089e+06	5.35914e+06	3.8964e+06	3.99769e+06	3.65705e+06	3.48992e+06	4.56202e+06	4.40644e+06	4.41173e+06	4.55413e+06	5.20551e+06	4.86095e+06	4.63287e+06	4.56124e+06	5.58947e+06	5.60279e+06	4.45513e+06	4.56324e+06	4.45703e+06	4.39346e+06	3.70617e+06	3.96385e+06	3.62258e+06	3.50396e+06	4.50312e+06	4.59724e+06	4.4687e+06	4.56911e+06	5.35826e+06	5.29579e+06	4.35052e+06	4.00534e+06	4.41366e+06	4.39861e+06	4.9657e+06	5.01312e+06	4.7695e+06
	F6ZDS4	TPR	Nucleoprotein TPR	Mus musculus	251241	142864	130272	143329	283029	155965	124643	126688	209666	167088	99573.9	227514	460064	376036	198536	246737	167510	167905	149850	149157	287647	226874	286371	333229	279725	216679	149272	152219	362372	378041	118092	355274	268979	344739	363926	291708	317761	219070	205927	203735	366175	202366	269034	255469	219524
	Q8BMK4	CKAP4	Cytoskeleton-associated protein 4	Mus musculus	344320	329944	316790	323623	528669	596147	389844	347289	338978	381245	434454	552926	710398	457087	510397	460436	617889	563064	493445	468291	422831	342958	310994	428446	513289	534189	426982	559046	619505	703262	460608	442417	363797	371900	245166	273875	299529	224063	290628	297755	316154	323781	408247	419969	366699
	Q8K2B3	SDHA	Succinate dehydrogenase [ubiquinone] flavoprotein subunit, mitochondrial	Mus musculus	694077	730328	864380	888911	549884	739587	600992	636206	615478	620515	818086	795190	803419	837182	937996	879330	871595	754319	847286	805519	669602	667164	642631	760909	548168	588991	688024	823906	712357	762096	1.11878e+06	1.14214e+06	1.32333e+06	1.32999e+06	1.36878e+06	1.37541e+06	1.34593e+06	1.31089e+06	978236	1.04406e+06	1.26724e+06	1.18918e+06	1.11457e+06	1.11809e+06	1.13699e+06
	P70398	USP9X	Probable ubiquitin carboxyl-terminal hydrolase FAF-X	Mus musculus	195105	134829	128254	147716	138237	139686	136073	202267	146875	159969	149273	172483	133279	193323	136502	109993	163145	216566	186199	121626	177127	134284	132132	189355	175283	176348	110183	131889	126816	115392	254378	295680	274578	268022	224527	242893	208469	248834	379071	309479	328843	300836	173153	181160	207361
	Q61316	HSP74	Heat shock 70 kDa protein 4	Mus musculus	1.2131e+06	1.19979e+06	1.16626e+06	1.06776e+06	972355	946042	1.01345e+06	1.05096e+06	1.07883e+06	1.19151e+06	978457	1.05115e+06	1.0225e+06	1.08841e+06	1.1031e+06	1.02202e+06	887023	927504	1.14695e+06	1.21716e+06	954570	1.06592e+06	1.24493e+06	1.24067e+06	997776	1.02281e+06	1.0379e+06	1.08874e+06	1.05383e+06	1.07416e+06	1.46752e+06	1.36333e+06	1.49664e+06	1.44766e+06	1.4199e+06	1.4611e+06	1.28242e+06	1.27151e+06	1.38311e+06	1.40658e+06	1.40182e+06	1.4684e+06	1.18527e+06	1.17313e+06	1.17149e+06
	Q9D0R2	SYTC	Threonine--tRNA ligase 1, cytoplasmic	Mus musculus	585473	769757	899101	799333	771867	749350	558605	742141	802811	819914	570886	550068	650741	714628	575475	551688	519791	343435	666420	719754	599222	579194	828955	796100	539923	581405	599363	442431	716624	693154	641691	498354	546807	568831	578406	545374	541052	534099	584062	444693	561018	548964	496655	481214	440391
	Q8R1A4	DOCK7	Dedicator of cytokinesis protein 7	Mus musculus	298861	371003	331579	343169	146368	197225	421320	390048	422888	420542	201504	208731	195757	166359	293757	237507	191009	225264	216526	288182	291272	264628	370957	398400	300638	239473	242140	263413	240217	226870	376189	347127	362944	338098	312794	288525	287156	257392	386726	356605	395682	413758	287147	287233	268570
	Q922B2	SYDC	Aspartate--tRNA ligase, cytoplasmic	Mus musculus	1.39569e+06	1.08358e+06	1.2539e+06	1.20567e+06	1.03347e+06	715709	1.21243e+06	1.21139e+06	1.19968e+06	1.27958e+06	1.91883e+06	1.8363e+06	822939	1.5092e+06	987391	956979	1.65991e+06	650568	752866	1.21197e+06	948677	1.01821e+06	1.11627e+06	1.37557e+06	1.17162e+06	1.32773e+06	827580	1.54048e+06	948411	985960	974851	960866	1.12524e+06	1.14523e+06	1.07227e+06	1.06091e+06	1.1587e+06	1.09151e+06	1.14117e+06	1.14001e+06	1.19979e+06	1.8209e+06	979133	918255	1.06954e+06
	P61979	HNRPK	Heterogeneous nuclear ribonucleoprotein K	Mus musculus	3.35667e+06	3.25306e+06	3.13503e+06	3.12572e+06	2.05943e+06	1.86448e+06	2.73572e+06	2.67156e+06	2.75421e+06	2.70229e+06	950473	880338	1.13156e+06	1.72758e+06	1.31013e+06	2.05103e+06	1.65213e+06	1.87751e+06	3.0748e+06	2.87635e+06	2.82047e+06	2.75364e+06	2.63341e+06	2.53448e+06	2.7371e+06	2.68918e+06	2.78463e+06	1.91781e+06	1.76036e+06	1.5732e+06	1.26507e+06	1.22792e+06	1.20015e+06	1.15689e+06	1.43838e+06	1.5225e+06	1.70176e+06	1.5605e+06	1.00326e+06	1.04461e+06	1.17923e+06	1.19388e+06	943293	918164	782547
	Q9D5V5	CUL5	Cullin-5	Mus musculus	342925	307424	293998	321199	178962	238296	216604	247810	303064	273191	299371	324029	406613	367237	272335	336141	291985	355001	298218	348835	327285	333904	223842	357065	297762	345421	308936	305265	263523	306707	580609	576481	413255	614109	383167	384345	315463	379567	583565	592300	367114	663246	499661	364506	484452
	P80316	TCPE	T-complex protein 1 subunit epsilon	Mus musculus	664259	691966	658214	640737	715235	690207	728501	709235	696637	722661	570331	676757	946212	760353	568299	630711	661297	727825	606619	612173	592756	581857	696667	740049	660991	651114	513902	581725	610140	636792	447925	445401	622195	631337	692211	654818	823203	819024	652248	469668	480128	471058	697090	691332	624150
	Q3U7R1	ESYT1	Extended synaptotagmin-1	Mus musculus	481542	506711	455156	496694	294708	282458	492757	434517	484555	430305	305007	362988	359215	345490	329155	402406	236688	272777	356770	365590	386319	328891	390406	498025	450094	346298	276255	242969	412524	282535	1.10528e+06	1.07972e+06	1.1404e+06	1.01202e+06	706561	723868	681975	709903	1.27982e+06	949332	1.08061e+06	790643	657557	647553	760275
	Q6GQT9	NOMO1	Nodal modulator 1	Mus musculus	345725	429975	386391	392484	459456	431013	392854	447924	400228	349590	468702	467115	417674	343083	435001	407093	521137	506714	370449	386030	373154	398062	387660	388689	390089	387704	352999	479773	364844	388490	722983	782805	908097	849345	758271	744416	756720	849692	766728	758176	766599	847211	639773	722697	739894
	P05201	AATC	Aspartate aminotransferase, cytoplasmic	Mus musculus	995368	1.12801e+06	1.07318e+06	1.20295e+06	1.10252e+06	1.09144e+06	958783	766637	896156	830242	1.11312e+06	1.18657e+06	1.26566e+06	788693	1.20643e+06	1.21257e+06	1.09337e+06	1.04458e+06	1.14699e+06	1.08084e+06	1.17934e+06	1.08363e+06	1.12704e+06	952497	1.25344e+06	1.07965e+06	1.14045e+06	1.23888e+06	1.17807e+06	1.20082e+06	1.27451e+06	1.2682e+06	1.32883e+06	1.41346e+06	1.07378e+06	1.10493e+06	1.1956e+06	1.17891e+06	1.09454e+06	1.11493e+06	1.10395e+06	1.15117e+06	1.31901e+06	1.31074e+06	1.32058e+06
	Q8BMJ2	SYLC	Leucine--tRNA ligase, cytoplasmic	Mus musculus	187095	166918	173139	220779	434568	389843	175443	161787	150007	195588	275667	135725	326571	177289	127468	124348	180809	133542	168455	126853	116780	207948	177878	191103	205829	164844	145019	137505	125990	200639	240387	289364	336358	327182	201275	259592	264784	278084	261687	281176	231526	273949	198762	174559	158551
	P48036	ANXA5	Annexin A5	Mus musculus	264499	203307	123679	178874	195545	160720	155551	135661	192299	217093	98016.4	49025.5	313412	267609	167199	147192	174334	130554	316266	213563	277888	274134	150242	116088	357715	277325	169783	149628	191817	231935	592707	551292	423931	392536	484240	492521	371391	383937	428265	375406	370884	402595	476995	512484	445125
	P09405	NUCL	Nucleolin	Mus musculus	1.69133e+06	1.69865e+06	1.73346e+06	1.88702e+06	1.80016e+06	1.8134e+06	1.40542e+06	1.45572e+06	1.48821e+06	1.37358e+06	1.71417e+06	1.73532e+06	1.6729e+06	1.65799e+06	1.67945e+06	1.47957e+06	1.87347e+06	1.56899e+06	1.90006e+06	1.70624e+06	1.2399e+06	1.18202e+06	1.54873e+06	1.39582e+06	1.23797e+06	1.2495e+06	1.71677e+06	1.58375e+06	1.83867e+06	1.77053e+06	956667	961294	804132	889059	1.06198e+06	1.04117e+06	1.03529e+06	1.0028e+06	863751	848525	924376	1.09021e+06	831345	768108	799336
	Q8CGK3	LONM	Lon protease homolog, mitochondrial	Mus musculus	763335	703229	571415	415474	655811	639448	561231	750514	684245	659351	465374	474750	548352	442901	420511	394623	524771	480291	473560	502480	534050	551895	487766	407473	536037	476170	280985	470173	454775	481163	1.14852e+06	741518	1.15878e+06	1.2295e+06	581775	585549	616315	605007	669265	1.10782e+06	647864	694336	513480	516778	620263
	P67778	PHB	Prohibitin	Mus musculus	2.39233e+06	2.22833e+06	2.21612e+06	2.17309e+06	2.7726e+06	2.74735e+06	2.14782e+06	2.04221e+06	2.54657e+06	2.51095e+06	1.80273e+06	1.77063e+06	1.48577e+06	1.64106e+06	2.1294e+06	1.92429e+06	2.18898e+06	2.12483e+06	1.93627e+06	1.98443e+06	2.2332e+06	2.25271e+06	2.03854e+06	1.89638e+06	2.29447e+06	2.19334e+06	2.642e+06	2.49904e+06	2.03853e+06	1.898e+06	2.34865e+06	2.29088e+06	2.32038e+06	2.4338e+06	2.39752e+06	2.33751e+06	2.60955e+06	2.54933e+06	2.16765e+06	2.28831e+06	2.21949e+06	2.29951e+06	1.92653e+06	1.94741e+06	1.90053e+06
	Q9QZE5	COPG1	Coatomer subunit gamma-1	Mus musculus	375649	359306	403795	399123	400005	423236	445233	404979	414335	443686	444976	436308	433813	479284	466800	428798	404692	422512	388581	421519	352871	403833	413281	404333	441528	426790	427912	426597	450475	451443	592224	605637	618700	603800	571861	594685	500830	555264	645290	557114	570314	563833	457292	422279	514457
	P62908	RS3	40S ribosomal protein S3	Mus musculus	3.6784e+06	3.81997e+06	2.54352e+06	2.51075e+06	3.1307e+06	2.51007e+06	2.93078e+06	3.01315e+06	3.20404e+06	3.50051e+06	3.60924e+06	3.57138e+06	3.40001e+06	2.88484e+06	2.92299e+06	2.86235e+06	3.49673e+06	3.88485e+06	3.29515e+06	3.55706e+06	3.03584e+06	3.13341e+06	2.85727e+06	2.8462e+06	2.81034e+06	2.7641e+06	3.34016e+06	3.45675e+06	2.76678e+06	2.9487e+06	1.72517e+06	1.72476e+06	1.67734e+06	1.71417e+06	1.62897e+06	1.73532e+06	2.23163e+06	2.19338e+06	1.63081e+06	1.62978e+06	1.75986e+06	1.82215e+06	2.53076e+06	2.56932e+06	1.89361e+06
	P62814	VATB2	V-type proton ATPase subunit B, brain isoform	Mus musculus	409698	404624	681753	515420	384352	411488	628853	334931	590107	393427	528401	509779	371106	615087	490161	558657	440636	432514	389423	397911	534885	486830	549331	365539	457820	485928	428267	436884	358313	527810	1.12624e+06	1.08285e+06	1.07148e+06	1.15381e+06	865082	917564	825406	823633	877314	831393	823750	791500	697879	670836	759228
	O35129	PHB2	Prohibitin-2	Mus musculus	1.69912e+06	1.50077e+06	1.68036e+06	1.52642e+06	1.47834e+06	1.39684e+06	1.65374e+06	1.52651e+06	1.5704e+06	1.77941e+06	914555	899933	848711	1.42018e+06	1.44368e+06	1.41621e+06	1.10049e+06	784352	1.28344e+06	1.50738e+06	1.46416e+06	1.49781e+06	1.57535e+06	1.48931e+06	1.49405e+06	1.46538e+06	1.54501e+06	1.16056e+06	1.25037e+06	1.17213e+06	1.14335e+06	1.13413e+06	1.33538e+06	1.30116e+06	1.33814e+06	1.41576e+06	1.50432e+06	1.51396e+06	1.3605e+06	1.36455e+06	1.41285e+06	1.3922e+06	1.20522e+06	1.18641e+06	1.18642e+06
	Q8VDJ3	VIGLN	Vigilin	Mus musculus	415093	426391	503319	463380	316518	320010	495930	512850	578876	462147	610791	597357	499846	410941	436765	412162	533638	541272	420908	411727	391752	430316	608172	461579	432025	431520	529476	478781	451108	447216	367036	447219	446965	424892	251067	263180	299704	283601	470535	459362	368711	400232	360265	342756	342523
	Q8BHG1	NRDC	Nardilysin	Mus musculus	163634	192797	330222	303389	238560	147881	286619	304619	277318	248403	188402	195502	168161	260066	176048	289589	216400	187240	235300	150111	233773	271766	187086	295946	290374	188784	222691	212903	285973	241702	329047	323390	319981	347583	298937	256137	331810	324521	317286	307829	276299	287038	218575	222403	211125
	Q9CZU6	CISY	Citrate synthase, mitochondrial	Mus musculus	1.31653e+06	1.26222e+06	1.18653e+06	1.88556e+06	1.26408e+06	2.39174e+06	1.08287e+06	1.02864e+06	1.45524e+06	2.18273e+06	734279	891013	1.95263e+06	1.53138e+06	2.10865e+06	1.02727e+06	1.29332e+06	1.11913e+06	1.14305e+06	1.48898e+06	1.33106e+06	1.47002e+06	1.21916e+06	1.05417e+06	1.52468e+06	1.33801e+06	1.29275e+06	1.36278e+06	1.25683e+06	1.06312e+06	1.49404e+06	2.4443e+06	1.3649e+06	1.24204e+06	1.26676e+06	1.13201e+06	2.25711e+06	2.16426e+06	1.97884e+06	1.85361e+06	963643	1.85576e+06	2.54151e+06	1.49242e+06	1.54112e+06
	Q99JY0	ECHB	Trifunctional enzyme subunit beta, mitochondrial	Mus musculus	2.63516e+06	2.55755e+06	2.05598e+06	2.17625e+06	3.16805e+06	3.10797e+06	2.09928e+06	2.17538e+06	2.55651e+06	2.53329e+06	1.96233e+06	1.94953e+06	1.76126e+06	1.25543e+06	2.11739e+06	1.39529e+06	2.01021e+06	2.02047e+06	1.94365e+06	1.94398e+06	2.28429e+06	2.16323e+06	1.9689e+06	2.09273e+06	1.97088e+06	2.04632e+06	2.22261e+06	3.43947e+06	2.35609e+06	2.37257e+06	4.86792e+06	4.9732e+06	5.56227e+06	5.74838e+06	5.85042e+06	5.90916e+06	5.91058e+06	6.0232e+06	5.65054e+06	5.63678e+06	5.9407e+06	6.04148e+06	4.60506e+06	4.5598e+06	4.89882e+06
	P08249	MDHM	Malate dehydrogenase, mitochondrial	Mus musculus	3.58595e+06	3.48663e+06	2.66489e+06	2.79516e+06	3.93082e+06	3.69769e+06	3.32315e+06	2.67842e+06	2.51196e+06	2.99902e+06	3.16712e+06	2.95791e+06	2.32852e+06	3.61295e+06	3.32426e+06	4.08833e+06	2.20179e+06	2.35352e+06	3.44697e+06	3.29697e+06	3.58971e+06	3.54641e+06	3.34497e+06	3.46901e+06	3.30262e+06	2.88204e+06	2.67025e+06	1.97002e+06	3.49493e+06	3.29603e+06	4.07055e+06	3.67107e+06	3.78167e+06	3.80931e+06	3.97642e+06	3.99264e+06	3.69242e+06	3.6643e+06	3.17232e+06	3.36289e+06	3.35666e+06	3.73035e+06	3.50971e+06	3.53368e+06	3.26444e+06
	P05202	AATM	Aspartate aminotransferase, mitochondrial	Mus musculus	2.1448e+06	2.19349e+06	1.65731e+06	1.73106e+06	2.45084e+06	2.53884e+06	1.68179e+06	1.77126e+06	1.81757e+06	2.14999e+06	1.68105e+06	1.52086e+06	1.9847e+06	2.21049e+06	1.93049e+06	1.93731e+06	2.20709e+06	1.8526e+06	2.00518e+06	2.12483e+06	1.71422e+06	1.9193e+06	1.47515e+06	1.56823e+06	1.81004e+06	1.66347e+06	2.07315e+06	1.84779e+06	1.99973e+06	1.91888e+06	2.56428e+06	2.63717e+06	2.58673e+06	2.5092e+06	2.91274e+06	3.23006e+06	2.80798e+06	2.79448e+06	2.19638e+06	2.25924e+06	2.25471e+06	2.31132e+06	2.37683e+06	2.37138e+06	2.44888e+06
	P70336	ROCK2	Rho-associated protein kinase 2	Mus musculus	172890	218576	238748	250291	237856	216706	201968	158260	190015	234028	153578	144359	139348	282430	247872	217694	286908	167144	222838	263904	226472	238166	280146	289147	230271	256212	259590	243549	251113	252978	326520	384703	312732	278745	405866	484088	395423	410660	343119	345125	387968	342003	330810	335592	367877
	Q8CIB5	FERM2	Fermitin family homolog 2	Mus musculus	177767	185263	120422	150208	191779	199338	149596	124921	133477	125687	205706	178986	158970	156226	226143	199137	219415	196449	181023	157758	145278	167047	159875	151368	116059	142252	176689	230172	114216	106319	193449	219967	221224	235689	200776	247006	278288	296180	159210	194594	223134	222411	220614	224650	238863
	Q9DBJ1	PGAM1	Phosphoglycerate mutase 1	Mus musculus	1.1722e+06	1.20217e+06	969839	960503	866047	875753	1.14461e+06	1.19606e+06	1.02051e+06	1.15102e+06	1.4789e+06	1.40413e+06	1.29314e+06	1.16783e+06	1.72167e+06	1.62989e+06	1.86803e+06	1.77726e+06	1.3449e+06	1.51566e+06	1.22026e+06	1.31983e+06	908351	942741	1.28644e+06	1.20921e+06	1.11256e+06	1.19567e+06	1.23719e+06	1.26792e+06	785194	785218	721761	753284	532474	602836	834268	815270	576307	535432	688177	702156	913378	940487	743081
	Q8VEK3	HNRPU	Heterogeneous nuclear ribonucleoprotein U	Mus musculus	864200	873398	1.00646e+06	965434	803809	773317	813488	791109	803152	820015	392098	400412	445532	543190	524418	505569	470481	500543	585735	574391	693656	685972	941548	936941	719034	685137	796482	700503	599141	637397	791314	596636	492005	506164	767416	649324	577886	661266	366329	468946	638866	565498	463047	442206	489746
	Q99K51	PLST	Plastin-3	Mus musculus	544903	493885	471087	460603	454780	437334	426003	445514	460604	473709	254859	310745	410168	550617	354389	382604	450624	385419	449717	469633	476148	462136	524987	523706	529267	522398	457824	412895	437295	353090	414597	397915	374094	348982	492471	474330	490813	462266	261128	327545	279523	255369	500616	517950	526656
	P47856	GFPT1	Glutamine--fructose-6-phosphate aminotransferase [isomerizing] 1	Mus musculus	236917	295168	360935	357421	188036	262983	337533	321632	315102	321633	188765	213280	257834	533417	303439	393317	160624	214810	357585	397009	342268	357460	317410	438464	373785	406162	324859	311616	357535	285238	588506	532655	439446	580012	317336	333961	409555	371778	607675	621509	539127	401437	372829	412743	284077
	P24547	IMDH2	Inosine-5'-monophosphate dehydrogenase 2	Mus musculus	423312	423803	517233	484544	528500	518370	460283	490682	438095	489019	435186	423441	471344	490497	522994	491321	553459	473310	438067	474914	397408	399950	445640	431853	425453	428057	379167	376139	440201	415298	207349	211737	202032	182722	222913	241524	268526	265184	205054	219145	208766	232187	235192	223833	262244
	Q9CQN1	TRAP1	Heat shock protein 75 kDa, mitochondrial	Mus musculus	546281	512493	640290	521036	692028	684801	671208	610252	544203	572041	714504	686069	860898	701470	527784	446777	446194	449885	461019	457132	378521	424459	474198	488326	440091	415322	406507	424082	512735	455384	970093	980236	894888	901976	909947	960908	867888	861420	686996	686172	771552	786113	864008	841192	954544
	Q9CZN7	GLYM	Serine hydroxymethyltransferase, mitochondrial	Mus musculus	1.54369e+06	1.61018e+06	1.70086e+06	1.67991e+06	2.13208e+06	2.11169e+06	1.27084e+06	1.29383e+06	1.30508e+06	1.32985e+06	1.32796e+06	1.33e+06	1.31187e+06	1.43579e+06	1.42601e+06	1.45417e+06	1.48257e+06	1.42174e+06	1.38587e+06	1.40858e+06	1.23848e+06	1.28686e+06	1.3721e+06	1.44418e+06	1.20473e+06	1.22413e+06	1.56118e+06	1.46353e+06	1.46502e+06	1.39019e+06	1.42053e+06	1.47198e+06	1.42024e+06	1.47475e+06	1.58104e+06	1.61436e+06	1.60996e+06	1.60987e+06	1.22035e+06	1.19556e+06	1.15883e+06	1.2011e+06	1.11106e+06	1.07787e+06	1.18356e+06
	Q9R0E2	PLOD1	Procollagen-lysine,2-oxoglutarate 5-dioxygenase 1	Mus musculus	683278	660445	768915	780325	843320	934774	718067	691885	600723	697911	1.15772e+06	1.18087e+06	1.11716e+06	1.04727e+06	833707	667407	713725	674913	722469	694857	572384	591117	792609	989456	596909	592282	573773	642361	766222	763136	1.10822e+06	1.28931e+06	1.14712e+06	1.09939e+06	1.63051e+06	1.91406e+06	1.62735e+06	1.7377e+06	1.37366e+06	1.35084e+06	1.30468e+06	1.27254e+06	1.42551e+06	1.43816e+06	1.80603e+06
	P47857	PFKAM	ATP-dependent 6-phosphofructokinase, muscle type	Mus musculus	446031	645651	496281	574030	400211	392920	477839	606315	549124	568518	528867	642441	665910	455600	589170	585246	287531	672149	416115	625510	560716	514269	556670	584553	305133	519217	521985	545993	465854	332242	3.0684e+06	650920	3.57528e+06	3.77347e+06	3.05757e+06	3.3459e+06	2.55965e+06	2.51391e+06	687594	610776	3.84961e+06	3.99787e+06	2.12353e+06	540186	2.59583e+06
	P62702	RS4X	40S ribosomal protein S4, X isoform	Mus musculus	1.65141e+06	1.68919e+06	1.68003e+06	1.53309e+06	1.83051e+06	1.78455e+06	1.78565e+06	1.64712e+06	1.72694e+06	1.89105e+06	1.53212e+06	1.4083e+06	1.36431e+06	1.41327e+06	1.75721e+06	1.56562e+06	1.87866e+06	1.89911e+06	1.43397e+06	1.5205e+06	1.77169e+06	1.89284e+06	1.68086e+06	1.52776e+06	1.49615e+06	1.42685e+06	1.91586e+06	1.8602e+06	1.69441e+06	1.69568e+06	851611	932988	963008	1.00103e+06	883007	1.02261e+06	1.24957e+06	1.24477e+06	1.09291e+06	1.15785e+06	1.21536e+06	1.09189e+06	1.10192e+06	1.09449e+06	902300
	Q8BWT1	THIM	3-ketoacyl-CoA thiolase, mitochondrial	Mus musculus	1.53889e+06	1.71563e+06	1.96556e+06	2.06091e+06	753344	817352	1.61766e+06	1.70187e+06	1.90776e+06	1.79932e+06	1.71651e+06	1.86866e+06	1.42585e+06	1.18311e+06	1.19209e+06	1.23381e+06	1.21593e+06	966408	1.26027e+06	1.19447e+06	1.52141e+06	1.44988e+06	1.0183e+06	1.09213e+06	1.26627e+06	1.2714e+06	1.34575e+06	1.51875e+06	1.09092e+06	1.07944e+06	2.31747e+06	2.36477e+06	2.36331e+06	2.50933e+06	1.22442e+06	1.30012e+06	1.43879e+06	1.39303e+06	2.12712e+06	2.1962e+06	2.74667e+06	2.75832e+06	2.84486e+06	2.81886e+06	2.53922e+06
	O88342	WDR1	WD repeat-containing protein 1	Mus musculus	605764	623490	569830	608815	518774	580598	688538	684893	604118	628341	579489	504723	515163	503980	823798	752607	728011	753934	744705	815284	564005	554109	728407	705461	638273	636378	466648	446875	629003	657646	633559	616877	738347	635832	719991	763164	823325	754176	1.01746e+06	1.05195e+06	599765	678845	434310	447308	406021
	Q99JI4	PSMD6	26S proteasome non-ATPase regulatory subunit 6	Mus musculus	448520	243460	234155	195684	222738	233143	186849	482607	431044	121754	199216	253802	113051	87539.2	245051	252770	437448	189809	211676	200396	254057	255781	191365	222985	146374	234625	281385	279785	211454	193011	178356	183036	189800	212481	270014	274744	258129	261493	162206	146225	170205	184901	175822	155347	178294
	Q9D8E6	RL4	60S ribosomal protein L4	Mus musculus	1.87e+06	1.7619e+06	2.09766e+06	2.01645e+06	1.24573e+06	1.16997e+06	1.58404e+06	1.58784e+06	1.83567e+06	1.83498e+06	747067	756186	798629	946957	1.02354e+06	925991	1.27358e+06	1.08022e+06	991493	1.06785e+06	1.30019e+06	1.27257e+06	1.19481e+06	1.09551e+06	1.21885e+06	1.19899e+06	2.11418e+06	1.87531e+06	1.32033e+06	1.15451e+06	820199	801551	737519	772785	815458	814036	935514	923040	735152	715254	902546	911839	982861	1.00816e+06	763867
	A2AGT5	CKAP5	Cytoskeleton-associated protein 5	Mus musculus	238217	242281	253015	214199	207618	216997	230080	274992	212437	249605	204248	201595	227910	215861	231450	222033	216332	253135	207599	222875	222645	156005	205629	253578	210892	210148	188258	203287	236459	237575	168742	158922	161177	164286	147746	155494	146656	118914	159327	145878	166489	141782	134901	131240	122408
	O08917	FLOT1	Flotillin-1	Mus musculus	63002.6	69309.4	77130.5	83538.5	65929.4	75335.4	64542.3	95594.1	89646.4	73994.5	99973.5	119789	93183.2	77378.9	83284.7	84808.3	103773	144964	90145	88235	76565.7	73609.6	80934.3	95745.5	82627.3	81451.8	80146.5	83721.2	83364.9	81036.8	159149	190039	184653	162799	172571	148141	120895	164751	167306	163133	177557	175070	151408	150434	158031
	P35700	PRDX1	Peroxiredoxin-1	Mus musculus	4.79605e+06	5.16327e+06	4.25472e+06	4.26738e+06	5.21409e+06	5.39532e+06	3.97264e+06	4.11426e+06	4.49723e+06	4.38196e+06	4.00734e+06	3.74495e+06	4.90648e+06	3.47904e+06	5.14376e+06	5.05251e+06	8.6513e+06	8.43926e+06	6.05027e+06	6.06073e+06	6.55777e+06	6.30913e+06	4.30654e+06	4.45115e+06	5.15888e+06	5.24933e+06	4.80632e+06	5.74325e+06	4.45813e+06	4.6118e+06	3.06103e+06	3.26736e+06	3.54341e+06	3.67859e+06	4.04964e+06	4.25454e+06	5.20924e+06	4.80008e+06	3.1523e+06	3.17097e+06	3.62041e+06	4.08159e+06	4.74391e+06	4.65631e+06	4.38266e+06
	Q6NZJ6	IF4G1	Eukaryotic translation initiation factor 4 gamma 1	Mus musculus	588114	556950	446580	428442	629995	606103	332182	359407	417991	411979	363912	362015	277352	324782	389630	276324	575486	499156	390248	392835	348123	356881	362450	351888	349016	422762	370525	430663	483009	607049	150375	200317	143205	205297	124741	380105	346482	377080	90337.3	106653	121405	181385	91892	106134	118320
	Q9DCN2	NB5R3	NADH-cytochrome b5 reductase 3	Mus musculus	1.67871e+06	1.83709e+06	1.86989e+06	1.92204e+06	1.4195e+06	1.37896e+06	2.19462e+06	2.15469e+06	1.93693e+06	1.95829e+06	1.17908e+06	1.23527e+06	1.22499e+06	1.60177e+06	1.89759e+06	2.42732e+06	1.21851e+06	1.20821e+06	1.83356e+06	1.86127e+06	1.7668e+06	1.7758e+06	1.67438e+06	1.73071e+06	1.96761e+06	1.98773e+06	2.04412e+06	1.54324e+06	1.4257e+06	1.39607e+06	1.78512e+06	1.98716e+06	2.20548e+06	2.20548e+06	2.04153e+06	2.08844e+06	2.30418e+06	1.90887e+06	1.76943e+06	1.39888e+06	1.96848e+06	1.91111e+06	2.0374e+06	1.98591e+06	1.78096e+06
	P14873	MAP1B	Microtubule-associated protein 1B	Mus musculus	572129	585664	670840	661207	345030	304381	573914	604407	492775	571277	325477	320422	347814	548969	522303	532747	360261	393344	521067	572883	513559	525790	558888	596960	537636	564233	584918	489685	518606	492225	522041	498696	576586	588744	362338	501802	411342	411036	452008	496890	407425	434241	360677	349193	332591
	P14148	RL7	60S ribosomal protein L7	Mus musculus	2.20844e+06	2.24598e+06	2.27384e+06	3.42018e+06	3.78536e+06	3.99188e+06	2.33839e+06	2.38872e+06	3.47187e+06	3.15743e+06	3.3751e+06	3.89177e+06	2.7482e+06	1.58704e+06	3.29603e+06	3.7717e+06	4.59015e+06	2.40632e+06	2.90702e+06	2.10946e+06	1.92648e+06	2.12244e+06	3.28816e+06	3.24474e+06	1.62977e+06	1.63464e+06	4.27564e+06	4.55575e+06	3.46807e+06	2.9422e+06	2.10843e+06	1.89688e+06	2.08144e+06	2.05154e+06	3.2102e+06	1.75338e+06	1.89065e+06	1.83848e+06	2.30307e+06	2.27414e+06	2.12446e+06	2.16866e+06	1.71464e+06	1.67494e+06	1.95058e+06
	P30416	FKBP4	Peptidyl-prolyl cis-trans isomerase FKBP4	Mus musculus	596752	291004	747240	288201	348814	357498	287408	303558	307372	314768	192018	228855	336072	305118	332946	318951	377488	503846	343274	318331	278498	601817	387455	333086	320756	331075	524551	551117	420672	409890	267801	289085	324744	349636	332070	338294	359192	343590	126169	185187	222401	205194	345420	358779	305129
	A2A4P0	DHX8	ATP-dependent RNA helicase DHX8	Mus musculus	334456	345589	383480	385086	582720	605400	407761	515851	515938	546742	254173	305368	199789	182778	263766	293206	222080	336479	249872	297185	348883	300756	330149	333719	189019	278670	309255	306132	308590	317007	186539	209767	251677	229416	539367	560783	507387	508616	346647	357078	284867	357632	196448	197828	232750
	Q9Z1Z0	USO1	General vesicular transport factor p115	Mus musculus	541313	494666	557453	530275	405812	418034	536116	545951	534710	513689	657412	685822	624488	622843	398562	464211	482340	627320	562994	499860	556232	527355	595880	599610	657571	617248	517822	480892	487688	481451	1.0344e+06	1.11829e+06	1.0269e+06	1.04614e+06	758148	753345	715657	726876	1.15106e+06	1.14329e+06	1.07408e+06	1.06518e+06	683151	651872	799161
	Q6PB66	LPPRC	Leucine-rich PPR motif-containing protein, mitochondrial	Mus musculus	809953	885026	734987	673832	623536	613259	639223	621725	683867	719306	481328	531533	579766	552505	490594	444788	524747	540003	578154	594933	662120	690360	726895	663501	763289	707450	534314	526469	609464	584887	1.74535e+06	1.64259e+06	1.60858e+06	1.59537e+06	1.32337e+06	1.31467e+06	1.22533e+06	1.1956e+06	1.25631e+06	1.25087e+06	1.35063e+06	1.31822e+06	1.06531e+06	1.09403e+06	1.11537e+06
	Q6ZQ08	CNOT1	CCR4-NOT transcription complex subunit 1	Mus musculus	91429.3	114164	98436.9	83935.2	52128.2	66112.8	93851.2	87162.5	104752	100795	80668.2	91068.3	94551	83100.1	49131.2	61566.3	88867.8	81291.3	134464	137949	74780.2	83677.8	89461	113142	103083	105436	108509	55915.1	96200.6	96431.3	95858.8	82192.1	115336	118821	60923.7	114790	61814.7	61721.4	76525.5	84681.9	75411.3	81148.1	63717.2	53031.4	62489.1
	Q8BMF4	ODP2	Dihydrolipoyllysine-residue acetyltransferase component of pyruvate dehydrogenase complex, mitochondrial	Mus musculus	875301	935593	968245	992294	569523	590154	805799	788294	830248	805720	721208	688219	633924	734641	747002	831027	778024	761465	781358	780792	815005	785532	827188	876851	749570	779953	776186	870306	660439	668438	1.64942e+06	1.71824e+06	1.8352e+06	1.91494e+06	1.01733e+06	1.07969e+06	1.20764e+06	1.13785e+06	1.58841e+06	1.64962e+06	1.58023e+06	1.57462e+06	1.21384e+06	1.17243e+06	1.27526e+06
	P50580	PA2G4	Proliferation-associated protein 2G4	Mus musculus	489259	500594	565015	589422	332187	393315	433709	463015	445559	413696	360970	311834	355157	393898	371756	510580	408334	286551	514976	471003	449272	421132	312796	435299	417501	455430	372492	469915	442879	417028	385975	406657	294663	421589	379481	361596	334035	332495	272174	368972	285544	289345	465055	403701	372444
	Q9WU78	PDC6I	Programmed cell death 6-interacting protein	Mus musculus	287044	300649	343684	340326	376834	379764	352473	401691	338962	351343	352969	281273	455061	390019	264119	277058	333512	448410	331576	329473	362363	313992	373199	411659	362738	359086	266532	270974	511168	392169	247867	292126	292156	380408	328665	349429	337218	317314	326228	252307	226352	331881	271854	224476	230542
	P60229	EIF3E	Eukaryotic translation initiation factor 3 subunit E	Mus musculus	210762	184091	238815	300114	161308	145135	182032	230667	183778	173601	116340	111394	294966	288957	125779	137622	168682	215143	232831	246665	227976	208756	127942	169723	216009	235336	188469	173881	176940	192783	158064	133304	216700	194602	151530	124776	225995	197978	88484.4	145418	195618	202028	179965	164179	174945
	P12970	RL7A	60S ribosomal protein L7a	Mus musculus	1.20555e+06	1.18056e+06	1.07571e+06	1.12262e+06	940139	893628	1.17331e+06	1.25912e+06	1.40131e+06	1.28904e+06	995074	972532	746209	761015	978350	1.09653e+06	1.06424e+06	1.08964e+06	799683	788309	919613	912151	996105	1.001e+06	825021	815139	1.44517e+06	1.4632e+06	898454	939809	434482	481494	507222	567379	441187	448966	550687	587235	554703	561419	570419	555451	640259	675162	487090
	Q71LX4	TLN2	Talin-2	Mus musculus	119669	138414	179595	138760	102131	108048	93265.3	154497	139002	107351	54546.2	124890	151908	123583	106574	103346	69442.9	226835	140308	126855	108877	124428	90176.7	106097	140130	135534	110661	87518.5	120826	127652	142009	146719	124956	102019	136119	124128	120829	88246	87036.1	96791.8	115710	171074	89848.5	182453	151237
	Q62465	VAT1	Synaptic vesicle membrane protein VAT-1 homolog	Mus musculus	1.12302e+06	1.15732e+06	1.39234e+06	1.30715e+06	1.57563e+06	1.62523e+06	1.71504e+06	1.79348e+06	1.48626e+06	1.73465e+06	1.41794e+06	1.48734e+06	1.32364e+06	1.34677e+06	1.82338e+06	1.68186e+06	1.36292e+06	1.29359e+06	1.3411e+06	1.35197e+06	1.54064e+06	1.43627e+06	1.29258e+06	1.3461e+06	1.44144e+06	1.50355e+06	1.5546e+06	1.54301e+06	1.39056e+06	1.28249e+06	1.0747e+06	1.10116e+06	1.24809e+06	1.09906e+06	1.56476e+06	1.50954e+06	1.45682e+06	1.4757e+06	1.80566e+06	1.65394e+06	1.5253e+06	1.54636e+06	1.33614e+06	1.33326e+06	1.31899e+06
	Q6PDI5	ECM29	Proteasome adapter and scaffold protein ECM29	Mus musculus	39797.2	83855.4	83192.9	73175.3	46328.4	70892.3	91142.5	62100.3	21766.3	70178.3	68079.5	44750.9	154365	127813	43791.2	55956.2	40917.3	54646.4	62432.9	71617.5	39578.2	47456.6	35971.6	79089.4	91705.3	97673.5	42552.1	41905.5	114040	103333	133574	112472	94498.8	136384	150080	169277	127544	108945	141032	74833.6	137165	185972	79435	86824.5	65790.7
	Q91YR7	PRP6	Pre-mRNA-processing factor 6	Mus musculus	116983	117443	123555	131617	205637	215151	137321	137708	146888	134773	170328	143224	161632	96588.5	108936	144693	173576	140576	110155	102868	99761.6	130595	122391	127382	143797	108210	97608.2	117257	140216	158404	113729	124009	109050	139026	162566	177276	161827	167819	130227	145167	115981	109372	117388	111042	98059
	O88844	IDHC	Isocitrate dehydrogenase [NADP] cytoplasmic	Mus musculus	487476	446452	543286	501602	858249	833286	387817	409446	446331	433953	345173	429854	497997	415889	721399	591763	640327	649683	553642	561799	598682	660362	561307	592502	545011	524756	700279	649748	497823	763253	501425	574986	663620	712659	928736	768737	821401	808288	510602	459124	535583	470397	596749	504582	474361
	Q5SW19	CLU	Clustered mitochondria protein homolog	Mus musculus	90323.6	95320.5	141908	116731	63819.7	59217.3	69317.2	68509.2	65865.7	108402	189559	85197.8	65502.4	95301.8	81477.9	72015.6	99481.9	53299.7	69908.8	98032.4	60614.5	83944.8	961966	84079.9	955699	88548.5	79327.6	57279.7	95220.2	92090.1	98058.8	93313.4	103427	128910	65354.7	81769.2	79460	72926	254891	85705.6	67789.6	137758	74987.8	49635.3	77876
	P14869	RLA0	60S acidic ribosomal protein P0	Mus musculus	3.05231e+06	3.17823e+06	2.61687e+06	2.6796e+06	3.05032e+06	3.08538e+06	3.21451e+06	3.13409e+06	2.89923e+06	2.94662e+06	2.39582e+06	2.51407e+06	3.30739e+06	3.01606e+06	3.11174e+06	2.83309e+06	2.69235e+06	3.04951e+06	2.68046e+06	2.59874e+06	2.84682e+06	2.81188e+06	2.92475e+06	2.90307e+06	3.28156e+06	3.48264e+06	2.60196e+06	2.47587e+06	2.88133e+06	2.96219e+06	1.48846e+06	1.44927e+06	1.56077e+06	1.59387e+06	1.4852e+06	1.54419e+06	1.8317e+06	1.79021e+06	1.47695e+06	1.50583e+06	1.4745e+06	1.43145e+06	1.85957e+06	1.88992e+06	1.58518e+06
	Q7TMK9	HNRPQ	Heterogeneous nuclear ribonucleoprotein Q	Mus musculus	452638	393553	517405	409483	421960	423704	410235	440298	304542	314631	367186	400915	449176	481260	285097	320796	326524	364487	458655	383933	367084	330157	369050	323567	359358	403421	277417	305800	308725	366904	407766	411831	362822	376656	426202	463830	450124	453430	357263	395721	396943	364017	389665	376704	331028
	Q9CWJ9	PUR9	Bifunctional purine biosynthesis protein ATIC	Mus musculus	907489	919375	904024	876745	891418	897906	872810	897498	866329	828093	745637	743056	911148	871531	726279	724626	995616	914817	689823	866992	908498	861281	866011	787909	786833	863124	874395	862621	789609	795491	684837	717777	616343	681675	951727	911589	1.06381e+06	1.06959e+06	610786	610778	629836	721303	951700	920895	898939
	Q93092	TALDO	Transaldolase	Mus musculus	168357	187301	145949	155097	218452	223995	194568	204048	254333	205275	201901	185763	214526	191153	295082	306637	357365	361416	208427	246714	226958	226837	191793	198846	208730	215050	171170	203340	188178	230732	244904	246922	285778	286097	413692	460787	344669	339273	249470	258158	287883	275180	514478	517447	339214
	O08788	DCTN1	Dynactin subunit 1	Mus musculus	265128	343055	384440	473702	304902	204705	490259	481611	270404	198792	147934	148712	381804	465062	144783	153090	256389	412829	416759	437382	436783	338801	263027	428902	191139	259371	416719	412842	198969	225977	323652	598608	574319	305804	237173	442636	216880	227164	323510	334020	273918	330695	192816	228977	248704
	Q8BSY0	ASPH	Aspartyl/asparaginyl beta-hydroxylase	Mus musculus	769555	672951	721257	647290	388393	385776	646636	683871	700017	764893	778519	760710	775730	574205	425910	366736	624422	541149	439429	524960	550119	522790	445481	475188	505319	563616	467723	545514	419474	477468	1.77136e+06	1.73457e+06	1.71923e+06	1.82717e+06	876571	756769	993835	823354	2.04842e+06	2.07438e+06	2.04526e+06	2.11157e+06	1.20348e+06	1.21936e+06	1.38776e+06
	Q99JY9	ARP3	Actin-related protein 3	Mus musculus	405801	408212	501181	474375	421962	411381	383806	393493	442780	456203	240888	252417	402439	482798	572636	501221	424215	369184	462155	518617	506024	553091	481529	472705	473259	502832	445510	446193	558484	508228	573618	566349	608595	595328	782202	776710	625859	616752	548041	569701	559258	557264	441157	428999	439512
	P46978	STT3A	Dolichyl-diphosphooligosaccharide--protein glycosyltransferase subunit STT3A	Mus musculus	440569	440259	385571	339301	356509	378175	374290	374315	455464	517389	372132	368977	392750	348657	219474	229583	426512	518370	401948	424721	365114	338981	444072	386167	320605	279619	399659	400312	339478	388858	684835	710127	785125	765898	765523	716805	724424	809276	860123	887541	855138	820597	791323	807910	924259
	P49717	MCM4	DNA replication licensing factor MCM4	Mus musculus	306067	352656	348367	301205	407073	478075	307040	264436	270035	354065	403568	339080	372622	371962	203542	243048	215567	250210	251756	328802	246542	259250	302085	288826	275156	244801	270782	203016	302628	248782	158579	266080	174364	140513	219894	187871	183664	156288	198861	159700	178480	171914	114820	147750	108925
	O88569	ROA2	Heterogeneous nuclear ribonucleoproteins A2/B1	Mus musculus	814152	794690	883525	847405	789210	814287	755026	744888	942385	905442	958169	989993	785062	725180	711815	774172	920614	917734	884812	756460	674322	628493	737179	762592	692520	713958	840527	920673	836341	753703	530094	533090	504744	494640	614729	629065	563228	564873	758179	764009	875852	698872	412434	425423	401553
	Q60932	VDAC1	Voltage-dependent anion-selective channel protein 1	Mus musculus	1.00681e+06	1.06724e+06	731806	740303	809707	854372	846832	834585	943168	983301	706725	711465	885738	810466	718724	694000	1.01905e+06	1.01964e+06	944041	971497	735610	792597	800585	780600	715293	703175	803387	871398	737907	763016	1.16577e+06	1.18779e+06	1.3082e+06	1.36042e+06	1.43258e+06	1.41937e+06	1.628e+06	1.58491e+06	1.50152e+06	1.52417e+06	1.54228e+06	1.52792e+06	1.16314e+06	1.13514e+06	1.28975e+06
	Q9WVJ2	PSD13	26S proteasome non-ATPase regulatory subunit 13	Mus musculus	390344	416562	348176	332924	348331	363017	361639	364392	393345	383277	376072	373272	381317	336154	391509	365338	577968	556023	400889	396564	448076	436263	394637	356312	433403	435233	367220	260614	352389	357155	386626	411863	469775	480578	446466	478555	485246	488309	290173	429406	427632	397557	432555	465455	482865
	Q60634	FLOT2	Flotillin-2	Mus musculus	209582	174007	244355	221997	142010	155341	204875	228394	219086	198916	220958	173857	259493	216147	216228	286895	219302	236905	265367	255434	195361	210356	243236	196214	205163	269090	200596	163141	169686	146484	444764	466522	467958	480747	383582	342068	470485	409551	440316	461914	434554	489503	344464	367733	423803
	P58281	OPA1	Dynamin-like 120 kDa protein, mitochondrial	Mus musculus	216816	301141	376666	337635	324729	245603	225092	267609	255281	266408	228601	249927	317375	312316	263194	252286	230641	274714	300293	301318	246624	260739	270058	238980	273403	296364	278406	273052	260461	241571	379929	354288	347215	365276	323783	368510	394887	349849	354968	329493	395459	332519	258328	267609	299399
	Q61941	NNTM	NAD(P) transhydrogenase, mitochondrial	Mus musculus	266002	299274	305685	265485	282428	294176	299809	327404	256799	338874	229910	255376	231638	269753	351280	313231	280071	242666	245623	332822	252743	273633	302657	273163	257674	269035	260985	258440	303411	242516	752506	707621	840044	816157	564070	570534	657341	667261	715583	703916	710910	720222	547400	545881	583239
	Q9QXZ0	MACF1	Microtubule-actin cross-linking factor 1	Mus musculus	73724.6	109288	93980.6	93972	65655.2	62227.8	88977.9	84075.1	91335	73952.4	98886	67638.9	83989.8	100585	87353.5	81025.9	72284.1	74191.9	68473.2	88985.2	86352.4	74774	134469	87047.8	70625.9	63212.8	85890.4	76105	87172.6	91242	185103	175996	200540	233600	213132	209279	105066	99860.4	200830	222983	181200	190318	61132.4	56362.6	92623.8
	Q8CAQ8	MIC60	MICOS complex subunit Mic60	Mus musculus	1.00019e+06	992132	1.08213e+06	1.05947e+06	997427	1.02605e+06	983409	1.02073e+06	1.15189e+06	1.03219e+06	815702	793012	798274	736747	967938	919718	1.18871e+06	1.1514e+06	974936	987921	941656	785932	990564	916612	957399	974215	978331	997354	994135	1.0166e+06	1.521e+06	1.58548e+06	1.36512e+06	1.42178e+06	1.24346e+06	1.23993e+06	1.27864e+06	1.28532e+06	1.32927e+06	1.37075e+06	1.39934e+06	1.46236e+06	791935	785157	913484
	Q3UPL0	SC31A	Protein transport protein Sec31A	Mus musculus	600726	561767	610948	592909	556383	561483	526316	475914	662617	689573	715488	700655	674579	593377	659384	621679	884787	843357	740053	748149	713808	706624	761536	742343	645644	625758	703707	728114	655597	667271	1.14023e+06	1.13625e+06	1.1705e+06	1.10305e+06	1.01179e+06	1.02051e+06	926220	938971	1.09004e+06	1.04801e+06	1.14293e+06	1.11101e+06	886169	868301	997566
	Q99PU8	DHX30	ATP-dependent RNA helicase DHX30	Mus musculus	169977	152836	184545	178901	113255	126886	170697	184329	180564	185092	92889.1	109048	129651	174489	89588.5	101191	89947.9	114835	91278	106833	154037	95186.6	160659	154324	131971	130806	114488	106226	119560	120601	150872	142936	155096	155802	148854	149966	148286	148081	130174	132570	154603	153691	169514	168940	188070
	Q61699	HS105	Heat shock protein 105 kDa	Mus musculus	782000	661166	774528	727539	502520	467635	545788	603654	559842	534415	517229	537233	608057	694906	646071	662571	600082	515686	541123	558039	517224	528390	730806	704725	533213	608002	488211	484000	610036	584564	398725	464267	470291	420177	316332	355588	356122	342868	325952	353353	399169	320277	442585	423963	432838
	Q8K1M6	DNM1L	Dynamin-1-like protein	Mus musculus	605070	533975	572528	536571	507517	493151	558383	583488	541752	611089	411751	425576	471213	563784	531406	475030	512343	542324	553997	530649	560614	575927	621832	599081	599343	584595	549207	526318	505304	552163	593423	578096	602175	604079	502520	535815	541363	537438	507299	498097	507271	504068	461746	459372	426109
	P61222	ABCE1	ATP-binding cassette sub-family E member 1	Mus musculus	366585	363443	483513	563347	350499	246663	436557	484384	424159	407413	384217	494289	727849	730309	199466	440009	189637	390061	369116	335505	351168	334113	487037	458995	341774	269390	214623	216631	309013	289623	374761	275961	282473	268306	355482	358796	266480	263085	356384	246541	286806	295659	257258	235329	183561
	Q9D662	SC23B	Protein transport protein Sec23B	Mus musculus	198822	281530	274901	298747	251544	158663	364547	312585	336292	326885	262775	249147	282613	223202	268398	216563	196893	326378	270101	295804	227550	222366	360952	325522	258920	185144	244565	225459	226991	190885	296342	322337	422260	356708	352909	340003	224635	221178	422132	346376	267099	395629	197764	215267	242221
	O70133	DHX9	ATP-dependent RNA helicase A	Mus musculus	129232	144278	113408	149889	182709	219468	150042	77247.7	115852	114341	134017	138756	151129	183868	120358	99977.1	118595	109642	138336	108698	93760.9	127367	130722	159577	87183.1	135956	127126	140571	178234	156221	220163	255925	245413	285886	427809	464277	382622	442175	430898	366931	308124	315948	233276	197382	190847
	Q9D8W5	PSD12	26S proteasome non-ATPase regulatory subunit 12	Mus musculus	73310	97636.1	170753	102426	96356.4	127117	86861.6	83720.6	122766	134571	69605.6	75778.3	133233	143598	83183	116854	131386	98296.9	116191	135297	127837	201874	109525	92088.3	154840	132555	109801	143261	115179	171458	249748	224238	186992	198136	306773	269360	211245	215275	170404	161527	211812	196325	192736	196015	145515
	P14152	MDHC	Malate dehydrogenase, cytoplasmic	Mus musculus	3.84879e+06	4.15081e+06	2.1342e+06	2.15126e+06	2.87286e+06	3.01475e+06	2.52447e+06	2.54528e+06	2.83973e+06	2.68801e+06	3.83464e+06	3.87618e+06	4.22921e+06	3.15952e+06	2.84506e+06	2.86481e+06	4.96626e+06	5.33776e+06	3.88794e+06	3.76947e+06	3.99074e+06	3.71239e+06	2.68686e+06	2.83366e+06	3.34841e+06	3.30217e+06	2.14742e+06	2.44374e+06	2.51083e+06	2.57048e+06	3.06878e+06	3.2164e+06	3.15561e+06	3.24843e+06	3.97021e+06	4.34113e+06	4.40348e+06	4.34603e+06	3.22538e+06	3.13807e+06	3.59057e+06	3.5644e+06	5.22762e+06	5.10087e+06	4.79485e+06
	P17742	PPIA	Peptidyl-prolyl cis-trans isomerase A	Mus musculus	9.81989e+06	9.15178e+06	9.5906e+06	8.97894e+06	8.98411e+06	8.46563e+06	6.22077e+06	5.84128e+06	6.14514e+06	6.08961e+06	4.93363e+06	4.68086e+06	7.06447e+06	7.24524e+06	7.81666e+06	7.23173e+06	9.58996e+06	9.4077e+06	1.08935e+07	1.14181e+07	1.01999e+07	9.29744e+06	6.31821e+06	6.02065e+06	8.31884e+06	8.57895e+06	6.52052e+06	6.11092e+06	7.79815e+06	7.60185e+06	2.22507e+06	2.19149e+06	1.84501e+06	1.91226e+06	2.76088e+06	2.8892e+06	3.12711e+06	3.00741e+06	1.56405e+06	1.58853e+06	1.96792e+06	1.93619e+06	3.1525e+06	3.0734e+06	2.09097e+06
	Q9WV91	FPRP	Prostaglandin F2 receptor negative regulator	Mus musculus	159109	170977	198101	228536	103328	104951	100436	109117	89217.8	179056	143086	146442	123394	154766	160382	222976	222588	227254	241212	235206	248321	241147	227405	230144	235657	231859	110235	157039	154007	155620	219475	248662	256406	232712	157059	200292	175812	131292	213920	206955	246893	178205	100578	133270	136438
	P17427	AP2A2	AP-2 complex subunit alpha-2	Mus musculus	140406	138221	197227	169791	185493	136589	151975	143946	165330	162633	207551	152217	157597	242935	102160	198604	163290	185629	205766	183839	202946	162773	192748	192783	221871	235450	205847	123741	188520	119455	95370.9	111712	128296	170361	89901	112400	140631	98337.1	182677	147876	114087	143611	133887	154490	140600
	Q91YE6	IPO9	Importin-9	Mus musculus	862989	843189	952035	850828	1.08574e+06	1.00132e+06	911490	960060	973112	940418	847908	857310	937074	996032	823181	709585	825358	740984	851936	841934	848290	948949	997455	1.02834e+06	789018	806744	752550	827789	1.00932e+06	1.03078e+06	1.49147e+06	1.4044e+06	1.52347e+06	1.51196e+06	986320	962455	948123	861458	1.57673e+06	1.54552e+06	1.19103e+06	1.32554e+06	919655	962324	932943
	P28660	NCKP1	Nck-associated protein 1	Mus musculus	135404	120678	172454	188363	73494	69499.4	123119	113085	164668	133701	109491	157586	227552	216932	103816	111332	77533.8	117704	140829	139818	143323	134598	162886	152586	133939	124589	146540	77980.1	124470	100751	138293	116840	170921	220880	104506	115649	80531.2	109931	144793	114781	136728	124509	75458.1	110703	85189.4
	Q7TMY8	HUWE1	E3 ubiquitin-protein ligase HUWE1	Mus musculus	254378	259255	315530	290401	183553	301552	282796	229354	215329	319150	270894	332453	255978	323994	199818	195884	223782	154447	223551	225553	221377	205475	235421	274004	172630	230141	202122	235744	231517	214013	264012	275057	289472	335179	175127	245282	237385	237985	335236	344103	312028	333339	236589	229979	208848
	Q9D0E1	HNRPM	Heterogeneous nuclear ribonucleoprotein M	Mus musculus	1.38409e+06	1.32909e+06	1.25671e+06	1.27563e+06	1.23328e+06	1.14564e+06	1.25139e+06	1.25749e+06	1.28083e+06	1.26276e+06	675770	666124	934467	983835	889768	863503	1.02839e+06	880209	1.1251e+06	1.0977e+06	978630	965669	1.28217e+06	1.1969e+06	982434	952475	1.2414e+06	1.15406e+06	1.12719e+06	1.13953e+06	520296	610307	500866	517430	447250	438233	525955	544266	510548	539679	494479	515771	492741	480817	464111
	P35564	CALX	Calnexin	Mus musculus	1.13912e+06	1.15021e+06	1.16931e+06	1.32467e+06	1.42547e+06	1.46673e+06	1.01095e+06	1.02297e+06	1.01294e+06	930801	1.09058e+06	1.10681e+06	1.22584e+06	1.46499e+06	1.06532e+06	992795	1.02508e+06	813027	1.3918e+06	1.32006e+06	1.22599e+06	1.30286e+06	1.46918e+06	1.38471e+06	1.42599e+06	1.54216e+06	981477	1.1352e+06	1.4661e+06	1.59398e+06	1.84601e+06	1.64964e+06	1.50709e+06	1.5439e+06	1.27465e+06	1.37826e+06	1.28569e+06	1.33195e+06	1.39884e+06	1.29715e+06	1.26461e+06	1.21478e+06	1.97558e+06	1.84245e+06	1.91713e+06
	Q8C7X2	EMC1	ER membrane protein complex subunit 1	Mus musculus	136994	157159	137837	156894	117459	120402	125707	136981	132172	410806	164499	151233	147152	152848	137869	138900	141249	159962	312518	147289	128560	121586	138075	220271	119083	128870	142291	134863	117259	149791	219498	327536	344856	352783	241170	291435	471887	258489	548134	296477	192664	269706	181765	169889	175822
	P61027	RAB10	Ras-related protein Rab-10	Mus musculus	128763	175624	163113	188724	757693	741104	179013	180389	161153	132424	177011	174843	208860	298791	329799	215619	194452	186055	215910	173635	175850	180763	179009	223820	196849	211979	140255	351068	310369	424855	1.51843e+06	1.36476e+06	1.25797e+06	1.24929e+06	2.51047e+06	2.51724e+06	1.6596e+06	1.58342e+06	1.43038e+06	1.554e+06	1.80821e+06	1.59694e+06	1.28096e+06	1.33362e+06	1.06347e+06
	O08529	CAN2	Calpain-2 catalytic subunit	Mus musculus	438688	423111	383969	356242	240128	254462	304641	323756	352447	395340	303071	264489	301488	262524	324859	309084	476795	467250	441545	443794	503238	514260	417801	439530	506727	457119	428944	335262	278096	295297	454125	434456	523612	525594	403931	435382	420708	415790	474058	451868	468080	467226	351455	342839	389823
	O54734	OST48	Dolichyl-diphosphooligosaccharide--protein glycosyltransferase 48 kDa subunit	Mus musculus	959050	896363	1.14721e+06	943862	756041	671639	1.0819e+06	1.02279e+06	1.05196e+06	1.18457e+06	754086	726652	810148	1.37319e+06	974209	1.01734e+06	609968	452760	1.04345e+06	1.18597e+06	857507	863107	1.15134e+06	1.04507e+06	785976	770693	1.0719e+06	841141	1.04819e+06	968106	1.31606e+06	1.27169e+06	1.48879e+06	1.49103e+06	1.71603e+06	1.73771e+06	1.51547e+06	1.4737e+06	1.5284e+06	1.47708e+06	1.492e+06	1.57412e+06	1.81952e+06	1.72728e+06	1.73192e+06
	P97311	MCM6	DNA replication licensing factor MCM6	Mus musculus	494063	478798	427282	479820	633236	611575	373900	448797	474551	449148	408674	425413	407864	426303	299684	291096	313770	308989	351658	375857	417266	412436	482507	498162	424489	435394	355989	364770	407452	397769	123783	125949	120610	127460	210128	222294	192170	183535	153456	156284	148393	156970	126548	126989	162789
	Q8BG05	ROA3	Heterogeneous nuclear ribonucleoprotein A3	Mus musculus	213140	232791	144724	151044	155961	147855	127140	112423	170211	162892	100044	98014.3	120235	216346	81655.6	68310.9	166699	156289	174600	163975	187176	178361	140794	141219	166561	172818	141460	111983	115841	117356	138529	135841	109229	113439	237796	238963	204503	204572	220492	212964	193490	206986	163457	182081	124900
	Q9Z0X1	AIFM1	Apoptosis-inducing factor 1, mitochondrial	Mus musculus	1.02263e+06	920069	1.17164e+06	1.15299e+06	803302	768302	956360	911195	975327	946353	531358	495871	554309	715021	767587	787967	460222	475626	798651	844116	850844	803485	935278	875700	775273	824682	699188	595650	722834	689676	1.22011e+06	1.16823e+06	1.19204e+06	1.15231e+06	1.25807e+06	1.28252e+06	1.12472e+06	1.10042e+06	649677	635382	631171	1.35842e+06	831681	447594	718728
	Q99K85	SERC	Phosphoserine aminotransferase	Mus musculus	1.35089e+06	1.44395e+06	1.24412e+06	1.29443e+06	1.45172e+06	1.46303e+06	1.4633e+06	1.57213e+06	1.60498e+06	1.59996e+06	1.5327e+06	1.54276e+06	1.33701e+06	1.12547e+06	1.53287e+06	1.52145e+06	1.79271e+06	1.80661e+06	1.46012e+06	1.39579e+06	1.25245e+06	1.24647e+06	1.3294e+06	1.39565e+06	1.23243e+06	1.19105e+06	1.67562e+06	1.92828e+06	1.36851e+06	1.44533e+06	798968	859241	910563	908390	810178	812598	952587	926771	829499	794720	832299	862780	1.14601e+06	1.05192e+06	1.12398e+06
	P28271	ACOC	Cytoplasmic aconitate hydratase	Mus musculus	309008	345117	305538	298017	395943	225056	265043	285210	312252	320242	141831	162307	437557	427471	145254	246827	198268	221117	298835	328309	252763	220874	220543	265780	220933	281037	266176	277575	240849	256823	431828	442314	435780	518272	398291	335310	395154	396950	414931	446847	504533	384728	321017	263320	300408
	P25206	MCM3	DNA replication licensing factor MCM3	Mus musculus	910162	807177	1.01027e+06	951014	846040	770010	882462	863472	798869	903539	512780	641578	416994	782682	386199	507364	405894	288946	708319	741793	688640	675884	969376	935988	761302	801461	666479	387493	643137	581783	184596	327808	120770	232161	409807	424260	342461	351921	167404	248037	252992	430501	272611	250443	244490
	O35643	AP1B1	AP-1 complex subunit beta-1	Mus musculus	268821	290651	339012	359260	199947	281185	279908	277978	283251	227821	265400	261950	236029	256052	199376	223504	221362	277746	273596	229508	258133	218457	275892	266454	299521	236626	171684	138421	224525	356574	519453	400225	446057	539627	512956	367970	327423	407461	471849	344372	344724	364959	250239	344647	241067
	P17751	TPIS	Triosephosphate isomerase	Mus musculus	2.8074e+06	2.67202e+06	2.05271e+06	1.94963e+06	2.87857e+06	2.889e+06	2.40855e+06	2.48289e+06	2.87489e+06	2.85111e+06	3.4822e+06	3.37945e+06	2.67645e+06	2.25273e+06	2.71239e+06	2.42992e+06	3.85875e+06	3.77135e+06	2.92867e+06	3.0787e+06	2.6083e+06	2.54774e+06	1.78215e+06	1.73321e+06	2.18403e+06	2.19839e+06	2.30877e+06	2.4809e+06	2.57915e+06	2.67637e+06	1.51909e+06	1.35676e+06	1.59159e+06	1.6024e+06	1.52264e+06	1.64312e+06	1.96056e+06	1.97221e+06	1.69958e+06	1.73318e+06	1.9073e+06	1.89038e+06	1.91348e+06	1.96212e+06	1.57117e+06
	Q8QZT1	THIL	Acetyl-CoA acetyltransferase, mitochondrial	Mus musculus	415847	391620	447752	483309	366858	328374	437974	443332	394463	387591	365817	459589	662098	676098	480160	479675	496658	467649	427721	408026	459186	470833	402310	411334	433088	411059	307534	408665	462954	546928	553003	544198	451937	452770	344352	360899	277524	286248	345568	344538	393781	411609	503126	503185	405413
	Q7TNG5	EMAL2	Echinoderm microtubule-associated protein-like 2	Mus musculus	467827	474085	461633	444697	384849	397824	519333	532194	521104	519261	352556	310655	244430	355444	437926	437759	477788	407333	475980	550610	479279	440343	404200	435648	394471	487410	355046	413358	313015	284773	756967	746570	709863	711061	671605	715703	635676	673822	819969	820932	803733	791922	557463	554784	631728
	Q9CZ30	OLA1	Obg-like ATPase 1	Mus musculus	718517	699055	824248	828361	819903	804181	734110	701868	701823	743994	621095	591982	831609	877643	775607	746279	722245	600284	762789	810656	655029	676414	694832	706494	600082	640365	629592	679804	737120	785146	765779	679061	711586	729385	772801	814105	885725	814988	728062	681814	668058	651672	744346	703050	618273
	Q8BFY9	TNPO1	Transportin-1	Mus musculus	52259.7	56995.3	53922.1	50438.8	71086.9	86236.7	63697.3	61543.2	63812.6	68801.5	68675.4	73131.6	78563.4	61298	59234.1	49952	90721.9	97251.2	58024.5	73663.6	59872.3	62644.3	55492.7	64542.3	88207.3	76314	46719.5	52704	40487.6	62344.3	39239.7	84130.7	56452	70544.9	58309.7	60090.7	51356.1	54866.6	56356	55289.3	73568	46090	35771	30409.9	46545.1
	O88738	BIRC6	Baculoviral IAP repeat-containing protein 6	Mus musculus	305675	312297	233786	324378	228840	211279	340950	335178	341273	335476	86990.4	133983	111041	252462	199155	284939	190831	178233	282381	281315	148790	229368	364487	342915	336382	158503	261686	189253	131943	253845	204669	260456	261872	295066	335280	303214	318600	294537	291339	197647	268442	295732	140595	137249	108306
	P51855	GSHB	Glutathione synthetase	Mus musculus	1.82835e+06	1.69193e+06	1.56301e+06	1.68659e+06	1.44061e+06	1.22468e+06	1.58621e+06	1.50956e+06	1.49429e+06	1.38164e+06	405997	492752	752137	1.28887e+06	1.32368e+06	1.58715e+06	1.04031e+06	649581	1.81119e+06	1.62942e+06	1.7063e+06	1.54808e+06	1.81651e+06	1.78979e+06	1.78225e+06	1.84416e+06	1.20933e+06	1.03672e+06	1.51045e+06	1.34142e+06	1.14746e+06	1.04586e+06	1.21993e+06	1.2178e+06	1.0003e+06	952645	993599	912996	1.03163e+06	1.11543e+06	1.04436e+06	1.01822e+06	684119	704843	656742
	Q80UM3	NAA15	N-alpha-acetyltransferase 15, NatA auxiliary subunit	Mus musculus	58258.2	95197.1	86493.8	88462.7	109430	88052.2	114684	121484	251256	92014.2	96472.9	82593.4	71855.3	78599.2	65982.9	74597.4	58178.1	88621.2	119413	91406.8	71513.5	78536	91634.6	71751.1	102524	136398	77747.5	83661.9	99711.7	97030.5	97206.4	92265	53639.2	87869.9	50513.4	61050.9	92813.3	90459	97109.1	48302.1	84779.9	33431.7	106265	111775	76020.3
	P70698	PYRG1	CTP synthase 1	Mus musculus	185398	157996	135732	167552	117612	141098	164344	204877	190422	212358	167913	143896	309139	247053	126351	316009	161200	257999	196247	176974	170372	148779	174950	247673	186024	164380	203418	137512	173778	348358	189158	225743	200370	273342	129766	132608	127505	218023	120111	104110	276333	158440	196497	257870	170066
	Q61753	SERA	D-3-phosphoglycerate dehydrogenase	Mus musculus	1.22392e+06	1.4133e+06	1.39672e+06	1.55314e+06	1.48172e+06	1.45567e+06	1.43779e+06	1.45288e+06	1.43027e+06	1.71191e+06	2.31828e+06	2.2015e+06	2.08559e+06	1.74086e+06	2.59266e+06	2.3917e+06	1.99227e+06	1.931e+06	1.86848e+06	1.73866e+06	2.16154e+06	2.51541e+06	1.5623e+06	1.67495e+06	1.78961e+06	1.77737e+06	1.91064e+06	1.96378e+06	2.07391e+06	2.20484e+06	1.18917e+06	1.18025e+06	1.38293e+06	1.3688e+06	1.11625e+06	1.14472e+06	1.11742e+06	1.08638e+06	1.22504e+06	1.18113e+06	1.27646e+06	1.29458e+06	1.72797e+06	1.73759e+06	1.80364e+06
	Q6ZWX6	IF2A	Eukaryotic translation initiation factor 2 subunit 1	Mus musculus	893819	1.00157e+06	951349	976020	1.01771e+06	1.09422e+06	961145	969657	903989	887815	1.11236e+06	1.11566e+06	923376	802774	982476	1.02322e+06	926988	1.01072e+06	831345	776547	862944	856609	839143	951734	836074	797204	1.03752e+06	1.0976e+06	761450	902594	883733	901549	949366	960727	1.05382e+06	1.02062e+06	1.23213e+06	1.13246e+06	963601	1.06186e+06	1.06719e+06	1.03561e+06	971694	942689	1.01975e+06
	Q8K297	GT251	Procollagen galactosyltransferase 1	Mus musculus	1.51169e+06	1.39255e+06	1.55174e+06	1.4872e+06	977841	894951	1.16793e+06	1.0976e+06	1.07211e+06	1.06584e+06	1.04291e+06	1.06701e+06	905110	1.20129e+06	881974	862319	679516	693596	1.05575e+06	1.15576e+06	981975	918532	1.40165e+06	1.32316e+06	910749	981161	1.21741e+06	953364	937219	922688	1.54411e+06	1.50726e+06	1.63049e+06	1.68659e+06	2.01184e+06	1.97748e+06	1.7902e+06	1.74086e+06	1.47038e+06	1.43264e+06	1.45738e+06	1.40698e+06	1.87035e+06	1.84902e+06	2.07384e+06
	P26638	SYSC	Serine--tRNA ligase, cytoplasmic	Mus musculus	1.21091e+06	955148	1.10637e+06	1.15829e+06	761114	833699	1.07959e+06	1.05049e+06	1.07667e+06	1.13266e+06	634855	679742	574126	769725	783106	953559	730670	866707	1.12225e+06	1.13618e+06	1.06387e+06	1.09726e+06	1.19803e+06	1.20831e+06	1.13545e+06	1.12361e+06	1.02926e+06	849975	970350	925888	803587	769288	663337	675814	767727	770713	762879	745819	610725	644835	594089	568154	761848	758122	710232
	Q9QUR6	PPCE	Prolyl endopeptidase	Mus musculus	547696	474763	561855	394312	351042	223169	578019	425832	530217	484790	304453	303442	255262	489525	442571	500106	228522	244285	526016	408001	438286	418647	684170	652869	453967	341007	416056	373226	352267	409880	420240	405021	452813	453135	409831	413342	374238	256742	460350	473621	455396	460214	263845	276157	261463
	Q8VCM8	NCLN	Nicalin	Mus musculus	110596	149733	120856	146105	100275	105468	125358	124104	185939	123648	61687.3	65189.9	104565	87052	101177	115534	53353.5	94633.1	128590	97498.4	136437	112858	113375	120332	132341	160535	114678	103416	76596.6	111072	106205	125879	105626	83300	81766.7	103799	104366	92091	80879	117891	123734	92379.2	101794	128606	115555
	Q99LF4	RTCB	RNA-splicing ligase RtcB homolog	Mus musculus	324907	337924	433066	440663	420446	452054	344667	344905	371776	380966	415187	405885	449335	366971	408761	380433	481664	453074	324829	358450	368231	372026	325351	328074	297472	312921	422059	484678	334728	384674	288227	321372	367611	354608	407322	405704	479658	448789	323326	290498	312132	309888	396323	404469	389985
	Q3UQ28	PXDN	Peroxidasin homolog	Mus musculus	302857	500089	398091	451364	420776	409102	428097	425847	389861	315069	525463	529283	429484	257698	474140	543871	382417	349915	228921	272227	276196	137800	338336	78542.2	411208	301311	240012	344271	422472	389097	445025	472401	410051	512242	453181	459433	490845	482910	435828	448756	534324	437510	303842	347196	350101
	P13020	GELS	Gelsolin	Mus musculus	318629	311440	338992	295100	244144	225072	271024	303001	291687	299866	630154	685034	745067	676311	544093	503720	536038	507051	327461	393569	642869	569013	425638	392494	599505	635672	338442	309478	442674	423728	289348	274443	260843	243189	247750	238854	260123	276430	275048	281474	242374	265936	572396	572045	640553
	P02469	LAMB1	Laminin subunit beta-1	Mus musculus	345369	317212	454360	430456	385554	443933	453345	566942	536392	449156	677376	679231	481353	495195	306942	410848	451178	660083	544781	599086	492663	383882	420554	452743	474648	471643	409184	587597	225880	265726	425207	376319	453068	352138	597216	501220	486828	433818	481680	487769	446857	499853	557622	492421	391249
	Q922F4	TBB6	Tubulin beta-6 chain	Mus musculus	573269	467409	710525	667470	890453	782172	692083	618310	1.05303e+06	632151	876861	946017	695445	611669	1.0625e+06	992795	716823	818141	903571	236091	198454	286229	928725	311141	1.00622e+06	1.10794e+06	1.07318e+06	241322	850890	883346	258382	455725	314829	424945	170096	162296	651732	574458	242781	248910	222636	493162	126599	420485	144004
	Q80W21	GSTM7	Glutathione S-transferase Mu 7	Mus musculus	191905	117856	219247	191911	229445	305462	197091	159858	151095	156344	150248	126680	191122	216573	140594	109055	121468	93157.5	214512	262368	220493	178326	199514	179328	295667	279270	222436	183034	147698	196321	286222	328504	345131	192570	859125	787480	532128	499732	230326	207420	220890	241298	262392	265859	146773
	P68254	1433T	14-3-3 protein theta	Mus musculus	601588	531021	358471	357822	769797	900082	438447	598175	486802	458689	853947	811962	815823	839598	621050	613143	1.00756e+06	995403	644244	688444	619006	633107	519121	518321	792819	865927	435570	609610	643919	738975	309083	336150	358409	365324	432951	504688	508366	446443	304841	320241	393689	355900	726762	823300	499644
	P97310	MCM2	DNA replication licensing factor MCM2	Mus musculus	191688	232615	299207	275990	310490	430721	221902	174853	212291	206464	208220	268704	268666	252496	175701	192566	269439	243997	182286	268694	247916	260406	192029	191318	297847	219986	184548	246222	208853	257289	96202.7	98396.9	88430.8	111453	107017	147984	130393	122834	121060	165064	88303.1	141828	89834	73951.7	128745
	Q8VD75	HIP1	Huntingtin-interacting protein 1	Mus musculus	468692	492572	522080	531795	414225	462233	494335	509995	496928	495533	569993	546767	566536	523665	454821	511312	326599	423196	492390	484953	439986	416876	497277	495035	445710	487700	461861	403580	486123	498042	492165	473412	478356	530626	317936	355468	340224	364068	529465	528958	467836	460818	440764	427663	458504
	Q9CZD3	GARS	Glycine--tRNA ligase	Mus musculus	1.07254e+06	1.14206e+06	1.18423e+06	1.36259e+06	817462	874586	1.40793e+06	1.17064e+06	1.30899e+06	1.14227e+06	713580	689542	721379	896731	1.19346e+06	1.28219e+06	938283	890725	1.1589e+06	1.13351e+06	1.22336e+06	1.11465e+06	1.46341e+06	1.24146e+06	1.03381e+06	1.2641e+06	1.24547e+06	1.35351e+06	1.46077e+06	1.22776e+06	1.38853e+06	1.52594e+06	1.49936e+06	1.46778e+06	852023	832474	787937	873527	1.28757e+06	1.30059e+06	1.27084e+06	1.43246e+06	760608	764262	852155
	Q9Z1N5	DX39B	Spliceosome RNA helicase Ddx39b	Mus musculus	413973	380173	282122	332094	184087	179332	325302	303778	270009	308194	76096.3	66839	170645	274140	94195.9	208810	93391.4	86460.6	362763	322445	327427	318312	320533	399163	335316	373758	259850	119574	173492	137596	130718	126594	168302	162497	338782	352322	335671	319013	242457	245478	229488	201318	219549	223689	197220
	P51150	RAB7A	Ras-related protein Rab-7a	Mus musculus	1.31147e+06	1.3128e+06	1.08316e+06	1.07905e+06	1.14989e+06	1.14713e+06	890701	1.31647e+06	1.14981e+06	1.19217e+06	1.21947e+06	1.24395e+06	1.66872e+06	1.42787e+06	1.33003e+06	1.21265e+06	1.21142e+06	1.10205e+06	1.21695e+06	1.19315e+06	1.11627e+06	1.10947e+06	1.27378e+06	1.29036e+06	1.19573e+06	1.195e+06	1.09096e+06	964875	1.22096e+06	1.27322e+06	1.45719e+06	1.42333e+06	1.75824e+06	2.13944e+06	869124	1.10183e+06	1.68097e+06	1.6666e+06	2.13115e+06	1.96468e+06	1.51087e+06	1.59122e+06	1.53788e+06	1.55696e+06	1.30112e+06
	P50396	GDIA	Rab GDP dissociation inhibitor alpha	Mus musculus	125724	287897	159063	136095	157291	175455	128829	147392	102327	96524.6	93787.2	62380.2	230187	130168	270072	206849	189991	246223	143545	175860	132975	159274	182142	151944	149762	152122	84402.6	104281	106855	159963	170377	193700	171215	193383	177334	136211	169761	167186	195131	179738	142818	148598	127682	102446	110830
	P62827	RAN	GTP-binding nuclear protein Ran	Mus musculus	1.50183e+06	1.54934e+06	1.02115e+06	1.00521e+06	1.38768e+06	1.42327e+06	1.34603e+06	1.37269e+06	1.19893e+06	1.28065e+06	1.58887e+06	1.5755e+06	1.16819e+06	1.20303e+06	1.51083e+06	1.47655e+06	1.65088e+06	1.63322e+06	1.45997e+06	1.54479e+06	1.05591e+06	1.16835e+06	1.23342e+06	1.29805e+06	1.02446e+06	1.02013e+06	997089	1.05603e+06	869167	870631	670900	660246	745460	740153	850625	873356	918774	926467	862824	880943	727768	739432	804318	797671	610138
	P50247	SAHH	Adenosylhomocysteinase	Mus musculus	663748	693104	618149	633489	849077	873963	603856	636534	628793	615615	723312	691437	583868	586901	736110	751395	595346	621821	618985	579481	474723	593108	586979	620876	441693	478820	768380	767654	569654	624930	861056	844975	968649	945304	833637	853957	814116	760525	1.00314e+06	1.00819e+06	907275	879473	509107	458364	601014
	Q9Z0N1	IF2G	Eukaryotic translation initiation factor 2 subunit 3, X-linked	Mus musculus	38528.9	40854.2	40166.4	37046.1	37288.1	37027.8	40441.7	46538.1	45395.7	43026.6	63903.1	52832.1	46140.8	33330.5	49626.1	45623.3	45405.7	55151.6	37683.8	44506.4	35349.3	32018.6	34801.1	41044.2	28165.8	30078.3	33578.2	48042.7	38199.4	36291.6	31824	29460.3	32064.7	36313.6	38512.1	39520.4	53105.5	52158.8	29405.9	32337.5	34789.9	33331.6	41787.5	44036.4	42180.4
	Q9WTM5	RUVB2	RuvB-like 2	Mus musculus	691228	698080	673411	611500	835930	872611	606721	612862	621127	693247	762832	732417	725318	684108	642924	663946	740942	767268	538581	676481	1.07027e+06	1.09262e+06	598137	609154	994141	1.03721e+06	613310	678643	573518	645506	795476	758129	866361	831153	790612	841152	853835	872459	621124	599233	651463	630610	552989	571239	651623
	P54822	PUR8	Adenylosuccinate lyase	Mus musculus	741014	742116	746407	767799	888411	912302	683970	736563	713503	704158	1.00638e+06	1.00918e+06	1.0769e+06	945350	860181	844976	904969	886406	652491	617149	669530	672049	701949	680948	695966	706831	727665	762598	644924	684236	566855	586699	678801	707161	538136	573618	646904	629494	509411	570152	503763	493452	877685	895721	903338
	Q9DBS1	TMM43	Transmembrane protein 43	Mus musculus	279761	296922	236360	224011	180835	191481	222402	255279	251467	189739	154636	190287	230711	332240	163719	202167	168055	193372	260497	254582	298082	304436	191316	205266	359800	345709	197759	137653	208029	135418	282595	263733	304003	305529	301074	254857	241115	280172	286397	283807	319286	305703	303690	306342	312322
	P70699	LYAG	Lysosomal alpha-glucosidase	Mus musculus	1.13667e+06	1.28232e+06	1.57943e+06	1.57347e+06	1.34471e+06	1.32949e+06	1.39988e+06	1.30518e+06	1.25711e+06	1.16196e+06	1.40502e+06	1.80033e+06	1.54577e+06	1.43889e+06	1.61495e+06	1.6057e+06	1.05117e+06	1.31026e+06	1.42456e+06	1.2938e+06	1.10195e+06	1.09061e+06	1.47195e+06	1.54328e+06	1.08997e+06	1.11888e+06	1.01538e+06	1.11274e+06	1.29134e+06	1.34752e+06	1.32689e+06	1.30604e+06	1.22037e+06	1.17338e+06	1.57512e+06	1.60789e+06	1.39138e+06	1.40372e+06	1.11073e+06	1.1101e+06	1.24172e+06	1.23019e+06	1.45274e+06	1.44838e+06	1.39251e+06
	O88685	PRS6A	26S proteasome regulatory subunit 6A	Mus musculus	907882	846726	623679	673524	824010	719799	605153	585495	778629	620156	268137	219118	387648	554551	352924	431213	406549	416000	677276	627860	794344	715086	654721	677153	688330	698582	627087	753688	557124	547369	489151	437348	376213	389544	514693	586340	598447	606319	421210	405566	503841	410335	420622	494985	356904
	Q5XJY5	COPD	Coatomer subunit delta	Mus musculus	207077	211412	219093	174582	239548	237279	207315	249422	248847	227061	303605	279582	290521	256674	249193	259889	384712	389429	223748	287013	225283	209692	196191	276114	201411	237494	273127	317423	214088	252032	443169	472078	428764	506569	501978	436503	405033	435523	528116	588706	589343	456376	346788	446901	361334
	Q5FWK3	RHG01	Rho GTPase-activating protein 1	Mus musculus	257220	271911	249967	253240	270160	286315	253141	237906	243490	241886	151732	135642	183370	232948	236501	215048	272154	338983	281696	295258	308862	308847	248368	273130	338313	349472	229413	268158	280975	275205	312455	305919	286388	282747	300289	321229	314597	310512	292683	280652	281688	276512	217823	226422	234722
	P62137	PP1A	Serine/threonine-protein phosphatase PP1-alpha catalytic subunit	Mus musculus	547916	536484	386564	407224	378212	372468	360635	375638	513692	502116	219732	213981	286760	441409	285668	282898	336679	295160	375345	382323	521435	485441	429309	449912	469860	518920	463261	386925	419069	297180	490938	504714	443318	448313	566689	485209	637506	532419	525226	517206	490115	422979	478220	496649	567849
	Q8R1B4	EIF3C	Eukaryotic translation initiation factor 3 subunit C	Mus musculus	436560	374591	364564	334710	326446	359809	290392	287233	392986	351256	263741	248579	244897	270445	274272	263398	344805	302897	286047	277899	317566	273416	361425	298772	308290	313829	317744	305697	293081	286796	374099	398666	347013	344800	343298	359509	326451	321232	312715	290565	324692	314141	262205	266874	331929
	P62196	PRS8	26S proteasome regulatory subunit 8	Mus musculus	631427	632279	604889	636052	418590	495346	606606	610134	610255	539740	294594	259856	359248	571422	389544	566649	299296	351266	609607	528189	549586	570341	536572	613526	619222	667616	584206	411712	447081	381184	323209	281499	248480	274735	305900	309197	352726	324483	212300	236591	259351	255740	284539	317969	241613
	Q8VEM8	MPCP	Phosphate carrier protein, mitochondrial	Mus musculus	3.99898e+06	4.18681e+06	4.49402e+06	4.36964e+06	4.47525e+06	4.34486e+06	3.99457e+06	4.04799e+06	3.83751e+06	3.98933e+06	5.20357e+06	5.02976e+06	3.60558e+06	2.92458e+06	5.43928e+06	5.00346e+06	4.4052e+06	4.61015e+06	4.05434e+06	4.01962e+06	4.01183e+06	3.96046e+06	3.79182e+06	4.06082e+06	3.41231e+06	3.4623e+06	3.97137e+06	4.42541e+06	3.46838e+06	3.54881e+06	5.62995e+06	5.74339e+06	5.62221e+06	5.77133e+06	6.31969e+06	6.51187e+06	6.0449e+06	6.1388e+06	5.92304e+06	6.15766e+06	5.49171e+06	5.76723e+06	4.67892e+06	4.45546e+06	5.55546e+06
	P97807	FUMH	Fumarate hydratase, mitochondrial	Mus musculus	527046	582562	575524	631225	664053	701609	660335	666779	660078	709123	542447	556320	702020	627888	593147	608250	602389	555260	463412	532518	405669	461214	642545	472771	496867	500559	473778	474386	592257	561609	665525	653873	610404	585979	566944	527741	583647	565505	549010	600100	528856	555543	474270	471021	490687
	Q6ZWN5	RS9	40S ribosomal protein S9	Mus musculus	19663.1	10737.2	24483.6	17890.4	27423.8	30962.6	31999.4	31905.9	29136.7	49363.4	29979.7	25853.5	28630.8	19227.5	31424.5	31786.8	48410.8	32419	19904	17137.5	27389.3	29234.1	23707.2	14879.5	19050.4	17379.1	37491.3	51819.3	22559	24230.4	25091.1	20787.9	17537.4	21186.6	13362.7	44065.3	23573.9	22252.2	19304.2	23870.6	8397.64	21319.6	20545.6	21991.3	22457.3
	Q9JIK5	DDX21	Nucleolar RNA helicase 2	Mus musculus	472849	501564	550447	440062	438898	372033	440702	458040	447388	486972	469681	468398	273193	335356	342481	243441	406505	424051	290162	316693	352415	267768	405070	511283	334163	374288	666163	737249	381548	364885	503904	586263	497804	660360	353613	445615	380975	395607	829514	876516	573113	522321	331469	341557	360057
	Q3V3R1	C1TM	Monofunctional C1-tetrahydrofolate synthase, mitochondrial	Mus musculus	1.12644e+06	1.12412e+06	1.29602e+06	1.17304e+06	1.03433e+06	982731	1.17241e+06	1.07588e+06	1.13455e+06	1.23827e+06	706975	637562	522962	1.10831e+06	1.00809e+06	970004	766743	574635	1.02329e+06	1.17723e+06	938232	1.01188e+06	1.22992e+06	1.21986e+06	984870	983701	1.09182e+06	685540	1.15929e+06	993254	1.0361e+06	979313	861871	948895	927980	829452	742255	840318	965437	903883	928650	979666	840634	810899	735919
	Q9Z1Z2	STRAP	Serine-threonine kinase receptor-associated protein	Mus musculus	335418	363247	331337	337090	324313	342704	347469	368466	319295	305961	282822	316179	322653	258257	302141	271719	325739	283037	301726	313093	276770	274664	300061	328079	343243	326089	292579	281566	307408	272585	230901	234541	216734	215479	294934	284059	352447	365888	247270	253956	182128	188167	202108	213783	215841
	Q925I1	ATAD3	ATPase family AAA domain-containing protein 3	Mus musculus	536318	434330	426486	480506	555529	601087	472355	470580	483290	430011	188620	192127	161958	286327	309847	301813	185152	295085	328012	359946	339100	343196	365871	389311	261190	386791	488736	474664	443227	347322	514358	484204	345269	367372	644034	618134	574975	565711	435605	339042	493597	399219	293824	300270	323141
	Q62318	TIF1B	Transcription intermediary factor 1-beta	Mus musculus	127957	207214	222745	226931	200582	315009	208216	180613	186183	207729	212823	185055	395659	137276	431258	460123	466579	481173	451310	482501	443464	440143	489986	493203	504346	482643	523728	478160	536196	532431	94874.6	97076.1	58267.6	93479.7	94228.7	116728	94614.2	114987	151197	143247	86701.3	77188.8	69309.3	71893.3	86899
	Q9JII6	AK1A1	Aldo-keto reductase family 1 member A1	Mus musculus	2.03809e+06	1.68148e+06	2.19123e+06	2.121e+06	2.17298e+06	2.20147e+06	1.86609e+06	1.89721e+06	1.95638e+06	1.84614e+06	2.77791e+06	2.76786e+06	2.55932e+06	2.33886e+06	2.3615e+06	2.42773e+06	2.23782e+06	2.48377e+06	2.06159e+06	1.96122e+06	2.00468e+06	1.89248e+06	1.78359e+06	1.73359e+06	1.95851e+06	2.05767e+06	2.42214e+06	2.35322e+06	2.02477e+06	2.06947e+06	999116	1.01597e+06	1.10104e+06	1.21634e+06	902509	1.00438e+06	1.11448e+06	1.12807e+06	902775	750606	942277	670146	1.40112e+06	1.38696e+06	1.24647e+06
	P17156	HSP72	Heat shock-related 70 kDa protein 2	Mus musculus	186439	194495	241747	262888	223805	214566	188203	255249	226547	238682	147625	158398	209784	177701	238292	244746	236087	242878	204608	232214	159701	185555	215588	181584	218554	211936	153792	162790	211899	197626	245189	234877	204114	203356	335558	388389	422168	402318	226529	228991	226350	235550	173819	172087	170885
	P97384	ANX11	Annexin A11	Mus musculus	851064	878692	893287	874586	622346	633007	871732	916725	940334	916418	1.16718e+06	1.212e+06	1.14112e+06	1.17781e+06	980655	948482	1.04848e+06	1.08597e+06	888535	860489	800811	785928	795447	806919	835826	883471	907393	926323	839662	850525	753425	732337	674674	746034	503234	556575	507804	500584	655006	644673	639927	672754	1.0878e+06	1.08065e+06	989079
	P61164	ACTZ	Alpha-centractin	Mus musculus	884202	826779	870014	814701	899987	572909	968148	904662	1.01722e+06	885373	402944	340782	461385	1.06256e+06	600916	787507	487020	271663	764540	687441	667973	669612	861346	865597	762987	794796	643805	548790	738154	669813	998236	906486	872941	857765	679714	678968	636689	625459	901648	915900	861334	837159	617324	633234	604719
	P00375	DYR	Dihydrofolate reductase	Mus musculus	1.48537e+06	1.48659e+06	1.34589e+06	1.38831e+06	2.72831e+06	2.74865e+06	1.70053e+06	1.71416e+06	1.65467e+06	1.59494e+06	946639	881693	1.2286e+06	1.20302e+06	486933	507671	678738	546010	1.18712e+06	1.28251e+06	2.08302e+06	1.94673e+06	1.22625e+06	1.2261e+06	2.01901e+06	1.99643e+06	2.03644e+06	2.06866e+06	1.64932e+06	1.57082e+06	451717	450547	424051	426428	634587	633567	656289	703691	568083	503314	498545	497334	724195	734617	606013
	P40124	CAP1	Adenylyl cyclase-associated protein 1	Mus musculus	412218	383574	324808	307805	374566	499111	329221	351043	347495	359919	376911	367577	445637	537201	488309	410998	516478	486874	528791	480330	377842	473384	411200	317552	472520	404794	349809	355847	646420	686858	317912	378234	344540	333802	340647	449967	333864	335851	333896	198149	314198	215558	413163	325411	234927
	Q91YR9	PTGR1	Prostaglandin reductase 1	Mus musculus	1.39158e+06	1.42871e+06	1.15792e+06	1.14133e+06	1.40307e+06	1.38896e+06	1.11354e+06	1.23229e+06	1.00778e+06	957741	864272	877209	1.16124e+06	1.07662e+06	1.49241e+06	1.58494e+06	1.44153e+06	1.50356e+06	1.52066e+06	1.45476e+06	1.27224e+06	1.35572e+06	1.23593e+06	1.25936e+06	1.1996e+06	1.19381e+06	797489	767278	1.20604e+06	1.17783e+06	711000	688370	699469	696141	1.06917e+06	1.0795e+06	1.30677e+06	1.2685e+06	458417	441901	574326	598905	685258	671463	555570
	P16015	CAH3	Carbonic anhydrase 3	Mus musculus	45624.2	52879.5	123262	46972.2	55295.3	80435.1	172815	221511	212805	194011	2.54562e+06	2.5349e+06	2.04909e+06	1.789e+06	50228.6	75881.5	81914.5	81736.3	53081	63474.8	61515.3	86265.9	80269.1	48561.7	66915.5	187069	63101.6	69200.7	66883.2	106937	82118.1	85903.3	103500	118562	48769.9	54165.3	44257.9	72474.7	293155	268587	273763	273324	4.04685e+06	3.89783e+06	3.6081e+06
	Q8BGG7	UBS3B	Ubiquitin-associated and SH3 domain-containing protein B	Mus musculus	294752	308036	319695	335474	124442	161421	200171	190712	251627	223313	131430	186368	150455	254390	269362	212098	201301	125228	213561	239441	174439	156521	251942	265736	195216	190765	161701	106215	179179	196548	263510	254100	321711	294701	181175	193421	165319	184498	242277	235391	253082	260486	217871	238089	232834
	Q91WQ3	SYYC	Tyrosine--tRNA ligase, cytoplasmic	Mus musculus	444235	421906	380938	409318	336916	422672	394034	415828	434524	426423	330456	291248	414995	339696	301655	292861	421712	428303	276070	377493	363107	359406	386028	378749	357299	354757	332082	396356	335112	390674	136278	194408	278262	284251	140559	214016	267440	259599	237162	201767	258577	170754	325365	339337	239291
	P53994	RAB2A	Ras-related protein Rab-2A	Mus musculus	564731	487302	550959	473482	262571	317327	538368	513605	462725	532473	573117	639242	718257	594370	338746	304261	370199	349437	283031	364934	279998	282980	329518	326644	376824	363219	279957	273645	279611	381664	508113	505944	563589	531936	242358	200135	229705	221387	551507	411433	407108	435489	438512	467298	485659
	Q9DBH5	LMAN2	Vesicular integral-membrane protein VIP36	Mus musculus	517109	549442	516885	559099	454675	446682	433497	473023	488790	471148	294768	349809	428141	320860	573796	785893	491827	820253	684688	698795	592561	575369	675279	658568	511768	624222	431162	350661	504457	492680	405320	367371	412942	390636	469318	503805	469453	454338	355365	366085	360282	385555	278070	269496	251969
	P51660	DHB4	Peroxisomal multifunctional enzyme type 2	Mus musculus	475017	518727	467444	439036	296148	340421	459815	476269	485486	519845	419315	504541	480180	446480	490278	470715	449429	489887	499079	516722	423656	440027	484520	464940	382265	379631	403766	462130	438322	455642	996431	997600	1.05759e+06	1.06252e+06	546969	602412	600962	672685	980535	830413	852522	861776	732564	706733	843627
	P54071	IDHP	Isocitrate dehydrogenase [NADP], mitochondrial	Mus musculus	215506	310988	283584	390937	431710	478154	372678	204613	278689	297608	530232	572672	567767	557794	390509	325758	337070	412553	309108	288966	252746	253228	249975	328896	254471	267535	286846	303173	380318	324321	366358	325547	319589	324885	434982	465511	468248	436228	269232	304339	304031	287164	582572	590100	643207
	P21981	TGM2	Protein-glutamine gamma-glutamyltransferase 2	Mus musculus	175301	186098	188204	180641	146663	152491	230652	333603	337153	345067	281413	297014	404638	390444	265825	253080	367062	402674	345842	265180	269633	247704	266075	270649	373996	262104	157088	200781	222659	258518	303345	312267	341596	318921	259818	252146	303858	303921	647644	657178	587078	579100	326989	341747	331833
	Q61879	MYH10	Myosin-10	Mus musculus	96542.5	123006	95704.7	96155.3	99883.1	134423	120802	137371	148041	138050	95381.7	75726	106732	139348	103338	90913.8	121295	103829	96281	51191.7	74953.6	108059	75391	103829	96253.9	96514.6	69040.3	104441	136826	91264.6	123444	97333.4	125564	123979	140285	136523	141874	117434	185849	169589	143267	113024	120642	98054.2	103633
	Q8BLN5	LSS	Lanosterol synthase	Mus musculus	589512	823976	669028	830586	685803	671318	811754	843242	776287	804779	1.48791e+06	1.49051e+06	1.37635e+06	1.1209e+06	937304	999706	704344	1.00184e+06	825595	668151	656628	935893	929882	838660	908571	898108	613857	886052	891970	879657	1.00615e+06	1.01469e+06	1.05575e+06	1.39017e+06	885067	912051	964583	989216	911360	1.17597e+06	877441	925867	1.27016e+06	1.26037e+06	1.50665e+06
	Q9Z1Q5	CLIC1	Chloride intracellular channel protein 1	Mus musculus	1.89902e+06	1.91493e+06	1.85139e+06	1.83611e+06	2.00399e+06	1.99223e+06	2.1005e+06	2.19213e+06	2.03704e+06	1.9047e+06	1.36682e+06	1.54936e+06	1.92519e+06	2.30472e+06	2.82657e+06	2.72802e+06	2.07229e+06	1.75225e+06	1.93536e+06	1.94511e+06	2.41819e+06	2.25108e+06	2.28418e+06	2.23781e+06	2.79598e+06	2.97388e+06	2.02463e+06	1.91028e+06	2.07928e+06	2.13926e+06	1.10169e+06	1.07758e+06	1.28067e+06	1.23194e+06	1.253e+06	1.24985e+06	1.55953e+06	1.54723e+06	1.29382e+06	1.39352e+06	1.22626e+06	1.32014e+06	1.39502e+06	1.4098e+06	1.19983e+06
	P97351	RS3A	40S ribosomal protein S3a	Mus musculus	537503	508170	481698	506202	630872	579039	498423	450082	514873	578386	610853	506856	294864	1.16489e+06	483852	599962	591063	654163	423702	442473	587831	561940	403789	424316	430780	493313	750348	668008	659744	481092	290672	308624	257248	238252	255542	236051	196386	196377	293471	181717	223723	178930	295302	297793	242590
	Q9CQW2	ARL8B	ADP-ribosylation factor-like protein 8B	Mus musculus	380953	373817	396887	421318	229881	234271	343448	329329	398861	339077	214029	203635	175169	191097	291662	302367	264861	172456	373528	266323	333797	296853	391811	396986	315110	310629	313592	304103	336911	346924	464266	447086	243454	359816	588388	606954	581866	591123	414377	411602	578650	560691	420551	418018	477800
	Q61035	HARS1	Histidine--tRNA ligase, cytoplasmic	Mus musculus	109812	107627	145947	148980	134782	133856	114600	131591	125291	107510	158309	140461	151501	145296	159544	149581	177035	174228	121423	130372	127118	119985	102869	114209	116561	127960	125339	155608	117316	131910	108814	130959	141251	182422	174334	173093	169138	176616	107123	106231	161485	150418	141583	142511	173546
	P46638	RB11B	Ras-related protein Rab-11B	Mus musculus	549866	540932	466409	475788	387885	374079	588304	571154	567988	491418	291121	304426	315837	524527	548215	588160	419513	303734	549907	522100	561947	540428	509181	499638	601116	604102	467473	412625	489204	421779	414619	455054	530593	514682	359661	406828	498740	538991	584917	637522	564444	516030	579086	536792	472819
	Q9WVK4	EHD1	EH domain-containing protein 1	Mus musculus	126705	160707	165401	151887	220502	130119	123203	168074	108139	166726	85245.6	123932	141754	155604	207544	213671	132925	232114	266608	156881	279432	127152	242280	152098	179277	206962	184480	195646	199852	210829	140399	209228	146403	137506	139522	186561	207470	129991	142496	104247	136328	232320	265775	136231	201808
	P63101	1433Z	14-3-3 protein zeta/delta	Mus musculus	6.26623e+06	6.61739e+06	5.06847e+06	4.4195e+06	3.49739e+06	3.71464e+06	3.12679e+06	3.30379e+06	2.96463e+06	3.12075e+06	4.18043e+06	4.05779e+06	3.3897e+06	2.92252e+06	4.75993e+06	4.47927e+06	5.0251e+06	4.90219e+06	3.58215e+06	3.72345e+06	4.17854e+06	4.07334e+06	3.35789e+06	3.64377e+06	4.19707e+06	4.54047e+06	3.99843e+06	4.53655e+06	3.66885e+06	3.86004e+06	2.54715e+06	2.56843e+06	2.69819e+06	2.90462e+06	1.33217e+06	1.30136e+06	1.74216e+06	1.7243e+06	1.18639e+06	1.15112e+06	1.1609e+06	1.06726e+06	2.00669e+06	1.95704e+06	1.49236e+06
	Q9ER72	SYCC	Cysteine--tRNA ligase, cytoplasmic	Mus musculus	311125	271290	281578	272818	178583	226309	219707	229432	306460	265004	169732	188664	163506	234258	133245	192824	273679	274281	298799	295166	280600	287562	320184	328027	271605	303772	273514	226873	223925	225825	201602	216405	178657	187065	195925	194999	197879	189414	330761	205127	195196	214574	173057	171829	142979
	Q91V41	RAB14	Ras-related protein Rab-14	Mus musculus	565408	503970	554535	484401	280118	278962	644846	373859	572299	484283	430582	394569	407522	635095	438135	552020	422595	368272	553116	588670	705661	659302	619005	532291	689632	630613	560938	308832	341654	318704	463562	419381	368465	349993	467463	507084	510744	479700	314417	448978	575395	427351	549007	575506	454683
	P05480	SRC	Neuronal proto-oncogene tyrosine-protein kinase Src	Mus musculus	217908	219761	216069	283067	199197	226741	275783	225416	317275	311924	253549	247619	178576	97237	286072	340695	390735	393232	241183	254238	193888	266291	210305	282996	212982	260132	164756	219022	257352	278251	333155	326383	363550	435869	262032	288099	284465	273464	292621	322982	178098	368111	131841	200777	200589
	Q61881	MCM7	DNA replication licensing factor MCM7	Mus musculus	508805	451770	604782	638238	634941	585056	440343	379137	576595	414249	367256	495564	274433	317044	280144	343914	241142	328462	433430	343599	467123	502609	484029	457914	435066	476779	515441	437276	300501	355296	138802	132049	122020	112957	278086	291785	240826	251198	143660	141237	135188	160222	177709	171530	198531
	Q6PAR5	GAPD1	GTPase-activating protein and VPS9 domain-containing protein 1	Mus musculus	203546	225189	234600	289324	240808	258457	213971	210530	242418	221744	222369	213196	182840	177497	262626	232509	263376	263540	244981	232065	266907	322070	181941	219017	278609	249702	230434	277441	183629	224717	268141	188318	253603	240162	143626	173919	186402	198996	241240	199813	173287	182681	210973	213470	215942
	P84084	ARF5	ADP-ribosylation factor 5	Mus musculus	39526.2	11297	30713.9	44736.3	14122.1	12221.1	9397.1	56118.1	11826.5	11040.5	18301.2	177363	98778	56174.7	123725	73477.6	100093	19521.4	23635.2	6294.11	27336.9	22785.6	44864.2	6189.76	11140.5	14301	9177.08	6275.03	72739.1	117253	11510.1	10567.7	13195.4	55644.1	23076	16082.8	6611.98	69627.6	17502.1	14495.9	76861.1	77351.1	6494.02	6923.78	13777
	Q7TSV4	PGM2	Phosphoglucomutase-2	Mus musculus	168185	189188	104700	125006	164170	135164	157761	126433	157060	169758	134838	134208	116297	111052	142033	125393	190984	200971	110463	127824	154012	127857	154294	155456	161694	161107	141536	172758	126588	125518	222087	231836	237295	229875	201840	200918	266618	255663	192485	185381	218898	234291	191221	193192	181221
	P24369	PPIB	Peptidyl-prolyl cis-trans isomerase B	Mus musculus	715325	745859	850138	764164	728788	770033	766419	760259	828038	769988	1.06005e+06	1.05542e+06	1.02794e+06	1.00575e+06	957035	860463	1.16011e+06	1.19294e+06	1.2112e+06	1.24776e+06	1.55589e+06	1.49772e+06	731592	734635	1.26895e+06	1.24184e+06	1.40407e+06	1.61464e+06	1.00338e+06	1.0982e+06	390569	468706	397826	457519	652371	655732	895565	890554	513798	459432	742779	684159	1.51188e+06	1.54996e+06	880933
	P48774	GSTM5	Glutathione S-transferase Mu 5	Mus musculus	504419	507515	433681	439365	451986	476410	406207	386421	389121	366335	241091	253939	545011	615850	439686	428947	467082	350257	593792	489842	561868	526116	531915	452401	626987	726010	387980	398080	406262	516330	407884	411721	533862	500820	752677	913221	737270	729672	354022	555187	567569	521396	426334	503368	422551
	Q9QXK3	COPG2	Coatomer subunit gamma-2	Mus musculus	359864	351110	361120	365077	327569	358165	387276	375349	366341	360616	227686	274485	268252	348846	383871	378874	372821	404055	353448	360414	364370	340560	424370	356706	412170	342238	288681	269436	295579	318641	547232	491107	592616	542888	552964	552071	550430	549660	473544	503169	538141	582104	298934	311652	342023
	Q8BML9	SYQ	Glutamine--tRNA ligase	Mus musculus	1.16721e+06	1.21567e+06	1.1995e+06	287201	1.05951e+06	1.08042e+06	1.16619e+06	1.21273e+06	1.28981e+06	260445	1.51017e+06	225865	1.1632e+06	351543	1.08025e+06	1.01481e+06	1.07104e+06	1.05394e+06	823355	852993	836197	953548	263950	941252	798128	900742	1.04103e+06	1.19696e+06	912736	252566	1.84791e+06	715131	798273	797675	1.48555e+06	454752	1.39124e+06	1.3851e+06	812432	864895	868480	896704	1.3431e+06	1.35066e+06	1.5128e+06
	Q9Z2U0	PSA7	Proteasome subunit alpha type-7	Mus musculus	324607	353804	256148	266644	309266	305118	327918	306016	289349	305238	184212	193525	258882	297290	354509	425305	435183	352157	349359	348340	293057	316727	314927	338110	439705	369145	282144	265391	333219	351840	251552	252890	183351	225497	224653	233688	218118	217381	214141	241848	226099	223384	282098	273991	196081
	Q91VD9	NDUS1	NADH-ubiquinone oxidoreductase 75 kDa subunit, mitochondrial	Mus musculus	340982	405461	403120	401509	416676	385489	521162	523789	468517	487516	316998	364778	258222	351848	291213	312670	307018	278192	389549	378208	378760	379120	372909	463882	431121	367669	387486	366705	445692	420143	592921	568171	502358	527554	484521	518868	493455	489022	590522	596884	622147	587440	383034	401215	420759
	Q60930	VDAC2	Voltage-dependent anion-selective channel protein 2	Mus musculus	1.1773e+06	1.18676e+06	1.18122e+06	1.09517e+06	790328	776703	1.05967e+06	1.09887e+06	1.04516e+06	1.26826e+06	1.00067e+06	970421	719595	1.09983e+06	1.07623e+06	1.0092e+06	774775	717684	1.05217e+06	1.17089e+06	777163	889756	1.20309e+06	1.0075e+06	731600	708909	970077	836001	813828	728258	1.45391e+06	1.45165e+06	1.71665e+06	1.69329e+06	1.68531e+06	1.68679e+06	1.61804e+06	1.64287e+06	1.88287e+06	1.90229e+06	1.91511e+06	1.83398e+06	1.29506e+06	1.24717e+06	1.38078e+06
	Q8BX70	VP13C	Vacuolar protein sorting-associated protein 13C	Mus musculus	156203	155330	156987	178423	106998	119077	168207	122176	166031	189073	131263	112162	125794	151358	150118	110610	105718	91858.3	141786	143582	111093	117070	139456	151350	61846.8	149494	142534	116904	137148	124430	920586	894243	274624	255001	196486	208199	199132	205743	256806	274076	233738	245610	143961	145641	155965
	Q99NB9	SF3B1	Splicing factor 3B subunit 1	Mus musculus	158408	141108	129193	161399	115874	139320	118202	106634	140210	140667	67824.5	79980.9	64084.1	92041	82623.1	114011	98230.3	100312	117471	144436	155192	149478	149779	170082	142398	171738	154446	106273	112686	91415.1	132080	84632	130795	174026	145350	146608	133807	182240	105684	107966	148205	122371	107958	109546	127539
	Q9CPY7	AMPL	Cytosol aminopeptidase	Mus musculus	352917	367331	421331	352568	283454	247124	342039	365760	399695	383157	202608	222179	345333	416262	284300	345143	291829	246909	361566	392601	345415	328738	366030	393451	353247	357132	304766	211067	339679	311587	416092	413088	408965	397169	428706	464978	467353	397102	389483	452643	430388	449607	491059	486939	438433
	Q8BU30	SYIC	Isoleucine--tRNA ligase, cytoplasmic	Mus musculus	257460	271045	227674	186573	138645	245439	174842	251864	295476	317341	104582	68148	111325	102744	126834	101465	159286	250595	160309	203738	187884	143627	232803	110629	175066	183371	208660	192354	172316	130997	349226	433834	331274	223063	317965	357820	309404	382666	389144	320259	316599	330143	183503	277231	243537
	Q8BP47	SYNC	Asparagine--tRNA ligase, cytoplasmic	Mus musculus	1.47299e+06	1.39173e+06	1.47949e+06	1.51112e+06	453360	410134	1.55257e+06	1.52523e+06	1.477e+06	1.44031e+06	575412	595141	566850	687989	446520	457056	315079	364426	525212	486740	551787	499501	728013	705238	516328	523706	528680	460705	544235	397161	1.31553e+06	1.23993e+06	1.2845e+06	1.30558e+06	535055	546667	543243	536519	1.24973e+06	1.32133e+06	1.31366e+06	1.26354e+06	757997	794395	874123
	Q9Z2Z6	MCAT	Mitochondrial carnitine/acylcarnitine carrier protein	Mus musculus	420193	242743	542973	560944	655859	726704	552617	586851	596059	596370	604610	612708	565480	443620	751920	688124	643926	672169	507323	476588	490704	509001	450562	486940	397106	426397	653823	698877	469127	477872	1.20301e+06	1.24368e+06	1.31379e+06	1.35507e+06	1.49136e+06	1.51067e+06	1.63933e+06	1.66077e+06	1.37836e+06	1.34961e+06	1.53616e+06	1.56315e+06	1.10982e+06	1.12853e+06	1.20454e+06
	Q8BK67	RCC2	Protein RCC2	Mus musculus	410566	413422	559316	417866	609163	527335	450410	332081	373666	349865	432165	418585	353871	432369	287189	369459	239165	268345	364801	377778	280935	272334	389877	329087	214990	318482	367786	256701	350260	372713	230336	248048	270735	301672	382699	384614	404032	350080	249476	212802	194317	239684	196412	210604	260269
	B2RXS4	PLXB2	Plexin-B2	Mus musculus	87226.2	126327	87812.8	104019	107141	116250	91140.2	77457.2	80400.6	82462.5	114633	135009	147851	125536	90652.3	95981.6	121018	154827	71434.2	95180.1	83228.7	120621	111181	135774	113006	94218.1	75868	99677.7	119692	148600	131573	78263.4	98918.5	104627	139101	118757	120713	123463	138469	84441.3	157779	149636	105670	115172	144092
	Q91ZJ5	UGPA	UTP--glucose-1-phosphate uridylyltransferase	Mus musculus	353591	351860	341778	342195	348793	355112	484309	473220	416393	430603	776154	621817	674319	551266	589467	547298	562862	645766	435512	475324	428770	452606	451360	469738	449324	458943	495444	560344	470445	496895	470979	461807	585730	583736	578267	590390	695724	647592	692208	663326	703233	688297	905523	836081	806006
	Q5SF07	IF2B2	Insulin-like growth factor 2 mRNA-binding protein 2	Mus musculus	353257	479623	353615	435705	766235	742086	380718	385776	422567	365003	402611	371690	355808	390138	468393	416278	256846	208900	334888	283793	399059	390572	314824	401345	314746	383415	260889	351054	472453	524329	540348	546042	489132	435162	559080	588177	598496	611606	456552	484151	551795	553291	460068	483137	414367
	Q99P88	NU155	Nuclear pore complex protein Nup155	Mus musculus	203464	161094	197895	174297	118974	122903	204192	221831	194956	161856	129295	92183.6	100781	129756	94944.5	142631	100374	115658	166823	136673	126686	124402	163421	196409	153155	158181	124117	121854	110553	111347	181942	210748	208284	232424	181587	156008	189224	188703	221801	184864	196956	206572	151152	162403	174687
	Q05D44	IF2P	Eukaryotic translation initiation factor 5B	Mus musculus	306581	320599	444572	426929	266962	276512	355136	331942	373192	319420	197347	207931	214078	187655	241557	235315	276893	259928	291600	310070	351134	313072	305381	309507	261884	299053	330071	222977	206209	237747	326016	351176	344972	346226	360256	377775	419616	429732	335254	346584	379843	368297	314712	322135	323558
	P47754	CAZA2	F-actin-capping protein subunit alpha-2	Mus musculus	455163	420547	592576	597378	629812	665026	618201	581333	525838	540008	530638	554850	541931	574604	680179	740443	512865	418162	430998	485356	470313	471918	569618	590699	533856	591451	470464	415393	510528	547120	544111	539180	445830	449512	448357	484826	568329	549178	405547	440622	471234	407849	410554	426824	369498
	Q8VIJ6	SFPQ	Splicing factor, proline- and glutamine-rich	Mus musculus	344626	337389	345851	331267	400939	521979	278421	260857	314233	320553	418826	399551	360347	334792	330967	237702	384214	323628	242849	291693	263678	273944	208082	290465	346840	341791	346907	447546	353031	377353	282859	223854	279684	206341	371849	359984	343109	333676	318252	257759	236372	251070	308544	315870	280044
	P02535	K1C10	Keratin, type I cytoskeletal 10	Mus musculus	203111	227341	332348	335382	168887	168712	578835	580974	538422	505368	428791	406032	1.45561e+06	1.29586e+06	171257	154795	299074	314694	260691	270633	256730	234909	237104	224505	345055	340092	438907	481824	282370	288336	1.67351e+06	1.70552e+06	694624	683102	634144	699906	581191	542082	683476	698892	1.24916e+06	1.25961e+06	500241	486482	902866
	Q9JIF0	ANM1	Protein arginine N-methyltransferase 1	Mus musculus	761397	762075	621912	615820	493616	470138	532510	551310	563912	644586	354650	335350	441171	654942	451275	486644	380080	341901	651373	684094	563994	641318	544928	566215	608371	571902	491763	390276	631620	455607	366208	360103	453165	444235	482544	508268	427237	408748	411604	435637	402733	411857	363623	364073	371730
	P62334	PRS10	26S proteasome regulatory subunit 10B	Mus musculus	474579	482311	578471	569710	422033	440503	449665	478513	462021	513387	340087	368377	553235	568519	497696	580693	396029	451285	589901	616376	528800	525368	475334	461753	492576	529608	448031	384621	467716	415161	256959	300336	296666	283186	285918	322822	336275	312362	199404	243173	277934	246269	285217	270979	203146
	O70194	EIF3D	Eukaryotic translation initiation factor 3 subunit D	Mus musculus	456952	477658	99622.5	442881	134694	368507	471887	493891	436372	390300	320108	297710	394949	485405	137947	407626	291408	328447	426856	391882	311598	110182	345719	413511	314353	337173	282029	265932	163309	311599	161080	350711	167461	148040	490868	408589	435923	434663	146387	426053	211738	89557.8	456701	111292	372844
	Q3UJB9	EDC4	Enhancer of mRNA-decapping protein 4	Mus musculus	104784	110499	121476	139131	132108	154263	130728	116690	127797	117477	115752	114416	161737	178101	121071	127279	102810	134156	113341	115494	121111	111395	120105	128621	135119	134608	92049.5	91903.5	108028	107349	59979.2	81360.6	91403	102672	91753.3	65478.5	58249.7	70640.9	95961.5	46215.1	46184.1	60106.4	58990.9	72738.8	60343.4
	P42859	HD	Huntingtin	Mus musculus	155248	154134	211760	195775	54619	50898.9	186304	199028	143984	176516	52351.2	44716.9	63296	208712	103467	119129	48296.9	21662.4	163534	203469	133248	150707	145562	147841	143714	126292	156849	21429	81281.1	66247.8	52125.7	53614.5	50273.5	52511.7	68946.7	41534	31087.6	32184.4	11231.2	48067.7	57610.9	47477.6	25389.1	46631.2	30103
	Q61656	DDX5	Probable ATP-dependent RNA helicase DDX5	Mus musculus	919272	888460	890092	918934	717012	719355	788940	810057	779663	805735	497259	513793	494092	587140	474326	478880	549495	464911	622412	663772	701677	707368	781505	781596	687996	697261	925189	726395	650246	576896	362159	350411	262215	293716	354356	383743	361615	351421	280421	277477	343559	332332	254199	249587	236330
	P28656	NP1L1	Nucleosome assembly protein 1-like 1	Mus musculus	202376	243977	428868	323826	280688	307130	323337	212140	269524	272560	219708	198388	144307	254456	317002	397976	218841	250193	240893	300022	342554	273026	225326	189520	298077	375537	217166	283061	247139	242627	121392	89750.6	101089	157068	171454	103378	123883	126240	60841	101579	94479.2	95047.8	115351	117247	104948
	P49312	ROA1	Heterogeneous nuclear ribonucleoprotein A1	Mus musculus	50259.1	24620.9	25643.3	37623.9	21852.1	27551.4	47459.3	61770.1	48358.1	28866.5	44204	37630.1	37266.5	58913.7	20009.7	13928	37393.1	54160.2	21578.4	29661	20093.1	25962.9	31343.5	17444.8	45444.9	32783.9	17189	17747.5	28069.7	31262.1	25929.8	12820.4	56193.4	34025.1	22684.4	24999.5	16479.1	24246.3	39403.7	28943.4	18566.6	19876.2	15211.8	10465.3	17313.6
	Q7M6Y3	PICAL	Phosphatidylinositol-binding clathrin assembly protein	Mus musculus	537559	606947	641965	635425	432943	363210	571475	597051	572334	507269	428288	665591	680930	614818	353776	487229	386728	489181	589502	549288	432487	420606	644656	670455	531321	506359	489568	401126	510590	494525	464438	431933	455100	451385	337661	326879	343184	340225	360946	351153	383109	334254	434439	467659	369580
	P09055	ITB1	Integrin beta-1	Mus musculus	229010	212924	243355	276457	220517	217425	241827	248215	213103	200988	153157	165617	180473	241304	218147	210462	172004	190064	168975	187977	166366	163055	193117	195097	175875	240228	202887	219148	222490	113816	243742	237409	198538	195818	263772	286174	318595	298045	256405	278636	211675	204083	188240	205023	208956
	Q9CZM2	RL15	60S ribosomal protein L15	Mus musculus	1.38196e+06	1.55862e+06	761004	828676	801151	832559	747111	850031	1.12948e+06	1.12822e+06	574359	580016	836588	660248	463949	436319	1.0405e+06	1.12744e+06	924666	1.02158e+06	1.00501e+06	1.04875e+06	820875	996121	936440	832543	1.08003e+06	999721	761850	754639	1.16798e+06	1.16124e+06	1.5138e+06	1.46385e+06	1.2181e+06	1.23952e+06	1.24782e+06	1.25998e+06	1.69652e+06	1.69714e+06	1.51478e+06	1.43071e+06	802750	808730	875639
	P04104	K2C1	Keratin, type II cytoskeletal 1	Mus musculus	129745	132737	283714	287356	113755	113254	461282	466452	305955	288169	140808	141706	380464	342688	160515	159955	135261	116181	260931	260587	140348	139631	162039	154493	190821	214267	281658	325076	253556	265378	1.0453e+06	1.03651e+06	544932	574369	228089	252087	240536	244750	443191	468239	470471	467951	226702	234871	660530
	Q9Z1E4	GYS1	Glycogen [starch] synthase, muscle	Mus musculus	149388	137648	155519	152216	233395	101213	145951	135636	133687	126002	155257	145531	212760	185221	72671	109863	120052	128565	96561.8	119246	216800	183909	125249	135607	160296	186115	128028	129689	58864.6	117873	233555	270707	269190	275752	226798	260491	228472	195641	240876	210788	240527	295652	188782	192782	237660
	Q8C1A5	THOP1	Thimet oligopeptidase	Mus musculus	232467	171405	213519	276799	255030	422687	259009	286644	260378	179669	309550	262366	392878	380955	157027	184262	233521	324368	213486	232483	309774	321063	255657	316075	263442	284462	157023	224184	308562	209014	450711	291203	383811	357976	309013	478469	483709	509642	431487	261444	324715	325526	246777	225891	238678
	P51174	ACADL	Long-chain specific acyl-CoA dehydrogenase, mitochondrial	Mus musculus	580731	520625	623329	568465	393791	423750	491603	471452	616398	482132	337520	355532	527315	518983	512001	496636	593162	546840	648556	588735	671641	761765	538351	528181	716856	743742	607240	590453	452357	492142	732654	699307	543225	573519	744358	770492	737209	727313	486819	447194	550586	581616	598957	605303	601133
	Q9D819	IPYR	Inorganic pyrophosphatase	Mus musculus	1.40165e+06	1.37314e+06	1.07361e+06	1.09616e+06	1.30195e+06	1.32203e+06	1.12409e+06	1.18244e+06	1.35281e+06	1.39078e+06	1.12704e+06	1.07235e+06	872670	1.00374e+06	1.28467e+06	1.18472e+06	1.27761e+06	1.29312e+06	1.35604e+06	1.40291e+06	1.28482e+06	1.34431e+06	1.25689e+06	1.25334e+06	1.26673e+06	1.25365e+06	1.60992e+06	1.41403e+06	1.24444e+06	1.24861e+06	970122	1.00092e+06	1.0686e+06	1.06592e+06	1.098e+06	1.11147e+06	1.22317e+06	1.15417e+06	902942	875391	874899	875785	896679	900628	753577
	P35278	RAB5C	Ras-related protein Rab-5C	Mus musculus	304962	315426	326463	318663	345470	396149	534088	557831	468620	527923	340699	339560	369247	453149	450962	404523	335799	314190	357605	384302	358761	407625	443683	393092	288865	360978	369932	323131	363956	333185	223569	220815	410240	398499	557907	365505	358012	364478	984645	1.03595e+06	953293	941166	250581	234394	223102
	P22892	AP1G1	AP-1 complex subunit gamma-1	Mus musculus	122979	111967	99649.6	107757	85909.2	86668.2	116893	107074	121560	105993	66612.6	74628	80121.8	102225	87927.1	91473.1	77732.6	74867.7	93286.5	110456	93637.8	89674.8	129546	116857	97326.1	102277	104516	94876.3	87712.5	83181.1	124850	124869	175893	188769	132450	134961	160548	150608	153602	135208	144981	150113	101724	108291	119689
	P16332	MUTA	Methylmalonyl-CoA mutase, mitochondrial	Mus musculus	290054	291217	250747	240628	286302	332996	245336	191684	267930	257918	202948	132603	265274	236006	119185	134441	124118	118621	180857	212801	205482	214128	200964	200589	196385	198518	189693	172787	146285	167501	515757	540284	589311	582974	521395	540231	584916	567980	494642	469356	474872	524300	354543	367303	421852
	Q3U0V1	FUBP2	Far upstream element-binding protein 2	Mus musculus	1.12705e+06	1.07705e+06	1.57359e+06	1.59577e+06	1.20345e+06	1.23298e+06	1.05732e+06	1.11596e+06	1.02796e+06	931453	1.47502e+06	1.44038e+06	1.0883e+06	1.36446e+06	744580	1.07239e+06	952861	1.0233e+06	1.04062e+06	1.09133e+06	848709	794194	866225	910415	899901	878125	1.44078e+06	1.11628e+06	1.02564e+06	966688	354915	362628	317786	309534	337973	329485	314130	283854	324552	288585	422244	418524	298761	305448	271956
	P54775	PRS6B	26S proteasome regulatory subunit 6B	Mus musculus	256620	319325	271244	354973	301787	306778	261063	349710	243115	282261	301961	297361	317698	328446	347712	286236	276586	299663	269272	264118	270764	308226	287099	291525	294547	281105	286035	302363	290141	485761	414389	300398	489740	341901	302537	454916	395666	397241	430852	450688	437625	302461	343884	353584	322377
	P97742	CPT1A	Carnitine O-palmitoyltransferase 1, liver isoform	Mus musculus	14302.6	115307	102221	47399.5	11033.8	87324.5	54161.7	118925	48355.8	94504.7	23825.7	41771.6	90464.3	117763	16788.7	31920.2	99522	11416.4	87596.1	101519	94481.5	82959.2	107915	66610.9	67394.8	99453.6	48880.6	57119.6	87839.6	76959.7	85241	64988.6	81093.3	26773.5	39794.1	107025	90965.6	38699.4	48113.5	65475.6	37685.7	24124.9	14229.9	41464.8	79642.7
	Q61584	FXR1	Fragile X mental retardation syndrome-related protein 1	Mus musculus	595042	150125	140786	133321	116016	90054.2	160458	143629	146544	167123	981341	89469	732565	211801	132034	795005	936050	98874.3	97595.2	312781	95146.5	208432	107863	96367.1	662594	97286.2	124384	156339	107770	148182	149322	666185	100555	648963	100567	112642	98657.8	110357	441909	111234	122614	151124	110772	96673	92573.3
	Q9JLI8	SART3	Squamous cell carcinoma antigen recognized by T-cells 3	Mus musculus	168712	169521	181755	179981	144791	130971	152821	174327	171402	168012	97660.9	232372	143375	85960.1	78612.1	187888	244826	57155.9	72284.7	197380	209214	179383	170205	170692	182771	179910	202412	104510	164736	80563.5	68857.3	84108.8	74858.1	78065.1	86925.5	83551	84261.3	74433.3	110786	94777.2	83225.2	87694.5	78276	33119.2	90418.5
	P27046	MA2A1	Alpha-mannosidase 2	Mus musculus	331322	410388	258929	265121	250391	275576	349712	440512	386661	338684	88239.1	253147	259772	180477	304401	295907	359038	300303	298846	168301	207974	214905	305633	351627	276545	309131	235378	266480	341178	304425	429520	482744	478967	392479	368810	366061	494379	472365	673955	721840	592018	552362	316497	391534	473272
	Q6PDQ2	CHD4	Chromodomain-helicase-DNA-binding protein 4	Mus musculus	177204	162944	207196	195185	137275	139240	164703	157748	161386	170365	86540.7	84612.5	157125	169981	126269	136261	110116	63509.3	140806	162029	158079	166727	174751	150867	169769	156298	140081	111990	156962	151965	171409	143564	128828	113327	147554	151328	123733	123191	137054	146955	158634	162789	91123.5	102808	96899.1
	P49722	PSA2	Proteasome subunit alpha type-2	Mus musculus	379103	377884	279648	332614	462927	451526	406686	380882	326132	276524	159265	237662	284268	460853	437248	535301	319568	216153	410740	351099	342842	317105	362105	424392	480399	498811	244977	294054	454264	484772	260807	243498	290102	233769	280181	299688	285109	243628	318063	220904	310356	320035	262539	265771	220779
	Q07076	ANXA7	Annexin A7	Mus musculus	1.33421e+06	1.18863e+06	1.02068e+06	1.28564e+06	663896	845902	913537	865373	1.06305e+06	959408	722689	589398	1.00095e+06	1.50172e+06	1.09521e+06	1.04961e+06	751008	778509	1.00198e+06	1.29509e+06	1.00062e+06	939528	1.19965e+06	1.11894e+06	1.035e+06	1.07304e+06	837382	662642	873443	713738	626777	457025	625333	642879	533525	552941	587170	577688	406047	447734	478416	442860	644999	621008	601211
	Q9CZ44	NSF1C	NSFL1 cofactor p47	Mus musculus	597636	618882	776935	763217	698055	725251	661746	670021	688482	769394	939778	934647	789615	802326	783466	726250	765502	800620	708710	757529	594478	606089	644784	642247	560491	582808	768850	731095	714921	741787	258418	287734	164969	232286	233109	263993	234500	252797	203914	214878	245617	234026	249843	234425	207339
	Q3V1T4	P3H1	Prolyl 3-hydroxylase 1	Mus musculus	232578	168257	235082	235859	303944	303070	218995	206847	262762	273143	309598	288274	301266	319740	264260	246922	312116	312936	309152	295593	259740	287734	286778	292179	267130	275447	225762	227638	226031	276529	424579	435184	500247	533465	582669	617125	570807	567040	474539	475543	479772	483092	469205	477317	563967
	P25444	RS2	40S ribosomal protein S2	Mus musculus	2.26292e+06	2.30602e+06	2.16464e+06	2.09927e+06	2.12143e+06	2.14988e+06	2.41705e+06	2.48824e+06	2.59615e+06	2.49244e+06	2.45662e+06	2.4463e+06	1.97064e+06	1.56494e+06	2.55135e+06	2.25508e+06	2.59258e+06	2.69731e+06	1.61336e+06	1.63682e+06	2.02144e+06	1.94214e+06	2.19055e+06	2.21168e+06	1.68738e+06	1.70711e+06	2.86506e+06	3.36447e+06	1.96426e+06	2.05e+06	1.084e+06	1.08212e+06	1.34339e+06	1.38501e+06	1.28898e+06	1.29222e+06	1.61756e+06	1.6376e+06	1.35749e+06	1.3798e+06	1.43933e+06	1.48161e+06	1.60194e+06	1.60118e+06	1.38737e+06
	O55234	PSB5	Proteasome subunit beta type-5	Mus musculus	84926.8	116339	100140	75206.1	86576.1	102748	111144	83583.6	107465	83552.2	99731.8	92013	121137	138031	117805	122967	149802	157409	143503	129605	96235.5	96125.3	110651	110472	94997.1	126068	105243	137131	121472	162550	145738	190213	215730	198649	171852	174803	148757	148471	239062	238385	220650	239349	104138	105499	115502
	Q80UG5	2009-09-01	Septin-9	Mus musculus	558469	606465	558543	555023	443882	493813	467824	485085	539517	576919	800838	781525	529892	561489	791177	755160	733994	735251	548730	593024	610191	585263	547922	577098	557119	540130	691189	788527	564156	645184	789029	817431	881222	837078	661683	692896	728360	704975	881355	951230	942489	996417	711196	709753	672273
	Q60737	CSK21	Casein kinase II subunit alpha	Mus musculus	283055	319415	271029	342598	310709	305595	450025	311579	287711	245685	311081	143789	302992	290855	365859	157818	220251	335109	219272	193106	187322	180809	222786	334921	341507	286087	280196	193951	341679	332133	177383	205024	218988	237037	197277	205271	191764	205128	214180	194333	198823	191945	187793	226755	198057
	Q7TPV4	MBB1A	Myb-binding protein 1A	Mus musculus	468712	469224	480874	545433	441527	419075	499843	464070	417505	413062	340593	322194	302231	494888	262602	342813	259497	275292	417981	398345	418126	429102	477728	465879	439307	469733	414998	311621	339342	325851	371313	358798	451270	452822	491198	485635	459898	460483	396518	411473	372708	409237	295883	308002	378839
	Q8C1B7	2011-09-01	Septin-11	Mus musculus	107219	109596	105999	125721	69381.4	68505.5	99710.4	102295	113069	102320	92067.2	80037	77006.5	74184.4	80458.9	83815.5	105110	107696	60492.3	89638.8	89332.9	58504.9	60483.2	63531.9	96311.4	99540.4	57972.9	91211.2	68218.7	76475.1	90077.8	111333	125190	35999.9	90337.2	102998	115958	125928	92075.4	84521.9	87516.4	90168.8	146495	149684	144341
	Q00519	XDH	Xanthine dehydrogenase/oxidase	Mus musculus	447413	417403	463652	415897	295754	284784	412248	418389	423329	403288	287180	272948	273624	279768	601382	569189	465447	471179	516309	498190	415666	370615	591849	585279	404324	406562	478574	486322	520545	490685	1.10753e+06	1.08597e+06	1.22347e+06	1.23953e+06	684403	666073	782064	760477	854065	842557	760550	743507	629607	618562	607210
	Q9QYB1	CLIC4	Chloride intracellular channel protein 4	Mus musculus	355410	373208	440162	461334	423006	421556	481601	386546	421624	566158	545007	339412	638917	591732	566558	585688	595057	670482	347524	423033	563367	392340	356188	302767	488380	524079	491408	664548	529546	549144	264431	298614	289431	283133	295531	316608	350273	371721	346063	296594	314474	372480	367296	359626	319391
	Q3V1L4	5NTC	Cytosolic purine 5'-nucleotidase	Mus musculus	111414	106994	90295.8	101185	211595	212679	98960.5	91229.1	149948	108015	86339.4	109366	181942	199623	171150	160590	146663	103119	152109	100046	144364	183590	129248	99699.6	118679	119809	81094.8	172215	141473	182921	361146	309480	375366	384807	441614	442640	395860	429335	403213	321301	414946	403121	370611	334168	331248
	Q6P542	ABCF1	ATP-binding cassette sub-family F member 1	Mus musculus	295318	311642	290581	288890	258490	262314	240176	258815	310352	357377	294140	285300	234651	224381	221124	200357	272919	335028	250043	217248	211788	236591	238967	278393	190914	242020	281918	264595	209974	227810	423756	401580	410311	362510	440089	435798	408704	406182	349968	333721	372567	393543	330613	320836	340359
	Q63836	SBP2	Selenium-binding protein 2	Mus musculus	493604	525458	571535	532537	291233	321491	656915	651258	624936	615923	533048	519738	541560	616244	618944	688487	521593	440295	565437	559928	512967	508084	577912	568160	466875	470583	409728	344017	458675	443773	637782	635855	789240	761216	478182	488727	490806	473104	898873	890276	992247	971071	689946	734546	616061
	Q9DC23	DJC10	DnaJ homolog subfamily C member 10	Mus musculus	315144	300345	289483	299698	404131	399731	291574	311975	298192	290163	245303	246476	311019	366579	277542	283836	272569	309409	300410	296305	217001	303032	382731	419406	329850	250064	203532	295779	324453	342930	555458	543810	672506	664880	657981	671336	707799	709703	580764	597371	562475	601180	382236	415161	441164
	Q3UA06	PCH2	Pachytene checkpoint protein 2 homolog	Mus musculus	469277	431445	363262	372211	374738	314101	358174	362468	367378	374270	213232	206058	319409	513270	250838	327843	281280	239126	341589	363070	288359	355767	392971	355447	344635	367000	351454	309364	272916	257073	192272	192829	203329	225618	291564	320347	236380	279271	252900	170757	215045	195456	272959	293432	269043
	Q64010	CRK	Adapter molecule crk	Mus musculus	362310	314862	306102	309805	260237	323300	336407	372567	351198	361737	279656	322650	316838	425127	358897	366289	371886	323423	387844	386691	371701	366584	333014	357127	380395	370974	383319	347373	327229	332325	215111	229412	199115	219852	203081	185163	212466	184554	179931	233797	309815	216027	188285	184937	161664
	Q6PB93	GALT2	Polypeptide N-acetylgalactosaminyltransferase 2	Mus musculus	321497	291322	236906	236296	320820	329629	269700	283593	302570	236500	125209	164284	276019	338623	221363	198662	253144	235404	294368	262251	325426	307235	285746	334509	339731	352560	180983	173438	244235	242959	418079	396114	315934	376036	573018	574445	515744	562612	352448	367744	358258	397976	316271	328549	408732
	Q9QXX4	CMC2	Calcium-binding mitochondrial carrier protein Aralar2	Mus musculus	402849	368112	415817	426743	418559	372409	504402	467973	473143	458693	553452	613075	505102	612698	455674	457302	478877	486619	365094	397614	341983	339724	419964	423115	430612	361958	399071	389427	381814	363394	946463	794068	949331	1.08845e+06	769057	880344	813499	876088	951287	946643	1.00566e+06	1.01124e+06	677353	647552	741932
	Q99KP6	PRP19	Pre-mRNA-processing factor 19	Mus musculus	378856	330797	355717	355312	358732	372703	305410	191066	306108	301229	259996	265558	114708	361540	423401	404982	253541	276576	367586	388341	234197	265045	322105	273041	259428	232143	272990	156336	369118	304770	233185	290839	265468	223902	258642	299603	302536	291464	267542	231761	257226	221644	265102	275680	271836
	P41216	ACSL1	Long-chain-fatty-acid--CoA ligase 1	Mus musculus	244715	235281	240151	237478	180849	187139	242734	220471	219929	210828	340598	361051	358228	326021	224279	230910	200166	237794	178828	181491	165898	178498	218787	203535	199108	178058	154664	162058	187756	189076	497101	497273	658657	649043	386862	394620	430726	438834	437172	456775	429623	434228	536707	539397	596795
	P26516	PSMD7	26S proteasome non-ATPase regulatory subunit 7	Mus musculus	160446	164816	151761	159413	86190.9	74533	104874	120658	147971	96862.7	102761	101134	58124.2	105067	120587	100078	109854	108358	128468	155018	156399	151834	115454	109971	157417	169019	148629	106818	99747.4	74025.6	76170	81285.7	65996	82870	74278.3	62306.6	164766	107713	71175.7	70938.2	82226	61250.4	154505	89913.1	111806
	Q8BFR5	EFTU	Elongation factor Tu, mitochondrial	Mus musculus	1.48477e+06	1.49266e+06	1.6996e+06	1.69589e+06	1.75047e+06	1.73149e+06	1.65852e+06	1.67908e+06	1.88264e+06	1.67012e+06	1.6263e+06	1.5706e+06	1.47811e+06	1.64084e+06	1.51523e+06	1.42388e+06	1.24959e+06	1.23159e+06	1.17295e+06	1.23853e+06	1.34454e+06	1.2481e+06	1.47822e+06	1.40565e+06	1.21218e+06	1.33879e+06	1.47318e+06	1.50299e+06	1.32126e+06	1.39463e+06	1.28359e+06	1.28118e+06	1.1499e+06	1.16063e+06	1.2907e+06	1.2579e+06	1.28913e+06	1.27439e+06	1.12675e+06	1.08241e+06	1.30982e+06	1.36804e+06	1.45499e+06	1.45919e+06	1.39843e+06
	Q9Z1R2	BAG6	Large proline-rich protein BAG6	Mus musculus	360682	297589	436393	444349	283384	277236	281907	318927	583470	251606	225017	210282	214793	639558	144453	279374	201577	248929	364715	372723	333579	282886	297542	305825	349643	357124	306239	201742	301725	277334	114775	156765	155805	139569	161302	152867	152059	133141	150618	140173	167344	121270	109779	123846	133533
	Q9D2R0	AACS	Acetoacetyl-CoA synthetase	Mus musculus	655044	652343	792285	785440	665984	635981	756485	759230	642602	637258	727430	741521	782792	736693	1.05513e+06	1.0312e+06	697457	708412	819689	814004	799130	784399	1.01015e+06	1.02385e+06	852862	861108	797858	789189	880654	836921	674167	663927	856341	908914	634243	632258	644845	662459	832153	800155	693558	681041	439573	431004	583266
	P18760	COF1	Cofilin-1	Mus musculus	2.76316e+06	1.32434e+06	2.78085e+06	3.04714e+06	2.22797e+06	2.56524e+06	3.39872e+06	3.40537e+06	2.94125e+06	2.59285e+06	2.59953e+06	2.89008e+06	3.85176e+06	3.59366e+06	1.65944e+06	3.39323e+06	1.98774e+06	3.57467e+06	2.91343e+06	2.54037e+06	4.52397e+06	4.63108e+06	3.1545e+06	2.49432e+06	2.95232e+06	2.86964e+06	1.85099e+06	2.12104e+06	2.35379e+06	2.05812e+06	1.01081e+06	1.04422e+06	811103	818260	1.18111e+06	1.21063e+06	1.20579e+06	1.51735e+06	1.11516e+06	997100	1.0742e+06	1.00216e+06	1.86166e+06	1.62526e+06	981465
	Q99PL5	RRBP1	Ribosome-binding protein 1	Mus musculus	116303	125704	143846	152614	163866	164755	127045	136461	126869	123734	310842	288654	295308	195143	139061	118178	173070	183393	126161	127980	75101.3	77523.8	95739.2	89004.1	108997	93245.2	110132	151670	134533	165023	74463	75235.6	56245.8	77101.5	42241.2	48068.7	82215.1	43498.4	86476.8	106648	71741	58397.9	78046.3	80695.7	103545
	O35685	NUDC	Nuclear migration protein nudC	Mus musculus	608047	688903	638672	632229	695322	639831	563133	581433	561468	568725	770674	896863	915364	767695	584201	698646	596141	746675	625799	565747	590363	556363	562874	590416	467783	503039	414431	483698	516104	545011	317707	304479	285973	233981	371216	363107	369931	369142	276692	239719	302095	297097	407569	412871	346923
	Q99KK2	NEUA	N-acylneuraminate cytidylyltransferase	Mus musculus	188202	217513	180864	185768	85495.2	199920	238214	207031	211275	247778	128761	126150	53486.4	209767	186552	204016	216030	124332	149070	162963	153440	232260	95239.5	169912	134461	150051	206920	219931	258584	277623	312617	362475	302828	333922	285793	298815	288139	277747	342322	374604	354741	343525	178844	196879	201889
	Q91VC3	IF4A3	Eukaryotic initiation factor 4A-III	Mus musculus	529844	588137	577377	609204	485051	519524	477659	495029	513866	526578	443040	412877	521380	419022	321069	334542	443482	534942	562402	546136	498777	487871	521006	403767	492588	524339	543129	453166	461438	387868	341920	339755	326572	270738	453653	511330	526714	515699	323756	332932	362530	358079	381081	389052	361490
	Q9D051	ODPB	Pyruvate dehydrogenase E1 component subunit beta, mitochondrial	Mus musculus	574597	516000	439464	457338	372252	362193	478967	490292	515559	461051	459838	445578	472686	499467	395504	373924	330869	360508	444754	453669	416176	396671	459958	487874	393521	403702	391100	476111	389593	380993	639385	639906	666300	725098	600007	663710	641389	616962	696236	668118	641982	643356	803659	799712	745949
	Q3THK7	GUAA	GMP synthase [glutamine-hydrolyzing]	Mus musculus	141142	149690	252017	191930	145226	135615	215599	204859	228898	131110	138569	212785	237124	331426	126738	191929	258936	134722	207663	152248	275154	179835	144302	161585	138080	219876	218382	250268	275444	244061	220300	179498	175250	127686	218539	180553	175663	156591	191217	148711	192502	213917	199086	231989	148073
	P40336	VP26A	Vacuolar protein sorting-associated protein 26A	Mus musculus	277578	237729	282702	290403	211398	206455	243107	282447	283551	257266	229640	176548	284018	231746	224890	274211	163913	124232	245929	289449	283785	250867	258505	257955	314867	277147	298324	188260	222432	207013	197122	194721	187328	197213	209100	195719	194648	210725	193070	169354	145953	193623	174696	205319	180662
	P31938	MP2K1	Dual specificity mitogen-activated protein kinase kinase 1	Mus musculus	88605.1	91553.7	90422.5	13701.6	37051.8	38598.5	19537.1	54056.4	17008.3	72094.8	23493.6	93182	71615.7	62417.2	55314.1	33499.3	71635.7	42880.5	16665.3	95005.1	90405.7	67265.8	92354.7	110093	34625.7	99378.1	72927.7	32870	60769.3	60377.4	27364	27738.5	17495.5	42342	38282	36572.1	26619.1	23826.3	36069.6	36885.1	31630.6	58248.6	61005.6	21756.5	24574.1
	P47962	RL5	60S ribosomal protein L5	Mus musculus	2.7283e+06	2.0675e+06	1.26074e+06	1.33442e+06	2.07991e+06	1.67292e+06	2.69151e+06	2.17362e+06	1.45708e+06	2.03733e+06	1.65418e+06	1.50633e+06	1.87404e+06	2.12466e+06	2.29656e+06	2.07481e+06	1.92419e+06	1.42631e+06	2.03632e+06	1.93479e+06	1.39351e+06	1.21451e+06	2.22102e+06	1.874e+06	1.82043e+06	1.55324e+06	932454	957545	1.12571e+06	1.12828e+06	529084	828663	1.0851e+06	1.10643e+06	931955	553299	541278	521514	851205	1.20976e+06	1.19192e+06	681652	461093	506326	467862
	Q8CFI7	RPB2	DNA-directed RNA polymerase II subunit RPB2	Mus musculus	50878.7	46926.9	70756	52730.8	43894.8	55162	75513.9	49300	67853.7	59904.6	40294.3	43674.2	48326.7	67296.9	48806.5	62296.8	60331	55899.3	43929.1	63013.4	60831.3	55968.6	69621.8	45227.4	51257.7	56660.4	52682.6	45103.4	59919.2	40110.9	43859.4	59997.7	42584.9	60598.6	51579.3	47575	31626.3	39970.3	52389	49736.4	50746.5	41921.7	34030.3	37460.8	34879.5
	P14131	RS16	40S ribosomal protein S16	Mus musculus	3.76205e+06	2.214e+06	1.53898e+06	2.49486e+06	3.78338e+06	3.547e+06	1.98273e+06	2.0293e+06	2.43779e+06	2.41785e+06	2.1784e+06	2.01572e+06	1.74697e+06	1.16997e+06	2.89336e+06	3.20171e+06	3.43848e+06	3.24283e+06	2.45151e+06	1.66335e+06	3.19659e+06	3.31444e+06	1.79522e+06	1.95487e+06	2.81203e+06	2.54661e+06	2.89697e+06	5.11666e+06	2.90501e+06	3.02393e+06	1.64723e+06	1.62136e+06	2.46357e+06	1.97699e+06	1.74361e+06	1.86241e+06	2.09736e+06	2.12313e+06	2.16488e+06	2.02242e+06	2.65309e+06	2.57224e+06	1.94235e+06	2.1125e+06	1.46511e+06
	Q99K01	PDXD1	Pyridoxal-dependent decarboxylase domain-containing protein 1	Mus musculus	241652	256210	249748	270580	204236	299635	252303	273373	294403	198135	194715	215881	204045	242342	302077	259296	322091	316924	280906	321481	365102	346359	302576	330097	358755	365788	270096	311491	266648	281187	464175	448294	524658	544894	366475	355581	304849	284041	435483	432357	499321	460774	252551	231829	263111
	Q9D0I9	SYRC	Arginine--tRNA ligase, cytoplasmic	Mus musculus	381339	372381	413513	432699	398959	358023	447174	444560	378929	370956	284525	262952	352343	375391	400677	405972	227076	287584	367432	341105	331156	301319	462670	471650	372343	389010	286581	253840	414775	406623	409960	385249	380313	315846	322620	433887	304088	310284	343688	365946	371513	398838	371517	318709	309847
	Q8C7R4	UBA6	Ubiquitin-like modifier-activating enzyme 6	Mus musculus	226601	233779	242278	231500	271393	278008	171116	245417	255062	274817	168424	189708	235523	298083	193944	195995	218257	168706	234794	235491	192810	242752	284771	250010	243038	260843	214824	233558	285819	170893	296150	257273	326209	306062	452583	403381	329906	314761	293643	350087	391647	388850	201703	208065	169965
	P27659	RL3	60S ribosomal protein L3	Mus musculus	661338	772556	702788	768114	399759	442668	685755	775365	764014	699770	402648	396920	374974	348166	488220	498953	585342	633353	418496	400115	545097	496063	581487	687080	380865	438700	817003	201368	516526	418417	423102	511567	608247	613889	525788	619691	705318	576175	607240	605894	660540	696671	638319	602776	590843
	P62082	RS7	40S ribosomal protein S7	Mus musculus	1.85531e+06	1.77204e+06	1.69135e+06	1.74858e+06	980802	919695	2.29568e+06	2.15e+06	1.79742e+06	1.65221e+06	1.036e+06	1.7156e+06	1.80156e+06	1.53351e+06	820640	2.02348e+06	484118	1.55773e+06	1.61483e+06	1.44065e+06	1.54891e+06	1.82364e+06	1.83659e+06	1.80512e+06	1.69322e+06	1.77468e+06	1.33034e+06	678528	936055	852408	415949	373053	514151	537777	637749	653628	472395	482183	537248	520854	576639	512251	556851	567440	321009
	Q9CZX0	ELP3	Elongator complex protein 3	Mus musculus	814994	780025	948265	846351	584200	491413	808003	781990	774568	650706	585286	538487	663811	581735	660568	666008	495159	351195	470645	709710	517297	610092	851547	814885	377971	550768	719470	556279	429156	536567	1.14117e+06	1.12952e+06	1.09752e+06	1.1352e+06	937655	957528	947652	922711	1.13721e+06	1.21233e+06	980053	1.04161e+06	673401	724631	894638
	P62242	RS8	40S ribosomal protein S8	Mus musculus	2.49451e+06	2.48781e+06	2.07499e+06	2.03234e+06	1.69697e+06	1.67474e+06	2.67405e+06	2.67937e+06	2.648e+06	2.90563e+06	1.44159e+06	1.42121e+06	1.29985e+06	1.3187e+06	1.87926e+06	1.72057e+06	2.02713e+06	2.06993e+06	1.51146e+06	1.64931e+06	1.66968e+06	1.7611e+06	2.29182e+06	2.26623e+06	1.55421e+06	1.51014e+06	3.04444e+06	2.76007e+06	1.79496e+06	1.69597e+06	1.99044e+06	1.98068e+06	1.93745e+06	1.90647e+06	1.72578e+06	1.73248e+06	1.88852e+06	1.85976e+06	2.18104e+06	2.1461e+06	1.93347e+06	1.91752e+06	1.38794e+06	1.39843e+06	1.39885e+06
	P61620	S61A1	Protein transport protein Sec61 subunit alpha isoform 1	Mus musculus	114482	126938	125945	101163	159319	134910	137545	147624	169837	145670	174690	201791	219981	247474	191993	179161	187809	220827	123416	113535	159649	160894	141547	156751	152253	174889	127763	149302	206936	208945	274698	301074	405303	424757	450872	450810	380425	397557	488394	425657	455671	411816	417043	415515	466664
	E9Q634	MYO1E	Unconventional myosin-Ie	Mus musculus	178563	114973	104011	114480	113351	71432.6	93472.9	158350	184325	127467	60104.7	133197	178409	218613	73775.8	89527.2	50240	52771.6	151690	168443	120452	113121	85398.7	118599	205138	106353	89572.6	127384	115498	204396	260930	253811	224017	199312	181484	206987	225237	227752	217238	186749	214095	203361	208542	196646	184206
	P60335	PCBP1	Poly(rC)-binding protein 1	Mus musculus	1.68856e+06	1.61435e+06	1.36992e+06	1.4465e+06	1.38112e+06	1.35213e+06	1.46341e+06	1.40502e+06	1.48191e+06	1.32291e+06	1.22703e+06	1.31364e+06	1.12965e+06	1.1896e+06	1.61304e+06	1.61706e+06	1.19955e+06	974147	1.39961e+06	1.41678e+06	1.40676e+06	1.39595e+06	1.65277e+06	1.68397e+06	1.47897e+06	1.54536e+06	1.44892e+06	1.23966e+06	1.52831e+06	1.51474e+06	579512	583216	629456	642896	488304	483306	544373	535511	643157	634450	567348	557322	435466	451960	423392
	Q8BVE3	VATH	V-type proton ATPase subunit H	Mus musculus	330429	295414	328205	337151	157398	189077	358792	368937	331336	308878	199727	251199	198601	255314	166655	274860	176207	237612	247980	234876	238608	266336	288672	291052	288135	294335	214555	186045	184620	177534	303631	319979	332725	318764	249093	275696	250620	247417	254893	274417	280201	272861	323048	346394	298431
	Q922D8	C1TC	C-1-tetrahydrofolate synthase, cytoplasmic	Mus musculus	1.2646e+06	1.28103e+06	1.45018e+06	1.33006e+06	1.25158e+06	1.3223e+06	1.32165e+06	1.33115e+06	1.39202e+06	1.45717e+06	1.35336e+06	1.30268e+06	1.09601e+06	1.1438e+06	1.32448e+06	1.28634e+06	1.34534e+06	1.21496e+06	1.24236e+06	1.31245e+06	1.03195e+06	1.20402e+06	1.49875e+06	1.46879e+06	1.18986e+06	1.19316e+06	1.62395e+06	1.58874e+06	1.36636e+06	1.33954e+06	1.12541e+06	1.10093e+06	1.16228e+06	1.18739e+06	995340	1.01663e+06	913077	974868	954961	823151	1.07383e+06	983400	899226	893169	927034
	Q91V61	SFXN3	Sideroflexin-3	Mus musculus	584203	336378	406142	348017	349404	604184	359562	489093	558683	537308	603581	396219	450552	572051	530485	583768	362909	425808	322059	360382	438928	398892	418616	409822	256437	289270	362574	439563	212104	415535	721111	717646	1.1157e+06	1.15393e+06	988555	1.04669e+06	373260	904424	676292	855000	609584	664933	878532	811815	915473
	O09061	PSB1	Proteasome subunit beta type-1	Mus musculus	242112	249153	194033	197256	378119	352553	167230	217954	239517	228925	191326	215000	363337	305836	195683	203887	570819	518895	268412	262811	313291	322437	259513	217485	279751	281456	209392	302003	235863	337689	403257	424227	557063	542111	419821	651586	454562	524151	573611	425698	572610	569709	533339	518588	485943
	Q91YR1	TWF1	Twinfilin-1	Mus musculus	416159	450292	425335	376445	442594	522887	500233	490316	431467	458735	308576	308376	257567	226076	421221	410204	518806	481902	368620	418999	472039	437103	550139	515447	421309	449180	371849	373723	440058	399994	468236	464283	398584	437391	450770	465446	428621	451200	432669	453377	365865	414657	279745	322930	375589
	Q8CAY6	THIC	Acetyl-CoA acetyltransferase, cytosolic	Mus musculus	638910	403942	643960	657238	437702	510255	641269	627370	560809	484009	465957	511030	471789	863975	442886	601308	283424	379098	567826	564755	508753	519355	492588	524046	544104	524815	437892	269773	486171	458665	134865	171527	164762	98076.3	181444	159327	183377	186737	105678	82475	117751	101758	183556	251915	222623
	Q3TRM4	PLPL6	Patatin-like phospholipase domain-containing protein 6	Mus musculus	129520	157578	129771	135134	100270	94323.7	119563	109914	139202	99712	69925.7	107724	169295	217911	115144	107826	88641.4	92196.7	99247.1	117422	107588	78417.9	134908	69240	111099	118587	80161	99614.6	82291.9	137267	158730	139636	206438	156056	134813	125909	128675	141502	153057	212243	155212	198018	45127	96047.5	96579.8
	Q9CXF4	TBC15	TBC1 domain family member 15	Mus musculus	183709	208565	232095	243031	266411	288465	225112	245667	223462	168233	284277	299144	378478	299851	252862	263479	247961	270739	228398	227865	240229	227319	235653	230476	195306	222039	183668	200089	165675	272023	248622	263042	253152	241782	212425	242336	218517	132473	169332	146595	211377	218514	177349	167372	186874
	P24527	LKHA4	Leukotriene A-4 hydrolase	Mus musculus	282676	272906	316082	254405	249289	285623	276365	270616	243107	278101	213112	185926	127978	183170	247860	275403	294296	266335	256770	217017	300631	291274	307551	251146	224999	283662	206758	204198	262284	255920	209789	339914	331503	338656	324050	319153	380606	413940	311262	320503	314297	294936	247538	257931	264997
	Q9R118	HTRA1	Serine protease HTRA1	Mus musculus	168195	221683	234333	214428	253595	252457	195549	183539	144640	168031	166357	125265	233382	288077	427821	177512	281314	268953	155573	288511	299314	140594	294024	314337	305935	188165	326081	209740	394166	165869	327200	346943	337106	749381	462847	459450	367285	233946	632541	722382	521561	285848	853976	873711	769873
	P47911	RL6	60S ribosomal protein L6	Mus musculus	1.77234e+06	1.9358e+06	2.18342e+06	2.26222e+06	1.34537e+06	1.38518e+06	1.82595e+06	1.94903e+06	2.34089e+06	2.26674e+06	1.72409e+06	1.64305e+06	1.05446e+06	660488	1.5727e+06	1.4781e+06	2.12791e+06	2.17715e+06	1.11196e+06	1.10386e+06	1.37192e+06	1.32784e+06	1.38787e+06	1.56508e+06	966561	983313	2.28054e+06	2.78322e+06	1.46853e+06	1.49949e+06	624978	676338	708544	730039	847691	957575	1.00938e+06	1.00538e+06	705992	716508	968766	896685	983324	978278	906284
	P51410	RL9	60S ribosomal protein L9	Mus musculus	948309	951272	939468	927048	292824	276736	1.11244e+06	1.11038e+06	1.03097e+06	945127	221715	244368	490411	950717	213580	773357	172199	228191	921503	837023	686301	629168	972746	928578	646294	667663	749548	249452	301729	273249	265828	260726	331552	340870	407645	424083	290436	328672	380065	425554	370152	299376	284551	283321	188389
	P42227	STAT3	Signal transducer and activator of transcription 3	Mus musculus	224719	238696	259562	276407	343124	435248	338491	401312	354021	274440	174399	242443	396637	435067	151985	278386	154118	265003	292512	219850	141548	142601	222018	251088	324401	418643	157490	119945	235995	219247	194458	113465	139887	133869	294746	245043	279934	395439	269654	186409	170772	183618	168484	159138	138947
	P00493	HPRT	Hypoxanthine-guanine phosphoribosyltransferase	Mus musculus	847066	847401	709808	712386	1.26029e+06	1.19961e+06	725085	754544	751183	795553	464459	447304	610222	740620	708471	800229	826922	871143	880492	839533	911650	945510	828801	806114	997001	1.03989e+06	919108	775640	728858	688409	517155	519513	574467	550253	819043	835630	970760	925853	499187	491361	562211	556711	649726	663621	415364
	Q8BY87	UBP47	Ubiquitin carboxyl-terminal hydrolase 47	Mus musculus	162873	151859	145884	152036	124002	127518	152596	156544	155316	145957	98475.5	119742	124064	152769	114849	115289	97223.2	142260	136769	122790	139752	110463	125750	132423	138374	129233	113301	132590	132568	128556	159003	145442	121516	167325	128036	124925	125696	155528	160279	136510	145339	130024	98469.7	124765	146520
	Q9Z1Q9	SYVC	Valine--tRNA ligase	Mus musculus	150669	156189	208588	254499	208219	201637	261099	271868	211745	235471	164039	145000	207334	207794	251180	223285	160910	168233	194041	186308	212398	189818	262876	271566	179323	162256	195639	221175	293745	247091	310918	335967	291970	297745	222959	232252	205224	200581	283204	289431	270532	298055	213235	205811	264104
	P54869	HMCS2	Hydroxymethylglutaryl-CoA synthase, mitochondrial	Mus musculus	178286	174435	146147	230085	148199	171865	157113	212783	234760	238213	347104	332853	383735	360544	288653	292368	299600	319902	266126	279873	294602	341835	333534	313383	278228	271838	324129	305209	225699	278745	455829	458001	519956	464853	486516	404003	339719	360521	507823	447098	508895	427740	815513	789979	794044
	P47757	CAPZB	F-actin-capping protein subunit beta	Mus musculus	416233	465818	399468	394111	514268	527493	397597	379005	480394	489247	224705	355116	582675	479675	339738	353679	405380	569474	403633	435325	502786	490973	403966	404838	542488	474913	448438	464140	373450	370068	464758	422762	489884	470694	586156	575297	600665	686812	512677	470207	450263	513958	503722	509481	448217
	Q8BMA6	SRP68	Signal recognition particle subunit SRP68	Mus musculus	253374	242637	238091	284508	211899	211486	267090	322538	287957	264477	210680	272377	345967	427478	105360	238376	283648	407767	224614	160775	272464	247864	220141	249388	243699	265727	224786	166800	246499	209279	190564	182542	182767	237012	231259	246948	173050	209749	203561	164483	205493	178098	163411	165741	230659
	Q6P1F6	2ABA	Serine/threonine-protein phosphatase 2A 55 kDa regulatory subunit B alpha isoform	Mus musculus	65555.1	84695.6	41146.5	45857.9	65984.6	76611.4	64274.2	41260.1	86623.1	85168.2	65680.4	70635	58661.9	44306.1	49496.3	33919.2	93187	119587	61639.2	60066.6	72267.5	66155	63257	50924.6	71477	52647.3	64288.6	68607.6	37803.7	63472.9	147427	135852	155383	145152	123753	140372	148609	158366	181590	196895	172768	161696	108445	85904.2	123317
	Q9DBC7	KAP0	cAMP-dependent protein kinase type I-alpha regulatory subunit	Mus musculus	223425	221027	251634	252570	184251	180796	217943	220064	217261	209604	205938	145722	304995	313093	357912	370095	280593	286257	372715	296487	302103	291113	323917	433122	269809	343949	272021	256822	317052	246217	231133	213609	222085	255894	162590	167960	266111	190474	201389	207954	259676	207424	239825	254477	357599
	P62270	RS18	40S ribosomal protein S18	Mus musculus	1.82651e+06	1.86537e+06	2.16105e+06	2.15898e+06	2.61175e+06	2.59802e+06	1.9951e+06	1.95435e+06	2.16086e+06	2.24644e+06	1.39159e+06	1.35708e+06	1.48736e+06	1.60511e+06	2.16016e+06	2.08316e+06	2.82333e+06	2.28406e+06	2.02637e+06	1.98239e+06	2.22038e+06	2.21847e+06	1.66788e+06	1.63898e+06	1.84776e+06	1.86553e+06	2.50495e+06	3.04796e+06	2.12682e+06	2.07602e+06	1.70897e+06	1.68069e+06	1.22518e+06	1.2542e+06	1.00353e+06	1.05938e+06	867173	876376	1.14614e+06	1.09612e+06	1.02675e+06	1.02341e+06	843385	827354	906082
	Q8BWY3	ERF1	Eukaryotic peptide chain release factor subunit 1	Mus musculus	529680	540071	407819	379172	423626	408655	404633	401320	390000	505163	418183	415320	517921	416791	362256	431740	414244	422492	360020	384433	433382	468848	423222	443125	384399	366986	470081	366417	317263	395519	322994	1.28904e+07	1.54512e+07	404628	8.42299e+06	384513	405198	400794	299717	398662	355583	352145	370803	398253	373773
	P54823	DDX6	Probable ATP-dependent RNA helicase DDX6	Mus musculus	517380	500700	566901	531327	347778	376795	507471	515840	485643	503024	339936	331025	508037	534669	519139	593769	409351	361188	543037	562026	451060	450403	536751	605186	454421	465680	436667	390512	449092	447650	355450	287088	336409	386937	264110	302304	231467	254374	325927	281666	282255	286730	237757	324550	254650
	Q8CIG8	ANM5	Protein arginine N-methyltransferase 5	Mus musculus	265607	267777	197254	203469	159580	152667	201884	209526	227479	236753	106350	119675	134711	151333	76949.7	119361	147496	150614	140181	65421.8	154398	188352	165173	34981.8	154292	147986	199700	108181	138610	80290.3	380955	379116	414174	382048	367333	381643	413944	424365	347213	361399	342814	374532	362505	369295	373827
	Q8BK64	AHSA1	Activator of 90 kDa heat shock protein ATPase homolog 1	Mus musculus	818082	796502	825718	760206	951652	964896	766596	760234	754126	830442	642326	610623	741897	738559	831535	761873	755056	785014	735216	745193	698722	768161	891713	842901	667043	701891	833489	823309	782828	716969	656752	385320	847208	525683	743946	750467	473387	806049	438055	622769	403102	395905	532363	500874	510179
	P26040	EZRI	Ezrin	Mus musculus	526442	608159	622763	535375	613812	556358	586603	520490	624974	683935	500560	556308	539094	497398	581651	559944	664391	547356	501959	595867	508922	515407	636784	469785	502015	524006	555278	509355	598711	621763	409267	505065	457430	445004	289459	312016	305440	378413	460538	551296	357437	410058	377310	471306	443780
	Q6A0A9	F120A	Constitutive coactivator of PPAR-gamma-like protein 1	Mus musculus	194282	209216	187697	196326	161834	128163	195823	192409	198933	176188	87946	68008	93644.8	143530	113912	150022	166050	137756	192761	157221	168092	180342	202317	235003	167981	141855	171175	186025	157776	137616	231062	187697	201634	218112	169296	198916	167804	167186	192248	157990	195891	197693	90778.1	82340.6	59356.9
	Q07113	MPRI	Cation-independent mannose-6-phosphate receptor	Mus musculus	275242	276598	273816	284491	197607	126652	279517	290135	301230	271831	310970	356341	331890	283642	316698	338072	339656	292801	318567	316960	287882	257197	333819	311839	277308	296323	258466	160027	214655	266666	395201	428421	419696	419878	366321	362688	347274	340903	482869	490865	495366	477978	455442	460675	469676
	P42208	2002-09-01	Septin-2	Mus musculus	286191	249011	181855	176974	296064	281027	222106	260602	232872	186591	197140	117674	307751	119673	468808	221429	214313	208785	276839	206608	101873	344681	307781	149256	252689	236898	250912	183639	476071	328306	316739	342453	340722	262948	300880	378089	369799	280643	327372	337771	422346	328875	286695	284658	214521
	P61161	ARP2	Actin-related protein 2	Mus musculus	324576	332880	351159	275522	180898	196946	130692	151833	328191	199151	83752.1	205561	156121	216299	185464	120613	438472	469444	254817	272799	241810	533760	177439	188253	488498	473539	274905	271194	193541	189135	226739	213245	171042	148210	316520	333659	328521	315377	140500	128903	163552	180096	225894	224111	197402
	P63085	MK01	Mitogen-activated protein kinase 1	Mus musculus	442450	477550	701970	728610	548551	634035	414577	391752	479583	483579	804294	805548	727871	625801	704436	660784	629764	585733	550875	562314	569934	568451	445834	498019	542271	467115	564965	682772	488400	511757	311992	317063	291080	276487	406343	437395	444773	442658	187766	243976	235774	265570	447605	425057	437191
	Q6PDM2	SRSF1	Serine/arginine-rich splicing factor 1	Mus musculus	608823	658864	558180	578444	648852	717748	596159	587321	397217	367357	463853	458013	444574	405017	291542	292123	732032	759261	494148	463300	471106	503868	361192	367645	527017	550450	624224	648131	388851	396798	321835	416130	332217	329557	439542	473226	347020	342068	456332	469014	385288	473881	270694	267628	259051
	Q9CXY6	ILF2	Interleukin enhancer-binding factor 2	Mus musculus	134390	139255	147913	158562	145615	195952	109168	134435	125325	101096	83929.4	79441.3	162113	142595	154367	169375	95682.1	94187.1	142924	103678	117491	152496	135855	105154	173592	116379	170541	106339	175288	182206	115911	120518	146166	130229	143285	175045	185567	189230	106702	112031	101519	80598.5	119960	126837	139900
	P45377	ALD2	Aldose reductase-related protein 2	Mus musculus	638094	516994	566487	557016	242120	324094	317311	283593	329064	331306	243698	260971	332392	305801	799593	715562	670694	658758	565922	649890	728283	705925	530369	533019	713442	714383	470118	489688	507853	589937	475699	446749	468504	565791	237434	223199	260967	245086	300968	276826	241669	263256	177083	203784	245216
	Q2TBE6	P4K2A	Phosphatidylinositol 4-kinase type 2-alpha	Mus musculus	196319	185763	202207	211211	114602	113638	205856	166012	192982	184297	128311	124140	173031	173690	102079	179577	92338.6	166068	149390	151359	150026	138581	178631	172629	159226	161178	122686	95130.2	120544	120293	252435	252460	298046	299092	233031	218921	256034	253925	257007	215568	258136	270275	251566	237885	237020
	P62821	RAB1A	Ras-related protein Rab-1A	Mus musculus	1.69099e+06	1.81009e+06	1.57409e+06	1.48877e+06	1.26815e+06	1.28159e+06	1.72746e+06	1.56828e+06	1.46096e+06	1.46425e+06	1.04475e+06	1.18058e+06	1.49844e+06	1.55765e+06	1.22702e+06	1.37887e+06	1.00918e+06	1.37339e+06	1.40308e+06	1.3461e+06	1.31943e+06	1.30225e+06	1.70447e+06	1.69069e+06	1.35189e+06	1.36943e+06	1.0755e+06	1.31557e+06	1.649e+06	1.49079e+06	2.11995e+06	1.98292e+06	1.87245e+06	1.93703e+06	1.53706e+06	1.62977e+06	2.00316e+06	1.98136e+06	1.84487e+06	1.77213e+06	1.98007e+06	1.82117e+06	2.05171e+06	2.11791e+06	1.57957e+06
	O55131	2007-09-01	Septin-7	Mus musculus	889009	862409	835504	624169	470978	663954	655552	633072	757406	776038	470992	560743	406213	476202	500342	742787	784017	423211	849587	605292	817667	764716	804409	795213	729996	793785	607767	558451	701072	712044	575701	553478	457522	503433	556387	596658	623684	651505	446364	438649	613041	554594	635638	637706	518208
	Q6R0H7	GNAS1	Guanine nucleotide-binding protein G(s) subunit alpha isoforms XLas	Mus musculus	111585	162796	100515	148956	117154	173853	169084	170463	145672	172170	138964	258082	223628	237577	169059	189935	199675	228040	143337	173576	140111	144353	175852	189993	171530	169882	96552.8	138704	148273	169245	107591	135283	109214	88277.3	107581	115052	101018	83690.4	113143	101660	124772	127512	96454.5	82175.2	108086
	Q80U95	UBE3C	Ubiquitin-protein ligase E3C	Mus musculus	196844	246355	218586	226163	222371	276786	188736	219121	203366	192279	227902	220854	367344	383058	246171	173521	178778	177977	213059	174026	212639	211773	212788	231343	253941	272094	184315	125444	285796	387342	1.53514e+06	185461	1.58722e+06	1.44809e+06	1.26461e+06	1.264e+06	998711	1.01479e+06	1.46657e+06	1.38573e+06	1.6284e+06	1.60257e+06	1.87976e+06	1.8644e+06	1.34949e+06
	Q9R1P0	PSA4	Proteasome subunit alpha type-4	Mus musculus	172480	177260	55238.5	54773.9	64788.5	116306	64714.5	68093.3	142670	134740	23362.7	77337.4	145917	168473	67055.9	86270.5	170097	207321	193359	185838	123778	196207	71983.2	58964.6	231791	212188	155469	122159	117652	115810	40171.3	40372.4	46073.8	81852.1	86622.9	92724	88338.7	87685.8	60936	60817.7	50715.4	44962.5	75082.8	87250.6	61524
	P97429	ANXA4	Annexin A4	Mus musculus	635041	505576	585043	550210	583110	554112	494285	511284	575816	419239	691363	809263	1.0891e+06	961725	773916	728159	667232	695997	629466	649968	739854	670004	629646	549617	642248	657076	468433	619866	549069	606581	198984	307910	190714	201302	218472	288255	345305	344504	152125	193630	236561	217833	627348	624764	434193
	P84091	AP2M1	AP-2 complex subunit mu	Mus musculus	145656	247833	309707	188972	122415	141249	234207	283311	206927	162834	120265	149747	134751	184728	276862	243013	87621.3	143044	153236	222424	249120	168238	180061	165040	220955	257456	216692	215220	162487	188437	276921	206427	169294	155607	187507	251350	174411	181985	111352	106932	136818	128121	197615	180099	134921
	Q9R0E1	PLOD3	Multifunctional procollagen lysine hydroxylase and glycosyltransferase LH3	Mus musculus	228752	256606	281000	308794	224667	189003	196071	251445	181935	171510	286305	234819	429217	488487	279799	321701	207781	195231	284857	182519	133372	238789	256964	208842	166659	356055	172753	175951	261074	385189	453158	374725	393765	425553	366006	393705	380577	319157	405267	408413	397928	394134	465794	437044	295631
	Q9Z0W3	NU160	Nuclear pore complex protein Nup160	Mus musculus	63074.8	91882	142322	166774	224409	147769	139480	119139	90144.9	33703.1	146508	123728	81485.1	314086	72329	133260	55962.9	161361	132146	127269	81383.3	97360.8	200299	172387	128825	79576.2	160697	113878	189939	278751	198044	100131	124118	221524	107987	244098	149496	107165	154173	190081	219417	211546	44745.3	168525	79051.4
	Q8R5H1	UBP15	Ubiquitin carboxyl-terminal hydrolase 15	Mus musculus	5211.09	7597.05	6198.72	7147.33	5991.54	3479.84	8052.94	5379.04	6300.69	6114.13	4032.74	4507.69	2807.58	3737.56	4061.46	3780.41	7198.51	6546.88	6045.8	5430.98	5704.14	4927.93	5851.25	7895.37	2040.12	7278.7	7074.33	8386.51	8943.61	6395.15	5273.96	2966.27	2261.67	4771.36	3003.7	3037.52	910.648	2390.29	5237.75	2274.24	6477.68	3680.04	3306.74	2351.4	6413.38
	Q9DCH4	EIF3F	Eukaryotic translation initiation factor 3 subunit F	Mus musculus	570157	527171	537331	525484	570166	591845	481696	434211	481649	563770	429764	422811	523552	443587	450952	480569	490440	452673	415209	474957	505873	532557	387978	420307	499219	517872	609278	623387	494443	456498	558919	563527	530122	608538	495405	601987	576003	536893	437970	490044	487297	431293	503761	434055	438754
	Q9CQM9	GLRX3	Glutaredoxin-3	Mus musculus	592624	600970	594131	595381	694131	667158	624349	623945	623897	571696	455760	444130	570368	612097	701199	610600	620642	556284	583755	550655	596148	501180	718956	672748	578088	587855	516584	551698	618471	711241	630180	612134	271590	563890	665497	661118	423630	715174	496492	495013	534043	536679	651259	672477	638403
	P60122	RUVB1	RuvB-like 1	Mus musculus	540090	509357	571262	591055	605196	538002	566153	512665	483134	432995	331967	442058	404515	417639	387817	509142	226351	440574	475755	443849	794804	732421	520856	518315	783730	835439	448263	374144	478171	441488	397854	373027	413614	415371	471143	498609	462336	462055	325143	348563	345320	333285	290602	298042	301335
	Q9DCL9	PUR6	Multifunctional protein ADE2	Mus musculus	736744	694086	770039	754323	451331	402463	667909	705801	677004	632288	181710	456405	651035	827331	377629	600042	187820	410598	610239	592391	605124	564589	677765	684517	618641	636405	581315	360235	473825	376570	272377	265381	300240	308808	257773	273683	233835	230242	196470	208701	237760	229490	246889	289134	231232
	Q9D6R2	IDH3A	Isocitrate dehydrogenase [NAD] subunit alpha, mitochondrial	Mus musculus	409057	452504	525412	551701	449117	444788	424849	437924	493266	507078	519471	550544	515317	596031	544340	542957	557300	558704	462233	493105	502768	507483	346567	360308	504347	479838	599506	711175	477455	475728	547594	550456	535421	518038	400620	451358	477451	497605	419569	418614	483603	476548	654885	690970	591778
	Q9D2G2	ODO2	Dihydrolipoyllysine-residue succinyltransferase component of 2-oxoglutarate dehydrogenase complex, mitochondrial	Mus musculus	1.0133e+06	1.10372e+06	1.21792e+06	1.2314e+06	1.41864e+06	1.47332e+06	888670	875423	900572	1.16974e+06	1.70947e+06	1.69063e+06	1.32437e+06	1.27787e+06	1.40696e+06	1.26095e+06	1.19582e+06	1.20986e+06	1.13236e+06	1.15312e+06	1.06442e+06	1.11739e+06	842825	898882	974897	1.04257e+06	1.36856e+06	1.42328e+06	1.11702e+06	1.18926e+06	1.32262e+06	1.284e+06	1.38414e+06	1.39874e+06	1.41023e+06	1.46326e+06	1.5275e+06	1.51055e+06	1.18807e+06	1.1887e+06	1.25863e+06	1.28078e+06	1.42722e+06	1.41344e+06	1.45804e+06
	P62874	GBB1	Guanine nucleotide-binding protein G(I)/G(S)/G(T) subunit beta-1	Mus musculus	380009	421916	222460	334782	475508	499000	366404	362897	345663	319350	280370	295794	444543	561695	478760	473993	444521	426775	603890	600883	474323	549451	547332	569100	495374	462351	361102	340920	651104	634193	312311	326414	245285	371465	314115	331743	338309	360816	350773	423841	319632	257163	243974	253285	257008
	Q80U72	SCRIB	Protein scribble homolog	Mus musculus	144315	155681	169806	173205	84609.5	157608	219496	220471	202657	176137	60020.5	174337	105431	106925	51003.8	58648.2	95537.4	110044	129003	122163	129850	113804	158750	138728	126954	54643	118043	66706.4	145382	89345.5	190647	175312	183726	197790	235486	249289	210873	199170	204354	206031	202221	209039	118114	126154	62909.3
	Q9Z2U1	PSA5	Proteasome subunit alpha type-5	Mus musculus	611102	638961	490070	513717	528184	518176	628734	658574	548270	527358	527785	340039	510675	537277	642780	688263	655219	763434	578776	575583	591787	557053	589338	601497	791006	756604	494558	650822	550839	544138	518622	432949	507306	547351	482544	491460	616980	619568	494989	461324	434516	483002	536033	568277	455851
	P11440	CDK1	Cyclin-dependent kinase 1	Mus musculus	216457	226298	205673	222266	282591	291057	181620	166118	175740	198496	299045	287418	254453	191716	199368	212591	251487	232332	193412	209905	205547	186755	195136	189991	166488	194268	260379	335638	218030	219607	49246	40523	46081.6	133416	52233.7	63428.9	64364.7	63953.3	154955	38589.4	53898.6	180135	63439.1	63400.3	67274.5
	Q8VDP4	CCAR2	Cell cycle and apoptosis regulator protein 2	Mus musculus	429535	441053	479543	431534	489338	500411	463194	471147	382716	420275	370216	340709	449209	450270	343313	382651	331192	431051	390523	397564	398184	339504	463419	504971	407814	419097	365620	353406	374863	372993	394946	382543	407520	445052	374643	368307	383559	367668	344351	339336	352886	339912	319669	292309	314965
	P17225	PTBP1	Polypyrimidine tract-binding protein 1	Mus musculus	1.23575e+06	1.21706e+06	1.54538e+06	1.53491e+06	1.09437e+06	975325	1.4891e+06	1.4765e+06	1.30076e+06	1.20302e+06	921632	1.38192e+06	1.39474e+06	1.36803e+06	754660	1.36965e+06	593000	857743	1.19265e+06	1.12351e+06	1.03924e+06	1.16022e+06	1.2877e+06	1.31537e+06	1.15109e+06	1.09753e+06	993633	872073	1.11945e+06	996162	798406	700732	660943	686929	780553	792740	741700	736726	582047	582716	735589	681369	669485	676018	524279
	Q9Z2X1	HNRPF	Heterogeneous nuclear ribonucleoprotein F	Mus musculus	579099	576148	595358	801636	718699	721589	605657	649565	515302	569910	583428	546677	248464	277577	423730	432248	504931	277808	415716	337580	432881	413575	634114	647966	435725	494924	557701	669547	561282	643388	562195	612946	484082	484670	444617	396307	334163	396686	404241	419155	426406	447514	292706	340361	293742
	Q91W90	TXND5	Thioredoxin domain-containing protein 5	Mus musculus	1.05835e+06	1.02252e+06	1.01477e+06	991894	1.28147e+06	1.22196e+06	979680	946163	1.02256e+06	993580	427562	458765	540554	580855	1.45025e+06	1.32489e+06	1.27405e+06	1.36011e+06	1.51019e+06	1.46695e+06	1.53529e+06	1.4276e+06	1.2721e+06	1.28243e+06	1.522e+06	1.54241e+06	1.25695e+06	1.23719e+06	1.41674e+06	1.39848e+06	939680	936087	974641	904505	1.34861e+06	1.3638e+06	1.52527e+06	1.56491e+06	857160	866004	804178	852149	497236	506409	505972
	P11152	LIPL	Lipoprotein lipase	Mus musculus	247175	241037	316481	315670	252148	263961	258770	269179	233980	243376	340547	405022	356748	389991	185999	244593	177338	250133	199032	231059	170164	172392	286992	310137	191690	150663	169933	128818	239613	254762	201467	214763	170616	206567	183164	178075	114943	178582	186391	134546	185313	171399	256333	247328	182007
	Q01405	SC23A	Protein transport protein Sec23A	Mus musculus	93615.6	92773.6	97988.5	78770.3	112787	124405	87018.8	85631	92013.6	84614.5	79775.8	69375.3	53351.3	79169.6	135064	109759	82019.3	103440	100022	89341.4	106646	95149.1	118184	131666	86984.6	84497	104311	165469	187541	151852	385807	369669	336405	321129	288982	293937	316327	307653	271769	261949	324218	304030	214690	210319	217896
	Q60967	PAPS1	Bifunctional 3'-phosphoadenosine 5'-phosphosulfate synthase 1	Mus musculus	219835	228822	248892	290993	239869	360442	225223	230314	320494	234106	267405	252667	304583	247223	243071	239358	276764	264488	236987	227063	296511	250840	264626	252091	250275	271735	258771	218883	367939	279411	330400	337126	300669	321100	245949	299240	296763	256342	288847	327852	284646	314666	199946	217004	192497
	Q91ZW3	SMCA5	SWI/SNF-related matrix-associated actin-dependent regulator of chromatin subfamily A member 5	Mus musculus	43154.4	65677.3	31365.7	60433.7	58528.4	69397.4	60146.4	49541.3	55654.1	77500.4	35943.9	43778.2	41855.8	78315.3	58930.8	61192.3	52041	38921	28395.4	59922.2	33800.7	66056.1	49319	55653.9	46188.5	27527.2	55861.5	60207.7	74368.8	59106.7	65213.8	116935	70700.1	100763	63841.6	71862.2	59346.7	59910.2	84513.1	98772.8	63668.9	72917.4	38609.3	40610.4	42602.5
	Q91YJ2	SNX4	Sorting nexin-4	Mus musculus	100962	80663.7	116931	109893	127056	148645	100350	95670	87185.4	77259.3	237430	130740	127974	117255	138316	114004	128222	147655	114168	118812	110191	96251.4	67073.8	66850.5	74921	107859	108555	105397	123244	153586	117709	108825	106638	85385.8	78931.5	73556.6	105620	92424.8	62526.9	68687.4	97353.9	84086	94155.7	87133	157778
	Q60973	RBBP7	Histone-binding protein RBBP7	Mus musculus	50120.6	56587.8	84377.3	88941	54678.4	65734.3	52994.3	63342.8	50987.6	20378.1	54423.9	49557	64078.2	34523.3	66417	71961.7	77712.2	87597.3	79355.2	83710.9	79162.2	81358.4	49162.9	50706.2	73387.5	75470.8	68320.4	68455.1	63465.9	65794.9	409464	27168.1	387699	377527	33090.5	36888.5	40677.8	40231.5	365999	353481	425748	432481	438376	436629	406868
	Q8VEE4	RFA1	Replication protein A 70 kDa DNA-binding subunit	Mus musculus	357551	367729	330485	364376	333604	325901	349308	312570	303057	311703	259086	236831	463985	368983	233922	262012	203482	285778	328478	327488	219289	239844	287514	314325	262696	228750	239331	308285	195123	286672	206033	209274	235309	333639	238406	267396	248495	230425	210976	280074	218300	233150	275103	198690	201802
	Q9CWK8	SNX2	Sorting nexin-2	Mus musculus	209887	226579	218146	225050	255148	274809	230967	241154	227822	272515	347441	335407	269482	256238	312417	300934	301547	293117	225044	258855	212261	238417	216175	213782	228107	199656	261200	262380	244316	244640	160192	153264	175130	152275	101434	105564	104432	98266.5	111882	155387	94535.6	122956	89759.5	101998	98884.7
	Q9R1P4	PSA1	Proteasome subunit alpha type-1	Mus musculus	222766	216260	170686	134908	311504	360205	256404	274340	300496	316764	360342	359937	310240	208734	419442	178327	364838	300324	258980	311335	186711	296981	279059	306138	305460	170428	300271	268676	316841	338311	170232	210327	189307	144633	151359	134391	94796.5	200830	195679	205228	168068	188967	198266	167004	156155
	O08709	PRDX6	Peroxiredoxin-6	Mus musculus	1.24463e+06	1.35196e+06	1.21362e+06	1.2195e+06	1.66735e+06	1.57456e+06	1.22862e+06	1.17209e+06	1.27651e+06	1.4264e+06	1.69297e+06	1.82378e+06	1.56375e+06	1.54244e+06	1.48019e+06	1.62168e+06	1.56383e+06	1.80232e+06	1.37374e+06	1.38069e+06	1.25886e+06	1.31185e+06	989551	998137	1.23037e+06	1.22957e+06	1.59287e+06	1.42218e+06	1.40066e+06	1.39506e+06	821108	802113	770671	777675	844951	858553	1.02149e+06	1.00527e+06	783662	792106	796752	846565	1.10024e+06	1.09799e+06	755578
	P62754	RS6	40S ribosomal protein S6	Mus musculus	532854	535641	564914	530543	398902	352086	458464	376471	501404	643971	107303	124579	231935	244011	292660	217525	444558	322479	377521	444262	563185	596055	517007	456990	421886	390868	692293	640144	384005	356999	424880	354192	223226	261622	380553	387814	317488	297488	395315	359199	402841	383125	336044	301118	221262
	Q8R307	VPS18	Vacuolar protein sorting-associated protein 18 homolog	Mus musculus	201503	192785	212630	203378	235824	237249	249866	167955	205806	139092	195678	173744	255303	243119	171027	218003	171401	367363	167069	211593	140006	159984	223040	246744	191976	204473	167286	179513	273626	298323	321243	284197	304161	284183	250251	270995	153641	253120	231028	287370	300219	286176	222890	215163	222691
	Q01730	RSU1	Ras suppressor protein 1	Mus musculus	466700	308004	518242	346828	116598	334019	408932	202858	228707	401847	55480.7	411113	429061	197102	174847	467198	362717	523331	535999	435449	250758	364263	286435	364096	245724	398252	496062	251948	223448	431876	325445	59298.9	265443	125689	115217	207972	182465	328369	224598	189839	331014	278053	257811	131867	343867
	Q9Z247	FKBP9	Peptidyl-prolyl cis-trans isomerase FKBP9	Mus musculus	806062	931828	1.16843e+06	1.04662e+06	566854	582958	683215	657003	761256	753633	772571	789348	570676	597013	1.02273e+06	986809	1.00288e+06	912805	1.14462e+06	1.19503e+06	1.11172e+06	1.07913e+06	793389	888807	968064	963421	1.41193e+06	1.37043e+06	948843	1.02274e+06	541870	574858	461288	497101	386217	408185	500016	463653	354107	372608	501373	460151	831207	795264	637890
	P13595	NCAM1	Neural cell adhesion molecule 1	Mus musculus	578625	556293	600663	592016	147574	187236	907776	918661	808102	836928	667775	756455	680958	1.41107e+06	199538	295251	231804	245334	436221	491320	318745	330400	428493	421244	381238	389869	360302	243013	334727	330198	345988	325000	342364	360733	236946	233994	241293	229811	512280	514266	577894	520223	486421	463476	515635
	Q9R0N0	GALK1	Galactokinase	Mus musculus	497204	466229	559951	545255	530974	494887	649069	642390	520002	534964	185798	327641	346821	428674	725061	736973	445343	292180	525184	514548	575155	542809	689094	670457	675293	677716	647305	570198	595360	587549	556295	559461	573662	600680	553892	528987	505054	525626	614292	603490	556223	562596	280762	288991	331341
	P56695	WFS1	Wolframin	Mus musculus	113227	115272	52109	113498	75261.9	105235	63028.8	53422.4	107005	105116	85235.5	39299.2	82708.9	115224	66384.4	121234	107114	102892	67598.4	109717	65383	116077	166830	130312	115323	101976	72987	84676.7	88281.6	98527.2	134576	138231	145343	149078	147459	167343	136034	127059	103169	95519.4	155127	145988	60543.6	93796.1	93680.8
	P35585	AP1M1	AP-1 complex subunit mu-1	Mus musculus	118164	101484	95324	75074.9	25872.2	56946.5	131979	127274	128743	112808	71745.5	85700.4	82575.9	102770	60590.4	41520.4	53197.6	86717.1	58249.4	57461.3	80197.2	71598.3	117579	110511	48187	59878.1	75155.4	50308.1	62833.4	66725	106806	136091	140963	150365	126808	68478.3	107878	90127.5	146389	126141	90176.4	151552	83466.3	79855.4	90193.2
	O08749	DLDH	Dihydrolipoyl dehydrogenase, mitochondrial	Mus musculus	551944	564506	696202	723692	605261	555527	586834	653129	586095	580650	398200	433512	521551	533090	551133	592085	436563	515735	606176	572233	501752	632847	559593	552181	579622	594624	481322	516053	509640	522286	522959	518374	547151	562672	679621	706933	661252	550688	364049	394486	502219	496924	720941	702211	477337
	P62301	RS13	40S ribosomal protein S13	Mus musculus	1.14011e+06	1.0755e+06	872256	889704	1.08092e+06	835558	815490	815405	1.1379e+06	1.0505e+06	468206	414964	375401	702472	494036	504424	1.00043e+06	944357	737151	783159	957076	901166	962961	671120	763668	764203	1.10727e+06	1.05716e+06	913227	616012	707235	692481	509558	539768	515743	516827	472617	446448	449149	394940	406990	492952	547247	509931	430390
	O54724	CAVN1	Caveolae-associated protein 1	Mus musculus	482478	440297	437405	393515	472731	444963	352204	366648	388881	395306	199603	219193	240668	353420	262828	179725	291794	266656	427886	433992	346334	332971	399556	358084	362876	367699	470370	334274	344333	318716	265806	260597	237784	242949	611695	351775	750051	662762	183654	180069	237180	241715	433565	278390	266499
	P24549	AL1A1	Retinal dehydrogenase 1	Mus musculus	6416.89	9164.4	22576.3	7181.35	5629.62	21860.8	14928	23273	25598.7	20683.1	17991.6	16613.9	36493.9	20615.5	15330	13993.4	46694.9	44494.2	14360.5	16736.9	35801.8	27856.3	14221.6	17328.6	29057.8	28897.3	26811.6	22097.1	15942.4	29726.1	35416	36344.9	52104.2	4496.52	164705	170556	123713	123573	168912	170618	166915	172546	149702	148950	173668
	O70310	NMT1	Glycylpeptide N-tetradecanoyltransferase 1	Mus musculus	460447	444878	492967	543491	554040	627545	759916	834330	614347	657543	527227	615027	614266	570429	455841	523294	380569	347394	369535	434827	458456	409231	492883	401113	431606	401942	414843	340663	403640	404894	326985	439953	463250	401032	453394	532534	529401	611318	527386	642516	538986	496834	408046	386470	331336
	P06745	G6PI	Glucose-6-phosphate isomerase	Mus musculus	430792	456045	471599	527400	271928	298508	340132	396435	461644	411922	247138	257513	439248	437013	223672	338948	320721	523259	619099	475628	648802	646422	404950	516531	554555	515993	354982	305278	394440	381922	358955	379131	369299	326230	588970	607896	623662	605620	208977	285145	446006	392819	575045	574572	447717
	Q01768	NDKB	Nucleoside diphosphate kinase B	Mus musculus	44783.7	21125.2	64601.5	29246.3	130118	61565.1	101580	96389.7	91912.8	71537	86719.5	13127.5	86310.7	75265.3	141834	40579.6	90167.9	35547.9	95334.6	29965.8	87365.3	101362	23907.2	122415	38544.2	41927.4	58419.3	118940	77508.8	221734	140648	154965	154715	95246.7	189227	62169.2	146978	147747	129896	133074	174078	158801	133598	112661	111510
	Q791V5	MTCH2	Mitochondrial carrier homolog 2	Mus musculus	499121	444935	450234	454767	454620	512716	561242	571821	538525	568526	523281	463644	461732	702676	439737	507110	360307	424984	470641	511326	540785	488385	478425	502833	509368	536326	442009	448896	397772	440085	590604	548143	645968	680264	707005	764420	710601	645678	654742	636400	638598	576240	530612	621063	581399
	Q8BLF1	NCEH1	Neutral cholesterol ester hydrolase 1	Mus musculus	374527	354223	383490	408866	204770	170403	366204	351374	372111	342224	208371	260302	218429	260102	225957	300591	243212	254648	342965	336756	284225	300689	373395	360532	358129	345631	319492	272996	255404	246955	1.11449e+06	1.03225e+06	962213	968843	766443	733896	782940	781199	816677	798394	915306	949824	533314	545128	550567
	P62806	H4	Histone H4	Mus musculus	758648	662652	838347	709963	2.18889e+06	2.23589e+06	858155	909012	1.04148e+06	966679	742851	714011	1.09567e+06	934007	343097	355892	877941	1.13036e+06	827133	704972	745352	717884	1.04926e+06	1.06611e+06	943856	1.00365e+06	998427	1.15003e+06	598504	708526	689959	682449	455221	501408	1.15105e+06	1.14288e+06	975617	995792	506105	518989	754724	772804	404070	400210	498644
	P70206	PLXA1	Plexin-A1	Mus musculus	143581	155521	147346	151089	149648	108637	143933	152707	171227	151376	111605	157386	200225	182922	128071	106585	115911	103758	128288	128830	90413	111641	120768	140395	143118	156475	98332	92534.6	142555	108391	147864	181844	158735	173741	131077	176685	79605.3	97740.1	213794	218886	189222	201708	149746	155417	160400
	P46664	PURA2	Adenylosuccinate synthetase isozyme 2	Mus musculus	511674	508657	477162	463506	325052	327757	364498	374710	432298	394224	370963	274072	369870	514215	377869	368554	412025	501099	396055	351629	384789	370463	407728	297937	321493	381786	276914	282604	389695	368333	263709	260014	273374	265760	163302	226878	214935	205280	242931	251163	257744	180154	280897	230974	202616
	Q9WVG6	CARM1	Histone-arginine methyltransferase CARM1	Mus musculus	84762.2	95569	88758.3	93870.4	65219.3	67989.5	90429.3	115183	74458.7	66113.4	179852	91511.2	81606.5	116985	69406.7	86222.7	81011.5	84862.8	64611.7	66880.8	94045.1	58599	89392.9	91423.8	76078.8	64322.6	73810.6	48823.2	122259	109159	70690.2	121236	88489.4	111138	89751.5	87918.4	103728	97274.5	83674.9	119705	103540	126785	90866.3	96106.5	102000
	P62962	PROF1	Profilin-1	Mus musculus	2.47417e+06	2.42389e+06	1.62731e+06	1.80246e+06	1.08988e+06	935883	1.80652e+06	1.82072e+06	1.73957e+06	1.95906e+06	458240	459709	1.52946e+06	2.15552e+06	1.06878e+06	1.69183e+06	996884	1.56452e+06	2.56457e+06	2.25101e+06	2.97228e+06	2.9212e+06	2.18434e+06	2.08922e+06	2.7911e+06	2.89422e+06	1.99936e+06	1.19749e+06	1.17497e+06	876002	1.15138e+06	1.06958e+06	1.06611e+06	1.12057e+06	1.12472e+06	1.26238e+06	1.33137e+06	1.34632e+06	1.05567e+06	1.043e+06	1.42187e+06	1.29383e+06	1.00276e+06	1.06872e+06	825929
	P52196	THTR	Thiosulfate sulfurtransferase	Mus musculus	363255	302906	383543	363219	471123	472493	316876	335928	322245	343010	464463	468959	396854	344480	393938	340969	280636	250994	269042	280321	232887	284923	186393	218226	307705	263734	417351	385652	302289	302139	192393	203109	145641	147238	180665	180087	216682	240545	133613	123410	128686	139695	261622	291422	260235
	P62192	PRS4	26S proteasome regulatory subunit 4	Mus musculus	421744	425517	380044	397469	399957	388242	344030	338265	394614	368641	404451	383664	418181	477265	338467	376009	405755	481534	392645	420191	398021	355728	372832	381462	377119	370380	397510	411272	378017	409259	280134	264961	310771	281265	233578	238722	263305	325964	284168	279888	280601	270233	283544	287713	224298
	Q99LE6	ABCF2	ATP-binding cassette sub-family F member 2	Mus musculus	287770	277300	346074	321849	265754	284802	245209	146995	273317	252295	163949	152202	108555	147117	285593	277573	192024	168922	249588	284065	190651	294804	273881	253170	256232	281909	300327	271339	226467	242403	141721	96644.2	179755	115452	215420	264597	144543	98730.1	187954	126354	98493.3	77112.4	160028	68697.7	84297
	Q9CS42	PRPS2	Ribose-phosphate pyrophosphokinase 2	Mus musculus	44102.9	41388.4	27985.7	28662.3	39140.4	35999	33406.8	31482.2	41050.1	37863.2	20137.8	20843.4	39928.8	21344.7	23720.7	22560.1	53693	44927.9	33539.9	28088.4	36289.9	33996.9	34728.7	37680.1	42717.1	44826.3	36129	40484.1	27256.3	29337.2	24820.8	28783.5	25851.8	26221.7	37047.4	4737.78	40379.7	40528.3	30083.2	28099.7	30116.8	32593.5	39720.7	37066.5	38920.5
	P45376	ALDR	Aldo-keto reductase family 1 member B1	Mus musculus	2.16689e+06	1.9924e+06	2.17122e+06	2.18233e+06	2.54806e+06	2.47612e+06	2.53886e+06	2.53056e+06	2.28617e+06	2.13987e+06	1.92731e+06	2.07719e+06	2.37795e+06	2.48281e+06	3.00961e+06	2.74207e+06	2.17116e+06	1.75663e+06	1.76229e+06	1.85172e+06	1.66917e+06	1.56576e+06	2.62323e+06	2.50738e+06	1.92684e+06	1.91572e+06	1.87205e+06	1.77726e+06	2.36422e+06	2.34986e+06	2.86362e+06	2.84085e+06	2.67013e+06	2.79758e+06	2.11758e+06	2.16664e+06	1.88727e+06	1.85982e+06	2.70725e+06	2.77303e+06	2.30681e+06	2.32183e+06	1.95724e+06	2.13647e+06	2.3288e+06
	Q922Q8	LRC59	Leucine-rich repeat-containing protein 59	Mus musculus	1.78203e+06	1.72612e+06	1.81472e+06	1.79337e+06	1.31883e+06	1.26395e+06	1.4489e+06	1.36718e+06	1.35449e+06	1.33595e+06	720150	676477	915131	998524	1.34195e+06	1.46275e+06	1.13282e+06	1.14046e+06	1.90272e+06	1.79465e+06	1.55304e+06	1.51639e+06	1.2777e+06	1.23838e+06	1.59673e+06	1.5991e+06	2.02926e+06	1.79723e+06	1.59681e+06	1.55509e+06	581863	592657	636051	644101	691283	685498	862322	848997	687763	700933	673472	666663	780088	832570	638492
	Q7TQI3	OTUB1	Ubiquitin thioesterase OTUB1	Mus musculus	94195.3	94046.1	68096.8	75600.5	105487	100444	84414.2	76610.2	139546	101698	60655.1	44317.2	103853	113346	84588.9	117808	98848.1	74978.1	113330	100085	113952	88145.4	115237	110739	121488	126397	84238.8	83093.7	110473	103811	96157.5	82625.1	74651.6	104524	70220.9	111964	87623	76544.4	66504.6	68578.4	103844	61959.6	86981	75994.2	72953.8
	P35980	RL18	60S ribosomal protein L18	Mus musculus	3.33416e+06	3.60644e+06	3.45704e+06	3.61238e+06	3.86354e+06	4.02956e+06	3.93107e+06	4.11071e+06	4.22306e+06	4.04497e+06	3.5477e+06	3.47015e+06	3.29378e+06	2.39318e+06	3.63127e+06	3.58304e+06	4.7576e+06	4.61714e+06	2.67774e+06	2.59395e+06	2.94889e+06	2.7647e+06	2.95827e+06	3.11164e+06	2.36099e+06	2.54251e+06	4.10179e+06	4.83849e+06	3.74244e+06	3.63368e+06	3.50945e+06	3.77726e+06	4.14502e+06	4.18406e+06	3.61555e+06	3.7663e+06	4.06323e+06	3.74313e+06	4.75725e+06	4.44751e+06	4.74162e+06	4.86787e+06	3.03173e+06	2.98275e+06	3.25268e+06
	Q99PT1	GDIR1	Rho GDP-dissociation inhibitor 1	Mus musculus	2.2317e+06	2.27779e+06	2.25658e+06	2.34409e+06	1.87803e+06	1.90301e+06	2.4295e+06	2.50404e+06	2.43522e+06	2.69521e+06	1.69008e+06	1.78462e+06	2.37311e+06	2.70416e+06	2.8439e+06	2.87901e+06	2.15101e+06	1.46606e+06	2.5087e+06	2.51054e+06	2.2973e+06	2.63955e+06	2.43592e+06	2.48084e+06	2.5669e+06	2.413e+06	2.78341e+06	2.24607e+06	2.49583e+06	2.22395e+06	1.63205e+06	1.60203e+06	1.61983e+06	1.5863e+06	1.51902e+06	1.53476e+06	1.47319e+06	1.45803e+06	1.86246e+06	1.84937e+06	1.88888e+06	1.78824e+06	1.44566e+06	1.42524e+06	1.25433e+06
	P62482	KCAB2	Voltage-gated potassium channel subunit beta-2	Mus musculus	166136	224116	231121	193373	218242	191157	192358	220605	184615	180842	159564	195633	263166	243797	235891	208617	198902	165433	330074	344899	230448	244416	263444	255109	297635	261091	215194	225703	267864	302903	163283	135379	125073	133882	209565	221753	125782	173523	98945.6	199069	102836	97462	135717	169358	163800
	Q5SSW2	PSME4	Proteasome activator complex subunit 4	Mus musculus	5015.02	14296.3	16410.9	14953.3	19387.8	20719.9	13604.6	17655.3	15711.9	23953.7	11733.4	8046.6	25506.6	38992.3	14494.9	8917.6	17275.9	21458	7176.81	15804.1	21688.1	11344.6	8085.11	13437.9	13277.6	20023.8	13874.1	13927.9	24088.5	21592.5	13052.7	20881	5501.24	22099.2	13062.7	10756.7	13216.5	15790.6	13961.7	11294.7	15449.7	16605.5	13692.8	23078.7	15561
	O08807	PRDX4	Peroxiredoxin-4	Mus musculus	811760	872738	664609	630846	996396	1.05196e+06	797531	823629	947082	947449	1.06249e+06	1.10218e+06	1.16551e+06	1.10891e+06	808027	776685	1.35785e+06	1.3143e+06	997403	1.01424e+06	1.0302e+06	1.06119e+06	747931	773838	926220	929298	1.08854e+06	1.16877e+06	851815	894390	1.45222e+06	1.42872e+06	1.41728e+06	1.44566e+06	1.4873e+06	1.5513e+06	1.81057e+06	1.83126e+06	1.88504e+06	1.90258e+06	2.03011e+06	1.98816e+06	2.01938e+06	2.03457e+06	2.08829e+06
	P49718	MCM5	DNA replication licensing factor MCM5	Mus musculus	292277	351962	287806	373275	417613	420597	263642	238527	263479	207531	2.70866e+06	235435	3.02527e+06	2.85824e+06	262854	253931	3.34379e+06	147552	1.88e+06	229751	300750	279156	282632	333973	239130	255457	257511	271455	2.23701e+06	271221	1.29667e+06	1.39065e+06	1.63924e+06	1.70811e+06	1.65201e+06	190739	157146	168822	1.47631e+06	1.52283e+06	2.0892e+06	2.12943e+06	1.08202e+06	1.02586e+06	111426
	P37040	NCPR	NADPH--cytochrome P450 reductase	Mus musculus	405879	408702	484700	408566	295589	322672	448375	337610	354696	426987	535223	490060	553938	497482	455494	419281	368486	378114	346497	433048	384497	372925	463890	371446	363872	370672	383593	431524	358278	377367	678969	728727	804169	768411	520219	476257	445645	468655	634348	611253	528070	560015	638763	716911	699474
	Q8BJY1	PSMD5	26S proteasome non-ATPase regulatory subunit 5	Mus musculus	762762	493740	511999	510663	719935	692748	655950	657261	677316	477472	652085	745860	887036	738044	768257	806774	491664	908922	455070	487103	1.04274e+06	1.14524e+06	448320	618625	1.2274e+06	1.17653e+06	596111	740749	647535	635284	817043	790897	729673	775296	668232	683401	686834	682752	582039	553621	531322	517268	721435	732101	865856
	Q8K0Q5	RHG18	Rho GTPase-activating protein 18	Mus musculus	360667	365752	434558	440024	265011	272759	362975	376598	396956	409394	643833	600433	658414	573956	347417	317066	408102	400547	282570	235201	229697	241430	238367	259582	268811	262557	290141	320690	287345	302902	348328	369038	373278	375137	234933	240776	244755	256645	284751	298985	313526	331691	545998	541295	495239
	Q7TT37	ELP1	Elongator complex protein 1	Mus musculus	495438	483397	448793	471495	327898	323440	476495	471223	366804	460117	246035	191243	266508	337653	310690	344209	228959	252408	368312	316979	303586	307026	445408	433086	316218	265493	325133	316936	282753	285604	601912	566048	559456	623464	504173	482883	595573	574853	629483	620692	575986	499467	439294	488281	484782
	Q6PB44	PTN23	Tyrosine-protein phosphatase non-receptor type 23	Mus musculus	245386	194632	253751	172943	222193	214579	270334	250345	286760	253086	241994	257792	286486	191518	297151	235091	257256	295242	256569	277631	254008	203203	295309	289855	198283	270955	183117	268521	260720	234799	322415	361675	301200	316969	252423	246085	225145	227130	295565	350275	291557	277228	197720	192377	229338
	P35279	RAB6A	Ras-related protein Rab-6A	Mus musculus	88430	88868.9	126257	103443	48043.3	81308.3	75852	71489.9	126314	122077	33632.4	33900.9	105709	144787	102244	87943.4	53634	47568	98354.5	119467	121842	107162	146501	84489.6	89778.6	103852	77093.1	61681.8	67836.7	82412.7	98010.6	55355.3	80934.8	55407.7	83163.2	84118	99061.8	134399	112706	69781.8	93186.6	71450.3	70434.3	70843.5	69787.6
	P17918	PCNA	Proliferating cell nuclear antigen	Mus musculus	217009	233971	86656.9	90447	171392	191919	154053	176939	122087	136113	253736	267813	343325	344953	222694	232233	209950	135582	205442	245996	151531	175865	133374	151695	160680	165228	91243.3	106294	225062	225956	29573.4	35982.8	17792.2	17485.1	22057.8	15967.9	27034.4	15292.1	58889.8	22979.5	22877	11048.3	33978.6	30587.9	31098.1
	Q9EPK7	XPO7	Exportin-7	Mus musculus	45428.9	46935.3	48340.1	48799.5	42050.3	37720.7	45169.6	52554.3	49388.5	46941.5	53139.6	71766.1	78603.9	84757.2	30031.6	51287.1	36606.3	53079.7	46084.5	46907.6	46775.2	42362.2	59924	55858.3	47481.4	55593.8	31846.4	27819.9	35042.6	32407.2	44611.1	37211.7	50340.5	48051.3	42864.3	50829.4	35999.2	39553.5	41187	44064	48148.2	45906.6	33878.6	33662.3	35341.6
	Q99MN1	SYK	Lysine--tRNA ligase	Mus musculus	883616	855613	695499	707109	837490	872113	703905	673779	847957	813302	436861	462253	593581	625788	499213	473366	715250	675342	764220	721174	737779	736276	791205	719137	722617	747075	730491	762949	610952	615132	868583	833452	957482	1.01284e+06	931149	929313	995892	1.04003e+06	965724	998855	914925	911114	805645	797158	943278
	Q62348	TSN	Translin	Mus musculus	127466	145899	71978.7	82699.5	121110	149850	105883	125341	73745.5	99183.1	86873.2	83701.4	113744	99146.3	74047.5	73768	119703	126908	98973.7	99968.9	115092	106818	71808.7	119650	149608	160736	99541.3	109827	89573.2	66239.8	97963.7	110417	103634	142980	119601	139988	152616	130209	158663	137330	155254	141868	120121	119441	104066
	Q9WVA4	TAGL2	Transgelin-2	Mus musculus	946736	983665	951890	951460	922696	955253	907869	971438	1.16838e+06	1.34611e+06	876778	853622	935007	747759	1.13377e+06	1.14623e+06	1.5785e+06	1.71502e+06	1.31186e+06	1.34204e+06	1.05225e+06	1.18921e+06	709459	789890	1.1206e+06	1.16388e+06	1.72465e+06	1.8389e+06	1.14498e+06	1.22535e+06	296113	329006	306465	304281	336275	249436	229977	329430	343454	388659	413713	412254	230684	274239	233700
	P06801	MAOX	NADP-dependent malic enzyme	Mus musculus	72648.6	80752.8	48481.1	98077.8	58466.6	61357.8	96544.6	69954.1	69276.5	63315	47689.1	65836.5	63093.2	93285.5	52129.7	57852.3	63044	44515.1	98863.8	87507.6	72708.5	89224.1	81788.4	112398	49825.1	69664.3	79976.2	45815.9	74937.7	90568	153883	122605	150119	160389	128834	133548	162788	152427	188518	166116	151631	139530	162776	167152	139727
	Q9CZX8	RS19	40S ribosomal protein S19	Mus musculus	530291	552613	539605	555653	805943	850586	535670	552782	604694	724245	624394	564573	458291	466739	622754	617708	942198	978097	598402	647377	516554	568928	351484	342259	512451	557228	816216	855621	704832	769497	304251	294895	272970	263677	176057	289697	211274	369877	543363	246063	394800	127296	254226	240364	157107
	Q8BH04	PCKGM	Phosphoenolpyruvate carboxykinase [GTP], mitochondrial	Mus musculus	113595	133886	137681	117663	78245.1	99842.3	105258	109325	95211.5	87915.3	37081.2	30730.6	76359.6	109521	90925.9	67906	77539.2	78809.2	112044	121342	95562.9	75450.1	138594	101866	78107.8	65273.4	106708	86839	108672	101778	90470.4	71117.2	82620.7	119890	69766.2	66561.8	75608.3	66965	122104	57457.3	108407	83641.7	76140.9	75671.1	69571.7
	O08528	HXK2	Hexokinase-2	Mus musculus	118018	116947	127742	135213	24199.8	23668.2	138124	110631	144064	151268	58819.7	48958	38739.4	73550.6	149405	184037	164988	149228	148547	153876	186185	191103	194732	191219	219527	201303	147391	148189	162292	164289	146854	155218	151253	164083	42315.8	38989.1	57026.6	36219.4	163290	167378	166768	155225	54138.5	56761.6	32926.8
	Q9R190	MTA2	Metastasis-associated protein MTA2	Mus musculus	60047.4	64274.7	60712.1	59699.9	65956.7	65854.7	36064	53656	62168.8	65802.8	65918.9	57776.6	73495	63638.8	39929.3	33579.6	43150.4	65567.1	66230.4	67392.5	31009.2	59752.5	50814.5	57450.7	17439.6	54379.3	51565.2	47533.4	53303.2	64588.1	25275.6	31674	63209.3	63279.2	50325.8	53980.3	49316.5	59771.1	80925.5	67962.5	34750.8	62578.3	38729.9	45789	34153.6
	Q60715	P4HA1	Prolyl 4-hydroxylase subunit alpha-1	Mus musculus	122391	132604	190483	153230	149607	157499	185905	158616	156332	143599	218731	230109	244222	199861	179985	148499	223466	213678	155943	178201	155685	169499	182641	213053	169370	161376	159134	166659	223437	198921	223157	206442	204737	207454	178422	197711	203783	203234	214195	177482	268922	204681	147073	141165	147824
	P48758	CBR1	Carbonyl reductase [NADPH] 1	Mus musculus	438793	435921	540451	530070	348584	355868	461060	479288	534270	434050	288269	370067	292356	379413	338956	388499	207632	164752	498912	456939	424430	405780	474897	454968	461786	504084	457307	338457	421271	418958	284111	216856	203667	255583	198517	193602	209981	182018	195269	173082	208866	172219	249129	263739	216858
	Q8C166	CPNE1	Copine-1	Mus musculus	322041	370959	400503	427440	387400	384929	236461	151642	356872	288455	597375	568403	252623	211235	560087	527855	242154	239988	514031	513874	480228	449324	527862	573798	438352	430875	424736	370828	479041	449345	237142	306263	319834	247124	239867	307615	334660	328238	307382	210036	355181	365185	309826	325399	358673
	Q9WTX6	CUL1	Cullin-1	Mus musculus	203797	241259	205914	204352	201179	205241	217646	194450	266649	222189	165737	189641	223087	220537	156120	173175	203123	228744	227018	214451	195322	168439	221360	264770	163057	183113	166960	150128	217934	161128	191462	207560	232036	215463	162247	178188	160694	171544	252799	229154	212032	194042	140558	144430	167408
	Q9Z2I8	SUCB2	Succinate--CoA ligase [GDP-forming] subunit beta, mitochondrial	Mus musculus	444051	467617	563343	583717	243303	457726	429590	490812	502639	548742	194030	217451	355170	403272	349997	351871	228447	322368	490695	466633	482726	451941	485393	454103	400404	492373	384057	327357	394592	331817	562096	427660	361038	365056	411747	416953	372407	371558	365739	356749	414357	421512	394367	403754	395596
	Q9WUM4	COR1C	Coronin-1C	Mus musculus	520374	550291	622688	614562	514529	483083	680350	674411	553167	597143	356175	372719	583692	768274	453274	514243	237681	345984	478568	502450	499766	479587	544904	567159	460398	519909	405692	398418	496287	470723	304240	276233	293637	284496	351621	363915	415745	388590	330553	329526	333160	310841	448202	432712	391797
	Q80UM7	MOGS	Mannosyl-oligosaccharide glucosidase	Mus musculus	298668	239855	326942	359161	204029	270083	330120	357773	309176	300376	128872	130956	169319	162568	224241	278461	140629	169365	252100	260767	224745	254564	299245	305241	308156	298192	243839	217587	296361	218731	761844	699175	739267	775198	459870	466178	431595	422661	719198	683992	732327	682956	228667	272699	294595
	P07901	HS90A	Heat shock protein HSP 90-alpha	Mus musculus	1.58675e+06	1.6687e+06	2.17283e+06	2.1438e+06	2.29822e+06	2.48398e+06	2.09687e+06	2.05225e+06	1.71489e+06	2.28361e+06	2.82108e+06	2.79432e+06	1.90285e+06	2.0644e+06	2.37359e+06	2.10851e+06	2.09733e+06	1.46949e+06	2.1629e+06	2.38711e+06	1.8643e+06	2.10884e+06	2.11419e+06	2.13044e+06	2.0939e+06	2.05463e+06	2.81787e+06	2.15658e+06	2.731e+06	2.65724e+06	2.22372e+06	2.23365e+06	2.68543e+06	2.52682e+06	1.91438e+06	2.09516e+06	2.27554e+06	2.22377e+06	2.56839e+06	2.44438e+06	2.34927e+06	2.16797e+06	2.05932e+06	1.98577e+06	2.21847e+06
	P16045	LEG1	Galectin-1	Mus musculus	2.10065e+06	1.93225e+06	1.31371e+06	1.15731e+06	1.33257e+06	1.5062e+06	1.86252e+06	2.05475e+06	1.03989e+06	1.04177e+06	857661	815568	2.5935e+06	3.21197e+06	2.76375e+06	2.77924e+06	2.58272e+06	2.13482e+06	2.90656e+06	2.77679e+06	2.84598e+06	3.08196e+06	2.21145e+06	2.00139e+06	2.98991e+06	3.18862e+06	614584	727427	1.94776e+06	1.84899e+06	273254	408849	342475	316510	302833	261178	365214	360962	286484	300972	309369	454819	492440	511810	336402
	Q3TDQ1	STT3B	Dolichyl-diphosphooligosaccharide--protein glycosyltransferase subunit STT3B	Mus musculus	157158	146362	109959	114934	77999.1	103488	113706	93672.8	120064	144168	58246.6	75001.4	102771	106509	84314.7	84134.2	113327	133033	138337	143865	132617	156850	158085	117945	123630	137217	126450	136111	106385	95118.8	334870	339024	279550	281038	286553	286262	329167	324446	330993	313233	326090	354533	401424	422370	470267
	Q6PHZ2	KCC2D	Calcium/calmodulin-dependent protein kinase type II subunit delta	Mus musculus	79036.9	130609	112435	82035.2	90640.2	113760	126101	100359	72975.9	84932.2	34792.2	91099.1	95812.5	116051	82317.9	102372	82453.6	64116.3	119278	100495	97155.7	64633.1	102509	118352	114064	119536	85464	79447.8	141766	132501	80353.9	87157.1	73884.3	65377.6	52641.1	102020	70067.7	73516.9	38267.2	79969.2	81279.6	72047.1	59780.1	65309.9	70178.2
	Q91VH2	SNX9	Sorting nexin-9	Mus musculus	133993	137826	162866	145126	116114	69558.8	110423	125330	93774.2	154306	152207	135657	137421	184634	133774	62568.5	167901	177437	153260	164679	168748	165172	128432	161065	124569	136178	130869	99629	164522	167548	157588	157127	62712.8	145016	100659	30234.6	118597	126586	48942.9	121544	124882	153272	174513	167666	132181
	Q8C878	UBA3	NEDD8-activating enzyme E1 catalytic subunit	Mus musculus	90760.7	103222	65493.5	109697	88368.9	102996	88670	89388.1	106078	91373	97269.5	94035.1	224583	161178	69773.2	101972	97321.9	113842	86746.8	75794.4	107762	56783.9	131227	111354	88939.8	122450	74280.1	66760.1	122751	73974.4	189478	175387	199566	191628	196005	208646	191940	195625	210540	219266	194844	221364	150672	162867	181854
	Q61191	HCFC1	Host cell factor 1	Mus musculus	158885	190286	199458	197585	252394	224526	159462	158833	151404	122641	117542	163850	232223	199983	140651	174206	107322	223877	127784	183429	157070	204314	239571	212804	134175	214928	154487	168513	231370	184923	292551	261568	287738	225077	174289	162308	148418	152051	231744	229627	167112	259061	176810	69268.4	138201
	P61089	UBE2N	Ubiquitin-conjugating enzyme E2 N	Mus musculus	1.29972e+06	1.35287e+06	1.21491e+06	1.2349e+06	1.74951e+06	1.78951e+06	1.27781e+06	1.2782e+06	1.39076e+06	1.35661e+06	1.24768e+06	1.23239e+06	1.14164e+06	1.05794e+06	1.70228e+06	1.56236e+06	2.20343e+06	2.19539e+06	1.40727e+06	1.41172e+06	1.54974e+06	1.49956e+06	1.04406e+06	1.11884e+06	1.586e+06	1.57895e+06	1.74732e+06	1.97915e+06	1.24854e+06	1.3332e+06	1.1452e+06	1.17982e+06	1.1046e+06	1.12115e+06	1.11519e+06	1.17009e+06	1.42668e+06	1.42667e+06	1.18102e+06	1.14958e+06	1.20744e+06	1.21405e+06	1.41618e+06	1.39441e+06	1.16085e+06
	P28474	ADHX	Alcohol dehydrogenase class-3	Mus musculus	345928	359670	340523	357972	484359	500894	498579	455989	469238	414279	401698	401005	433039	347902	468136	490539	604739	542922	447080	461995	553603	360683	264186	300465	324126	440794	469816	455544	318196	505508	365279	400286	547868	535499	717244	712832	719171	747659	672752	579719	655858	657404	878024	858746	717695
	P12815	PDCD6	Programmed cell death protein 6	Mus musculus	487692	467693	549768	488026	443871	422535	469392	435639	356944	361641	264912	284804	421892	465809	503814	422645	423127	371617	356426	399183	445438	400192	535210	441971	554649	522398	370736	313649	473326	407653	467954	431600	431971	456137	400882	401096	458848	438125	462061	475753	406823	413213	377954	378674	365586
	Q9JLV5	CUL3	Cullin-3	Mus musculus	24265.6	23345.6	22903.1	11627.7	20560.3	22849.8	19732.5	20827.5	80247.2	80147.1	69125.9	15117.9	10755.3	21362.6	20828.1	20283.1	20574.8	96074.2	12709.1	14623.8	13093.9	25292.6	12667.9	26487.2	12309.9	33008	18180.1	19181	25012.2	16707.7	34635.9	40455	30457.5	36984.5	28122.8	37234.5	33461.7	33071.9	39385	47903.3	43589.8	29151.7	27085.4	27327.5	29070.4
	Q6P1B1	XPP1	Xaa-Pro aminopeptidase 1	Mus musculus	293009	327740	351111	355807	218861	209753	322580	296930	289506	276794	221322	274828	183181	287024	277491	314611	178241	219291	293835	285791	268366	260170	312272	350439	269373	273176	245576	220685	280973	259314	335591	343697	379285	385029	270372	283391	295959	314678	352346	378399	358188	357628	329229	331647	317441
	P62264	RS14	40S ribosomal protein S14	Mus musculus	398447	436832	419960	417838	481714	535794	450312	479092	505657	515149	433843	412783	306876	368745	484299	476497	625144	630280	384808	419628	445969	425121	357246	377751	368467	360978	557810	670419	410892	462875	310681	371552	329983	338432	365929	374676	352864	327215	429252	428284	392446	414412	499697	489343	393530
	Q8CC88	VWA8	von Willebrand factor A domain-containing protein 8	Mus musculus	27305.9	49370.7	63821.7	57780.7	46538.8	49639.5	41842.8	76824.6	64339.9	71010.4	80608.3	59894.2	62926.1	32121.2	35226.8	44798.1	25769.4	66625.9	42639.5	49577.7	53308	49791.4	35204.7	44189.1	55457.1	53127	56260.4	34519.6	42721.2	53140.5	88733.6	86955.3	78922.3	83009	66881.9	69876.9	59766.8	63266.8	89577.2	81017.6	75085.1	84974.7	49233.9	54838.9	65282
	Q8JZQ2	AFG32	AFG3-like protein 2	Mus musculus	73253.4	59818.9	56003.4	51915.3	17408.3	14064.8	39925.4	38629.2	57846.5	57349.5	22328.8	17135.1	21161.8	50765.6	15613.3	11395.9	14837	3780.77	25234	26771.7	29164.1	26131.1	31760.8	27394	21895.3	28081	31144.8	22528.6	18089.3	13976	122827	120482	157966	150454	42830.1	44890.8	51061.8	49278.6	113625	116133	112141	111501	77513.8	82971.6	77472.9
	Q3ULD5	MCCB	Methylcrotonoyl-CoA carboxylase beta chain, mitochondrial	Mus musculus	29052.5	22124.7	59930.7	41999.9	7215.99	32733.5	17538.1	13440.3	20728.2	7493.56	19926.8	15352.3	41937.6	26042.5	28498.6	30434.1	11375.6	20746.2	29579	28435	13734.8	9917.04	8151.76	15549.8	14962.1	7831.26	26708.1	30326.2	8750.17	31374.7	2936.2	27081	11652.2	7111.65	21906.7	23303.7	8114.36	6013.04	4028.16	14708.3	7892.7	7968.51	6205.31	20859.4	5522.79
	Q9CQA3	SDHB	Succinate dehydrogenase [ubiquinone] iron-sulfur subunit, mitochondrial	Mus musculus	523537	563238	549486	584049	742346	733003	450035	459801	504687	478086	269579	255751	493962	419777	368357	358567	334670	449107	579020	512671	570418	505358	443061	473237	523278	543465	487006	446825	515588	539377	424103	379671	331710	326592	382183	403758	466575	441458	260434	271172	331218	299047	466997	455387	326330
	Q9CQ65	MTAP	S-methyl-5'-thioadenosine phosphorylase	Mus musculus	764486	726291	628895	595231	689502	625504	641314	761818	607573	738330	591432	575512	640667	801779	537465	571821	527728	539239	632887	607355	593920	612248	684019	642567	504819	635295	473501	385788	588905	576968	618936	591889	599943	585672	821114	850613	608837	901119	586607	614785	542994	573005	1.34981e+06	1.30778e+06	1.02204e+06
	P55096	ABCD3	ATP-binding cassette sub-family D member 3	Mus musculus	180173	223042	219036	236715	140350	137684	148657	161513	187078	127311	111736	150004	104781	106362	207013	202964	175488	81937.9	118374	108209	182395	169451	102850	239514	148364	144793	174025	104531	122180	91577.7	243734	236813	232515	241089	254295	147504	228704	214981	171768	188708	193303	192592	167593	153823	135279
	Q9CZ13	QCR1	Cytochrome b-c1 complex subunit 1, mitochondrial	Mus musculus	298300	364751	360546	424332	311402	320439	266308	295476	329226	295523	219678	279319	375736	313273	212740	240626	221859	218973	307716	289512	382223	358353	274788	286050	351794	342836	263561	255718	278169	269888	232068	219175	188655	199336	348238	345636	347628	334050	159443	152948	182393	184669	242589	253224	252483
	O35345	IMA7	Importin subunit alpha-7	Mus musculus	346011	365777	373288	371165	312983	339330	286913	264131	240574	368682	271461	284769	319606	398951	288941	392132	399778	385926	341799	372437	340368	342850	336365	350428	372468	348667	231038	162852	261498	255647	244983	267822	264887	303938	283455	272299	258796	228341	236320	201878	265618	276858	215589	224378	232613
	Q3TW96	UAP1L	UDP-N-acetylhexosamine pyrophosphorylase-like protein 1	Mus musculus	252817	263227	313944	349691	350308	394159	299132	350674	301477	363942	565387	595644	408956	440778	427477	436385	427181	431383	282935	344920	390058	428031	335075	314471	435930	479896	418872	409793	390951	365520	302311	261853	262726	302262	262607	280630	351885	353707	268107	277985	178107	170910	295171	296245	329448
	Q8K224	NAT10	RNA cytidine acetyltransferase	Mus musculus	145475	102146	188511	68653.3	129560	108942	80152.7	81543.6	86193.8	72880.5	138104	28245.5	130897	115462	119603	46955.6	38248.1	77429.8	41245.6	45099.3	148919	64533.4	34972	147371	148788	74645.3	109379	83957.8	60035.6	72414.4	72051.2	77156.8	45555.1	74086.9	230385	98291.6	259409	92597.2	61889.1	50601	62776.5	70442.4	116445	109325	75824.7
	P10630	IF4A2	Eukaryotic initiation factor 4A-II	Mus musculus	125821	134943	106513	114273	94519.7	203475	137902	97947.8	125092	138368	123033	164394	146358	147482	142350	113218	172324	188178	117466	101019	144608	129321	94277.2	132861	88579.7	121809	139383	175344	193474	192547	284286	312345	323787	316920	193512	222495	239854	156598	361301	307374	248441	291814	285187	266548	138938
	Q6P9R2	OXSR1	Serine/threonine-protein kinaseR1	Mus musculus	507644	638359	510397	534394	465483	393835	480189	469311	445990	612534	246790	226174	88576.4	435775	341676	439206	284128	300027	733628	478858	476777	414793	573602	581192	641675	493849	446116	421042	473890	450554	516747	443675	522869	535859	444442	623953	475855	562433	438386	455353	377267	403193	470385	293977	429081
	Q9EP69	SAC1	Phosphatidylinositol-3-phosphatase SAC1	Mus musculus	154779	114970	116746	126926	90204.2	115808	123552	122320	91507.1	116700	81244.4	84828.8	79359.6	111471	104393	88300.4	95053.5	108445	117517	108770	134301	137817	122857	126808	124510	118525	93057.2	122406	102680	101379	280980	183917	323514	323927	252077	265358	225561	221395	259542	340213	304035	299664	188862	196063	220903
	Q9DB77	QCR2	Cytochrome b-c1 complex subunit 2, mitochondrial	Mus musculus	268647	321894	283548	294993	297264	345856	310056	291183	290299	318271	382208	367184	352492	340136	244890	267676	325842	273964	215690	226000	267912	242993	218254	228008	250823	267381	286328	357741	283851	274695	304073	312757	334223	294774	366662	390335	418584	422822	249464	263426	290137	292534	356348	344628	364225
	Q9CVB6	ARPC2	Actin-related protein 2/3 complex subunit 2	Mus musculus	177665	166798	190180	201316	84694.1	94744.2	155417	125425	185240	218579	56569.5	72682	67330.7	189339	101417	132414	117205	94013.2	213370	250495	219204	262552	175527	200624	215699	201420	231836	125849	136159	124238	129846	109060	111404	148897	176614	192668	199589	204063	130387	128527	180274	185338	146274	146655	140750
	Q9EPL8	IPO7	Importin-7	Mus musculus	131448	144547	133566	140677	143628	144119	112931	119104	159363	140564	153409	153820	165881	154868	134502	125294	217157	199382	117018	113329	108035	128515	128182	134336	139491	151920	131586	140036	133371	137539	138345	140278	160659	163087	121899	102392	119223	112801	189433	169849	173816	137059	121834	101686	133640
	Q3TTY5	K22E	Keratin, type II cytoskeletal 2 epidermal	Mus musculus	102811	411934	148306	193108	177338	365001	224108	243763	705141	659124	108108	120971	292415	580437	131180	114344	220341	549360	434048	415366	430808	98957.4	123058	138949	132784	146198	116757	816094	345100	160960	1.07706e+06	985890	445853	181629	526286	523287	380329	443019	492257	231274	801977	790376	406199	357536	572009
	O35344	IMA4	Importin subunit alpha-4	Mus musculus	127758	114838	107123	108223	70947.8	69788.2	109706	121284	100629	100174	52631.4	44981.7	103417	114644	57830.6	89085.7	62014.7	90645.3	109516	112118	97221.8	83722.5	115645	116835	101333	102643	67862.1	49955	76293.8	71750.4	76357.4	84314.7	92696.8	120287	64523.7	71871.8	71611	74598.4	84502.6	87281.3	76942.6	79603.6	71369.3	81882.1	60385.7
	Q60598	SRC8	Src substrate cortactin	Mus musculus	262368	267237	281067	288442	300360	312947	205856	219559	216811	206766	455906	419223	247229	242192	263641	259692	410526	396414	317018	301079	215709	213737	176597	186743	214725	221238	262425	325910	271368	293170	52672.5	124245	164955	149092	114457	121860	133381	143267	108225	102571	109908	102158	159573	172603	150568
	Q8BH64	EHD2	EH domain-containing protein 2	Mus musculus	76410.7	93755.7	109233	106047	100409	103879	104537	72810.7	95860.6	74447.6	136842	143757	147903	217348	122099	120000	140492	153166	131443	133720	99645	106044	138241	132369	157484	123251	116015	96973	122090	110046	105987	117478	96737.5	112498	138983	117035	156930	156273	90680.6	90697.2	109968	109105	160875	164303	154415
	Q9R0P5	DEST	Destrin	Mus musculus	926013	906395	739709	755761	1.19604e+06	1.29898e+06	1.08154e+06	1.12327e+06	685040	670286	1.06738e+06	1.04536e+06	1.75879e+06	1.48305e+06	1.62388e+06	1.42382e+06	1.64929e+06	1.64014e+06	1.24007e+06	1.21477e+06	1.1903e+06	1.20478e+06	1.30105e+06	1.30252e+06	1.2238e+06	1.24771e+06	446975	467397	1.29385e+06	1.29469e+06	386896	391136	322809	322350	292272	291900	292030	291204	412452	393789	367352	370309	326295	311860	256913
	Q9QXG4	ACSA	Acetyl-coenzyme A synthetase, cytoplasmic	Mus musculus	154639	198959	219063	299646	218065	255961	184099	113278	220944	119201	217451	288596	212062	124879	323931	308112	173662	142809	275363	241142	275259	230263	354451	365492	298747	191522	178459	211933	312138	276973	301768	298189	244592	241328	188932	203272	190196	189415	179719	199111	187267	341773	247904	151211	155978
	P97461	RS5	40S ribosomal protein S5	Mus musculus	1.30872e+06	1.32947e+06	1.31853e+06	1.36245e+06	2.27916e+06	2.36843e+06	1.43888e+06	1.39578e+06	1.24273e+06	1.2629e+06	1.7581e+06	1.70463e+06	1.94318e+06	1.73358e+06	1.66433e+06	1.48295e+06	1.88856e+06	1.76033e+06	1.52359e+06	1.49824e+06	1.24504e+06	1.34996e+06	1.09619e+06	1.03188e+06	1.33001e+06	1.30192e+06	1.272e+06	1.54374e+06	2.04316e+06	2.15065e+06	622604	619018	445615	466784	366309	387624	442254	470382	427390	460605	449837	457124	585612	608137	397486
	P61087	UBE2K	Ubiquitin-conjugating enzyme E2 K	Mus musculus	499283	607409	279988	437664	565635	555936	454947	515127	497166	567736	484672	524269	497739	301561	532092	526872	686712	661075	466563	516883	560534	548095	504248	470543	462743	488941	520834	586924	479273	494271	474527	216757	443219	554615	424198	420308	382266	297340	736669	755352	676212	283978	345465	392201	361270
	Q8K4I3	ARHG6	Rho guanine nucleotide exchange factor 6	Mus musculus	14834.2	11018.1	9807.12	17725.7	5799.41	4796.2	8430.75	10178.4	5557.64	15505.1	12497	13640	15547.6	9199.47	11615.3	8922.28	12178.5	9098.81	15603	21463.7	14941	6275.88	8118.93	17034.3	5227.08	6724.76	10737.2	23014.8	8970.69	9804.81	5918.52	7514.11	15578.3	9365.09	10381.6	11023.4	41760.1	37314.9	10752.5	16445.8	10345	9831.89	3506.8	5271.36	4895.33
	Q921F2	TADBP	TAR DNA-binding protein 43	Mus musculus	525674	519868	481336	485753	380503	363096	452496	383040	468721	464439	317902	409233	461428	386532	246694	392121	327192	373315	403599	369483	446063	327719	470253	482135	468584	476812	317685	279567	355790	237586	301014	305931	288923	280662	360230	333493	373622	380022	321824	319641	331701	336685	259128	333934	258640
	Q8BIJ6	SYIM	Isoleucine--tRNA ligase, mitochondrial	Mus musculus	401971	405766	310401	375895	291119	317267	372062	413947	396893	448767	443332	433803	360169	435749	290512	268544	375346	406476	329987	352190	363474	388684	348096	414882	389293	396782	282578	291399	278967	301938	707229	804090	883308	792871	504374	583273	608898	552319	769265	777086	770730	781464	670044	574402	654975
	Q01320	TOP2A	DNA topoisomerase 2-alpha	Mus musculus	67184.7	66072.1	69833.4	82800	152327	145701	106838	109516	97723.5	117073	104645	116232	104083	91767.5	78960.2	67191	87302.6	81676.9	39266.4	46634.2	43970.8	54849.1	42995.1	43796.1	40656.8	40350.6	67462.8	75594.2	69029.3	72160.3	16625.4	24644	23122.1	15945.4	73522.9	72109.9	61719.5	60370.9	43098.4	33596	49318.1	43516.8	43557.6	46723.1	64666.7
	Q60854	SPB6	Serpin B6	Mus musculus	1.08519e+06	1.13897e+06	1.0594e+06	1.10809e+06	857507	910361	1.18858e+06	1.187e+06	1.14242e+06	1.0828e+06	977100	933715	1.043e+06	1.01472e+06	1.38963e+06	1.30894e+06	1.18295e+06	1.16003e+06	984534	1.03385e+06	1.09571e+06	1.04658e+06	1.11054e+06	1.14509e+06	1.04852e+06	1.08797e+06	1.11769e+06	1.15642e+06	993223	907806	923850	952236	1.09977e+06	1.14006e+06	1.14442e+06	1.17325e+06	1.33678e+06	1.29998e+06	902175	907234	1.01529e+06	1.00936e+06	1.0014e+06	1.00425e+06	1.16715e+06
	P19157	GSTP1	Glutathione S-transferase P 1	Mus musculus	8.72445e+06	8.03155e+06	7.79094e+06	7.75632e+06	7.82961e+06	7.22724e+06	1.0543e+07	9.58018e+06	8.7691e+06	7.84942e+06	1.40523e+07	1.52064e+07	1.48639e+07	1.29622e+07	1.59581e+07	1.51489e+07	1.35052e+07	1.37879e+07	1.0231e+07	9.41527e+06	9.83186e+06	8.9465e+06	1.20791e+07	1.19744e+07	1.06083e+07	1.05286e+07	9.65222e+06	8.45728e+06	1.09875e+07	1.11645e+07	7.09515e+06	6.84685e+06	8.65924e+06	9.42368e+06	4.63736e+06	4.82258e+06	4.88866e+06	4.78751e+06	8.78445e+06	9.07437e+06	6.57707e+06	6.89399e+06	1.0768e+07	1.17156e+07	9.78333e+06
	P35951	LDLR	Low-density lipoprotein receptor	Mus musculus	643713	628384	678943	638487	530486	518492	602579	650528	545561	609338	1.14895e+06	1.07635e+06	1.04892e+06	1.0513e+06	583874	582690	719177	798172	652375	660123	577249	575129	596533	557822	723603	638892	636338	615806	611971	617069	848236	859583	1.06587e+06	1.07924e+06	587401	588965	646338	728089	874198	996155	897263	807008	1.11225e+06	1.13601e+06	1.1109e+06
	Q61543	GSLG1	Golgi apparatus protein 1	Mus musculus	165875	161335	123774	140987	109939	89773.8	84032.1	92008.7	97946.2	97433.2	146161	188666	168794	152737	42557	53811.3	50997.8	65376.2	62935.7	61303.4	104092	97116.4	65060.4	70975.4	103376	108684	57934.8	46244.9	78561.5	74140.4	115929	108190	145143	143257	104069	113302	85734.3	80353.3	90735.3	87850.8	95079.6	90643.7	153576	148915	135973
	Q8BFZ9	ERLN2	Erlin-2	Mus musculus	316467	195758	186975	231935	195963	206174	270700	285323	205507	205951	232400	319653	193136	229197	205619	240042	329087	480784	171861	238640	202184	180184	206858	219719	273667	209247	262881	211816	234847	263957	470326	530249	545795	604590	499768	521148	613478	570521	537960	587753	537822	555642	440991	442955	501742
	P57776	EF1D	Elongation factor 1-delta	Mus musculus	889522	843152	898319	876402	1.00681e+06	909487	895374	847370	909211	837582	592161	642510	715593	928928	735357	821319	656254	605603	743834	814711	786070	760584	720285	678726	869463	860408	726156	698797	767284	765096	310950	306930	336664	335704	419402	428530	513619	515242	312037	348486	317952	306715	460330	473474	420986
	P42230	STA5A	Signal transducer and activator of transcription 5A	Mus musculus	53378.2	61619.1	70295.5	88994.3	380242	386434	86067.3	83558.3	85790.8	69474.8	27586.8	57384.7	73416.5	90174.7	67309.1	42813.2	37065.1	42518	54576.6	28379.9	52112.9	53659.2	78402.3	59341.6	58944.1	59843.6	34317.1	33697.4	50632.7	333859	188479	69950.4	62179.6	75806.9	185903	198494	195478	207638	261493	271641	220974	196233	32023.4	34096.3	37902.6
	Q61792	LASP1	LIM and SH3 domain protein 1	Mus musculus	613868	615022	689054	702629	519221	540459	550934	580482	596538	647109	472028	502934	533414	553490	530706	554835	521841	448552	458968	540774	411004	453706	413995	448493	498640	445084	483360	506309	495151	463322	341988	382855	336678	322852	349452	406111	283833	292853	312191	343576	338661	333225	317386	314140	312011
	Q8R081	HNRPL	Heterogeneous nuclear ribonucleoprotein L	Mus musculus	106945	97207.6	109763	101240	97532.4	117988	88439.5	94233.6	70982.8	86940	89303.2	100540	83277.8	75076.1	79957	72760.8	78903.7	107288	87081.8	83720.3	89710.1	88769.3	54725	84836.5	96926	102466	103069	109352	73626.6	66543.6	55919.2	63448.9	68763.2	50953.6	91617.4	143189	158850	106366	92641.5	112804	91590.5	81132.8	51077.4	68159.4	53540.9
	Q9D1Q6	ERP44	Endoplasmic reticulum resident protein 44	Mus musculus	455020	457404	447293	439693	504145	530379	496461	480956	518472	525557	449814	461498	507308	366539	672258	639450	689328	642976	591697	536712	641298	619241	448955	508338	656363	677998	602801	728492	621521	635566	633187	660713	604654	619034	585019	603880	661255	673262	519542	583730	623187	655417	667719	635064	669865
	Q9JHU9	INO1	Inositol-3-phosphate synthase 1	Mus musculus	295352	315596	48715.7	148668	318593	112227	75688.6	50787.4	60676.6	61301.8	87260.3	82383	99866.3	135221	70172.6	100560	211411	122418	55478.9	67444.8	46230.7	48643.7	156592	63848.4	65474.8	86313.3	44821.7	167515	99910.8	149603	280495	225333	213734	235718	238596	244835	159866	253355	257133	202362	195558	206071	312184	217255	196549
	Q9DAR7	DCPS	m7GpppX diphosphatase	Mus musculus	309398	303291	267324	322504	101269	80348.7	317237	317155	227400	280869	191670	236437	197330	261021	101081	93139.1	194114	235143	286298	318822	261209	258532	252720	276199	254326	258772	148064	104522	204017	77227.7	49909.9	73602.1	70350.5	76391.2	75588.3	81209.8	92773.7	59026.9	52565.2	51928.9	86553.2	45331.5	95732.7	98848.4	67543.3
	P47968	RPIA	Ribose-5-phosphate isomerase	Mus musculus	47814.7	7820.83	50551.1	54515.8	9881.2	66893.5	74669.8	91681.8	85406.2	99979	12778	73604.6	73170.6	66939.2	72245.9	90663.9	76720.5	84387.8	60638.7	78207	59834.1	58648	51831.8	52040.1	78008.1	69903.1	88933.1	70884.3	82453.7	91600.9	45637.9	46996.3	20971.4	10993.3	47178.8	53593.4	58892.6	55646.4	82372.9	83158.8	68940.9	59303.7	56736.6	49617.4	62098.7
	P62960	YBOX1	Y-box-binding protein 1	Mus musculus	317056	314591	307629	310035	293035	314525	200177	237636	293888	300177	277475	286355	248515	226675	188414	180654	400550	404954	285857	281878	226080	213062	140741	168491	217864	227713	337261	439041	249809	262638	90005.1	103431	80090.9	83391	85370.1	88461.6	104671	102819	119692	117201	123155	131609	82065.1	85243.1	68190.9
	Q78ZA7	NP1L4	Nucleosome assembly protein 1-like 4	Mus musculus	249351	227917	340530	326278	287800	280955	237858	250780	215314	239946	186850	222156	370726	152078	197338	230471	272189	233787	249113	261051	243657	184050	234829	227198	294887	271814	187146	184624	239926	283067	160689	150972	137360	133492	131428	105188	102936	103940	175756	123268	115830	155577	131353	85927.2	71253.9
	Q8BL80	RHG22	Rho GTPase-activating protein 22	Mus musculus	95994.7	94517.2	174119	171674	22947.9	54604.2	124479	151117	121826	105199	62444.6	59275.5	97289.8	147166	76061	97887.4	105281	124004	126259	126509	107725	94300.2	145536	144573	120783	124366	65127.2	60548.2	97934.9	102306	98118.8	106592	82253.4	100181	66191.5	67769.3	33108.9	38747.2	76279.5	33728.6	77109.5	109199	102260	35827.3	31080.9
	O88544	CSN4	COP9 signalosome complex subunit 4	Mus musculus	186417	160433	151011	136524	167142	159309	141904	176669	174623	179504	68784.3	66712.4	98347	214126	142083	135327	113687	83699	170186	193789	181660	119254	155071	142012	192344	203294	167564	132872	157221	131900	121281	103121	121725	126626	119292	117507	129437	130105	84158.1	83977.2	105553	95870.6	132986	123402	116886
	P35293	RAB18	Ras-related protein Rab-18	Mus musculus	118883	140542	100029	13554.9	50816.5	74513.5	139995	160581	136656	134346	143870	158925	230235	148579	179000	201040	173827	196074	121473	119735	127085	135456	145794	118687	141794	152024	125103	123665	113634	141181	121044	119252	147112	139834	66583	69509.5	90410.6	75851.2	126836	118500	125040	131541	133585	116828	133214
	Q9QXB9	DRG2	Developmentally-regulated GTP-binding protein 2	Mus musculus	311712	280687	303979	289827	233105	236256	324684	335403	331686	309822	307207	305138	278313	328779	243739	296116	230636	296589	267969	239530	234374	236475	290359	282088	237343	259198	260865	254716	209149	222617	193530	213366	259164	238885	303583	365796	319704	241145	305156	281343	212148	237571	198809	197658	256108
	Q3UEB3	PUF60	Poly(U)-binding-splicing factor PUF60	Mus musculus	399292	397928	351511	440305	393372	381439	481048	302282	408572	419585	340544	327371	277136	459408	423574	381298	346182	258022	386089	272842	361298	324819	388454	401735	441015	162459	389914	249558	233967	382273	261028	253119	261342	274655	289722	315770	282606	298039	151822	222559	199295	159929	194323	203093	213360
	P23249	MOV10	Putative helicase MOV-10	Mus musculus	107410	111612	145307	140029	83863	67975	137644	152548	140105	138744	84716.3	75353.9	66802.6	106637	147095	157352	119031	120311	162991	173877	151747	131519	220960	221526	116204	161454	149977	130317	123643	145581	204319	207057	246534	194872	143174	150998	144872	121645	252025	221528	170249	232901	115608	108539	114687
	Q9QUM9	PSA6	Proteasome subunit alpha type-6	Mus musculus	581651	801154	595036	428229	674884	676279	723288	564253	708274	768772	758726	784234	936320	794350	728058	993509	1.20618e+06	973863	803935	799680	869694	864927	751222	582998	875806	884449	607704	755313	596809	590777	621161	697827	856645	844374	680642	902617	767836	775103	1.12689e+06	1.13037e+06	1.05202e+06	1.10751e+06	802261	668191	800355
	Q99JX4	EIF3M	Eukaryotic translation initiation factor 3 subunit M	Mus musculus	126938	138372	74592.8	77660.1	82386.3	77666.7	94676.4	96830.8	98415.4	80958.1	66248.5	57454.3	88306.4	98390.4	78848.8	90822.7	93084.1	91852.4	99390.4	100170	105183	100949	76531.6	85489.8	109809	102862	76955.8	52500.7	83364.9	72424	36626.5	57434.5	60612.8	31272.7	62929.5	53205.9	61632.1	33164.1	33443.1	16297.3	22317.1	64169.5	28769.4	29470.5	30439.2
	Q9DCT2	NDUS3	NADH dehydrogenase [ubiquinone] iron-sulfur protein 3, mitochondrial	Mus musculus	266153	238242	236930	280128	354506	312799	326761	330442	340497	304267	312905	306987	317934	303089	297370	276434	238773	285133	208323	236367	274751	252161	306796	305128	321311	341774	322964	361363	377899	292447	286673	344875	307565	335504	269353	212253	282278	244091	305361	405882	284484	322971	284458	293331	270553
	P70333	HNRH2	Heterogeneous nuclear ribonucleoprotein H2	Mus musculus	215673	213271	240893	177175	259573	282854	206709	238177	285117	225595	214570	160447	258887	140101	204144	175225	266153	248535	163255	220172	209467	185056	192074	201243	221626	179372	238599	249650	196181	234948	327857	294975	306823	275030	298820	313276	288966	293256	387216	392900	307982	295267	167647	163965	192516
	Q61425	HCDH	Hydroxyacyl-coenzyme A dehydrogenase, mitochondrial	Mus musculus	359690	442044	281730	246878	644303	631144	290878	316249	340670	337788	426847	336040	295704	275869	316743	330794	572643	507331	406941	341755	413650	424399	302601	387208	342952	337216	389332	407421	358308	374886	1.1301e+06	1.19355e+06	953210	957978	650484	1.02489e+06	859832	870155	1.01464e+06	972595	599288	986971	1.00047e+06	987742	821530
	Q8R180	ERO1A	ERO1-like protein alpha	Mus musculus	56969.9	31441.2	33342.3	34406.4	35237.6	76439	70978	34526.4	41230.4	42835.5	76381.1	82131.9	111060	84824.8	35646	73020.6	60004.4	38750.3	33113.4	50344.6	37987.4	70125.7	43333.6	40291.9	45172.6	40503	20638.2	30582.4	55326.7	68104.4	95218.1	130230	94578.3	116902	149128	85695.6	155209	83242	145511	103760	101813	102127	47166.6	52872.3	78108.8
	P16110	LEG3	Galectin-3	Mus musculus	1.22123e+06	1.49175e+06	1.18673e+06	1.17747e+06	968589	964397	1.15733e+06	1.29262e+06	1.13332e+06	1.22413e+06	1.19827e+06	1.20675e+06	1.00488e+06	743025	2.28906e+06	2.20113e+06	2.4124e+06	2.53125e+06	930743	1.32839e+06	1.1881e+06	1.2201e+06	1.09986e+06	1.02797e+06	1.4161e+06	1.36548e+06	1.90078e+06	2.09186e+06	1.70186e+06	1.80485e+06	2.80514e+06	2.89598e+06	2.79637e+06	2.71992e+06	1.24994e+06	1.35234e+06	1.47532e+06	1.51251e+06	3.59085e+06	3.6442e+06	3.17116e+06	3.29423e+06	1.44833e+06	1.3934e+06	1.16883e+06
	P61211	ARL1	ADP-ribosylation factor-like protein 1	Mus musculus	300185	309614	262778	215668	164634	170317	248307	249646	272294	307380	118163	175448	148716	276148	163826	145360	225105	149801	275351	255628	315288	304043	247771	262612	272516	286002	283828	165675	197766	161341	237024	240724	300708	298407	353425	409648	379431	375614	489791	429959	450788	422327	301615	262476	255826
	P62281	RS11	40S ribosomal protein S11	Mus musculus	58263.8	63344.5	51398	56469.3	49883.7	57130.5	64801.8	71939.1	71361.4	76558	52815.5	46982	45381.4	49067.2	60651.6	53735.2	78185.2	94560.9	47441.5	49043.8	57979.4	58720.1	43965.4	48378.3	35979.3	26202.3	64392.9	78892.8	29347	49091.7	28694.8	16122.1	39392.8	36504.9	17180.8	33753.5	31175.9	41420.5	43953	27687.9	26257.2	44326.4	57641.4	56593.3	23568.1
	P0CG50	UBC	Polyubiquitin-C	Mus musculus	4.09454e+06	4.27746e+06	4.44197e+06	4.24046e+06	2.18977e+06	1.94691e+06	4.93697e+06	4.92331e+06	4.04471e+06	4.68242e+06	1.68899e+06	1.58511e+06	1.43709e+06	4.51662e+06	2.34508e+06	2.34802e+06	1.86979e+06	1.5497e+06	4.23343e+06	4.62586e+06	4.28272e+06	4.76411e+06	4.38254e+06	4.23953e+06	4.66017e+06	4.54618e+06	4.79486e+06	2.61855e+06	2.56332e+06	2.23166e+06	3.49311e+06	3.37992e+06	2.82428e+06	2.80951e+06	4.62764e+06	4.65006e+06	4.40934e+06	4.30657e+06	3.2441e+06	3.26226e+06	3.70573e+06	3.43384e+06	3.24037e+06	3.18544e+06	2.58701e+06
	Q99K48	NONO	Non-POU domain-containing octamer-binding protein	Mus musculus	341934	328607	657543	456941	396957	515389	176311	240529	313352	402021	285955	204204	283803	171776	303841	345331	330814	236872	433474	278132	205294	356842	204265	180862	317841	347024	196909	198347	319426	178929	140500	115873	82736.4	153908	181477	105115	88269.3	144284	136081	65124.2	68201.8	92990.9	210761	75111.2	115084
	Q5EG47	AAPK1	5'-AMP-activated protein kinase catalytic subunit alpha-1	Mus musculus	29807.6	25335.6	30753	29508.2	30910.7	34702.5	23862.3	26088.9	30307.3	38541.9	37189.1	5495.32	7204.62	16734.8	32712.5	22279.9	22635.4	20933.1	24590.9	32928.9	25144.6	25326.7	14790.6	19851	27132.1	26150.3	23168.3	28785.9	44862.4	31661.6	17327.3	15081	12564.7	19429.1	25839.5	21126.1	32574.7	28307.9	34350.2	22452.1	21054.1	23685.2	16839.3	24307.5	18700.5
	Q62383	SPT6H	Transcription elongation factor SPT6	Mus musculus	121409	139667	63597.6	78405.1	72419.1	158773	120303	115432	131921	92947.7	115281	76064.5	86140	42826.7	68654.7	60925.1	57005.8	36493.6	58138.2	48350.2	181332	61233.7	69170.1	66970.1	67917.6	76190.1	58724.6	56617.9	71441.4	67783.5	44867.2	72645.8	48149.1	49902.8	44848.8	55659.8	51935.7	51739.6	102016	54222.4	68494.4	55072.3	38585.5	21062.6	45725.2
	O54774	AP3D1	AP-3 complex subunit delta-1	Mus musculus	2798.05	10252.9	13653.1	5366.5	24253.2	27832	9676.67	1952.72	5990.93	4663.95	6407.66	4569.44	9107.46	14935.9	9669.57	5026.44	12235.4	5422.94	5200.29	14840	14061.6	3719.35	5433.4	5537.79	16914.5	13077.5	5846.81	13571.2	12302	15193.7	25989.2	9461.49	5784.32	5660.51	4572.18	5881.88	5655.36	6931.13	8221.11	7216.54	7383.57	5732.71	6198.04	5249.99	5637.97
	Q3TDN2	FAF2	FAS-associated factor 2	Mus musculus	67918.9	68063.8	60825.1	62364.8	110216	102187	70387.5	99150.8	86633.3	107541	59002.9	50021.4	88777.2	66299.2	66259.6	83593.6	79548.4	113791	58432	52447.5	59804.2	50979.5	119426	120096	56815.4	78816.7	57051.9	67635.8	67656.6	78597.1	187755	183585	172416	167649	160036	156733	183724	135074	148216	146441	144587	174342	81988.6	89644.9	98280.4
	Q921G7	ETFD	Electron transfer flavoprotein-ubiquinone oxidoreductase, mitochondrial	Mus musculus	49227.5	79342.3	100397	61047.3	62330.2	73294.3	61053	64521.7	66773.6	71902.3	69567.4	69015.6	189531	24060.8	78684.5	68737	80667.7	47621.8	75558	118511	64169.2	59709.8	64555	59881.5	69554.1	62917.3	66839.6	182296	65455.2	67421.1	227755	224919	225549	228499	184327	158224	198523	208596	225181	234767	238581	245704	151826	144841	157893
	Q8JZU2	TXTP	Tricarboxylate transport protein, mitochondrial	Mus musculus	395231	371939	371516	390910	340476	316619	372681	400210	352458	322979	196037	205608	247992	292128	416187	414209	204721	215911	300947	292801	330791	311944	365514	361877	356028	364402	302784	266957	294571	280400	282367	274978	320367	326664	320504	308780	408380	389039	244383	249155	268931	266554	254952	261192	228926
	Q9CQF9	PCYOX	Prenylcysteine oxidase	Mus musculus	807576	766772	869819	814401	1.00676e+06	1.0181e+06	823888	833940	838797	798126	623005	592912	700406	810361	991052	946720	803624	721437	914328	970440	901588	884501	1.01348e+06	960917	855874	875641	833937	736665	853008	813708	1.35174e+06	1.27975e+06	1.46715e+06	1.16472e+06	1.72421e+06	1.59445e+06	1.66209e+06	1.6189e+06	1.51721e+06	1.52116e+06	1.47643e+06	1.43168e+06	1.20573e+06	1.20273e+06	1.37276e+06
	Q8BUK6	HOOK3	Protein Hook homolog 3	Mus musculus	45104.8	49576.7	53585.6	52255.1	53613.3	53421.3	48539.7	13179	43388.7	49414.7	48775.8	22284.3	29651.2	56442.5	30707.3	45885	65597.7	56568	55769.5	20632.7	20363.1	44592.9	25943.2	45496.1	22417.9	42870.3	44872.9	43651.2	48691	59408.3	45465.3	52560	51379.8	37229.5	43180.5	33699.7	64610.6	44628.2	29749.6	48193.5	52902.6	39809	43404.2	41634.2	36940.2
	Q3UVK0	ERMP1	Endoplasmic reticulum metallopeptidase 1	Mus musculus	61545.7	89585.7	78557.5	107371	52978.4	71943.8	58866.1	128233	113357	108233	135535	86050.6	241573	217887	104850	94492.1	64393.2	100579	60620	82097.1	58324.4	56572.9	65730.1	72634.4	81422.5	33406.7	87302.6	50834.8	52541.5	106572	111705	113670	156974	146301	186103	179556	190864	183549	174164	178078	162910	128869	154916	150695	132901
	O08547	SC22B	Vesicle-trafficking protein SEC22b	Mus musculus	263862	260710	258996	197171	280864	258757	307544	278764	270486	356512	305911	286716	350000	291277	282809	314040	337509	339726	209754	235074	257360	318562	190907	201657	245756	235346	277089	252591	351090	248858	315515	287522	311196	315801	182203	184022	153106	165002	350073	229587	188061	172981	189377	249215	251390
	Q9WVA3	BUB3	Mitotic checkpoint protein BUB3	Mus musculus	50317.6	63575.9	49806.8	86437.8	55700.9	51474.4	77525.8	63266.8	52815.2	91371.1	68092	78473.2	95878.8	65423	88769.7	93728.8	108156	69549	50654.2	81092.5	43888.6	46706.9	51575.8	52893.6	46212.9	61800.9	82796.6	43516.4	46549.7	80016.2	17510.9	35258.8	27095.8	18071.4	35569.4	14226.7	27822.4	35134.9	62953.3	25949.7	58890.8	39307.2	26899.4	31045.1	64809
	Q8VEH5	EPMIP	EPM2A-interacting protein 1	Mus musculus	77211.9	75674.9	88127.5	89038.5	68205.4	46334.6	92047.7	69249.8	70589.4	70574.2	53760	54622.4	90577.5	78241.2	77340.4	77805.7	59253.9	93036.7	102131	108164	68407	93001.5	88682.8	74114.4	107434	127744	72665.6	63932.8	68966.5	51496.9	92612.1	102347	74108.3	87605.2	91180.8	89654.6	82396.2	86097	82703.4	72141.7	78688.8	72504	72425.4	77587.1	68639.6
	Q8CFX1	G6PE	GDH/6PGL endoplasmic bifunctional protein	Mus musculus	161124	165404	132159	120497	113264	122532	74636.6	141641	186720	127685	185390	131612	182066	256731	103520	144744	226157	197452	114701	127128	145876	145480	102414	150128	107994	136908	131374	152972	155665	185776	266261	283818	271938	201070	288099	286983	265207	280318	260377	338218	247527	279764	156522	160077	199957
	P61358	RL27	60S ribosomal protein L27	Mus musculus	2.13334e+06	2.2459e+06	1.92182e+06	1.8951e+06	2.0889e+06	2.21327e+06	2.1632e+06	2.01847e+06	2.05606e+06	2.08043e+06	1.6174e+06	1.54171e+06	1.39898e+06	1.35586e+06	1.57223e+06	1.7006e+06	2.58047e+06	2.38674e+06	1.77834e+06	1.63802e+06	1.97127e+06	1.74128e+06	1.1518e+06	1.81432e+06	1.21909e+06	1.66577e+06	2.38583e+06	2.68578e+06	1.63824e+06	1.91063e+06	858685	925132	1.40222e+06	1.52489e+06	1.03213e+06	1.0207e+06	1.15038e+06	1.19291e+06	1.39829e+06	1.37918e+06	1.35134e+06	1.39762e+06	954147	906992	909621
	Q9WV32	ARC1B	Actin-related protein 2/3 complex subunit 1B	Mus musculus	449814	213444	157192	158270	84556.6	163291	191157	416621	419056	206093	280722	300793	233042	207148	210056	205812	264096	444169	194286	181147	165259	176380	190979	204261	171783	164514	191490	249567	164455	145237	222041	228752	278668	270700	245943	251046	285784	271671	260914	264179	283505	286101	195966	194300	193584
	Q9CPR4	RL17	60S ribosomal protein L17	Mus musculus	782833	842969	789550	790127	724191	728585	790033	806390	874329	809282	438471	455439	376446	465875	351688	498482	861189	918861	603743	628236	670720	657912	450155	470563	593793	617274	861586	826281	563210	589927	202068	208817	216778	195716	240357	241651	286563	301338	241441	225260	270410	273636	327780	307960	221225
	Q3UYV9	NCBP1	Nuclear cap-binding protein subunit 1	Mus musculus	62852.1	15798.4	48426.5	46274.8	29739	28131.9	46650.2	72672.3	56890	38196.6	36209.1	60164.5	128596	128676	21005.2	17240.7	4543.31	127896	28991.6	22117.5	19431.1	42411.1	30204.9	16790.3	40785.7	34427.3	23275.4	21273.3	26857.7	13222.1	32521.5	10314.6	11055.8	30928.9	34326.6	33147.3	24601.9	24661.9	10372.8	24880.3	16532.3	25873.8	19964.1	18744.3	19115.8
	O08599	STXB1	Syntaxin-binding protein 1	Mus musculus	37613.6	50964.7	61885.8	14102.8	30414.2	26697.3	43430.7	4241.8	37364.4	41279.4	16865.9	11446.4	34588.3	8361.99	43203.7	44507.2	15009.5	17240.9	33844	27760.8	61653	46125.6	28194.2	8234.81	9847.97	22243.6	24061.5	28303.1	31807.6	6755.32	21380.1	19375.3	11697.8	7657.33	11681.4	12918.6	25159.5	13627.2	15757	13718	14129.9	15109	10811.3	6646.42	23949
	Q9CZW5	TOM70	Mitochondrial import receptor subunit TOM70	Mus musculus	312679	330544	392646	374458	440228	457487	308394	292436	295075	369455	458996	450918	428266	357233	411145	362477	297274	389226	322360	335161	317070	298405	317923	298805	321451	303579	344514	339339	374634	389966	365422	348803	325455	311036	312598	292494	277042	278766	292393	309050	221002	290080	273529	273221	240774
	Q64737	PUR2	Trifunctional purine biosynthetic protein adenosine-3	Mus musculus	915054	366541	987839	860184	307864	317467	979128	862832	897414	983858	218252	253817	148398	299434	377267	330613	180025	183248	239406	679609	602243	625260	716059	678660	656042	686957	657413	337610	305214	273457	211422	239147	219114	231544	187370	205577	285785	289556	213665	220676	204102	166925	204793	228109	233018
	Q99JR1	SFXN1	Sideroflexin-1	Mus musculus	530367	580069	534417	579276	630535	635526	492201	508492	492985	531201	347687	349169	362931	325863	643234	626506	494415	622241	413898	437290	451094	458001	482131	495732	472829	463823	457468	534898	505390	540193	934548	962501	1.05105e+06	1.00447e+06	760976	735505	671723	667039	827003	950933	830497	807388	363814	350164	382477
	Q8BTZ7	GMPPB	Mannose-1-phosphate guanyltransferase beta	Mus musculus	307389	330375	320287	338986	270914	277198	298782	277153	295499	361319	391934	367444	330782	323349	424005	379200	356693	352070	351343	399471	331724	367767	331047	370257	355335	304215	416115	424899	393224	415081	188308	190038	266794	278576	210559	238161	262844	261370	253793	291877	264756	229950	247680	244894	266345
	P34152	FAK1	Focal adhesion kinase 1	Mus musculus	198816	205626	146332	306776	265339	184936	233590	241199	380078	375688	135653	361334	184533	141868	301539	392271	467665	153723	239631	223783	182297	183362	278365	253922	372541	203683	186614	286392	328224	375001	294309	300434	281806	294494	231629	221244	210332	217506	408218	390377	425265	421735	368395	157682	181525
	P52293	IMA1	Importin subunit alpha-1	Mus musculus	301058	314816	368974	397977	411399	393613	293467	294370	262250	217749	204003	197231	306584	263763	174001	190783	144455	131932	231238	245127	206633	208284	251283	242249	222163	198225	214180	177608	222948	168674	63260.3	67225.1	21552.5	98577	99968.9	110367	82355.6	80740.8	87891.6	89648.8	112678	25977	27558.9	48308.7	73395
	Q91VA6	PDIP2	Polymerase delta-interacting protein 2	Mus musculus	150490	114222	131165	144382	213569	210194	122000	131758	138427	124324	106365	116367	124988	177742	250742	232240	187582	136550	180288	209313	179704	267625	218191	207264	181860	207391	211368	275046	289335	278046	198445	151284	226699	183761	209286	198564	180608	176613	179582	176299	182259	172492	130640	148150	155511
	A6H5Y3	METH	Methionine synthase	Mus musculus	67782.6	95516	110253	108339	45728	75128.8	54454.2	82647.4	52626.9	55313	46409.2	123250	87700.2	118099	102830	96450.6	58088.9	64224.4	93928.4	111964	59149.6	58807.3	117760	127988	78712.4	130602	56353.9	129824	131834	117425	92799.8	95305.8	134019	102281	50663.4	45190	55085.9	61144.6	121787	86113.6	88986	103468	71557.5	68042	89582.3
	Q61595	KTN1	Kinectin	Mus musculus	82422.9	74747.4	96609.7	94024.6	53559.4	32643.4	91441.1	93649.9	87384.8	83606.7	60973.5	41104.3	63396.2	85397.6	31831.1	72752.7	24103.9	58368.9	70147.5	66162.5	63179.9	60068.8	66680.7	51957.8	54727.5	75817.5	77621.5	27119.2	46896	48295.6	54479.2	46903.2	55530.9	53620.6	35588.6	41779.9	37277.5	43992.5	69725.9	66672	44638.7	41276.5	35099.9	31397.7	37958
	Q6P549	SHIP2	Phosphatidylinositol 3,4,5-trisphosphate 5-phosphatase 2	Mus musculus	26466.6	38780.8	44558.5	34428.4	23861.6	16610.1	22398.4	32824.5	35826.3	15233.7	15550.6	17164.5	45204.7	26653.7	27595.6	26045.1	43216.4	11211.4	44087.4	28918.6	19508.5	49282.4	11506	52008.9	18046	48056.2	56227.9	33965.6	30907.7	25153.7	24949.3	26632.1	29617.6	31875.1	19394.7	30886.5	25185.1	23695.5	18444.7	20853.8	20512.2	26829.8	16348.7	6044.11	16647.9
	P10605	CATB	Cathepsin B	Mus musculus	152920	138877	214147	120089	299315	334135	260555	59280.4	238219	226459	67355.8	240576	326292	451511	93720.1	354208	153654	192096	59865.8	191367	222361	313093	287952	112325	49880.9	181953	71147.1	261094	102611	292584	749432	777702	1.16159e+06	1.01699e+06	1.05508e+06	799489	732951	923081	1.10742e+06	1.09932e+06	791809	1.03173e+06	847265	886156	478444
	O70435	PSA3	Proteasome subunit alpha type-3	Mus musculus	867950	903945	738455	762381	1.06751e+06	1.14253e+06	935149	962293	828560	881537	1.09738e+06	1.07004e+06	1.5005e+06	1.59401e+06	1.33684e+06	1.19145e+06	1.47113e+06	1.31679e+06	1.01228e+06	1.0438e+06	983460	988925	1.03293e+06	1.02097e+06	1.15991e+06	1.19981e+06	816017	900693	1.12811e+06	1.17995e+06	825608	810414	953697	888487	714786	730148	867329	852026	926327	930397	761703	741882	864379	876880	859997
	Q9DB05	SNAA	Alpha-soluble NSF attachment protein	Mus musculus	77172.6	80700.3	68699.6	71055.5	114325	114553	77896.9	72485	77108.7	66281.7	66726.2	56275.6	92355	105244	100755	96980.1	83300.1	77858.7	79372	76012.5	72859.6	98571	77773.8	82189.6	89389.8	91733.9	53822.3	89194.8	115203	120674	89946.7	77241.4	76126.7	63125.1	88807.4	95381.2	93358.1	94087.5	49650.5	46871.6	51181.8	57542.2	120749	108395	84304.9
	Q9JMH9	MY18A	Unconventional myosin-XVIIIa	Mus musculus	24806.6	29700.6	64991.3	25732.1	35820.2	43332.9	78206.4	24169.7	37552.9	29987.9	38153.2	40230.3	56069.2	69188.8	25302.9	56676	53651.5	33535.9	32508.7	41231.3	57356.7	44312.4	41234	48616.3	31099.6	38862	28147	38496.6	25104	41636.7	90562.4	87959	120289	53440.9	54633.2	64251.8	60301.6	51347.5	84945.4	90843.2	151275	88472.1	43773.1	44556.5	71089.6
	Q61166	MARE1	Microtubule-associated protein RP/EB family member 1	Mus musculus	698554	750896	740464	708903	1.05074e+06	1.07458e+06	757186	796413	747438	750892	771912	743049	1.19031e+06	1.29309e+06	950790	941649	939984	844567	820346	942561	629327	670881	822410	859310	808120	827092	758370	682005	982050	955179	439318	421837	394979	366390	318629	311401	342435	356802	385283	356926	273928	273516	372013	374838	292183
	Q68FL6	SYMC	Methionine--tRNA ligase, cytoplasmic	Mus musculus	405419	316807	331025	364687	316002	400147	452319	475205	464805	367780	175771	200768	186259	306582	328861	372716	269956	221797	290934	275665	315031	319456	328786	464416	526887	320834	290801	239960	331033	343578	459475	351607	532175	425667	395519	361616	308924	419548	480850	407632	472863	395196	195400	238454	241461
	Q60931	VDAC3	Voltage-dependent anion-selective channel protein 3	Mus musculus	393521	420195	296475	265962	283011	289161	345374	339970	342091	362700	261406	250193	261262	294190	345851	321555	342423	288417	351223	403172	253041	257441	382479	312381	297446	307436	303794	315979	284175	302315	465184	441872	578644	576736	547401	553390	567683	560936	633232	731525	637225	604745	354797	350251	395921
	P63242	IF5A1	Eukaryotic translation initiation factor 5A-1	Mus musculus	449101	463538	270771	424185	456003	440407	282449	343160	389703	346690	543130	445015	376983	270953	320629	326023	429691	497060	507175	460975	493692	563847	350581	410444	587389	605671	486071	482524	415454	369249	277304	243741	255365	247973	328031	318844	345567	267674	314703	249578	384479	246676	342617	257859	265230
	P43406	ITAV	Integrin alpha-V	Mus musculus	18852.6	27388.3	13632.2	33598.3	54949.8	56422.3	21113	27259.1	14843.3	28608.3	13612.3	21625.1	15285.4	38188.7	37484.5	33919.1	36302.4	30233.7	38954.2	21692.5	40459.5	53666.6	25856.2	29985.6	30094.2	36327.6	23826.4	20120.6	41558.7	49941	68572.8	56688.2	32686.6	51513.3	95932.6	113176	79125.1	76145.4	41517.6	46719.5	58583.3	58952.8	63584.4	58305.7	61541.3
	O35593	PSDE	26S proteasome non-ATPase regulatory subunit 14	Mus musculus	790179	886459	730041	781805	215942	198337	725188	856738	835401	748826	828168	744214	972792	927466	814769	694330	910252	920408	787534	827004	823483	916469	717713	693773	797466	894134	860944	724559	658695	748997	407103	396528	475272	588109	519137	519540	514483	473609	487066	481662	481296	509454	462957	420343	408643
	O08756	HCD2	3-hydroxyacyl-CoA dehydrogenase type-2	Mus musculus	1.15594e+06	1.0746e+06	1.07325e+06	948894	1.10183e+06	1.03037e+06	1.1443e+06	1.12516e+06	1.11005e+06	1.14132e+06	867136	1.1288e+06	1.56712e+06	1.34621e+06	659183	1.01858e+06	611143	1.04289e+06	957029	991057	1.03221e+06	968079	1.23115e+06	1.23385e+06	1.03937e+06	1.13007e+06	733312	545212	902727	866234	937577	955265	954659	864033	1.04541e+06	1.099e+06	803482	878486	1.12061e+06	1.07273e+06	898217	865983	944026	894965	774531
	Q9CQE8	RTRAF	RNA transcription, translation and transport factor protein	Mus musculus	218936	136903	187488	185190	172083	274591	287941	264040	320282	228385	140431	151151	312061	447848	89946.6	84914.7	119992	262519	151524	197608	193295	230172	215221	203224	341852	241942	202641	137041	88219.8	185335	91618.1	110212	89835.6	169706	89647.8	179575	123788	76841.3	175562	127856	105943	148641	88741.1	100397	123823
	P60670	NPL4	Nuclear protein localization protein 4 homolog	Mus musculus	140214	138328	99084.3	103779	109897	103588	106475	109215	120185	113858	94499.2	48453.3	100877	95664.1	82481.8	78902.7	140664	130483	115808	118519	115049	83037.4	111868	110341	70591.4	135007	83432.6	93615.5	134013	93988.9	131135	145682	156071	147358	146562	142990	166285	161083	139660	134447	124591	132214	101685	103240	81934.3
	Q9R0H0	ACOX1	Peroxisomal acyl-coenzyme A oxidase 1	Mus musculus	289493	228849	283750	367010	274567	269020	355934	304514	247131	287321	201755	249024	240018	286874	353906	306032	228068	220591	325835	290181	284161	275264	264300	245577	224098	254537	228882	349190	326447	347278	362538	357268	346076	388472	288115	232368	241528	285170	359788	325807	378876	401758	225879	273952	210667
	Q61655	DD19A	ATP-dependent RNA helicase DDX19A	Mus musculus	111235	125241	111312	153129	127834	185007	157184	106186	117401	147141	149085	112924	131828	121562	109416	103252	155211	210256	116211	135211	140873	109382	112660	128366	107574	138049	129469	137403	174538	163999	123108	162068	157535	139290	147707	149011	129989	132681	149516	140124	131439	184250	101491	107243	122940
	O35857	TIM44	Mitochondrial import inner membrane translocase subunit TIM44	Mus musculus	3138.45	29756	19651	19090.1	28100.1	33136.1	20110.6	17861.6	2730.57	4685.22	5177.82	2811.56	7438.5	4717	41198.8	32959	26845.3	14502.7	24575	29085.9	25480.4	23772.3	5263.35	2079.85	26123.9	969.048	25461.4	26160.1	25853.6	21972.7	35725	40284.2	28883	1771.31	39228.4	47425.7	54506.3	52046.1	39429.1	29945.1	36186.5	38402.9	26204.3	25076.2	28203.8
	Q9R112	SQOR	Sulfide:quinone oxidoreductase, mitochondrial	Mus musculus	348542	339773	355206	342690	268266	299179	344300	325196	341955	326658	351344	295959	323744	297564	655498	635073	568169	614569	456677	450605	546261	491020	565473	551751	513594	528601	565396	636533	550829	699037	494980	514487	585910	664098	377828	386048	404675	423663	598161	480244	583942	497142	255807	341238	295554
	Q8JZN5	ACAD9	Complex I assembly factor ACAD9, mitochondrial	Mus musculus	149962	131952	142987	129981	68773.7	72713.8	132852	120646	128885	107349	26269.4	91333.7	70021.1	97070.9	87701.1	86756.6	64817.2	98777.4	142518	144218	125352	118606	158906	151529	135319	143909	105471	78766.5	100020	98184.5	159686	148414	207659	189259	178956	194686	162886	153320	141124	124445	162824	157826	109884	124648	115458
	Q9JIG7	CCD22	Coiled-coil domain-containing protein 22	Mus musculus	54149.5	56208.1	57933.3	59587.3	70360.6	73795.9	46531.3	168073	149060	55676.6	62115.6	147552	160364	163848	121841	49603.2	153364	140505	68453.6	53922.9	82621.7	85836.9	160388	58081.7	60229.3	66127.7	36261.4	53018	136174	48844.3	94633.5	64897.3	97312.3	87030.1	77436	87475.6	67119.4	80474.1	102544	100325	121470	117150	91685.3	93854.6	80026.6
	Q91VR2	ATPG	ATP synthase subunit gamma, mitochondrial	Mus musculus	288641	284019	300214	329264	163131	161414	325692	339817	339737	339748	263620	255391	203562	223427	252785	283813	260241	254466	215913	213923	250478	231343	199708	206531	221656	239846	212823	208732	178468	169800	234779	248324	289216	284291	178384	185396	214830	210023	247401	235060	230123	282293	272139	268996	261391
	Q8VHI3	OFUT2	GDP-fucose protein O-fucosyltransferase 2	Mus musculus	10746.8	41377.7	44952.2	38538.7	32451.3	37024.1	36090.4	43094.9	38606.6	42877.7	18889.1	10540.6	42669.2	47726.3	34744.7	31895.1	30017.7	24246.8	42060.6	48796.9	33104.3	49396.4	42961.8	49448.3	45374.1	51550	43670.7	35345	30156.5	31222.6	143326	135396	45389.9	43829.6	150449	146246	52908.2	52552.8	112142	118399	136394	132851	38565.4	49101.1	6481.16
	P70372	ELAV1	ELAV-like protein 1	Mus musculus	112297	93307.2	137866	148079	53534.6	65240.2	162491	168844	48562.5	135144	50707	76574.9	82783.5	184519	45488.1	120089	56391.3	59874	122724	127910	111462	102341	134327	111574	64130.2	118724	112775	78487.1	105632	69943.3	66497.9	64619.6	99930.3	192157	73709.7	119506	63741.8	85033.7	66866.6	93253.9	86624	111127	31098	53584.1	57857.7
	Q9D0F3	LMAN1	Protein ERGIC-53	Mus musculus	217873	217292	171525	210357	86545.2	119171	200211	191081	221442	166740	187772	192980	156157	143315	55857.6	64454.3	70707	131422	117021	98128.2	135343	168448	82766.3	131065	142523	71596.6	58447.7	137976	105362	137903	303790	274785	288256	250990	159163	57790.9	193121	123901	215737	116906	161178	182025	317990	323392	308366
	P62245	RS15A	40S ribosomal protein S15a	Mus musculus	764539	689109	537759	575883	896072	911446	701085	683398	780033	704863	373180	380253	712793	562580	528799	502463	1.05927e+06	1.25347e+06	621711	612535	812251	1.0685e+06	653990	675739	925228	850122	804484	911198	581681	556301	554953	584156	565313	561719	540447	552355	541341	550540	681629	664100	584399	614595	423891	430746	472537
	Q9WUZ9	ENTP5	Ectonucleoside triphosphate diphosphohydrolase 5	Mus musculus	160694	160284	153256	163929	85969.2	100240	172621	183892	133406	134082	100872	92056.1	194040	198044	144903	144431	136052	157576	144088	150217	143236	142096	151807	182499	177171	180140	92711.8	107978	132321	155419	223170	238831	180298	264758	98045.7	120545	104137	98270	227082	233530	230775	218793	168765	146336	132613
	Q922K7	NOP2	Probable 28S rRNA (cytosine-C(5))-methyltransferase	Mus musculus	100644	110560	119251	126981	117892	132255	82644.7	91769.9	97070.9	106379	113893	112739	127693	73117.4	90470.3	89002.4	145449	139441	94264	105861	67702	78820.9	92975	111881	95566.2	89680.1	120382	99304.3	104955	114882	122006	112312	82953	111011	130339	143738	129384	129784	112026	114520	98000	109267	87513.7	88839.5	40632.3
	Q9QXE0	HACL1	2-hydroxyacyl-CoA lyase 1	Mus musculus	154101	163864	184809	174674	126926	122415	169450	155507	187343	139385	134672	188609	131432	158783	155215	160998	95255.5	127491	161997	156492	160794	149698	169201	189974	124157	181631	117705	111009	145834	153082	165082	151967	150138	168001	259458	298635	177764	189003	188822	200686	143740	113331	189549	188470	193871
	Q9R0P3	ESTD	S-formylglutathione hydrolase	Mus musculus	1.37532e+06	1.2794e+06	710080	741140	811343	768436	886918	938851	859857	1.00182e+06	944623	942018	1.06284e+06	956418	1.31954e+06	1.11391e+06	1.24489e+06	1.30034e+06	1.1969e+06	1.35248e+06	1.13931e+06	1.16351e+06	1.02983e+06	1.07216e+06	1.13343e+06	1.21921e+06	829900	1.05457e+06	1.14784e+06	1.21849e+06	551027	491215	913481	928922	696195	666904	830346	890330	666805	787499	797426	548219	469108	479289	721213
	P08752	GNAI2	Guanine nucleotide-binding protein G(i) subunit alpha-2	Mus musculus	318514	304063	308475	340101	407258	351459	356485	365074	321776	296276	457553	360371	455942	348498	411156	398863	433072	579523	345122	301370	430439	342089	411711	430148	475453	456067	346631	316597	399596	347675	582471	581857	369352	362112	387765	401136	395646	371656	370672	408922	384805	394673	312214	311991	373995
	Q05186	RCN1	Reticulocalbin-1	Mus musculus	87559.5	104981	116384	49466	79772.1	51888.2	141732	52085.8	62099.9	56087.1	85572.8	76323.7	58834.1	170609	31123.7	31757.8	133856	133602	70829.8	72639.7	73328.6	79989.7	59844.9	156657	96696.5	77899.5	64983.6	100535	82762.7	67031.3	80796.7	77370.8	71903.2	65999.7	80753.3	68357.3	83913.9	86605.7	83392.5	58716.8	57256.2	55315	70465.5	72815.1	70154.9
	P52825	CPT2	Carnitine O-palmitoyltransferase 2, mitochondrial	Mus musculus	331901	341428	413852	352231	315430	346181	363479	336002	321842	360462	398653	348465	369754	166198	351637	306578	359207	361484	319111	359917	321631	354925	379530	369883	360320	348734	338121	290355	359929	373370	596316	590949	634095	624815	377214	389192	331699	337037	666165	703433	698005	327413	263975	263391	304096
	P62717	RL18A	60S ribosomal protein L18a	Mus musculus	143152	148752	46362.9	74681.5	99037.4	90019.3	132701	139274	105206	103637	31539.8	38546.8	32270.2	32348.6	89078.6	80640.5	81050.8	56434.7	24055.8	62524.2	64266.3	69206.5	115014	129415	62790	80536.6	51065.9	70533.8	84006.5	93881.7	180656	176521	212910	223911	132366	149335	106424	112996	295637	313409	239560	226299	92990.2	101648	102850
	P15626	GSTM2	Glutathione S-transferase Mu 2	Mus musculus	74385.5	81300	65427.2	68011.2	126388	135902	76633.1	86176.1	96349.4	81597.3	76824.9	70424.7	112961	89876.1	98768	104747	147546	143113	84999.6	84644.5	106705	83606.2	60509	66354.7	113647	115051	104716	119598	82374.3	75442.4	138598	146258	172786	166313	155739	165339	180139	182741	134530	135444	175976	168428	186153	182182	164950
	Q9ESE1	LRBA	Lipopolysaccharide-responsive and beige-like anchor protein	Mus musculus	92958.4	143975	149333	168391	58814.1	92938.5	143696	122002	151887	63726	48019.1	120661	168427	101124	134887	110726	88127.5	122348	95518	98072.5	92904.8	99297.9	36044.7	87805.9	97561.2	94427.2	33528	134608	58070.2	229610	173490	160318	202031	194573	141101	146864	133194	140064	196593	200676	191865	196189	90020	101266	110186
	Q922U2	K2C5	Keratin, type II cytoskeletal 5	Mus musculus	4652.14	5026.07	893.276	3059.99	1444.2	13052.8	5434.33	5160.62	6273.45	3776.9	3382.56	3636.79	35142.5	24246.2	772.103	2063.16	17423.1	5813.06	2799.13	8490.34	10171.4	5583.14	2994.67	1493.24	4580.06	6027.09	1870.5	685.433	8141.65	15859	1986.83	2580.3	31217.8	809.437	63323.6	61681.2	1503.42	4030.23	4730.53	40855.3	48606.9	1939.03	529.729	1082.29	831.196
	P30115	GSTA3	Glutathione S-transferase A3	Mus musculus	3.54928e+06	3.71336e+06	2.75984e+06	3.00811e+06	3.14511e+06	3.24818e+06	1.77884e+06	2.01383e+06	2.24582e+06	2.74617e+06	1.60317e+06	1.74041e+06	1.55459e+06	1.50173e+06	4.00391e+06	3.26005e+06	5.08434e+06	5.60882e+06	3.45177e+06	3.57044e+06	3.34743e+06	3.97717e+06	3.00457e+06	3.07282e+06	3.55441e+06	3.57628e+06	4.34679e+06	4.61275e+06	3.629e+06	3.59647e+06	2.79312e+06	2.73255e+06	3.32358e+06	3.3831e+06	1.154e+06	1.21048e+06	1.31737e+06	1.36302e+06	1.43683e+06	1.45857e+06	1.1573e+06	1.19714e+06	1.07221e+06	1.0713e+06	845155
	Q91W89	MA2C1	Alpha-mannosidase 2C1	Mus musculus	362185	329942	341786	343815	164898	180808	340311	331833	349766	335752	226823	193430	205562	249745	209924	309613	191666	232000	302872	319134	267545	258248	352337	382173	264966	284810	311590	200919	207672	204380	377091	351803	420025	440159	218986	227114	226193	213033	411559	420474	421882	405208	292361	292417	302245
	Q9Z2I9	SUCB1	Succinate--CoA ligase [ADP-forming] subunit beta, mitochondrial	Mus musculus	295258	293243	274742	283715	276223	313255	291194	303606	319061	334264	248983	257092	283406	276380	308072	289788	248178	256051	260379	297610	300899	276230	296233	266986	279554	293821	261248	282639	283730	275148	316676	289724	323124	320765	319640	319348	310027	310367	323768	343622	369259	318683	262554	272914	335917
	P84104	SRSF3	Serine/arginine-rich splicing factor 3	Mus musculus	216110	228511	332502	315769	376135	362351	311654	309308	224476	208577	133448	143843	159215	237686	294450	266077	199055	170323	239663	227890	198277	151304	186248	188203	255857	257049	265057	267567	295044	282682	116796	101802	92876.5	89083.7	101196	165817	86169.8	87791.8	85395.7	80151.7	102199	175340	54637.9	48527.1	47159.7
	P26043	RADI	Radixin	Mus musculus	316182	295940	278017	318226	363916	387752	271884	181870	275478	324633	223345	264654	207138	200208	300307	208610	200755	255221	286227	302014	147566	245596	288999	313984	265422	294391	205428	254780	416342	462544	248512	144035	230857	132820	241543	93947.7	161066	157724	134440	184124	255753	200768	217157	210521	192079
	P35505	FAAA	Fumarylacetoacetase	Mus musculus	432250	473015	492267	566637	541580	528375	573915	527544	531405	494062	830713	815898	775422	452731	511757	565543	528078	575915	509235	496821	416676	399035	526978	584443	506312	488825	505263	548589	581416	521141	802527	751367	885588	951139	704557	706429	628601	607394	797650	817463	809727	786631	1.08433e+06	1.06e+06	932964
	Q9ERU9	RBP2	E3 SUMO-protein ligase RanBP2	Mus musculus	78131.1	99433.9	144360	90914.6	78931.7	77666.4	153553	121363	87851.3	99780.7	92705.2	93665.1	175542	188720	17910.7	96024.3	134368	93073	86947.3	74674.7	86876.4	81580.2	97019.2	104806	86866.4	84781.7	67668.9	63350.8	77050.8	119275	88618.8	76460.9	70408.6	69000	54805.4	69930.1	65341.4	73166.4	91319.8	79818	70815	71545.5	74762.7	72134.5	52792
	Q9D0K2	SCOT1	Succinyl-CoA:3-ketoacid coenzyme A transferase 1, mitochondrial	Mus musculus	136919	145351	159801	114384	88025.9	182494	124235	159170	123206	114365	110429	86071.1	154451	176138	101255	104809	123327	96619.4	140135	120274	116686	118719	108081	117220	117454	131082	94289.2	134707	113178	147470	225635	218354	184203	221104	172849	189659	146696	125701	244363	259419	220736	149947	168544	175042	147263
	Q99KC8	VMA5A	von Willebrand factor A domain-containing protein 5A	Mus musculus	2.95229e+06	2.70398e+06	3.23675e+06	3.09292e+06	1.62522e+06	1.60205e+06	3.22786e+06	3.07642e+06	2.97009e+06	2.97546e+06	3.20077e+06	3.26019e+06	2.65967e+06	2.72705e+06	3.37192e+06	3.36924e+06	2.58718e+06	2.33474e+06	2.73094e+06	2.9427e+06	2.68024e+06	2.76417e+06	3.25393e+06	3.14969e+06	2.74189e+06	2.75515e+06	2.9223e+06	2.5092e+06	2.76955e+06	2.68335e+06	3.52422e+06	3.37899e+06	3.70208e+06	3.9514e+06	2.32243e+06	2.29109e+06	2.31571e+06	2.23608e+06	3.67719e+06	3.60809e+06	3.42712e+06	3.47627e+06	1.94929e+06	1.98495e+06	2.30823e+06
	Q9WUM3	COR1B	Coronin-1B	Mus musculus	60770.6	76580.5	60307.3	49350.9	84082.9	82304.5	60906.7	40661.1	52185.6	38505	16037.8	37475.3	129150	118966	82530.1	77488	72819.8	89066.1	58779.2	58643.7	35783	73500.8	61075.2	41866.3	76828	85269.6	36298.7	81917.6	131665	63583.4	37800.5	43326.6	103419	25080	44205.6	27350.7	55944.5	39252.3	40357.2	51055.7	44728.7	65995.3	70346.9	49910.1	47551.9
	Q9R1P1	PSB3	Proteasome subunit beta type-3	Mus musculus	838029	728221	738434	701641	645316	642099	874214	1.06177e+06	810394	738841	622572	714457	951604	950533	761407	842960	596994	919255	892215	784025	833188	749888	907638	896751	963557	920253	625344	487416	630223	665506	450103	346844	428838	464445	438164	520641	410989	498181	420339	542860	569773	424151	360161	355373	355595
	Q9R1P3	PSB2	Proteasome subunit beta type-2	Mus musculus	557173	616334	460234	477517	670069	689811	524099	670173	602612	617629	536379	588148	707281	531938	456868	603731	865959	960471	648934	607951	661470	646550	586967	634739	717409	727643	483715	668338	578868	492084	590638	455645	661073	674170	615371	611447	651303	679698	781020	787911	750902	747139	632686	630211	618539
	P11352	GPX1	Glutathione peroxidase 1	Mus musculus	366407	354135	352120	332923	902982	960447	405107	453429	403533	409616	261445	236774	325474	296548	327826	344705	455783	432315	408247	344821	328489	322149	307615	289598	358795	416318	368440	386465	393283	352717	180052	183409	151256	188598	284179	296673	291952	306795	316848	297100	264624	282063	139165	170882	117457
	Q5U458	DJC11	DnaJ homolog subfamily C member 11	Mus musculus	184721	162382	207767	184419	161167	139923	211823	224879	223360	193190	180235	230305	227316	192921	105974	151614	134561	191045	178232	155920	215151	158235	147857	194841	203782	262278	187548	189337	169299	222448	172024	169857	143477	217079	242530	299590	213256	276482	236116	140225	210992	192126	133365	98108.7	131462
	Q9Z1J3	NFS1	Cysteine desulfurase, mitochondrial	Mus musculus	211454	217804	233710	246669	130641	117031	143233	163331	166443	162981	213332	194604	177324	125301	156494	146545	180499	202578	121964	111490	57906.2	128848	127606	104740	65233.1	94890.1	100911	199013	121999	65886.6	199448	203067	183958	192076	133914	141832	44616.2	125388	117536	123221	90245.4	150619	187773	173989	155635
	Q99LD4	CSN1	COP9 signalosome complex subunit 1	Mus musculus	6985.13	8861.6	7294.9	8026.98	7430.99	9183.36	13610.3	10621.2	11086.3	8822.85	7002.3	6025.82	11412.4	3437	9020.72	8475.87	10291.5	12689.8	9950.79	1469.57	7225.38	8358.56	8995.85	10409.9	8561.6	8186.66	6262.21	8560.85	9776.47	7806.11	6129.1	9469.75	8971.13	6345.32	5678.79	5227.89	4860.41	5195.57	6674.26	6530.37	6434.02	6897.86	4309.14	6946.43	6319.69
	Q921F4	HNRLL	Heterogeneous nuclear ribonucleoprotein L-like	Mus musculus	74743.3	81681.1	76558.2	72116	59582.3	46476.3	41016.4	71816	63054.9	70379	53886.3	43739.3	79358.4	51731.6	57465.6	44033.2	74849.2	55638.7	62995.3	71866.6	59231	63112.3	66149.3	70929.4	68706.6	72455.4	63137.8	59364.6	51912.6	20187	30954.7	22713.4	36713.8	32156	15415.3	15692.9	35016.6	40252.5	44572.9	50698.5	24756.7	64477	31342.8	31187.3	32194
	O35660	GSTM6	Glutathione S-transferase Mu 6	Mus musculus	1.02878e+06	894264	928475	844494	1.55445e+06	1.54093e+06	785892	799499	835897	729239	1.16752e+06	1.05732e+06	1.03505e+06	917567	1.26262e+06	1.07823e+06	1.13007e+06	1.15886e+06	903372	951108	1.13254e+06	1.04182e+06	1.098e+06	961783	1.20545e+06	1.17349e+06	1.20264e+06	1.13937e+06	1.02833e+06	1.04234e+06	1.58525e+06	1.55322e+06	1.66958e+06	1.74627e+06	1.73834e+06	1.70271e+06	2.19876e+06	2.1639e+06	1.17928e+06	1.16926e+06	1.14412e+06	1.17329e+06	1.41949e+06	1.44116e+06	1.29446e+06
	Q8BRF7	SCFD1	Sec1 family domain-containing protein 1	Mus musculus	247725	242904	199418	217226	138136	125297	240188	239249	245968	234298	76146.8	83258.7	113167	177558	117331	153904	141692	186566	225475	242562	258095	230379	258557	272945	275633	290186	214917	157380	194450	146159	212085	212781	233638	223282	133716	156107	157088	161679	179910	190854	192942	175788	130965	141982	133980
	Q64674	SPEE	Spermidine synthase	Mus musculus	265453	213684	212571	171436	314366	259643	158504	213211	228848	200101	284159	223652	274892	258527	191988	212210	267593	568144	230074	266024	163144	228725	228266	228913	199497	173597	187686	278543	260773	230158	174772	184987	213431	219396	249004	258212	273270	288568	125344	231000	214097	206881	140850	178763	208612
	Q61171	PRDX2	Peroxiredoxin-2	Mus musculus	1.64875e+06	1.73126e+06	1.40648e+06	1.45638e+06	1.94724e+06	2.05012e+06	1.54853e+06	1.66248e+06	1.57479e+06	1.51369e+06	2.05834e+06	2.0727e+06	1.83616e+06	1.75936e+06	2.29358e+06	2.38177e+06	2.23431e+06	2.49521e+06	1.77245e+06	1.80032e+06	1.81716e+06	2.05478e+06	1.65657e+06	1.76157e+06	1.92228e+06	1.91709e+06	1.9775e+06	1.90277e+06	1.7425e+06	1.80216e+06	919024	944478	1.01139e+06	1.03953e+06	928468	973568	1.19331e+06	1.15005e+06	1.0401e+06	1.09515e+06	1.16997e+06	1.0972e+06	1.00246e+06	960856	728683
	Q99J99	THTM	3-mercaptopyruvate sulfurtransferase	Mus musculus	809778	522764	758467	788327	914427	930753	760511	778208	858699	961046	750171	662730	1.07895e+06	642622	645622	853380	939390	995921	610205	780087	830757	642753	574439	666532	677011	669581	533568	829858	867829	377683	976938	759891	753067	1.04193e+06	736628	585200	930937	1.17586e+06	588817	1.21558e+06	602980	1.45499e+06	714623	510291	621457
	Q62422	OSTF1	Osteoclast-stimulating factor 1	Mus musculus	317086	322630	313232	288262	219117	222600	223830	147047	211196	253617	78710.2	81680.2	185216	244837	286575	265653	237247	93637.1	338524	294952	353649	317216	199586	218613	338179	357608	355528	351887	293140	276163	142829	145941	61947.3	131789	139545	90692.6	110579	179615	89231.7	133016	125771	137954	177404	181333	123047
	Q5SSL4	ABR	Active breakpoint cluster region-related protein	Mus musculus	116791	160185	134688	165843	100737	74627.4	107302	164907	95524.9	188242	94803.6	127439	285562	181071	129244	138541	84483.8	94622.9	120082	142549	109024	133607	173355	164903	99540.6	160830	145282	111443	79412.8	142116	196775	191320	207763	201216	135558	148194	140550	144704	200246	170407	170207	192650	90096.2	99986.7	153883
	Q08857	CD36	Platelet glycoprotein 4	Mus musculus	391417	438694	364581	427499	364720	428495	255067	186606	317028	234406	310784	472423	317318	368618	148943	255374	153314	203459	472787	444346	383647	350257	459667	552483	457723	501866	309926	246217	306017	316737	269197	326249	428335	424566	591540	625026	406933	387674	504458	477314	531426	503196	680447	652755	461756
	P47753	CAZA1	F-actin-capping protein subunit alpha-1	Mus musculus	130456	154301	101981	100967	134564	162550	104419	113894	102751	147170	73827.4	76326	94041.9	84399	109971	121772	151881	148845	121320	95178.1	118350	112988	130952	102783	133803	115366	107610	86432.6	81112.1	111856	161822	138203	127878	157561	134244	85823.3	129396	141315	163298	107694	112437	120899	141564	117252	136515
	Q9WVL3	S12A7	Solute carrier family 12 member 7	Mus musculus	15871.6	2599.66	13599.6	15558.1	25207.5	17285.1	22768	17561.1	21769.7	18379.1	10396.1	51784.9	45861	49286.4	38102.3	33384.2	31666	37903.8	15976.3	34058.1	10042.3	7131.93	19325.2	26000.1	39797.7	6320.97	2746.76	19632.1	47867.1	54223.5	21329	18158.3	25093.5	25732.5	19656.8	20553	23213.2	23586.1	26196.6	28945.1	17718.3	23392.1	14568.3	16577.5	15735.2
	O08795	GLU2B	Glucosidase 2 subunit beta	Mus musculus	578648	624042	614370	614845	868701	900198	549651	537737	502115	587190	938265	896675	830261	753293	785721	713163	901535	871298	770176	790419	597564	617396	549844	592376	670873	653940	682345	642942	774395	816546	725068	694837	526553	534847	652029	723145	811074	792643	618035	633815	541845	531733	791347	804971	855021
	Q9ER00	STX12	Syntaxin-12	Mus musculus	251685	265342	466225	207130	220595	230214	266480	765420	257989	245999	282878	568192	385032	706485	258521	250001	327642	825422	292446	299123	416994	263780	265635	243360	301461	494420	432890	224271	279917	276758	178709	158401	407654	393532	146927	370195	164789	152463	417321	558190	156558	392249	246495	136606	153331
	Q922Q9	CHID1	Chitinase domain-containing protein 1	Mus musculus	77818.1	89015.7	69114.3	72671.1	81232	86549	40086.6	38018.4	57046.7	69748.8	48692.4	46604.3	82363.7	178638	49485.7	67772	91608.8	112900	63626.5	73672.6	60575.5	37280.9	48027.9	69814.5	56460.9	96323.4	54168	68225.1	63254.5	54828.8	130100	129234	82657.5	133517	129891	138871	112736	137927	138053	138578	127936	131138	108963	102953	89984.6
	Q99JI6	RAP1B	Ras-related protein Rap-1b	Mus musculus	213401	144020	121630	124638	120268	109268	281526	178747	223704	129053	54136.9	187125	129092	361524	81781.6	147520	112471	134945	173508	144074	163617	143933	166327	186464	169633	186773	107398	77195.4	130781	105636	59378.8	51675.9	72351.8	126765	151443	186657	107512	107765	104571	200651	144438	166061	110989	99953.5	115459
	Q8K3H0	DP13A	DCC-interacting protein 13-alpha	Mus musculus	97609.5	86811.2	77627.6	107843	83270.6	86766.8	97957.7	100672	100605	112866	90080.9	93997.9	93998.7	81719.9	102008	111952	83291.2	157399	129678	111818	92950.6	97401.9	121291	132496	90819.6	105448	107049	90834	114741	116559	110095	65397.1	131131	133209	98991	124404	108037	117844	118658	114669	125903	128543	99598.7	96798.8	124121
	P18654	KS6A3	Ribosomal protein S6 kinase alpha-3	Mus musculus	5364.22	8988.21	7032.17	11488.7	8804.58	6869.66	11384.1	7499.27	6306.38	7341.85	9111.92	14252.5	13612.5	12003.1	11608.7	14449.9	6899.92	6819.48	7133.69	3349.99	10191.8	8130.73	6272.61	12578.4	12758.1	10381.3	368943	323779	8350.64	7380.91	13236.8	9906.99	12699.2	15558.9	13817	16657.2	28374.1	7750.11	14408.2	44518.9	21869.7	8420.51	18246.7	4149.39	14235.5
	P47226	TES	Testin	Mus musculus	29014.8	56687.9	80035.1	59311.1	48687.3	25653.2	70558.9	32093.2	19763.5	60730.4	51345.2	37726.1	40755.7	76757.8	81712	85762.2	119491	77337.8	37811.4	18878.9	72549.8	37908.1	40996.2	58094.9	26594.3	65607	35465.8	50748.2	41061.9	50785	60192.2	30459.6	50869.4	56121	38992.4	15796.7	32587.6	46343.4	37531	51233.1	52359.2	62615.5	33689.2	38061.5	23397.1
	P68510	1433F	14-3-3 protein eta	Mus musculus	716321	753708	467890	450899	616009	642032	622263	615148	725371	707642	476673	374485	458111	469218	636904	629478	1.33216e+06	1.2839e+06	684579	651501	828485	806454	577101	623098	829165	786073	587105	731599	578915	514764	720159	750551	683279	718101	473113	489696	534256	564841	837643	814935	786751	787312	756380	765506	523386
	Q924C1	XPO5	Exportin-5	Mus musculus	134121	152605	165194	216094	224117	238532	173682	157409	189365	162974	162385	187831	217604	205614	148512	192158	136438	111904	157556	134505	198454	176407	120953	164146	175688	197889	176233	134417	167193	213878	168130	167203	132144	141899	183443	187437	145176	159744	164759	171683	170810	172735	127270	127712	106505
	O55222	ILK	Integrin-linked protein kinase	Mus musculus	309984	302319	512850	512833	248744	249425	302634	302120	338624	310542	229893	229797	311870	309839	369173	438576	253944	267787	412639	385241	449302	459738	341744	342391	365962	391592	438174	394682	312103	333380	197899	199981	126822	163676	293954	299978	339961	313983	107179	118660	194786	184925	261951	265308	241968
	Q8R1F1	NIBA2	Protein Niban 2	Mus musculus	317023	312402	262214	260435	200028	192674	282750	259945	288680	278151	246859	257629	252052	245860	157478	190953	261044	260121	251644	248707	475817	432909	250914	257065	504243	526262	210335	229406	236778	283102	268998	255441	241837	242654	188942	183361	163552	173133	239756	221851	252050	234511	186568	170169	200661
	Q8BGH2	SAM50	Sorting and assembly machinery component 50 homolog	Mus musculus	497318	456643	511243	542766	494640	496525	490238	485793	508608	442344	400093	390731	356900	300507	487150	445343	482690	296486	429148	432867	443706	462609	503033	507999	404182	437646	504318	547147	451554	503311	881869	865370	919002	929746	644402	657215	619499	618012	821224	767058	762866	815596	301161	310681	434750
	Q9QZD9	EIF3I	Eukaryotic translation initiation factor 3 subunit I	Mus musculus	213216	252995	215181	235741	347442	241031	317252	328365	221318	378120	328237	450829	255990	373666	426293	251771	213868	304749	338885	258722	320588	221768	321494	317152	183145	323270	216323	236980	232829	232555	210883	206788	175978	212660	249398	271828	294789	279592	196439	204351	212148	207253	207917	216462	236491
	Q9JHI5	IVD	Isovaleryl-CoA dehydrogenase, mitochondrial	Mus musculus	108434	105235	162335	148340	44998.4	40871.8	89499.1	107868	126040	128387	33580.6	24722.6	43669.6	115760	40052.6	93789.8	35147.7	28476.9	144189	131749	120916	108855	129149	114705	129045	123888	86331.3	41494.1	64978.8	58671.6	108674	97946.6	84835.8	86463.6	119806	116161	108008	103715	76830.2	79211	111003	94071.4	92839	89916.1	78138.1
	Q922H4	GMPPA	Mannose-1-phosphate guanyltransferase alpha	Mus musculus	193455	220289	37221.8	31562.3	187330	137415	237618	184766	201466	172855	79236.3	21248.7	82330.9	32925.8	36517.8	42925.7	96904.7	18320	37250.1	33225.7	201420	187727	33663.8	36740.2	215458	28501.8	25977.9	137548	182215	16703	145464	123793	37896.6	131057	115479	33588.4	38870.9	40138.8	22025	35879.9	33964	108314	110391	125972	28156.9
	P29416	HEXA	Beta-hexosaminidase subunit alpha	Mus musculus	278704	270783	333588	310800	522965	531544	343807	319822	308947	307940	250894	297639	267401	343085	613751	449910	428648	403707	376307	379728	391769	362015	401523	437156	410274	431303	296433	374419	437128	452030	795841	763221	832248	849211	891148	890777	827044	843031	829167	921471	728696	713378	550249	560174	624449
	Q8BW41	PMGT2	Protein O-linked-mannose beta-1,4-N-acetylglucosaminyltransferase 2	Mus musculus	72764.9	72984.6	94250.3	91725.8	117471	52294.7	59603.2	87695.5	41203.4	73639.5	88653.8	65780.6	109691	85890.9	65405.7	35000.5	49874.8	82109.5	96223.3	72217.7	87113.6	104781	113609	82772.2	123856	141811	68879.1	63916.6	48838.1	36905.7	122225	118028	115115	116954	72431.9	68226	107812	107741	72293.8	104081	91462.6	85293.6	98317.8	100043	107728
	Q9D710	TMX2	Thioredoxin-related transmembrane protein 2	Mus musculus	277314	305008	195211	271094	267955	272181	244097	267753	242133	297466	171628	181057	172798	338805	301483	276823	281162	260361	310323	265027	297804	264306	341463	309158	287353	336297	243992	140006	334733	325245	276561	282382	315347	366158	285711	307406	331063	340128	327370	347514	237655	252869	191846	217165	210109
	Q9JMA1	UBP14	Ubiquitin carboxyl-terminal hydrolase 14	Mus musculus	90819.7	42088.3	101030	65700.4	27331.1	30573.7	113020	67415.9	93097.3	79874.6	74431.4	83369.4	59730	52026.4	32322.2	42522.8	44969.2	43180.2	57153.7	58823.3	66485.9	46668.6	50854.1	63074	65756.6	74468.2	43093.1	33035.4	25059.8	28530.9	13456.5	30833.2	27312.1	28181.3	22055.5	28581.6	26328.3	21564.4	58551.1	26057.9	36775.2	29570.6	31996.2	40006.8	37229.8
	P24452	CAPG	Macrophage-capping protein	Mus musculus	437494	481834	749218	748292	368044	390956	750845	704038	792946	842662	242899	261571	235963	224402	897490	998122	810833	667049	705986	704535	725009	679035	620496	722822	649760	635090	557217	593390	734432	736726	508444	446012	323002	318545	166338	173304	175492	192183	500752	586977	434244	538897	116154	168582	115307
	P63325	RS10	40S ribosomal protein S10	Mus musculus	875853	843133	634022	684962	1.61319e+06	1.52793e+06	770688	743878	783805	702265	443881	448334	375007	424706	842085	538269	589650	565080	783386	777439	728108	740626	561996	523834	769645	780605	671329	578497	1.52601e+06	1.59406e+06	160041	159454	156269	188677	158770	176169	162201	155439	204397	203531	173778	185448	110972	107278	109330
	P99026	PSB4	Proteasome subunit beta type-4	Mus musculus	489414	498521	481363	402035	524143	555152	553211	524834	506921	545198	391556	445139	613316	558776	707749	730941	771172	785265	607765	585694	623807	677295	522777	539929	652442	668165	445801	576960	518317	538675	386321	377551	446776	418304	378383	423024	425934	439732	494295	445109	452086	448279	382028	371835	347911
	Q62159	RHOC	Rho-related GTP-binding protein RhoC	Mus musculus	705932	743233	581119	681932	669773	657781	670907	700893	613074	702326	419890	411470	918839	950614	534705	716787	809030	676440	707115	755894	848296	719872	692985	794402	891287	795964	441101	391964	585870	633746	362987	118877	208306	347538	438874	485401	216833	216834	93715.8	345124	435667	359141	234239	303023	172968
	Q3V0C5	UBP48	Ubiquitin carboxyl-terminal hydrolase 48	Mus musculus	114414	56302.2	92706.9	89002.9	171372	208761	81906.9	103518	114084	40409.5	103437	103045	179887	135998	79135.8	118668	72262.3	104245	114650	106789	88302.9	58463.9	73633.6	89436.4	56128.9	53664.7	91655.1	121977	190154	163879	105367	87851.3	76469.1	76925.8	130991	113607	95850	109060	103861	79773.9	82240.8	80780.8	76254	77537.5	80851.7
	Q91V64	ISOC1	Isochorismatase domain-containing protein 1	Mus musculus	325062	330341	374228	331454	162388	174619	339093	317949	319338	378006	449477	464244	440806	455842	216558	184374	183642	143814	141508	174252	184008	173918	142626	183159	147897	176873	162995	158993	195310	148332	406021	409187	469151	457581	233454	227157	279787	257938	446204	453172	498453	465181	697282	706761	665473
	Q9CQV8	1433B	14-3-3 protein beta/alpha	Mus musculus	166783	149287	128494	134770	170343	168120	183864	174217	164535	179181	131977	130902	152009	133818	204544	160369	265561	271066	172945	185178	207179	208344	177469	170068	287995	262004	161510	192660	166413	163550	105631	102323	95940.7	96376.6	69066	98994.2	122831	103372	112764	93505.6	67321.7	83722.7	155668	163106	157818
	Q99KD5	UN45A	Protein unc-45 homolog A	Mus musculus	59907	280403	60579.9	70676.6	87151	77876.2	54391.8	61505.4	64171.7	182764	56097	48454.3	140516	63654.8	66599.9	71348.5	223519	100263	51382.6	85998.5	89185.4	116844	73509.7	90792.3	75507	95747.1	68044.5	76786.4	97631.5	78018.1	22732.5	53656.3	184354	68879.2	68267.2	57852.7	66434.4	67973.8	53119.3	79336.4	73959.2	26539.1	84461.9	80535.4	83494.9
	P70296	PEBP1	Phosphatidylethanolamine-binding protein 1	Mus musculus	901367	843306	583221	485850	1.18503e+06	1.18145e+06	575062	582473	798565	907056	317716	297361	500380	589405	262123	254171	1.01395e+06	838834	814341	938334	765761	768663	548348	452058	738082	684500	724387	642185	526970	593934	569556	594761	389673	402549	605505	576140	582000	577189	537484	499530	474715	457300	541045	550063	409375
	P97855	G3BP1	Ras GTPase-activating protein-binding protein 1	Mus musculus	33964.1	34668.2	46362.2	46995.5	55608	58686.2	35564.7	35296	34161.6	37788.6	54242.4	59013.9	67619.9	41074.3	39560.6	36832.5	43806.9	48487.2	37402.7	41166.5	26917	24774.3	28598.1	31159.3	32800.5	30446	30422.7	32581.7	43434.4	47737.8	6186.27	4252.59	7630.77	7743.22	11017.9	13355.8	11504.3	13722.6	3192.52	6804.51	7397.91	5659.63	10811.6	3261.39	9170.35
	Q3TIX9	SNUT2	U4/U6.U5 tri-snRNP-associated protein 2	Mus musculus	47833.1	40659.3	71896.5	92770.6	34498.7	26613.8	64596.5	77549.6	74981.4	75338.4	18113.1	12635.5	20129.1	31219.7	53126.9	64175.7	19525.7	20596.7	59005.4	67646.4	57658.8	56084.5	56644.4	63652.4	65172.2	54058.9	65060	45307.6	58230.4	58570.2	58394.7	52231.8	55722.2	53913.4	101192	96202.1	77076.2	70811.5	64172.3	52186.7	64255.2	64198.3	49049.6	51191.2	53238.3
	Q9QYC7	VKGC	Vitamin K-dependent gamma-carboxylase	Mus musculus	139300	218232	160396	188485	157017	194365	306007	272692	282274	240569	153803	231105	135417	201446	221587	210286	198576	205224	238468	247730	282071	222791	234562	246818	252495	219793	168127	178896	150131	228787	598156	591298	614452	612408	389238	385672	352179	362155	696838	778481	746406	728183	259680	212401	268336
	P35979	RL12	60S ribosomal protein L12	Mus musculus	1.63097e+06	1.53938e+06	1.31631e+06	1.29086e+06	1.16557e+06	1.12643e+06	1.60312e+06	1.69101e+06	1.58733e+06	1.45167e+06	610733	620969	750579	1.01895e+06	1.04935e+06	1.05307e+06	1.13917e+06	1.09241e+06	1.37402e+06	1.45801e+06	1.42203e+06	1.33409e+06	1.27691e+06	1.23877e+06	1.5441e+06	1.55859e+06	1.27353e+06	1.06679e+06	1.1362e+06	1.06719e+06	287324	283908	158759	287579	240744	257914	347417	353045	285795	309390	327876	297357	338534	337032	238876
	Q8VBW6	ULA1	NEDD8-activating enzyme E1 regulatory subunit	Mus musculus	378746	374819	374432	360864	498775	500332	449243	514341	392976	409011	356861	356510	340556	277603	453701	436744	314096	432202	344611	314909	317780	334336	406775	410128	357988	315125	257464	277061	366805	358639	284428	299918	295953	329356	299946	321284	273993	303565	286313	284589	308780	322971	203138	226635	249441
	Q9EQU5	SET	Protein SET	Mus musculus	389636	434058	279002	285173	310133	268581	228719	226985	279977	258545	130093	124583	232721	277243	179100	175652	220449	161709	346355	318457	476399	435867	245094	250656	436466	487725	233548	215727	269847	280157	53829.6	44298.6	50084.2	41984.3	38781.2	37795.4	56059.2	32590.8	43389.5	38353.8	51653.5	33942.3	63946.7	69020.7	36680.5
	O09172	GSH0	Glutamate--cysteine ligase regulatory subunit	Mus musculus	354519	298270	322669	281927	208791	203639	321721	322429	279800	286028	256481	246575	287367	364301	232006	239694	215470	203171	217402	252085	242372	210712	304121	251147	243988	260473	237935	182396	212364	206255	138242	135212	127506	79561.2	119545	117476	100131	95869.7	86798.3	131032	94445	101967	150722	137972	134431
	P97822	AN32E	Acidic leucine-rich nuclear phosphoprotein 32 family member E	Mus musculus	291129	315946	183668	193396	182545	130865	204412	252938	178485	146320	140973	216865	343665	350320	90919.4	288226	149613	393676	306809	251193	316923	296531	177246	247882	351898	352115	150894	117726	152639	148988	30244.3	25697.1	42322.5	38476.6	69934	59325.5	53860.8	39687.5	11874	29773.3	25482.8	30223.5	84034.8	97762.8	54360.6
	Q9CZY3	UB2V1	Ubiquitin-conjugating enzyme E2 variant 1	Mus musculus	890195	987241	983493	920084	959168	1.02379e+06	740018	770486	925658	929068	735826	682927	858990	691479	1.09697e+06	1.04378e+06	1.45356e+06	1.51726e+06	1.10899e+06	1.17517e+06	1.26654e+06	1.32256e+06	719124	772182	1.10788e+06	1.04987e+06	1.06684e+06	1.32103e+06	863314	913422	491763	520744	520686	526738	616670	644436	901957	915222	501448	520763	659268	673269	644239	639376	560335
	Q62446	FKBP3	Peptidyl-prolyl cis-trans isomerase FKBP3	Mus musculus	433541	422716	460459	444609	614729	631372	283296	266864	363953	485594	521967	427775	440483	277507	495402	471042	682881	713851	540158	659325	395194	424707	265622	212871	332472	321081	449749	464007	442039	479889	227214	218728	171206	167227	269344	278521	341592	314473	261832	227247	207918	244780	309745	325997	222935
	P59999	ARPC4	Actin-related protein 2/3 complex subunit 4	Mus musculus	1.43954e+06	1.35101e+06	1.24512e+06	1.21133e+06	1.3108e+06	1.29707e+06	1.42674e+06	1.44963e+06	1.24296e+06	1.34519e+06	1.17328e+06	1.17217e+06	1.33493e+06	1.28554e+06	1.15584e+06	1.59954e+06	1.52874e+06	1.46135e+06	1.29457e+06	1.41666e+06	1.44098e+06	1.42159e+06	1.49224e+06	1.41839e+06	1.46333e+06	1.38927e+06	1.36866e+06	1.41328e+06	843931	1.35115e+06	1.31289e+06	1.26137e+06	1.5895e+06	1.56101e+06	1.17803e+06	803547	1.50612e+06	1.50142e+06	1.7131e+06	1.84947e+06	1.58548e+06	1.1447e+06	1.27544e+06	1.26043e+06	1.16881e+06
	Q99MR6	SRRT	Serrate RNA effector molecule homolog	Mus musculus	151101	142724	123992	127936	147668	148046	127830	96131.8	136506	80150.4	105838	122822	152891	130022	94477.2	97043.6	117441	128713	88809.5	100276	108347	87524.2	138394	102853	129028	122955	91588.2	81975.2	115082	156381	109499	124288	121314	125661	95709.8	98666.9	103450	103766	109210	126740	83237.5	88519.5	61783.8	83480.4	67721.7
	Q91YW3	DNJC3	DnaJ homolog subfamily C member 3	Mus musculus	105500	84768.5	83827.2	95825.5	61648.5	86959.1	90001.7	65861.4	94385.2	120023	55658.2	69713.2	102700	100467	65606.2	95838.9	117309	112504	125183	111001	106223	114137	81276.6	132102	157219	101734	117852	70523.7	132262	96092.7	62586.1	73448	45727.3	76080.5	113487	116372	104048	86534.6	153046	95108.4	69696.5	89695.4	104388	116073	101399
	O54833	CSK22	Casein kinase II subunit alpha'	Mus musculus	129662	145745	106463	113670	148628	143207	123673	131081	120735	120641	71937.5	95744	73724.6	108182	102532	124561	81904	145021	110417	126278	113902	107434	99034.8	101497	109289	116693	88251.1	93622.5	145067	128554	97389.4	91826	77952.2	87092.3	91965.5	90359.3	98523.9	104318	68476	84490.4	89362.4	82052.7	97975.1	90283.1	93065.5
	O35841	API5	Apoptosis inhibitor 5	Mus musculus	323933	375952	331128	443287	553955	556867	368583	340861	315702	384597	386155	389017	469604	414387	429648	362139	470813	426099	414832	478632	410356	421202	293968	419553	402760	463529	449950	412089	462189	435200	283724	303378	189577	201380	215185	189972	211236	165696	192701	197196	139538	251475	269658	225227	239253
	O55135	IF6	Eukaryotic translation initiation factor 6	Mus musculus	185655	190272	121138	123218	114188	272902	181386	160456	127405	176958	102660	134401	135595	155847	297207	124356	178827	137688	172500	169290	132545	134290	123452	123371	190992	143276	189057	170210	317813	92962.3	388526	147302	267477	318144	346957	319944	165242	167278	206631	245749	298827	249493	224452	261123	188761
	Q9CRT8	XPOT	Exportin-T	Mus musculus	39093.9	41500.7	44634.8	41096.8	28672.6	54430	40521.2	23861.7	51850.8	48778.7	29733.8	53132.4	43564.4	44768.3	33900.7	26394.1	49706.8	47542	51961.2	30199.5	16289.8	55361.5	41132.9	26879.2	56466.3	39149.2	41583.4	42729.3	46217.6	21166	64478.9	74985.1	77174.5	82713	66336.8	72422.9	66889.7	59512.9	105945	28925.1	81138.3	82971.5	26489.9	64645.6	65759
	Q7TPD0	INT3	Integrator complex subunit 3	Mus musculus	2870.08	3190.84	3132.26	4312.79	3255.39	4975.03	4924.11	12872.3	9761.93	3046.33	3179.72	3388	7258.12	7975.74	2410.03	2813.54	6593.79	4154.33	2106.85	2231.11	3287.95	2433.47	3643.16	2976.79	1757.43	4303.57	4998.66	3694.91	4108.24	4254.11	5247.62	4536.42	5319.86	4546.48	4911.98	5053.66	4532.78	4015.29	4186.42	5587.53	6865.46	4828.01	3690.31	4469.99	3368.7
	Q9D4H8	CUL2	Cullin-2	Mus musculus	142827	159649	147936	167587	46642.7	87939.5	110499	145430	154572	182652	133754	126832	87829.3	110561	130809	104000	107905	128973	183580	169086	151434	156024	134995	140441	148431	139911	151044	128200	75025.7	115620	170909	173747	193563	186005	93730.7	81810.7	90475.7	78952.4	183813	125629	175275	186456	149945	151450	150945
	Q60865	CAPR1	Caprin-1	Mus musculus	217597	207886	188387	212380	178109	188129	132702	154437	148816	145590	157033	154412	173660	178473	98219.5	122141	179163	154696	184816	166474	145380	150443	121813	118730	165369	165131	162255	133268	147189	140939	102176	100235	61919.6	97032.5	112923	104990	110597	108935	94663.6	77847.1	92501.7	89027.8	71955	86538.4	77131
	Q8CIN4	PAK2	Serine/threonine-protein kinase PAK 2	Mus musculus	347274	281445	488024	448134	258265	280961	372889	349084	351892	335596	252665	278085	277177	577925	427676	423991	239710	245120	384642	410234	295599	296275	438723	344478	330938	337320	315706	256786	371308	359976	212619	209334	226596	212883	181671	183769	199606	192154	200369	239580	219295	218346	191586	203838	182797
	Q8BMD8	SCMC1	Calcium-binding mitochondrial carrier protein SCaMC-1	Mus musculus	197065	197824	225423	220129	183361	114241	184149	208097	190603	218768	262085	142731	291055	313435	195648	275935	319283	195657	172978	182624	264364	280275	227087	176504	281600	174890	227336	222687	168436	153810	231277	207543	195937	206843	189058	199036	205076	200244	150239	145080	165413	212768	205635	220834	199756
	P11103	PARP1	Poly [ADP-ribose] polymerase 1	Mus musculus	441010	395858	478759	503552	507102	500866	433360	445113	438560	396273	331652	370421	420595	387111	423321	425503	325230	350085	407476	397861	351449	348692	488902	468063	360161	380655	374143	327173	406446	403235	364070	331276	366147	352970	620346	592243	560221	422653	421982	437928	292293	294369	294257	319563	329184
	Q9CRC8	LRC40	Leucine-rich repeat-containing protein 40	Mus musculus	53897.3	37480	56508.1	51376.8	58044.4	66538.8	52517	64163.2	51855.4	59008.4	49412	51471.2	77931.8	64123.6	44045.5	42164.8	60258.1	46095.7	40064.7	53537.9	39028.8	41183.1	60422.4	53110.2	49033.9	42026.1	57232.4	47546.6	32172.6	37325.4	116034	106160	128345	143617	143428	139151	138524	161326	134142	145503	126948	126316	83207.7	81879.7	111737
	Q8BWZ3	NAA25	N-alpha-acetyltransferase 25, NatB auxiliary subunit	Mus musculus	86614	83350.9	81093.5	85306.6	69683.9	66320.4	83531	92552.6	80164.5	81454.7	63286.2	56564.8	104350	96005.2	43135.5	62625.1	58590.3	52774.6	68155	70331.4	76065.6	74506.7	77872.9	84573.7	79927.2	84009.5	67120.1	60521.2	58422.5	60851.7	115661	124300	140017	147435	95809.9	100151	108770	107286	124300	116526	116361	113274	70991.6	76617.2	86118.8
	P35486	ODPA	Pyruvate dehydrogenase E1 component subunit alpha, somatic form, mitochondrial	Mus musculus	228424	221285	238902	256169	117505	133722	134408	205827	206163	194059	74709.9	69719.8	128536	189100	118793	130547	106575	94285.2	200909	244875	260033	237552	178884	167354	182543	180171	207041	275831	252286	176636	141393	97655.5	104610	126186	150761	166782	195943	204527	98526.3	70409.9	111025	135671	260964	252680	223842
	G5E829	AT2B1	Plasma membrane calcium-transporting ATPase 1	Mus musculus	19252.1	18390.4	18420	17700.6	21193.4	17743.2	16294.2	17572.8	19783.9	21322.2	18784.1	19261.4	20124.5	15125.4	16600.9	16120.2	25656.1	21651.3	17560	16157	14212.3	16670.5	12917.5	17785.1	13238.1	18664	17564.6	24846.1	15582.4	15011.2	30677.2	32083.5	34634.1	28517.9	33405.5	35801.3	32654.8	31412	33794.9	32862.6	39984.3	38676.7	27643.5	26845.9	29141.6
	P56546	CTBP2	C-terminal-binding protein 2	Mus musculus	203407	188127	126798	109473	110102	129138	91896.6	100385	142145	156593	85965	84728.1	118595	97434.9	99629	91383.7	168685	156139	143721	168528	189412	192398	153078	108942	172526	163989	161513	154637	119863	111013	135398	256442	123727	114460	149997	113445	203869	134104	97783.4	112228	190991	121821	142960	139374	160174
	Q9QWR8	NAGAB	Alpha-N-acetylgalactosaminidase	Mus musculus	171704	175623	309776	292646	229576	229038	218199	175324	216305	204073	134945	77545.4	99083.2	171549	271588	255619	156813	222284	244061	240075	249966	227606	203612	78007.7	227393	139134	199393	184225	89092.6	209520	184773	194295	215643	188815	473361	475886	380968	373055	164225	148039	197470	197371	125905	183931	157848
	Q8VCT3	AMPB	Aminopeptidase B	Mus musculus	196423	218356	196838	282756	245641	250643	263724	219649	219234	202490	246928	247260	217881	211904	193353	144468	259251	279197	219665	248059	223010	209617	192563	203172	144920	148545	210268	171603	207699	227622	190200	325692	344917	379412	406907	294049	415246	298966	287943	335167	269033	286245	197434	306038	294717
	Q6X893	CTL1	Choline transporter-like protein 1	Mus musculus	67115.3	64596.7	63499.1	53203.2	72618.2	104703	67509.2	90971.7	63613.9	77074.2	50494.8	34090.8	72794.4	89917.2	56736.9	74565	74619.3	80755.5	70232.2	63113.7	74970.8	68526.6	76844.1	74470.7	76613.2	99175.5	59335.3	52441	67743.9	72767.9	81802.2	86588.3	110613	111273	108371	97310.2	114352	108436	91134.8	110743	83032.6	85658.7	83558.1	84626.8	98491.2
	Q99KE1	MAOM	NAD-dependent malic enzyme, mitochondrial	Mus musculus	97034.9	110759	147893	126946	103908	87498.4	108865	101409	102816	117981	60775.1	84428.5	103874	142647	113764	78524.5	88925.9	79948.3	57648	67062	87233.5	55674.9	56249.7	68082.1	61219.9	76174.6	83530.7	63741	70380.9	44892.3	178385	189916	148139	161919	81948.8	125046	90790.9	140464	187981	161940	181551	160364	171624	155831	226568
	Q8BGZ4	CDC23	Cell division cycle protein 23 homolog	Mus musculus	57201	43686	59264.9	58304.2	58785.2	40990.4	34019.5	83787.2	54657.4	58535	32778.9	51168.2	48700.6	74708.7	36539.6	44204.9	45563.6	51049	62917.5	59914.7	57380.3	63875.3	78398.8	63479.9	66070.8	67409.7	49062.8	42776.2	45294.7	57866.8	35152.3	62358.5	82379.4	83421.8	86442.2	92389.5	70059.3	68003.3	96033.4	94810.8	119722	84436.9	50236.1	66548.3	65155
	Q9D0M1	KPRA	Phosphoribosyl pyrophosphate synthase-associated protein 1	Mus musculus	286274	311863	241154	241907	318967	313334	281895	334578	273451	261693	154314	215514	310888	176708	183919	197303	192171	252959	206172	223031	220882	189346	238546	267713	228044	257155	171523	175270	221598	224597	210801	199536	206968	214724	217303	205782	225609	219426	193951	191849	208148	186233	174071	184543	155287
	P49817	CAV1	Caveolin-1	Mus musculus	609603	621765	604607	628729	602007	619830	398994	401222	393898	387586	341967	368519	356308	296412	324563	325950	473835	515698	317948	301527	252676	218179	224564	236525	304198	296611	450182	495305	326640	361309	667029	656483	485851	495684	410135	432241	459465	456691	380088	357386	414501	407692	357641	348187	385723
	O08582	GTPB1	GTP-binding protein 1	Mus musculus	244695	230387	302914	293606	222516	219595	258348	253134	245994	225760	159101	166067	177950	223376	217291	246834	128991	115022	179315	196773	201713	194586	252228	250150	208087	219796	196500	190143	207591	214788	145782	129026	121643	124082	132309	137917	152591	150980	144063	136599	132322	152976	123929	128514	127638
	Q6P069	SORCN	Sorcin	Mus musculus	251066	273366	195101	241749	250911	260338	233413	197749	212429	216512	218899	224436	294958	311189	258916	222049	362124	431822	239824	253008	275667	280993	165739	236322	279695	303546	234748	250486	225557	246529	254840	243359	234050	242495	236865	233742	340384	340610	220688	251375	197428	186453	310461	318763	200478
	Q64008	RAB34	Ras-related protein Rab-34	Mus musculus	76641	76405.5	68507.5	77243.5	68089.3	69462.7	34732.9	73662.8	71589.6	77414.4	94575.9	95372.8	93327.9	121454	99583	106740	101881	147546	116211	108611	132352	106631	157301	136427	99105.6	129031	109479	112840	119769	127143	107512	97613.8	98551	73418.2	58936.4	53941.5	43534.2	65093.1	85822.9	81607	53456.8	73577.4	60263.9	68728.1	56543.7
	Q8BWQ6	VP35L	VPS35 endosomal protein sorting factor-like	Mus musculus	89218.3	79286.5	97991.6	80497.8	67518.2	40970.8	71321.5	81622	79656.9	92141.2	79642.1	47337	104210	94708.1	43237.5	115854	58006.1	36874.5	84755	111788	94358.6	86532.2	88254.1	71209	71969.4	99606.4	113113	83166.5	58350.2	27727	100823	67022.2	127736	86375.7	110351	83925.9	108423	115208	109182	131539	103615	140119	108439	98523.9	99853.8
	Q91YN5	UAP1	UDP-N-acetylhexosamine pyrophosphorylase	Mus musculus	121411	109505	178958	153313	76074.6	75548.8	99746.2	103929	96083.7	88849.7	75299.2	70117.2	89293.9	104493	155165	126158	103761	118633	152102	189859	136773	117983	141039	123171	111782	124178	117052	141179	132368	120229	48555	51167.1	53054.5	57458.4	47522.9	109228	42128	20661.9	79156.9	115144	101593	48880.2	37437.8	39627.3	38553.8
	P28658	ATX10	Ataxin-10	Mus musculus	765777	740070	819026	804293	698285	723116	656501	518718	699323	727700	372446	453879	715463	590341	839228	762332	802336	982169	931843	1.0096e+06	1.09654e+06	1.1485e+06	837232	836701	1.26315e+06	1.28247e+06	791074	829301	803311	864071	390165	345902	276717	312431	424306	432191	536373	371351	248070	255484	235609	262927	332059	321722	255427
	Q62448	IF4G2	Eukaryotic translation initiation factor 4 gamma 2	Mus musculus	123929	97533	108244	127239	115062	122583	102809	108579	106946	93562.9	88730.2	86883.6	103178	603416	86782.9	85505	91475.2	74316.2	101128	84916.1	105512	94425.9	102294	106096	122581	115198	92243	91526.9	103375	113402	60813.5	67489.8	76915.3	73372.8	69634.8	67242.6	69933.4	79178.9	68601	65109.5	58823.5	62960.2	75448.4	75110.1	67384.4
	Q8K411	PREP	Presequence protease, mitochondrial	Mus musculus	105450	122990	117751	104302	74100.6	70152.3	102970	95956.5	93069.2	118931	96514.2	99287.1	102351	125347	86588.9	46401.6	96063.2	94647.5	82129.9	98799.8	82053.7	74810.2	119161	112102	101367	89243.3	88666.6	83617.7	93278.6	95943.6	247055	233036	214245	225757	87674.9	142462	159077	138951	220608	240732	217939	174821	170947	199510	211520
	P23591	FCL	GDP-L-fucose synthase	Mus musculus	67123.3	69829.8	62834.9	20360.5	56780.5	91600.8	53895.9	78012.7	46813	70198.6	58182.3	68566.1	93740	47664	26201.6	48504.7	90962.7	64341.1	104295	83831	52187.2	110107	60699.2	84264.2	40539.5	55671.1	62806.5	90249.2	94489.3	63070.5	35291.1	62599.3	113155	66359.5	30798	27469	98545.6	38734.6	142977	76086.8	123912	29063.7	19955.7	45897.3	21211.8
	O09106	HDAC1	Histone deacetylase 1	Mus musculus	302949	337643	322644	325851	325444	347973	288744	317431	266004	290107	399007	378278	349969	308457	335790	303042	312293	355577	313830	333763	298018	291685	323807	344477	260781	284180	325737	306328	293883	323244	234701	194783	224094	214335	204408	217383	226086	213564	232101	245652	216876	192459	206951	219834	226174
	Q148V7	RELCH	RAB11-binding protein RELCH	Mus musculus	10891.5	16390.5	15378.5	15879.8	8018.87	9446.43	15344.8	12637.5	9359.34	16819	1626.67	732.81	31204.4	30953.7	8099.48	9078.83	11355.1	32860.8	17075.3	10947.3	14239.8	16710.1	12390.2	6786.73	21359.2	19375.5	12268.7	9457.9	15611.9	13558.1	11165.8	11627.2	15761.2	14420.4	16827.7	4194.79	11769	13631.4	15368.5	16853.1	17848.3	22470.8	8199.38	7412.03	11538.8
	P53995	APC1	Anaphase-promoting complex subunit 1	Mus musculus	83186.4	70922.5	103421	107378	44954.1	73309.9	120596	88193.7	76228.8	79933.3	40127.2	63372.4	54943.6	59196.1	31365.3	88302.6	31043.8	47419.2	60248.7	69228.4	83110	52963.1	80018.1	77444.3	54770.3	62877.6	65926.2	27543.4	39886.1	47031.7	105529	114561	144849	149637	151783	160933	129691	133654	161060	159045	149088	156830	105794	109285	122827
	Q9CXW3	CYBP	Calcyclin-binding protein	Mus musculus	267749	285369	266958	240422	247393	255442	204316	194884	229869	295167	226483	202166	308259	281236	306255	301590	292497	245619	294776	337133	248684	277961	238529	248959	224706	233032	332745	305862	250189	254508	111478	114825	140906	137203	141608	154586	192522	189016	137727	132222	117284	122970	146583	147395	104083
	Q9DC50	OCTC	Peroxisomal carnitine O-octanoyltransferase	Mus musculus	50161.6	76907.9	115439	77935	40514.7	46165.9	118679	107651	112368	95914.8	47312.8	26876.9	41914.3	84225.5	85311.2	117555	28483.5	78562	66661.5	103030	91444.4	95521.1	102842	102214	82661.6	95561.7	80055.9	66008.1	56826.3	50089.3	107817	107749	117213	88735.7	103720	98011.7	89235.7	80941.7	73560.6	51935.3	100378	104254	73383.9	70922	70800.4
	Q91VK1	BZW2	Basic leucine zipper and W2 domain-containing protein 2	Mus musculus	717322	121133	129662	682647	117506	81943.2	63406	79837.7	89809.1	605405	671167	82983	740970	137160	103731	98398.7	66918.3	95527.5	90596.6	105299	84552.1	103478	94189.7	732608	117947	101274	89766.4	102474	90006.7	76542.4	155946	453468	280519	456559	56556.7	82674.3	212489	212716	89180.1	143444	101724	349771	255255	113168	469104
	Q8CDN6	TXNL1	Thioredoxin-like protein 1	Mus musculus	262050	279552	279023	265595	107065	122108	237798	278073	274474	260563	394271	334690	316579	273268	121449	121097	106684	148337	105887	104216	92412.2	72552	91277.8	113780	108470	105889	104494	128658	120046	106372	85399.6	94490.5	91935.6	96625.4	71681.5	83938	79503.7	72100	105923	110591	111514	115699	170387	160576	150681
	Q9WV80	SNX1	Sorting nexin-1	Mus musculus	191282	208068	237748	240218	235859	224484	181014	177803	189859	226211	257113	273543	239218	208761	321087	301928	320458	380978	260722	274927	207540	249634	181513	202556	191187	235000	264350	281846	255665	280373	131778	143128	143689	154911	120859	127709	128752	109614	100884	100730	96927.4	90390.1	126341	135482	109271
	P05132	KAPCA	cAMP-dependent protein kinase catalytic subunit alpha	Mus musculus	83138.7	75685.8	69903.3	74703.7	51689	54924.4	67742.5	71000.4	76129.7	67720.2	55129.8	64378.3	107607	82143	61350.5	66862.4	55193.8	75548.7	74173.7	66163.9	53951.2	58581.9	78370.3	77898.7	62976.7	63365.7	53078	71015.4	69137.4	64858.4	181302	164360	183458	189077	143022	137431	158385	158643	204449	188220	191490	184460	172633	166755	180136
	Q3UHD6	SNX27	Sorting nexin-27	Mus musculus	85039.9	86177	101884	89686.1	82499.6	80921.3	90280.8	92914.9	111591	87032.7	118596	117214	120918	93204.2	115458	112693	80946.1	109260	90216.7	85015.7	85316.2	75936.9	110551	110176	78668.6	86569.3	91751.5	100035	101840	100749	116790	114201	121814	128972	98846.4	100568	98144.6	96616.4	132085	144136	126184	129169	71024.7	80128.9	102783
	Q8C5P5	NT5D1	5'-nucleotidase domain-containing protein 1	Mus musculus	204249	162387	233390	238940	272425	275709	270632	279147	260252	246318	207655	225450	291451	290208	153853	190653	220084	252806	174739	181913	173441	168999	235096	232418	179499	195647	173251	161402	163461	231369	207191	204855	217231	221479	226158	268987	238623	248566	253508	270993	179259	222651	132364	124799	159505
	P14602	HSPB1	Heat shock protein beta-1	Mus musculus	472173	453019	431783	344457	322938	269944	436875	430487	314212	435371	251831	249888	291017	841877	359293	474663	243309	206604	463631	518740	386462	372118	367114	311729	431373	439125	439955	299197	366719	275584	54738.4	58892.5	56650.5	96554.6	105998	78472.4	149217	130450	49252.1	90554.2	52680.7	76418.1	154278	119353	99395.5
	Q8VH51	RBM39	RNA-binding protein 39	Mus musculus	138604	124065	165395	157807	156952	161342	142802	143320	132239	136783	116110	146574	152985	127019	148913	137879	148233	137665	113781	122339	101450	108104	144339	158200	124348	126695	128003	127112	160484	165068	91847.2	83954.5	79148.9	46863.3	68982	76726.7	77928.5	75070.4	82251.9	77514.1	76536.6	75365.5	52997	55474.9	54599.5
	Q9D1D4	TMEDA	Transmembrane emp24 domain-containing protein 10	Mus musculus	247703	238604	289566	379745	176730	179731	355972	357077	262177	275779	175250	244010	326890	357792	250844	315882	224114	320264	339353	332714	355207	327366	271608	257669	341896	365781	269554	203910	213793	284262	185606	164619	151883	189846	206366	164809	229488	217493	135222	194123	188206	217399	182027	213357	177081
	O89079	COPE	Coatomer subunit epsilon	Mus musculus	156999	142901	101545	42997.5	129147	120759	138603	142163	104895	141681	106410	91135.4	197717	178864	131832	121206	118728	145712	125410	125382	144347	111927	116390	125492	133540	123950	64098.7	96385.5	139989	147346	77013.9	92512.1	91362.7	82262.2	130239	126513	110134	120251	102584	111227	110029	104357	86858.9	89754.6	104943
	Q3TCH7	CUL4A	Cullin-4A	Mus musculus	9894.22	10301.7	11796.3	11639.3	18332.2	17785.1	10338.3	14011	13205.1	10414.8	12735.8	13196.4	11893.6	15722.2	13353.3	13138	11592.7	14711.5	10032.3	8928.7	10592.1	11213.2	9917.88	13160.9	10731	7867.51	9237.91	14395.5	15900.5	13892.5	42351.4	42040.9	59955.1	49633.2	74260	80264.9	54348.2	54711.4	45380.6	51695.2	69454.3	65185.4	46488	36934.7	45076.8
	Q9ET30	TM9S3	Transmembrane 9 superfamily member 3	Mus musculus	6438.14	3987.83	12842.7	6684.06	15248	11816.7	5251.26	11811.1	4929.47	5486.12	8848.01	8009.49	11577	20125.1	10219.5	7538.34	6010.56	9888.26	6896.86	9291.07	5622.65	6504.08	8089.6	5661.61	6884.84	5982.82	6916.14	9118.62	10312.2	11291.9	18793.7	19826.9	20450.6	20997.5	14559	19376.7	17742.7	18261.5	21547.6	18179.3	24347.2	22609.6	8488.63	15365.1	19390.4
	A2ASS6	TITIN	Titin	Mus musculus	243925	235704	217862	237901	339737	405421	363965	426226	373766	388375	406667	418803	277583	322756	641761	580176	661960	618698	236960	211477	224743	242696	426594	441014	208765	228130	220135	303470	389231	385930	2.42666e+06	2.67197e+06	1.88409e+06	1.95517e+06	1.11466e+06	1.18495e+06	499624	488707	3.75814e+06	3.95287e+06	2.51975e+06	2.51551e+06	725659	701077	963893
	Q60864	STIP1	Stress-induced-phosphoprotein 1	Mus musculus	442924	441274	781332	744029	239899	197110	310459	299333	401822	379392	141258	147431	231371	326697	261819	442610	189808	180635	594616	646352	489933	460495	369899	364286	439550	403714	466602	245439	401142	261488	90959.3	84492.8	54031.9	49119.7	144638	152882	157428	120485	41212.9	54396.7	76909.4	75283.9	118313	127077	78006.3
	Q9EPC1	PARVA	Alpha-parvin	Mus musculus	47566.5	17582.8	50010.5	50213.2	42607.4	14712.2	37086.4	19378.4	42751.5	52483.5	18766	4226.13	39438.4	49330.3	11405.7	53168.2	17879.4	12088.3	7569.45	55712.4	52667.6	46005.4	68105.5	70260.4	60560.6	66007.4	44419.8	71948.8	51564.4	18293.4	38960.8	33362	27290.7	32800	27803.4	32766.3	39914.6	35629.3	35943.5	32013.4	29245.2	30638.8	35656.7	38986.2	30500.9
	Q9CYR6	AGM1	Phosphoacetylglucosamine mutase	Mus musculus	80089.5	71720.3	100358	107891	41952.7	45416.5	74939.8	81366.9	95330.8	81492.6	35714.7	40436.2	45837.3	63565.1	66194	81815.5	45403	33847.4	82033.8	93470.3	91803.1	82091.1	83060.8	78923.8	72645.5	78883.9	79834.8	73555.6	60163.4	64215.2	60701.4	66579.1	57035.5	59343.3	84080.8	88350.3	92032.6	87729.5	50397	50079.6	76446.2	76096.4	91464	94132.7	77688.6
	O88958	GNPI1	Glucosamine-6-phosphate isomerase 1	Mus musculus	111065	94407.9	154184	126643	90525.3	93407.7	92201.6	92487.5	107912	103432	86888.1	89162.4	121817	120127	130973	121424	94981.8	83260.5	114929	125659	145679	117167	102855	88158	118153	117596	119222	108981	103231	94370.6	85736.1	86364.1	79174.2	73126.9	111769	116465	144895	145400	36257.9	33110.6	75332.9	69190.3	89543.8	95725.4	107168
	O35226	PSMD4	26S proteasome non-ATPase regulatory subunit 4	Mus musculus	219277	278467	206529	255828	281114	242484	166117	190911	212498	203333	154755	150748	284882	196818	206328	155575	261101	280009	240026	263711	247640	193222	161311	152623	196173	248959	224335	237088	188541	220850	152533	182428	124106	156367	179674	200774	181887	233636	136908	122697	248824	129820	181034	160008	148846
	P35235	PTN11	Tyrosine-protein phosphatase non-receptor type 11	Mus musculus	67214.8	61874.9	67156.1	51522.3	33091.3	30224.2	66921.4	68734.8	27335.1	25298.1	44289	24874	48257.6	41829	28333.6	29170.5	37055	53095.7	40390.8	28623.8	36079.9	33382.2	23969.2	69305.3	32508.9	35141.6	41308.1	28827	31823.9	32726.2	72379.6	37882.4	88013.5	43593.9	36475.7	37546.9	40220.5	43467.8	46538.9	103011	28337.8	31720.2	15502.2	16969.8	21442.4
	P39447	ZO1	Tight junction protein ZO-1	Mus musculus	62775.8	70420.4	19743.1	25925.5	66728.4	77542.5	50580.2	24141.4	73986.9	68465.9	40220.9	31020.2	101745	76862	36191.6	29174.4	85752.8	49490	102766	52680.6	22231.4	53498.4	37205.6	43556.5	37877.6	75564	67745.6	30606.6	64359.3	64690	22346.8	23531.2	115486	106465	139839	157627	29477.1	32487	83421	92943.3	175088	122278	17412.5	134157	115237
	Q99J45	NRBP	Nuclear receptor-binding protein	Mus musculus	60886.6	75098.4	69138.6	69816.2	47257	46562.7	68566.3	64022	58206.9	51647.6	55742	108023	50466.9	56266.3	55986	74579.8	52561.5	75599.9	70909.2	69811.6	68049.2	68483.9	65846.9	70438.3	43833.8	85154.4	52984.6	43257.1	50197.7	60463.3	77278.3	75572.5	88701	82325.5	64577.3	75275.7	81184.3	76380.4	56073.3	76450.3	63311.9	75160.2	63565	67211.6	74372.9
	Q9WUA2	SYFB	Phenylalanine--tRNA ligase beta subunit	Mus musculus	180101	199344	178494	210146	318326	321717	273009	268749	355951	249825	323367	295711	286481	285427	300087	260203	160014	245016	102115	207421	203577	156637	197247	180004	150885	151110	220955	299860	274204	267219	260564	261926	324359	326244	327321	300469	307596	297051	304680	319686	295349	284023	260164	258828	294978
	Q99LM2	CK5P3	CDK5 regulatory subunit-associated protein 3	Mus musculus	137568	100757	142628	129541	118642	110863	161357	161569	124827	135150	90567.3	108182	145673	171713	128805	115729	117038	93684.4	109526	107229	131475	110517	126539	130983	148418	138610	118652	122270	117551	121752	99621.2	90602.1	95222.7	106445	91341.8	94381.6	93852.7	93213.8	83535.7	84934.6	98338.1	98647.7	63991.9	73756.7	77000.6
	P68134	ACTS	Actin, alpha skeletal muscle	Mus musculus	1.71058e+06	1.72138e+06	2.90801e+06	2.77554e+06	2.13365e+06	1.93018e+06	2.19262e+06	1.99082e+06	2.0786e+06	2.1114e+06	571620	598251	1.11099e+06	2.12391e+06	2.31221e+06	1.96694e+06	1.13017e+06	786890	2.7828e+06	2.90496e+06	2.92313e+06	2.86907e+06	2.325e+06	1.98107e+06	2.76998e+06	3.06367e+06	1.80783e+06	1.59765e+06	2.12499e+06	2.20668e+06	1.11126e+06	1.00565e+06	748869	804642	1.97027e+06	2.02694e+06	1.78312e+06	1.84885e+06	269000	293371	916808	920624	987229	1.14246e+06	933995
	Q3B7Z2	OSBP1	Oxysterol-binding protein 1	Mus musculus	56723.6	61244.6	55182.8	64755.3	43360.3	92127.7	60537.3	71424	62012.5	73560.9	49912.7	34594.8	41269.2	55506.7	47057.1	31295.2	50883.4	49747.5	63509.5	64653.3	49970	28695.4	60909.9	68852.4	82024.8	49469.2	64773.2	49746.3	82010.9	54952.9	52599.3	55280.2	53062	38953.4	47424.4	51898.5	35762.3	44601.7	39259.3	52813.2	53782.7	47131.5	39029.4	49477	51689.9
	P70362	UFD1	Ubiquitin recognition factor in ER-associated degradation protein 1	Mus musculus	184653	171393	256446	231249	162055	186707	181032	169772	176057	101487	161604	162321	139838	110781	223840	210229	179815	169652	196012	206473	206862	185854	198443	177417	198678	201481	174879	175912	189318	206703	170529	175046	78771.2	158508	177525	175927	203896	216241	134123	76976.9	163374	151502	111910	112531	110890
	Q80W54	FACE1	CAAX prenyl protease 1 homolog	Mus musculus	47244	54908.9	65657.5	69519.4	36674.1	44094.1	41019.8	57694.2	36460.4	49078	58183.1	51930.1	44673.1	50737.2	40790.1	53010.1	50321.1	45078.5	62316.5	69575.8	40781.1	51864.7	52540.3	69800.5	59361.6	36184.8	38827.7	50993.2	72447.1	72713.2	52622.6	43772	61695.9	48639.5	35001.2	41249.5	63982.6	57568.9	35076.2	33311.4	40394.8	44855.6	48944.2	32502.5	41229.3
	P47963	RL13	60S ribosomal protein L13	Mus musculus	1.38118e+06	1.24019e+06	1.61074e+06	1.34322e+06	1.21372e+06	1.16082e+06	1.35246e+06	1.29596e+06	1.41947e+06	1.662e+06	1.79543e+06	1.68961e+06	1.43838e+06	1.15697e+06	1.13859e+06	1.02213e+06	1.36198e+06	1.5367e+06	983351	1.07567e+06	1.04322e+06	1.06731e+06	1.16549e+06	1.18096e+06	853513	793965	1.92136e+06	1.45348e+06	1.23192e+06	1.28367e+06	455276	436987	477118	491718	609085	590587	653087	619843	574487	607758	661842	684889	563657	579961	498825
	Q1HFZ0	NSUN2	RNA cytosine C(5)-methyltransferase NSUN2	Mus musculus	667471	564763	755904	676508	672793	643957	664822	672403	650686	660832	765736	751222	764416	808640	461733	611259	635511	537083	499351	504295	633301	442952	577021	537400	518875	507604	725074	416680	475312	680778	206775	484614	431804	427590	431132	302410	283497	311965	241094	175138	261902	265457	276921	450530	262244
	P63330	PP2AA	Serine/threonine-protein phosphatase 2A catalytic subunit alpha isoform	Mus musculus	494708	469856	335670	372180	398610	421291	654467	439584	430470	396175	405541	434978	815371	593375	529102	505686	509382	520955	530444	831386	740647	423714	440404	429285	472122	478502	252110	244816	428994	447063	306702	155605	323272	317876	181129	342184	380849	373732	325941	108808	345290	179216	162800	289978	344259
	Q9QYI3	DNJC7	DnaJ homolog subfamily C member 7	Mus musculus	17170.1	17778.7	14174.2	12314.3	23409.6	21669.6	12674	19627.9	22206.5	21128	13962.2	13168.1	6893.58	7413.74	13516.9	11992	23716.5	21024.5	17294	9931.09	13470.9	13786	10460.3	10978.9	14058	5822.08	11640.7	16737.4	13331.4	12322.8	15728.4	14858	15100.3	17767.9	22365	21064.7	19298.5	24357.1	18007.2	12897.9	20429.2	19339.5	15783.4	15271.7	11219.6
	Q9JJ28	FLII	Protein flightless-1 homolog	Mus musculus	82882.8	80997.7	88772.9	84707.8	60076.4	58996.7	99841	108727	103061	91578.5	58259.9	57924.4	63196.8	47647.3	83852.2	79409.4	59097.1	66030.7	61283.2	62528.9	65368.8	60723.4	103841	95319.4	65845	65912.1	72679.1	67844.6	64367.6	68485.7	112625	104850	106380	112721	98466.9	100163	97850.4	103654	128424	130293	114409	118870	81165.5	81479.7	93872.8
	Q8C7K6	PCYXL	Prenylcysteine oxidase-like	Mus musculus	25383.2	15138	20655.3	21000.8	10278.1	14886	7368.81	10306.7	25924.2	19251.6	31649	46137.8	31936	20903.3	11286.8	19577	9174.89	13914.8	23880.9	18381.2	23124.1	22466.1	27155.2	23877	17956	25065.4	12448.3	18248.3	11128.3	11481.1	22153.1	18009.6	36459.2	30044.5	21863.1	22978.7	16138.5	18620.9	23070.6	33238.5	19259.6	29061.1	32055.6	30865.3	28129.7
	Q2HXL6	EDEM3	ER degradation-enhancing alpha-mannosidase-like protein 3	Mus musculus	16862.9	14119.6	27023.1	31895.6	36276.6	25919.8	40219	60121.3	47623.7	19946.1	27940.2	30651.1	66069.4	39524.3	32997.2	41440.2	15362.1	46870.8	59967.4	30930.9	17146	23023.8	34234.4	29083.5	27592.2	26944.1	28139.2	35801.3	85091.4	35884.7	43451.8	19479.8	28768.1	49711.7	49598	36663.4	31992.4	40601.9	48784.9	71212.7	22757.5	36563.7	32383.5	41913.9	33010.6
	Q91WD5	NDUS2	NADH dehydrogenase [ubiquinone] iron-sulfur protein 2, mitochondrial	Mus musculus	137263	167332	96295.3	107794	149633	123440	111813	117897	154359	134824	150961	142281	160764	137357	110620	108033	149080	183314	122074	123546	146354	111262	113062	148148	105919	117058	138474	152762	124586	154487	316543	311525	297247	301529	299698	324478	268559	302045	385948	381581	346968	408702	157026	157455	222550
	Q91ZE0	TMLH	Trimethyllysine dioxygenase, mitochondrial	Mus musculus	39816.9	82182.8	32441.4	33330.3	40759.8	36095.9	55630.7	37738.6	77909.6	84468.2	81798	47966	51464.1	45746.6	23560.4	22874.2	47804.7	32993.9	30655.5	29172.4	71813.6	28419.4	26869.8	43535.5	69697.5	39470.8	34500.9	25974.4	59384.4	37076.6	83911.7	77944.9	91444.4	84046	53835.5	57161.2	67935.7	68923.7	111676	94274.3	79003.4	80768.2	77358.9	73457.9	77145.4
	Q99020	ROAA	Heterogeneous nuclear ribonucleoprotein A/B	Mus musculus	342846	366537	201746	198057	518979	486951	160978	163560	343599	419377	144880	151166	311321	263491	139541	162736	605506	415607	439901	298670	246072	270652	135488	211429	247018	276870	267370	269116	191262	259356	165214	167867	139590	84289.2	246650	259281	186771	186429	154430	170377	115216	205115	236636	148952	125582
	Q8CFQ3	AQR	RNA helicase aquarius	Mus musculus	54282.5	52115.3	61929.6	67274.2	79126	48132.5	93886.2	81192.3	61263.9	64277.1	64382.6	58504.5	77373	59694.8	36901.3	57512.2	49818.1	35191.6	53893.3	62190.5	87290.9	60834.3	37046.9	48465.8	75023.1	59388	58518.8	38887.9	70200.7	83916.2	53911.1	37158.9	50451.4	69844.4	70577.4	75397.5	64464.9	63210.1	58863.5	63657	71479.4	32741.7	34266.5	36825.2	27252.7
	Q6P9L6	KIF15	Kinesin-like protein KIF15	Mus musculus	16878.6	4278.29	8512.49	6536.69	15323.2	15123.5	31598.7	7035.41	3091.93	7397.46	6433.37	26914.1	15681.4	17322.6	11051.5	13019.5	4497.03	16548.2	9829.25	2125.74	7858.61	8729.63	12162.3	15632.1	14732.6	8627.72	9830.45	13806.9	16949.6	22691.6	11068.5	6475.91	8752.3	3897.65	11652.6	5137.02	5562.22	3727.82	9347.14	8662.71	24134.7	8018.02	6347.25	5698.25	4250.17
	Q99NH0	ANR17	Ankyrin repeat domain-containing protein 17	Mus musculus	84684.8	78994	61703.3	87930	78532.4	68673.5	72118.4	66201.3	84184.4	95561.4	67654.3	67386.6	87191	96012.8	79834	71759	105194	129735	62282.3	80745.9	77174.3	73250.8	85023.6	75111.1	66350.2	78585.2	77331.6	67107.8	85108	68059.7	45799.1	68074.1	69593.4	50491.7	41591	63059.7	53291.7	47293.3	57203.3	36844.3	54544.4	53518.1	41059.2	39570	35175.8
	O55023	IMPA1	Inositol monophosphatase 1	Mus musculus	158655	199668	94799.1	129515	201927	210344	267409	262873	290977	336283	231084	225375	275862	155273	270855	213736	219887	130769	92001	120488	101896	176372	95502.6	137107	98093.4	166452	172625	184271	154524	156855	202550	201279	200463	203746	220950	228164	261347	267423	456666	468048	434141	400405	435968	422531	388446
	P49586	PCY1A	Choline-phosphate cytidylyltransferase A	Mus musculus	52148.5	57051.7	45656.9	45071.7	39336.9	38959.1	39558	41334.5	45321.9	46766.3	22286.3	40136.9	25893.1	62399.3	25238.4	25147.4	63872.6	51206	45634.7	68151	48322.7	40758.6	30657.1	28407.7	47372.3	48127.9	41624.8	44537.5	36172.7	29124	102434	108544	116216	117659	94851.2	93496.9	108123	110299	112385	22597.8	126913	117615	105080	105118	87032.5
	Q07417	ACADS	Short-chain specific acyl-CoA dehydrogenase, mitochondrial	Mus musculus	298268	348104	273975	299871	208151	204682	304738	300037	243494	305853	152020	190893	313349	268842	307320	239858	239594	178980	309201	301954	201480	273172	282339	210292	195216	239719	248469	226551	183149	180326	343350	326759	300655	315107	396059	351441	351611	360017	230238	220986	314831	321135	291161	258582	282874
	Q91W50	CSDE1	Cold shock domain-containing protein E1	Mus musculus	170448	178507	143112	162997	133698	131262	150649	135720	148152	154890	153148	137571	206421	161184	136743	170593	184430	215758	159468	190199	167548	125441	152917	152396	121786	135182	144435	150849	120410	66292	71390	85488.7	78415.4	85581.9	89509.5	93396.4	118546	111510	80737.5	250566	53031.5	69968.2	99233.4	96531.5	45956.8
	Q920E5	FPPS	Farnesyl pyrophosphate synthase	Mus musculus	304514	213396	181319	242502	285863	315619	261600	252983	143701	237883	304404	302448	399769	321058	323380	324619	351591	372656	257480	306651	346045	335502	192060	195018	388916	410199	258688	332629	318580	309322	256896	273325	299507	315915	344070	336727	385452	417658	294330	342747	134172	127499	464261	489685	275460
	P14115	RL27A	60S ribosomal protein L27a	Mus musculus	488046	507956	332149	258705	327630	351550	319839	257199	397695	476650	55930.8	114414	235789	221173	136395	132268	490680	548436	274959	295255	356503	399862	232740	265848	336923	283353	392284	360338	268849	239735	492979	479073	504876	491267	635922	632485	535585	539724	655432	673785	675878	663524	365440	381803	414762
	P10649	GSTM1	Glutathione S-transferase Mu 1	Mus musculus	936439	856465	1.06835e+06	1.11988e+06	1.23582e+06	1.24592e+06	981755	947607	1.03281e+06	911039	795176	778048	858908	795494	1.32546e+06	1.30532e+06	1.1003e+06	1.01786e+06	1.06636e+06	971373	1.0323e+06	1.04547e+06	1.06358e+06	1.04883e+06	1.06018e+06	1.12993e+06	983372	967590	1.00189e+06	931758	938364	768251	798912	826786	1.62144e+06	1.62437e+06	1.53529e+06	1.50534e+06	848272	780486	1.32482e+06	1.00313e+06	1.43631e+06	1.47948e+06	1.19144e+06
	Q9CR62	M2OM	Mitochondrial 2-oxoglutarate/malate carrier protein	Mus musculus	181375	173093	147048	148158	169879	159921	168020	191706	176593	166432	139763	154044	129238	151561	125869	157775	126469	159938	166822	160672	157660	139561	181607	176161	171530	162292	132007	142188	141571	149013	220975	255398	256942	253843	251055	181549	256251	245404	181906	192600	289046	315560	155572	150463	140828
	Q8C0I1	ADAS	Alkyldihydroxyacetonephosphate synthase, peroxisomal	Mus musculus	20870.3	24000.8	46470	50011.3	16841.2	11358.6	24165.3	31932	22650.8	34931.3	18436.7	19593.9	27917.4	33251.6	26709.5	38534.6	23052.8	24357.5	33789.3	29035.9	29599	43597.3	28712.5	24340.3	36461.1	37193.7	35644.3	31240.2	35943.6	7588.38	27317.4	27589.8	20787	22644.9	30995.6	33352.4	7047.16	30114.8	26567.1	10589.9	20950.7	12484.1	18973.4	19609	17878.7
	P61924	COPZ1	Coatomer subunit zeta-1	Mus musculus	342803	346357	414558	466350	335189	275076	563105	549027	433144	435143	226543	190020	339853	340187	374011	501727	226235	348160	437771	397077	433969	403328	419807	418306	465981	512505	486249	360991	391002	305028	299082	372498	305712	288244	327146	322591	396107	386766	309849	295528	347411	328211	372066	367395	214025
	Q9CZU3	MTREX	Exosome RNA helicase MTR4	Mus musculus	97870.8	89751.8	106441	104311	137804	128974	36323.9	92639.4	82348.3	94835.3	96868.8	127839	117630	126272	70543.7	64910.3	60986.1	76584.1	18734.7	69301.1	81880	61460.2	108441	122235	88140.1	97370.8	64007.3	72486.4	86331	88538.6	104188	96143.6	91481.8	95449.3	111051	104814	90270.7	102637	118232	120482	82250.3	84083.8	85368.2	85915	74408.7
	Q99LI7	CSTF3	Cleavage stimulation factor subunit 3	Mus musculus	61365.6	69275.2	72940.2	79217.2	97988.2	106557	74393.7	83843.2	88354.7	87809.4	35587.9	60078.8	80657.5	71606	49259.7	46980.7	61423.6	71197.6	57971.3	60451.8	47006.7	44882.5	64886.4	72196.5	57872.8	58728	43096.5	48424.7	61988.9	55018.8	53853.5	63826.1	49405.9	50511	75850	84044.3	65046.1	64351.3	62570.8	40765.2	63563.5	56876.6	41057.2	38795.6	42379.1
	P61290	PSME3	Proteasome activator complex subunit 3	Mus musculus	486136	478940	470114	526907	947421	925765	757006	627893	757483	706442	387809	444834	440445	445770	454533	477533	355281	372129	532319	533977	532364	470066	455189	510602	545223	534426	435475	401270	476956	505482	227038	170621	153277	194797	251992	242251	235198	244333	193474	168441	203515	194469	160970	155567	118887
	P63005	LIS1	Platelet-activating factor acetylhydrolase IB subunit alpha	Mus musculus	19292.1	24128.3	18453.8	17799.1	9560.08	19033.9	22401.5	22030.7	26947.4	21892.2	20456.8	24849.7	10961.4	16341.2	20435.5	16937	34522.2	37765	22701.8	18229.1	21959.8	21857.6	16790.9	25598.8	22853.6	22963.4	18001.5	17405.5	28513	21924.2	18123.3	24036	32898.8	19850.8	29929	28074.7	16456.2	25066.2	27464.8	29280.1	27725.8	24596.2	25691.3	23062.6	23769
	Q8VBZ3	CLPT1	Cleft lip and palate transmembrane protein 1 homolog	Mus musculus	33399.3	38057.2	50563.9	16291.5	30231.7	19031.1	20548	18996.2	57919.8	47752.4	46411.7	41228	71258.9	94948.2	33826	47270	78815.3	90518.6	62733.4	26437.3	51993.8	53090.6	64588.3	20256.2	24831.8	92219.9	21516.5	17923.5	27078	35631.6	16658.3	50506.5	46131.6	44201.7	53323.5	18513.9	13192	13055.7	38778.3	53279.7	24865	20744.5	10258.4	14798.5	15085.9
	Q91V12	BACH	Cytosolic acyl coenzyme A thioester hydrolase	Mus musculus	2.56585e+06	2.43156e+06	2.49417e+06	2.29969e+06	2.64229e+06	2.44087e+06	2.08593e+06	1.98328e+06	2.15363e+06	2.24216e+06	2.22063e+06	2.53768e+06	1.90761e+06	1.90936e+06	1.85062e+06	1.67196e+06	1.5761e+06	1.49114e+06	2.54264e+06	2.52913e+06	2.82582e+06	2.69216e+06	3.27575e+06	2.91829e+06	2.48963e+06	2.56799e+06	2.78625e+06	2.6947e+06	2.34631e+06	2.34863e+06	1.87822e+06	1.84933e+06	1.8593e+06	1.98023e+06	2.96091e+06	2.94377e+06	2.94233e+06	2.77229e+06	1.95172e+06	2.0219e+06	1.93922e+06	1.91067e+06	2.36278e+06	2.50678e+06	2.49148e+06
	Q921X9	PDIA5	Protein disulfide-isomerase A5	Mus musculus	48582.7	60113.5	45086.8	37195.2	31152.3	41155.7	43731.4	47696.4	54061.9	39088.7	48122.3	58032.3	45746	47220.6	34485	50682	53200	51435.7	37746.1	45487.7	42858.8	43403.6	43827.2	54574.6	51909.1	48751.4	35136.7	40838.6	29373.3	46315.6	85423.1	160167	130589	114724	84157.2	82367.9	79509.1	111494	146016	147778	87749	105925	88796.9	88107.2	84740.6
	Q8VI75	IPO4	Importin-4	Mus musculus	11052.9	14152.3	13976.2	18120.6	33231	40632.6	14344.5	13964.5	13500	14093.3	13506.5	14629.4	37809.9	28606.8	15943.6	13705.1	19638.5	15176	24401.5	13559	8190.59	10371.2	15948	18076.4	18003.3	18750	8867.92	19716.5	38027.4	37572.6	27529.1	29434	48830.1	50063.6	130196	116928	53323.7	45913.4	64286.6	59175.1	65403.3	61444.3	36543	30944.3	43604.9
	O70492	SNX3	Sorting nexin-3	Mus musculus	682460	655542	630029	614107	781370	766400	559495	597851	595800	674077	847420	811242	670720	586720	797817	636590	1.02739e+06	916859	767769	813579	769395	775927	546225	579881	671878	692543	753758	738504	679722	607338	301742	334674	339673	351300	323208	353722	399843	404186	279719	341203	384177	386528	351266	364031	276142
	Q9DC61	MPPA	Mitochondrial-processing peptidase subunit alpha	Mus musculus	105769	150834	121436	103537	159602	182503	106100	106463	99401	117153	35202.3	39959.4	111871	114998	172564	181068	64868.2	47679.4	64371.1	105386	205764	122519	74467	87919.5	107025	110905	109318	241102	200692	217525	241267	255132	247328	266931	242079	265237	238264	226553	274641	268763	239769	216457	159131	148508	197636
	O54950	AAKG1	5'-AMP-activated protein kinase subunit gamma-1	Mus musculus	27418.2	18829.2	8523.7	4831.21	44080.2	4884.61	962.334	18408.3	27983.4	9594.11	6914.17	10683.7	48775.6	42436.1	2828.5	28835.3	3849.69	41260.4	7629.21	24223.8	26498.5	1668.12	26591.7	7070.53	42127.7	49847.2	3866.41	48593.5	62199	72650.5	37639.2	31958	41625.7	45170.9	49571.5	51295.3	34031	32693.9	11200.4	4833	7908.29	7481.48	29319.7	10474.5	7736.68
	Q3ULJ0	GPD1L	Glycerol-3-phosphate dehydrogenase 1-like protein	Mus musculus	177503	189118	199991	186290	167440	184759	179924	186341	190641	190653	250479	263644	238463	175441	331153	319731	353850	338528	194319	195700	211397	205923	181184	198305	221673	211926	215813	278417	205047	222083	261491	301389	295631	297103	211461	240018	236939	241157	212667	224076	226903	236731	360189	354419	366699
	Q6NVF9	CPSF6	Cleavage and polyadenylation specificity factor subunit 6	Mus musculus	157972	153461	228591	219050	173694	92887.9	154599	74604.5	93519.2	174368	179694	91924	236173	132965	165875	177304	205065	93886.1	155369	110918	173310	174124	128282	99027.4	184501	201405	100046	144177	116031	184449	120719	131450	109847	125206	126127	103637	128735	142109	113138	130578	158525	130491	83891.2	111887	88447.7
	Q64310	SURF4	Surfeit locus protein 4	Mus musculus	100086	78506	102803	108132	81489.5	85087.1	86334.7	77885.2	93965.8	69038.5	78404.5	74439.7	87458.8	72795.7	70785.1	65231.2	15945.8	96480.5	119497	96427.2	111781	115409	104609	98715.7	117068	126050	30244.8	83825.9	132092	128512	87248.4	69589	94095.3	86547.6	137273	136537	100326	106272	65680.4	65765.9	101283	191957	113649	105235	144932
	P45591	COF2	Cofilin-2	Mus musculus	1.33259e+06	1.28708e+06	663301	692484	815874	652475	410805	253108	874854	589544	308777	564094	181682	217739	516896	566518	372906	239415	1.09675e+06	938946	1.11248e+06	1.01044e+06	887517	914692	1.20636e+06	1.21919e+06	542175	112815	728276	756605	66052.3	65816.4	73129.5	101883	211208	171411	50405.2	112395	178191	241470	180773	159904	117207	120581	75270.2
	Q8K2B0	SC65	Endoplasmic reticulum protein SC65	Mus musculus	89457.5	79996.8	79486.9	81320.7	110978	116789	86592	87007	88692.7	91395.5	112508	118448	120121	121676	135008	122444	149400	147759	106078	123562	117568	128179	102587	106157	146112	139552	109241	76152.8	110316	119277	116291	108600	153268	137848	116426	114363	120107	121874	149272	156451	136302	135434	133856	135143	156242
	Q05793	PGBM	Basement membrane-specific heparan sulfate proteoglycan core protein	Mus musculus	50871.4	52697.4	70013.4	62425.2	69398.5	58293.6	15662.2	57709.9	57528.8	40690.3	62776.3	90687.3	29443.3	68278.9	59909.5	52405.5	74770	78551.7	52888.8	58113.4	55517.7	45014.1	93926.1	20992.9	121308	37603.8	30268.3	39559.4	47036.8	55318.9	38693.2	25824.6	20854.1	45364	38407	47911.8	39543	20184.4	56759.9	32834.1	42018.6	45763.1	18195	44497.7	40424.1
	O54984	GET3	ATPase GET3	Mus musculus	14587	14801.4	18254.3	18910.1	20287.4	24691.1	22076.8	13592.2	12968.3	21977.3	9122.59	7431.97	9936.26	14659.5	5335.4	23233.2	7983.6	10553.8	22920.2	15535.3	23969.1	23169	18882.6	19242.7	25223.5	18433.8	20251.7	23252.5	24271.1	22246.1	12378.5	13016.7	6180.16	8351.39	23449.9	23481.6	22629.4	21418.1	15694.6	11992.6	1992.78	6391.32	36147.1	6426.91	27144.4
	Q9CY64	BIEA	Biliverdin reductase A	Mus musculus	389486	417566	340449	347654	296468	353973	397761	394681	337054	368045	348092	317652	392401	339848	484523	475208	483214	405233	329731	323492	385457	439642	403039	382757	379951	402782	397467	355475	330254	316516	403146	406281	492031	544074	412897	424422	455602	472727	469722	454784	463254	486041	433004	437831	450661
	Q99P31	HPBP1	Hsp70-binding protein 1	Mus musculus	114458	71048.2	72569.3	70407.8	134738	140016	75111.2	68846.6	78230.4	85446.4	97098.2	106291	98737.8	109761	289850	280389	262047	187502	279435	229148	252904	356576	234254	243726	313507	254124	172589	248574	341036	353472	92242.7	115761	115952	76128.5	152021	165159	116033	83235.1	144950	36935.6	65210.5	83065.3	95127.8	101112	97252.2
	Q61081	CDC37	Hsp90 co-chaperone Cdc37	Mus musculus	125700	125734	167757	174215	115028	113166	109707	157583	58848.8	73166.3	49825.7	142737	310483	229970	90427.1	90870.6	65044.6	153839	146763	97815.6	110502	99817.8	148181	111710	160754	117808	98979.1	53567.8	107008	246458	152019	112294	66041.8	70783.1	49331.4	46752.5	51958.6	37504.3	46830	23836.1	37389.8	50193.1	103786	114823	90226.3
	Q91VE0	S27A4	Long-chain fatty acid transport protein 4	Mus musculus	28581	24701.5	30857.7	25906.5	26737.8	34294.6	16852.9	67446.4	25404.3	9525.07	15810.2	37056.3	81810.6	62639.8	28270.6	30678.9	36064.3	24284.7	30390.5	37259	42139.3	31380.7	37886.6	27894	55343.2	45061.5	36830.8	27152.7	31514.9	11933.5	60921.6	48176.1	76539.8	68954.2	45162.3	57969.8	47703	50863.6	64016	34950.3	74316.4	69863.6	27579.3	45968.5	48891.9
	Q61074	PPM1G	Protein phosphatase 1G	Mus musculus	216793	174022	256894	238086	235072	180112	204345	193082	176460	169932	75465	61333.6	84121.7	207944	131872	162457	82082.8	38325.6	190508	154670	143334	128140	176594	196937	212064	203659	171239	200093	230075	172756	72099	130906	125831	80168.5	137697	138389	23879.1	104280	65045.3	65219.3	71492.8	27835.8	75095	66617.5	12426
	Q9WUL7	ARL3	ADP-ribosylation factor-like protein 3	Mus musculus	105713	116314	57586.1	62685.2	95446.5	75471	92143.7	99605.1	4351.8	94738.5	23883.5	18784.2	47533.8	83140.2	50932.8	66417.5	63835.5	78878.8	96588.2	86498	111039	118926	94551.5	82151.5	115182	158833	96499.2	73169.9	72426.9	62453	37775.6	34077.4	31601.4	35403.3	34260.6	38474.3	54141	50684.8	14329.3	22387.4	33700.1	43002.2	31442.7	32585.4	26429
	P53026	RL10A	60S ribosomal protein L10a	Mus musculus	717393	782288	694255	779087	927730	998205	838405	919024	961242	958371	936821	956131	643416	517305	834029	796408	1.2872e+06	1.27844e+06	685676	713822	804876	770813	664146	714973	625360	635181	850166	1.03191e+06	745038	779444	386291	484353	335447	346067	326431	335565	395791	392341	393716	371708	397743	398535	606544	591869	469912
	O88456	CPNS1	Calpain small subunit 1	Mus musculus	54046.7	49981	57561.4	61874.3	92835.3	80572.1	48216.3	58232.6	63218.5	46260.2	65285.3	64043.3	106334	97905.4	92360.6	82818.5	137015	134580	85675.5	83603.5	93302.4	98608.5	61738.6	64045.5	98467.9	88322.6	66030.8	97903.5	106514	126469	63473.3	64182.9	55422.3	59751.2	64576.6	70077.2	71274	74441.8	39536.5	42362.2	41983.9	35709.1	105116	104213	72303.2
	Q9WUP7	UCHL5	Ubiquitin carboxyl-terminal hydrolase isozyme L5	Mus musculus	38080.7	40545.2	24345.7	24044.6	29934	41337.2	26901	29181.9	39263.2	37317.4	3292.34	17755.3	18762	16476.5	17798.9	1434.83	41772.3	43926.6	30278.6	33593.4	36467.7	36967.3	24454.3	3138.49	36672.3	40111.6	27981.5	24870	20126.7	23194.2	3070.29	20402.1	29133.5	8058.68	23212.1	25935.4	23245	5745.01	29011.4	23875.2	29786.3	31341	17172.7	15742.6	18196.8
	Q9JIS8	S12A4	Solute carrier family 12 member 4	Mus musculus	87969.5	92013.3	84662.4	74019	101198	115250	72962.1	88459.3	104525	96746	89349.3	66239.6	131256	97166.7	41503.6	92401.2	141653	143135	104317	90767.5	103313	97352.9	97332.1	95801.6	99808.2	109509	98909.4	132678	106802	115936	155222	158809	172884	184005	107478	145891	141278	130574	161039	172849	203664	180059	121000	128317	140181
	Q8BTZ4	APC5	Anaphase-promoting complex subunit 5	Mus musculus	31466.5	32859.6	31620.4	37535.3	42229.2	39338.5	45757	38557.8	46150.5	38484.3	43725.7	43318.7	43386.2	33669.9	31784.7	36270.7	39821.7	37308.9	29412.1	27386.3	31142.7	18923.3	32041.7	37645.4	37403.1	33439.9	30013.3	29855.8	28678.5	32188.1	48204.6	51358.6	48150.8	47269.2	59422.8	60774.6	51874.4	52129.8	51499.2	49404.9	55816.4	55298.5	43790.3	39702.5	51633.5
	Q8K0D5	EFGM	Elongation factor G, mitochondrial	Mus musculus	79155	86644.8	24010.8	44203.4	166077	41849.1	40964.3	38938.1	34731.5	81360.8	16641.1	27655	55173.1	68380.7	28078.9	12531.7	39057.5	15000.1	24484.3	22354.7	60080.6	61495.8	82600	105112	20915.2	26810.8	45119.6	45104.6	13645.1	48883	117267	112531	117757	121804	57540.7	84384.9	97839.7	99474.4	74633.2	89858.4	90616.6	92032.1	76146	87528.5	83713.6
	P60766	CDC42	Cell division control protein 42 homolog	Mus musculus	350104	405224	235918	223793	165683	198738	266171	311919	318254	309631	232292	231477	298183	378295	204604	236061	264338	334781	299009	331449	324272	299506	234652	250372	299496	357040	200250	138408	150000	249700	214744	195888	218211	175546	305376	333256	269697	250625	187393	192797	223470	217374	304752	335210	212970
	Q9JK48	SHLB1	Endophilin-B1	Mus musculus	12659.8	18951.7	40452.5	52663.5	90711.7	11207.2	16083.9	179604	48551.8	13942.5	94491	43689.9	193815	170338	5552.03	24756.8	19162.6	6565.47	12738.5	27592.5	11905.3	53803.1	43394.3	52909.9	63648.6	67891.5	37052.7	9290.1	29441.5	30229.7	146977	136982	14274	125865	12998.9	123682	105186	100540	20495.3	113372	127998	16176.4	23301.4	11190	96384.2
	Q8R2Y0	ABHD6	Monoacylglycerol lipase ABHD6	Mus musculus	103685	112851	110160	104078	101554	98959.4	141892	143592	144779	128939	60355.3	42729.3	60795.7	75532.1	96146.8	129345	80955.8	91865.3	132052	133007	157277	147638	157267	133974	172916	176612	129640	111397	100045	93335.3	121835	124252	158089	160381	142483	140416	168489	149913	171991	170711	144318	175499	33943.2	43154	39214.2
	P68372	TBB4B	Tubulin beta-4B chain	Mus musculus	346634	338528	377535	380355	504213	493729	464693	528273	450356	486044	332676	328238	519448	445674	503065	590867	489341	429735	308458	393895	433647	510864	413380	452437	560803	571732	489123	451227	468607	442449	784307	746604	921160	615553	665220	645597	458300	416695	1.17653e+06	1.09824e+06	621815	592807	390259	396815	461951
	O55142	RL35A	60S ribosomal protein L35a	Mus musculus	276844	314898	201059	206633	206472	215180	197519	235340	329596	341646	78498.8	152230	136739	125357	155236	140857	304206	354552	259230	233003	330678	366033	210773	233836	168925	214131	256217	337252	152861	172988	187866	211425	262924	271419	214952	210688	224535	280750	288912	221688	263046	245150	275661	125855	178686
	P24788	CD11B	Cyclin-dependent kinase 11B	Mus musculus	47632	53705	51186.6	52505.2	82243.9	89885.6	34691.7	53176.8	105827	55247.7	63702.1	93870.1	68234.4	78086.2	28680.8	47684.9	62437.1	83465	62940.7	48015.5	43854.7	39976.8	71109.7	57021.9	53871.7	57898.8	61714.5	68679.7	65433.5	58346.1	55931.8	49438	48858.8	108345	57996.3	81914.5	65904.7	58987.7	49525.1	48802.9	58779.9	59690.8	50314.3	42695.5	44307.6
	Q8CCJ3	UFL1	E3 UFM1-protein ligase 1	Mus musculus	178730	163936	158395	174978	211998	224313	187338	191662	173986	194941	225202	188263	269898	234844	189109	179646	179482	222782	137611	148938	156399	177512	172619	185387	172080	180014	157669	169154	180745	195329	275466	268881	253700	274490	203281	227671	213503	202068	317427	193404	304207	318852	145009	133765	140957
	Q9CW03	SMC3	Structural maintenance of chromosomes protein 3	Mus musculus	12836.6	45120.5	9411.07	6795.67	24394.6	46898.4	40359	12571.3	18606.3	55071.3	21738.8	14597.9	28957	26889.8	26876.6	37723.6	59696.1	59188.9	38133.3	22869	7824.04	54808.2	8685.19	14924.3	41712.2	11508.3	8558	30242.6	14464.1	34172	16398	15719.9	13508.2	21643.4	38512.2	40061.6	19760.6	17785.2	49673.3	52796.2	20848.7	19676.2	12086.9	13374.9	32822.9
	Q6PFD9	NUP98	Nuclear pore complex protein Nup98-Nup96	Mus musculus	87066.9	98324.4	122715	116012	70288.9	75388.1	103171	89292.5	112510	103825	82606.3	99541.9	72900.4	138464	35647.4	88953.6	38196.5	75240.6	83561.6	74978.8	59476.7	88097.4	89343.5	77867.9	76007	82563.4	69478.4	75165.9	83322.1	43975.2	115667	112462	126820	95697.6	151138	152805	73689.9	74819.6	125351	102441	107414	106866	86262.8	100623	103712
	P23492	PNPH	Purine nucleoside phosphorylase	Mus musculus	656792	617784	526446	520178	568741	535090	485620	512424	498238	527838	187933	229003	361321	350051	476556	470729	450329	404940	637938	638161	577738	603561	536168	561805	625683	575773	479432	479701	469552	477046	371726	370462	412466	419098	449641	459352	563703	569715	378317	324069	400908	418893	354208	344986	323389
	P62889	RL30	60S ribosomal protein L30	Mus musculus	1.71251e+06	1.69366e+06	1.02315e+06	1.03989e+06	1.39814e+06	1.34413e+06	1.47347e+06	1.43765e+06	974598	969538	797908	720618	1.04021e+06	1.39856e+06	1.50153e+06	1.525e+06	1.28738e+06	1.09545e+06	1.56343e+06	1.74036e+06	1.14766e+06	1.19332e+06	1.38093e+06	1.44316e+06	1.25471e+06	1.28869e+06	672470	636018	1.11025e+06	1.06229e+06	148632	129473	217927	210202	116783	85678.9	233157	126674	132843	144705	122771	197425	196675	233189	123854
	P84099	RL19	60S ribosomal protein L19	Mus musculus	633880	683882	660641	646008	828067	870370	759421	807128	733892	817429	669610	616651	477974	426342	658394	571074	1.12706e+06	1.03884e+06	538680	566549	528340	548796	485533	498678	454963	447591	683571	808222	603319	669447	788082	812142	687366	683206	890126	932227	629642	628684	1.1162e+06	1.12233e+06	920787	915004	446851	432442	631660
	Q91WK2	EIF3H	Eukaryotic translation initiation factor 3 subunit H	Mus musculus	31635.1	29604.8	32783.9	30097.6	3617.15	3752.5	26258.8	19304.8	22261.3	23808.9	9865.86	17020.8	13950	16986.2	6936.61	17566.1	3764.28	4349.16	21519.5	23813.4	30140.4	31827.3	21579.7	22740.7	20658.7	26654.4	17390.5	9660.92	7332.78	18576.5	17160.3	16558.7	17432.5	15929.1	29640.3	34215.5	36592.3	37694.8	15347.7	12801	24450.4	23692.2	25314.3	24739.4	18027.6
	Q62376	RU17	U1 small nuclear ribonucleoprotein 70 kDa	Mus musculus	250785	237204	271604	226101	257855	264748	193567	197804	180344	182976	170656	155558	208642	182374	153701	139506	245325	222041	181555	212207	183817	191460	182919	176656	205781	208506	164358	211883	197820	192645	194153	195390	216317	232913	158301	153379	219849	206704	230679	216543	166187	200552	136269	152170	143578
	Q8BL97	SRSF7	Serine/arginine-rich splicing factor 7	Mus musculus	429519	429730	566706	532057	635630	806845	481532	629431	445576	430783	691247	660227	615070	489754	675516	539787	731679	585171	407197	484807	429693	424477	469956	392529	437907	454996	596613	647408	483024	534338	555385	490012	543617	649558	493798	503981	469086	453888	567777	590094	585042	614660	301873	289754	317171
	P70670	NACAM	Nascent polypeptide-associated complex subunit alpha, muscle-specific form	Mus musculus	962639	972820	902645	887698	900595	918057	797286	818157	919846	998655	763569	767254	811323	829337	844089	809530	939515	891132	953463	1.04174e+06	946035	1.01997e+06	834230	842003	962043	968745	1.08265e+06	950500	805284	780048	388900	500985	426284	383815	557605	672811	632709	633328	590866	354720	506885	405455	626614	517223	471280
	O35887	CALU	Calumenin	Mus musculus	161984	171184	143356	160979	149593	129378	159040	150865	170397	170201	102952	213925	321081	208520	96213.8	97103.4	130585	285627	253809	217126	178018	194794	186190	172712	214479	229947	177883	188600	248842	190896	134291	130900	107869	138177	121353	134913	157350	136981	163687	101847	100528	104065	210023	205305	146788
	O89023	TPP1	Tripeptidyl-peptidase 1	Mus musculus	346739	340862	392163	416688	577723	583558	509178	443736	381440	420522	590893	632748	688204	537224	481423	471581	579260	692300	466020	484881	386670	392478	280567	408849	423322	516709	432111	453294	514263	512632	1.02738e+06	1.00344e+06	916977	863423	937126	937674	881559	874496	1.11852e+06	1.14911e+06	1.02545e+06	1.00042e+06	946003	941680	976225
	Q8VHE0	SEC63	Translocation protein SEC63 homolog	Mus musculus	14845.1	14923.3	8420.45	6944.67	11190.5	6343.12	11686	9086.77	9952.5	5878.24	8136.86	20273.3	20469.7	9317.04	11329.7	8199.2	15196.4	17184	11349.6	13166.3	16747.6	11834.9	13149	12091.3	12629.8	11566.8	12308.7	17082.3	23159.1	21604.6	19927.7	9549.04	10683.6	12460	16223.5	20436.1	21756.5	23755.8	11017.3	22090.5	18833	20684.3	15756.4	18498.6	17659.2
	P16675	PPGB	Lysosomal protective protein	Mus musculus	207835	258083	281896	263383	321394	359017	267355	253471	255598	268220	275845	270725	316717	357733	309149	228976	226565	223510	227836	274803	244800	238369	207396	175814	270321	309638	216779	244276	251687	243762	345019	350734	209114	342237	515060	528282	585835	589077	334569	322554	347926	345879	363112	366381	356459
	Q9JIY5	HTRA2	Serine protease HTRA2, mitochondrial	Mus musculus	206682	195611	226750	221393	111045	116139	238109	245478	221291	202458	128782	125605	136237	139227	179393	179724	135599	125296	166230	172191	170014	157970	196873	211058	161649	196211	160404	139173	151903	141023	204415	211261	228833	245582	131820	133475	143971	135985	190092	176338	196773	195899	113952	121936	103126
	Q9Z1F9	SAE2	SUMO-activating enzyme subunit 2	Mus musculus	198030	208946	252763	262444	183521	222001	209266	202870	218815	224454	157798	94208.5	159980	168810	134380	186716	132581	178070	219139	214163	208121	198271	197097	196798	194272	220237	188237	165024	185196	184710	189725	173196	146846	205500	298674	248002	141298	215259	177902	133111	279765	163656	216030	172023	277368
	Q8R326	PSPC1	Paraspeckle component 1	Mus musculus	46816.1	43556	58066.6	52694.7	50618.1	59466	44179.9	40899.7	42979.2	38021.4	35394.5	37704.2	42724.1	44283.8	52455	50401.7	35498.1	31983.3	40249.4	46529.6	40456.7	37247.9	41934.2	42222.9	45589.9	48570.3	46302.4	46388.8	49535.3	55081.5	19876.8	19797.8	35088.1	40494.8	32017.8	33836.5	30996.5	23994.5	23732.3	28765.2	28477.9	31369.2	24303.6	26746.6	23164.2
	Q60605	MYL6	Myosin light polypeptide 6	Mus musculus	607127	742225	541293	627393	865059	861953	585764	629616	792995	807723	973659	835683	700951	657553	719000	740592	1.14148e+06	1.27507e+06	613870	598317	727942	725946	588840	535384	821741	823603	750900	850840	650044	638048	201268	371999	183446	311523	232377	158453	121661	145823	389934	291364	199406	160734	176423	185372	125617
	P32921	SYWC	Tryptophan--tRNA ligase, cytoplasmic	Mus musculus	264502	175022	285660	319676	151985	143315	318625	372067	313009	306943	229055	328896	201885	208122	145505	352850	83837.9	241722	265977	284018	253044	260389	225350	279394	274839	303110	164815	153812	154316	155250	323171	313372	253178	292587	261446	269189	330873	333130	250802	218433	271217	235049	253513	227385	232520
	Q9Z1T1	AP3B1	AP-3 complex subunit beta-1	Mus musculus	84322.6	57670.4	76159.5	76419.1	56892.7	54116.5	89715.2	90692.9	104087	75171.6	48465.6	45073.8	28584.2	91694.9	48105.3	74001.3	42505.8	39719.4	72466	75231.6	77404.5	74774.2	96305	94153.1	87427.2	84208.5	58958.5	45477.8	74179.8	60702.2	83722.1	86874.3	103136	98633.1	90600.1	94574.9	93407.2	86572.6	105953	107112	86996.6	98079.9	77608.8	76463.6	83915.1
	Q505F5	LRC47	Leucine-rich repeat-containing protein 47	Mus musculus	6080.69	11389.6	8877.55	8935.68	11762.8	12051	6017.04	5460.72	11046	11258.2	8399.95	12168.5	7441.09	15786.8	13871.4	11045.6	7947.23	8906.39	10305	14764.2	10648.3	13790.2	6919.14	11020.2	13554.4	12217.4	9242.01	11150.1	10441.3	12693.9	5448.52	9540.7	1394.35	5810.56	6303.25	3726.17	6175.42	7194.37	6588.56	5751.46	5366.21	7813.56	5134.7	6269.77	6503.79
	Q922D4	PP6R3	Serine/threonine-protein phosphatase 6 regulatory subunit 3	Mus musculus	158696	205203	160790	129738	156920	191838	129845	186155	169266	213095	189378	196183	237216	202441	88128.3	167758	177507	157160	134174	143101	155691	151656	151840	165204	112467	126357	161651	203561	179186	156428	268279	314516	357941	355798	252129	281235	295417	300522	371009	391969	363656	354882	230145	235054	263437
	Q923D2	BLVRB	Flavin reductase (NADPH)	Mus musculus	1.21548e+06	1.28145e+06	1.14351e+06	1.17539e+06	1.27919e+06	1.30178e+06	1.26119e+06	1.27782e+06	1.33551e+06	1.25853e+06	1.92881e+06	1.95822e+06	1.92278e+06	2.04101e+06	1.6979e+06	1.66814e+06	1.88583e+06	1.8888e+06	1.65183e+06	1.50643e+06	1.67374e+06	1.73062e+06	1.27824e+06	1.31458e+06	1.59037e+06	1.3865e+06	1.60207e+06	1.65912e+06	1.50343e+06	1.55204e+06	823179	782484	1.0117e+06	1.0102e+06	838027	801789	924947	865476	973499	948522	1.02869e+06	1.07624e+06	1.23211e+06	1.2197e+06	920248
	P19253	RL13A	60S ribosomal protein L13a	Mus musculus	1.98014e+06	2.05971e+06	2.41352e+06	2.17469e+06	1.93341e+06	1.87077e+06	2.36287e+06	2.40924e+06	2.33976e+06	2.53958e+06	1.53662e+06	1.5241e+06	2.19828e+06	2.24168e+06	1.69477e+06	1.5786e+06	1.86447e+06	1.56935e+06	1.51622e+06	1.63519e+06	1.61674e+06	1.72212e+06	1.98534e+06	2.14462e+06	1.47063e+06	1.46949e+06	2.05858e+06	1.89099e+06	1.98861e+06	1.88798e+06	1.49826e+06	1.39953e+06	1.39065e+06	1.41783e+06	1.21411e+06	1.23605e+06	1.22272e+06	1.20774e+06	1.50275e+06	1.57573e+06	1.48711e+06	1.47588e+06	1.20024e+06	1.13186e+06	1.04954e+06
	Q9CPX6	ATG3	Ubiquitin-like-conjugating enzyme ATG3	Mus musculus	193928	174905	160768	170572	119631	148548	190864	205315	191934	180846	113375	121203	145587	223069	163540	181322	139965	127396	174823	195069	185486	169991	153073	201939	214580	212479	174279	148795	173720	167024	175127	163229	156866	170409	168857	172393	183726	172710	180202	179177	170594	166960	193236	192794	199330
	Q9WTP6	KAD2	Adenylate kinase 2, mitochondrial	Mus musculus	506519	583546	490400	534298	661808	616097	433804	497931	576541	566380	818047	782494	614337	407833	754256	729036	855763	877930	540531	564504	516219	515455	338880	378858	494068	537299	725273	961778	562585	591489	238983	278101	322993	295388	209577	209360	315068	321076	278992	273544	261654	275920	485951	471329	313540
	Q9EP97	SENP3	Sentrin-specific protease 3	Mus musculus	26441.6	27073.2	32979.2	41490.8	17209.4	31204.4	21885.6	30979.9	27000.9	53842.7	36006.1	43948.4	15320	23322.5	30065.5	20952.2	33644	15215.9	25794.9	23489.7	27066.8	17146.2	21937.7	32691.9	21884.7	21547.6	23021.2	27687.9	33824.3	38864.4	26675.5	19956.1	25422.6	26462.5	29265.5	31781.4	26685.8	22118.8	8554.95	26072.9	11579.5	21877.2	17148	20238.9	15193
	Q62186	SSRD	Translocon-associated protein subunit delta	Mus musculus	467991	517911	541597	539833	461606	317681	614948	641501	741603	562999	446482	373997	538743	574637	479911	461913	356424	410859	608060	462686	453170	575980	706870	718965	625201	611082	542496	434697	372640	484574	593141	595919	817460	503570	825803	575195	583007	836546	791536	1.05547e+06	983751	689862	461511	422543	363392
	P62331	ARF6	ADP-ribosylation factor 6	Mus musculus	302993	285061	184142	181263	138459	127565	248673	252754	253097	341434	53578.2	44273.7	159307	239468	73264.6	118392	81930.4	149532	246275	226150	264726	252651	266706	259724	236018	256215	138657	81621.9	121842	117062	107680	97852.2	169926	165862	218048	230907	163453	185026	185696	194384	170285	246453	174604	145878	172725
	P57784	RU2A	U2 small nuclear ribonucleoprotein A'	Mus musculus	281079	283980	271344	266242	326702	312306	251445	254754	225653	256122	145682	162936	233075	241519	224630	201219	255160	269665	261857	251338	269553	252314	174773	199342	329873	331410	307972	270323	292707	237816	50900.1	52184.3	46623.3	65527.2	49128.3	61684.4	103990	83923.3	65360.4	99704.5	105522	99533	88396.5	84104.9	28016.4
	Q8K4X7	PLCD	1-acyl-sn-glycerol-3-phosphate acyltransferase delta	Mus musculus	293041	278963	104821	104109	155160	160100	251123	248989	113677	107879	178617	166197	193823	174776	205696	186234	177480	84040.1	122378	240572	184867	165336	230726	226800	119107	202714	51369.8	52407.9	122542	84426.6	208005	217779	206527	216140	121819	36129.3	139038	138257	213389	63831.6	228300	220957	196580	190272	222233
	P62830	RL23	60S ribosomal protein L23	Mus musculus	34290	34673.3	27476.9	30476.4	24370.9	31384.9	28530.6	28217.1	1596.76	43116.7	12773.7	10188.8	3993.53	10862.2	21072.7	19119.2	37229.7	36060.6	24324	22562.7	24672.4	24239.7	15732.8	21379.7	27100.1	32649	38287.5	53586.5	24396.2	28105.5	20334.5	22099.6	19886.6	17877.2	10179.9	10007.9	12541	12644.1	14775.4	18673.9	14483.5	18329.2	4239.75	13092.2	12721
	P61021	RAB5B	Ras-related protein Rab-5B	Mus musculus	188079	159548	184367	162518	162157	165965	240454	237900	209975	241867	120268	110581	137205	202008	226484	231360	176900	151259	196126	209575	185715	238824	235292	213705	206300	176073	203323	145432	204729	176487	149891	167190	184967	181802	158604	164674	172952	163770	236901	206830	212593	210322	166315	160004	155796
	P15532	NDKA	Nucleoside diphosphate kinase A	Mus musculus	387963	277032	292498	338735	509746	506605	363607	263840	434492	345605	278486	345214	305085	224885	247826	244773	549481	771428	340300	324214	690344	542684	311123	349167	496644	483577	624638	329920	266856	732209	358628	361364	325462	310581	318533	324606	344634	359761	255875	283344	290178	292614	489537	504954	266736
	P45952	ACADM	Medium-chain specific acyl-CoA dehydrogenase, mitochondrial	Mus musculus	216066	201012	204214	206127	238843	237162	180571	205731	218916	215925	147382	180824	171204	129944	236059	216426	229953	241589	186509	182409	197264	189796	202930	219800	208753	200232	161852	166294	167820	216039	363213	244793	452068	433306	348278	421220	409640	412165	458769	453838	380880	409490	204050	208650	223812
	P18242	CATD	Cathepsin D	Mus musculus	76757.5	103323	107071	97953.8	95796.1	97317.5	90667.1	112355	67609.9	62281.6	48693.8	44961.4	137465	163946	83847.4	90396	55946.9	92869.6	117366	100961	101663	100521	83907.3	82178.4	125263	159685	87078.7	89958	40754.1	114546	96480.7	89664.2	136517	136565	107979	129808	125142	117952	92667.9	50690.4	83234	102147	76327	73225.6	66860.3
	Q9CPU4	MGST3	Microsomal glutathione S-transferase 3	Mus musculus	49858.7	64032.9	53239.5	65734	126697	125242	51951.5	36545.9	93829.3	22843.9	62581	18233.8	95474.4	117127	91083.6	54324.4	69277.1	78616.9	71242.8	33710.7	24788.5	47719.7	63665	99918.4	74439.2	88975.8	41052.3	79122.1	134216	93419.8	91596.4	108536	140924	100115	264228	247402	142113	146040	222704	219303	210095	181732	117741	118732	122089
	Q99L47	F10A1	Hsc70-interacting protein	Mus musculus	114860	79666.5	89903.8	79950.6	111817	97887.3	78982.6	89343.7	85663.7	67427.7	151933	152697	122645	209591	149891	143534	139466	178144	112282	82236.7	78975.3	75296.1	62911.8	55548.1	86475.9	85507.4	71109.7	100205	114000	110757	149336	159012	167603	141150	92820.5	131272	103106	40437.5	184542	197866	174948	130864	105792	102449	94325.4
	Q8K157	GALM	Galactose mutarotase	Mus musculus	322288	337974	343756	337994	290858	300211	313460	393575	413557	336439	415176	416484	559464	371527	355129	386808	370663	400694	318025	360516	288586	330591	421318	444361	298984	328715	309483	318282	382085	380398	328539	321485	380734	402723	275794	300219	310191	297124	407784	362587	343307	320420	246260	269589	252240
	Q60692	PSB6	Proteasome subunit beta type-6	Mus musculus	179922	165614	173107	159091	218090	232335	217410	216147	199512	192263	288458	261668	463172	313078	300100	299399	367095	344380	202995	218539	205960	199726	234328	235306	195383	204009	142234	189362	256967	293464	406475	448015	439606	470846	370240	381644	291952	315622	648662	645099	478959	486966	258232	382289	280705
	Q9QXY6	EHD3	EH domain-containing protein 3	Mus musculus	74233.8	98347.8	59950.8	86466.2	66762.8	77387.6	87201	69397.8	107989	117205	42568.6	31201.5	64905.8	67224.6	68233.3	63747.6	66610.9	63955.8	62015.6	80429.2	68478.7	79822.1	60875.9	59234.1	64000.3	86170.7	64100.4	71930.6	69020.7	72455.6	183828	134528	117222	94892.3	143165	129226	139990	130551	149296	166313	126161	188607	128102	178993	147582
	Q9CQF3	CPSF5	Cleavage and polyadenylation specificity factor subunit 5	Mus musculus	54987.6	46894.1	57988.9	59819.8	49335.1	55264.8	55325.9	49301.9	38880.1	42450.3	49739.5	36916.5	63552.8	53612.6	36825.7	44568.6	60668.3	70057.3	31273.7	39007.7	52433.9	41713.7	34070.4	43618.2	45889.6	61198.4	41466.7	46265.9	41790.6	43239.1	28970.4	33003.3	33255.2	44321.4	54035.1	31094.4	37434.9	49433.8	45239.9	37023.3	40145	33924.4	33847.4	32587.4	34039.2
	Q9JLM8	DCLK1	Serine/threonine-protein kinase DCLK1	Mus musculus	44947.6	51252.4	59551.5	51239.4	63538.1	42501.4	38614.8	54930	41287.6	38346.3	79186.1	112240	83384.3	84293.2	75776.1	64016.2	72371.5	88005.5	44857.6	48045.4	42186.3	39871.5	37993.5	45117.3	37226.6	43622.4	67221.1	62856.2	56576.8	68137.3	46559.8	48912.3	41803	52762.4	31822.2	25827.7	25079.9	27632.1	37964.7	33321.7	31291.6	45856.3	60870.5	43142.1	39251.9
	Q9CXT8	MPPB	Mitochondrial-processing peptidase subunit beta	Mus musculus	103199	95853.9	124195	102522	101857	150695	93935.7	110303	128843	113263	103785	139719	161823	163581	125825	91485.6	104853	118039	79720.4	122527	113271	144865	73674.2	107353	135144	122521	91662	93894.2	83497.7	121210	153806	132350	117200	142071	196020	183036	159675	165260	101362	81246.7	108553	114088	117787	113527	129878
	Q9DCD2	SYF1	Pre-mRNA-splicing factor SYF1	Mus musculus	37844.3	47646.2	29022.3	44036.1	52714.9	68988	38798.2	34773.3	45960.6	46184.8	59853.6	46765.6	50781.9	41847.2	19218.3	67266.2	66324.2	41633.5	41999	36524.7	34807.5	36930.4	51250.5	38463	35252.3	38834.3	32927.3	46250.6	36673.9	70680.1	45081.7	47753.9	74151.6	93495.4	69031.7	66148.8	65270	65122.2	105759	103900	66838.5	64221.9	29324.8	33063.3	39414.7
	Q61024	ASNS	Asparagine synthetase [glutamine-hydrolyzing]	Mus musculus	35086.3	46338.3	34946.7	44508.2	111210	127453	30285.7	42129.3	47563.3	47609.1	51047.8	25611.6	35930.8	38108.9	80945	90519.3	30033.1	26781.7	107975	57952.5	113473	102574	34072.9	87500	56390	45434.3	82496.9	124748	115671	137325	157529	138110	182207	164541	142481	164367	141214	155385	189799	172785	177816	224198	143741	144117	137263
[truncated: 1,014 more rows]
[truncated: 17 more columns]
