# Supplementary material for: Identification of Mispairing Omic Signatures in Chinese Hamster Ovary (CHO) Cells Producing a Tri-Specific Antibody
Source: Biomedicines. 2023 Oct 25;11(11):2890. doi: 10.3390/biomedicines11112890 (PMC10669571; doi:10.3390/biomedicines11112890)
Supplement: Supplementary file 1 [file biomedicines-11-02890-s001.zip › 20220801_Supplementary File S7_FunctionalAnalysis_TransD5.xlsx]

## Sheet: Transcriptomics D5
Supplementary Information File 7. Full list of Canonical Pathways, Functions and Diseases from IPA functional analysis of transcriptomics data D5 Low vs High misparing clones
Only pathways/functions with -log (p-value) ≥1.3 are included
z score represents the match between expected relationship direction and observed molecule expression resulting in activation (z-score ≥ 2) or inhibition (z-score ≤ −2) of the respective pathway.
Canonical Pathways/ Diseases/ Functions	- log p value	z score	Predicted Activation State	Molecules
Cell death of tumor cell lines	38.3747	-4.276	Decreased	AATF,ABCA1,ACER3,ACKR3,ACSL4,ADAM10,ADGRL2,AFAP1,AHNAK,AIP,AKAP1,AKR1B10,AKT1,ANKRD1,ANXA2,ANXA5,APEX1,APPL1,AREG,ARL4C,ATAD2,ATF5,ATP1A1,ATP2B1,ATP5F1A,ATR,BAD,BAG6,BBS4,BCAP31,BCAR1,BCL3,BCL6,BCLAF1,BECN1,BLM,BLNK,BNIP2,BRCA1,BRCA2,BRF1,BTG1,BUB1,BUB1B,BUD23,C3,C8orf44-SGK3/SGK3,CADPS,CAMK4,CAPNS1,CASP2,CAV1,CBX5,CCAR1,CCDC6,CCDC80,CCDC88A,CCN1,CCN2,CCNB1,CCND2,CCNE1,CCNL2,CCP110,CCT2,CCT4,CCT5…
Apoptosis of tumor cell lines	31.1739	-3.619	Decreased	AATF,ABCA1,ACER3,ACKR3,ACSL4,ADGRL2,AHNAK,AIP,AKAP1,AKR1B10,AKT1,ANKRD1,ANXA2,ANXA5,AREG,ATAD2,ATF5,ATP1A1,ATR,BAD,BAG6,BBS4,BCAP31,BCAR1,BCL3,BCL6,BCLAF1,BECN1,BLM,BLNK,BNIP2,BRCA1,BRCA2,BRF1,BUB1,BUD23,C3,C8orf44-SGK3/SGK3,CAPNS1,CASP2,CAV1,CBX5,CCAR1,CCDC6,CCDC80,CCN1,CCN2,CCNB1,CCNE1,CCNL2,CCT2,CCT4,CD44,CD47,CDC20,CDC6,CDK1,CDK6,CEBPA,CEBPB,CEBPD,CENPE,CENPF,CHEK1,CKAP2,CKAP5,CLTC,CNN2,COPS5…
Role of NFAT in Cardiac Hypertrophy	4.03	-3.452	Decreased	AKT1,CACNA1I,CACNB3,CACNB4,CACNG6,Calm1 (includes others),CAMK2D,CAMK4,CSNK1A1,EP300,GATA4,GNAI1,GNAI2,GNAQ,GNB1,GNG12,GRB2,HDAC4,HDAC9,IGF1R,IL11,IL6,IL6ST,ITPR3,LIF,MAP2K3,MAP2K7,MAPK8,MEF2C,PIK3CA,PLCB1,PPP3R1,PRKACA,PRKAR1A,PRKAR2A,PRKCE,RALA,RAP2A,RRAS,SOS2,SRC,TGFBR2
Glioblastoma Multiforme Signaling	2.25	-3.411	Decreased	AKT1,CCND2,CCNE1,CCNE2,CDK6,E2F7,E2F8,FOXO1,GRB2,IGF1R,ITPR3,MYC,NF1,PDGFRA,PIK3CA,PLCB1,RALA,RAP2A,RHOA,RHOC,RHOQ,RHOU,RRAS,SMO,SOS2,SRC,WNT4,WNT7B,WNT9A
Formation of filopodia	13.8447	-3.142	Decreased	ACTR3,AGRN,ARAP1,ARHGAP1,ARHGAP24,ARHGEF4,ARPC2,ARPC3,CALU,CAPNS1,CCN1,CCN2,CD47,CSF1,DAG1,DIAPH1,DIAPH3,DNM1,EPS15,EPS8,FGD3,HGF,ICAM5,IQGAP1,ITGB1,ITGB4,MAPKAPK2,MRTFA,MTMR12,MYC,NECTIN3,NEO1,NEURL1,NF1,NFAT5,PACSIN1,PAK1,PALM,PI4KB,PPP1R9B,PRKACA,PRNP,RALA,RHOA,RHOQ,RHOU,RPS6KA3,S1PR2,SDC4,SEMA3E,SPARC,SRC,SRGAP1,SRGAP3,THSD7A,TNFRSF1A,TXNRD1,VASP,VEGFD,VWF,Wasl,WIPF1,ZMYND8
Cell death of cervical cancer cell lines	19.4449	-3.125	Decreased	ACER3,ADGRL2,AKT1,ANXA2,ANXA5,ATP1A1,ATP2B1,BAD,BAG6,BBS4,BCAP31,BECN1,BNIP2,BRCA1,BRCA2,BUB1,BUB1B,CASP2,CCNB1,CCND2,CCT4,CDC20,CDC6,CDK1,CEBPA,CEBPD,CENPE,CENPF,CHEK1,CKAP5,CLTC,CSNK2A2,CTSB,DNAJA3,EIF4G2,ELAVL1,ELOC,ELOVL1,ERN1,ESR1,FAS,FST,GLI3,GTSE1,HAUS8,HDAC4,HIF1A,HOXB7,HYPK,IER3,IL6,IPO4,JUN,JUNB,KDELR1,KHDRBS1,KIF11,KIF14,KIF15,KNL1,KPNB1,LYPLA1,LYPLA2,MAP3K11,MAPK8,MFN2,MMS22L,MTMR6,MY…
Wound Healing Signaling Pathway	2.12	-3.042	Decreased	ACVR1,ACVR2A,CEBPB,CLCF1,COL5A1,COL5A2,COL7A1,COL8A1,GRB2,HBEGF,IFNGR1,IL11,IL33,IL6,ITGB1,ITGB4,JAK2,JUN,LAMB1,LIF,MAP2K3,MAP2K7,MAPK8,MMP10,MST1,NFKBIA,NFKBIB,NFKBIE,OSM,RALA,RAP2A,RRAS,SNAI2,SOS2,TGFBR2,TGFBR3,TNFRSF1A,VEGFC,VEGFD
GNRH Signaling	3.79	-3.024	Decreased	CACNA1I,CACNB3,CACNB4,CACNG6,Calm1 (includes others),CAMK2D,CAMK4,CREB3L1,CREBBP,GNAI1,GNAI2,GNAQ,GNB1,GNG12,GRB2,HBEGF,ITPR3,JUN,MAP2K3,MAP2K7,MAP3K11,MAPK8,PAK1,PLCB1,PRKACA,PRKAR1A,PRKAR2A,PRKCE,PTK2,PXN,RALA,RAP2A,RELA,RELB,RRAS,SOS2,SRC
Cardiac Hypertrophy Signaling	2.31	-3	Decreased	AKT1,CACNB3,CACNB4,CACNG6,Calm1 (includes others),CAMK4,CREBBP,EIF2B3,EIF2B4,EP300,GATA4,GNAI1,GNAI2,GNAQ,GNB1,GNG12,GRB2,IGF1R,IL6,JUN,MAP2K3,MAP2K7,MAP3K11,MAPK8,MAPKAPK2,MEF2C,PIK3CA,PLCB1,PPP3R1,PRKACA,PRKAR1A,PRKAR2A,RALA,RAP2A,RHOA,RHOC,RHOQ,RHOU,RPS6KA1,RRAS,TGFBR2
Thrombin Signaling	2	-3	Decreased	AKT1,ARHGEF10L,ARHGEF12,ARHGEF17,ARHGEF28,ARHGEF4,CAMK2D,CAMK4,GATA2,GATA3,GATA4,GNAI1,GNAI2,GNAQ,GNB1,GNG12,GRB2,ITPR3,MYLK,PIK3CA,PLCB1,PPP1CB,Ppp1r12b,PRKCE,PTK2,RALA,RAP2A,RELA,RELB,RHOA,RHOC,RHOQ,RHOU,RRAS,SRC
Reelin Signaling in Neurons	2.66	-2.985	Decreased	ACTR3,AKT1,ARHGEF10L,ARHGEF12,ARHGEF17,ARHGEF28,ARHGEF4,ARPC1A,ARPC2,ARPC3,ARPC5L,CAMK2D,ITGB1,LRP8,MAP2K3,MAP2K7,MAP3K11,MAPK8,MAPT,NDEL1,NECTIN3,PAFAH1B3,PDK2,PIK3CA,RHOA,SRC
Cardiac Hypertrophy Signaling (Enhanced)	3.65	-2.967	Decreased	ACVR1,ACVR2A,AKAP13,AKT1,APEX1,CACNB3,CACNB4,CACNG6,Calm1 (includes others),CAMK2D,CAMK4,CLCF1,DIAPH1,Diaph2,DIAPH3,DLG1,DVL1,EIF2B3,EIF2B4,EP300,FGF13,FGFR1,GATA4,GNAI1,GNAI2,GNAQ,GNB1,GNG12,HDAC4,HDAC9,IGF1R,IL11,IL33,IL6,IL6ST,ITGA9,ITGB1,ITGB4,ITGB5,ITGB6,ITPR3,JAK2,JUN,LIF,MAP2K3,MAP2K7,MAP3K11,MAP3K20,MAPK8,MAPKAPK2,MEF2C,MYC,NFAT5,NPR1,OSM,PDE2A,PDE4A,PDE4B,PDE6H,PIK3CA,PKN1,PLCB1,PPP3R1,P…
Apoptosis of cervical cancer cell lines	15.4353	-2.938	Decreased	ACER3,ADGRL2,AKT1,ANXA5,BAD,BAG6,BBS4,BCAP31,BECN1,BNIP2,BRCA1,BRCA2,BUB1,CASP2,CCNB1,CCT4,CDC20,CDC6,CDK1,CEBPA,CEBPD,CENPE,CENPF,CHEK1,CKAP5,CLTC,CSNK2A2,CTSB,DNAJA3,EIF4G2,ELAVL1,ELOC,ELOVL1,ESR1,FAS,FST,GLI3,GTSE1,HDAC4,HIF1A,HOXB7,HYPK,IER3,IL6,IPO4,JUN,KHDRBS1,KIF11,KIF14,KNL1,LYPLA1,LYPLA2,MAPK8,MFN2,MTMR6,MYC,NASP,NDC80,NEK6,NFKBIA,NFKBIZ,OMA1,PAK1,PARP1,PARVA,PAWR,PBK,PCBP2,PDLIM7,PIK3CA…
Adrenomedullin signaling pathway	2.07	-2.921	Decreased	AKT1,BAD,C3,Calm1 (includes others),CAMK4,CEBPB,CSK,GNAQ,GRB2,HIF1A,IL33,ITPR3,KCNN4,MAP2K3,MAP2K7,MAPK8,MYLK,NPR1,PIK3CA,PLCB1,PRKACA,PRKAR1A,PRKAR2A,PTK2,RALA,RAP2A,RELA,RELB,RRAS,RXRA,SOS2,TFAP2A
Necrosis	59.8697	-2.873	Decreased	AAK1,AATF,ABCA1,ACER3,ACKR3,ACLY,ACSL4,ACTB,ADA,ADAM10,ADAMTS1,ADARB1,ADGRL2,AFAP1,AGAP3,AGRN,AGTPBP1,AHNAK,AIP,AKAP1,AKR1B10,AKT1,ANKRD1,ANKZF1,ANXA2,ANXA5,APEX1,APOA1,APPL1,ARCN1,AREG,ARHGAP1,ARHGAP18,ARL4C,ARPC2,ARPC3,ATAD2,ATF5,ATF7,ATIC,ATP1A1,ATP2B1,ATP2C1,ATP5F1A,ATP5MC1,ATP6AP2,ATP6V1C1,ATR,ATRX,ATXN2,B4GALT5,BABAM2,BAD,BAG6,BBS4,BCAP31,BCAR1,BCL3,BCL6,BCLAF1,BECN1,BLM,BLNK,BNIP2,BRCA1,BR…
Cholecystokinin/Gastrin-mediated Signaling	2.95	-2.858	Decreased	BCAR1,CREM,GNAQ,GRB2,IL33,ITPR3,JUN,MAP2K3,MAPK8,MEF2C,PLCB1,PRKCE,PTGS2,PTK2,PXN,RALA,RAP2A,RHOA,RHOC,RHOQ,RHOU,RRAS,SOS2,SRC
Regulation of Cellular Mechanics by Calpain Protease	3.6	-2.714	Decreased	Actn3,CAPN5,CAPNS1,CCNA2,CCND2,CCNE1,CCNE2,CDK1,CDK6,GRB2,ITGA9,ITGB1,ITGB4,ITGB5,ITGB6,PTK2,PXN,RALA,RAP2A,RRAS,SRC
Ephrin Receptor Signaling	4.62	-2.694	Decreased	ABI1,ACTR3,ADAM10,AKT1,ARPC1A,ARPC2,ARPC3,ARPC5L,BCAR1,CREB3L1,CREBBP,EPHA2,EPHB4,GNAI1,GNAI2,GNAQ,GNB1,GNG12,GRB2,ITGA9,ITGB1,ITGB4,ITGB5,ITGB6,JAK2,NCK2,PAK1,PTK2,PXN,RALA,RAP2A,RHOA,RRAS,SDCBP,SOS2,SRC,STAT3,VEGFC,VEGFD,Wasl,WIPF1
Formation of brain	14.6946	-2.591	Decreased	ABR,ACVR1,ADAM10,ADAM19,AGO2,AGTPBP1,ANK3,APBB2,APLP2,ARNT2,ASPM,ATRX,BAG6,BBS4,BPTF,BRCA2,CAMSAP1,CASP2,CCND2,CDK5RAP2,CDK6,CEP120,CEP290,CHD7,CHL1,CNBP,CNTNAP2,CREM,CTNNA2,DBI,DCLK2,DDIT4,DIAPH1,DICER1,DIXDC1,DLC1,DLG4,DLG5,DLX1,DLX2,EBF2,EBF3,EGR2,EPHA2,EZH2,FGF13,FGFR1,Foxp2,GAS1,GBA,GLI3,GRHL2,HGF,HIF1A,HSPB8,HSPG2,ID2,IER3IP1,IGF1R,IL6,IRX3,IRX6,KAT2A,KHDRBS1,KIF14,KIF3A,LRP8,MAPK8,MAPT,Mar…
Breast carcinoma	39.1824	-2.585	Decreased	AAK1,ABCA1,ABCC5,ABHD18,ABR,ACAP3,ACSS2,ACVR1,ACVR2A,ADAM23,ADAMTS1,ADAMTS4,ADGRL2,AGAP3,AGRN,AGTPBP1,AHDC1,AHNAK,AIG1,AKAP1,AKAP13,AKT1,ANKRD12,ANKRD44,ANLN,AP1G2,AREG,ARF3,ARF4,ARFGEF1,ARL13B,ARL4C,ARPC5L,ASH2L,ASL,ATAD2,ATAD2B,ATF5,ATF6B,ATP10A,ATP1A1,ATR,ATRX,ATXN2,AUTS2,BABAM2,BAHD1,BCAR1,BCAR3,BCL6,BCL9L,BLM,BPTF,BRCA1,BRCA2,BRIP1,BTAF1,BUB1,BUB1B,C11orf68,C18orf25,C3,CACNA1I,CAD,CADPS,CAMK…
Senescence Pathway	6.75	-2.562	Decreased	ACVR1,ACVR2A,AKT1,ATR,CACNB3,CACNB4,CACNG6,Calm1 (includes others),CAMK4,CAPN5,CAPNS1,CCNB1,CCNB2,CCND2,CCNE1,CCNE2,CDK1,CDK6,CEBPB,CHEK1,CREBBP,E2F7,E2F8,ELK3,EP300,ETS1,EZH2,GATA4,IL6,IRF3,ITPR3,ITSN2,JUN,MAP2K3,MAP2K7,MAPKAPK2,NF1,NFAT5,PARP1,PCGF2,PDK2,PHF1,PIK3CA,PPP2R1A,PPP2R5B,PPP3R1,PTPA,RAD50,RALA,RAP2A,RPS6KA4,RRAS,SMAD2,SMAD3,SMAD4,SOD2,TBK1,TGFBR2,TGFBR3,YPEL3,ZFP36L1
Factors Promoting Cardiogenesis in Vertebrates	1.57	-2.558	Decreased	ACVR1,ACVR2A,BMP1,CAMK2D,CREB3L1,CREBBP,DVL1,GATA4,LRP1,MAPK8,MEF2C,MYC,PLCB1,PRKCE,RHOA,SMAD2,SMAD4,SMO,TCF4,TGFBR2,TGFBR3,WNT4,WNT7B,WNT9A
Development of central nervous system	21.0177	-2.558	Decreased	ABR,ACVR1,ADAM10,ADAM19,ADAM22,ADAM23,AGO2,AGTPBP1,AKT1,ALDH3A2,ALDH5A1,ANK3,APBB2,APLP2,ARNT2,ASPM,ATRX,BAG6,BBS4,BPTF,BRCA2,BTD,CAMSAP1,CASP2,CCND2,CDK5RAP2,CDK6,CEP120,CEP290,CHD7,CHL1,CIT,CITED2,CNBP,CNTNAP2,CREM,CTNNA2,DAG1,DBI,DCLK2,DDIT4,DHX30,DIAPH1,DICER1,DIXDC1,DLC1,DLG4,DLG5,DLX1,DLX2,DUSP10,EBF2,EBF3,EGR2,EIF2B3,EIF2B4,ENG,EPHA2,EZH2,FGF13,FGFR1,FOXJ3,FOXO1,Foxp2,FUBP1,GAS1,GBA,GLI3,G…
Actin Nucleation by ARP-WASP Complex	4.22	-2.5	Decreased	ACTR3,ARPC1A,ARPC2,ARPC3,ARPC5L,GRB2,ITGA9,ITGB1,ITGB4,ITGB5,ITGB6,NCK2,PPP1R12C,RALA,RAP2A,RHOA,RHOC,RHOQ,RHOU,RRAS,SOS2,VASP,WIPF1
Unfolded protein response	2.69	-2.496	Decreased	CEBPA,CEBPB,CEBPD,CEBPG,CEBPZ,DNAJA3,DNAJC1,DNAJC21,DNAJC7,ERN1,HSPA9,HSPH1,INSIG1,MAP2K7,MAPK8,NFE2L2,P4HB,UBXN4,XBP1
Breast or pancreatic cancer	58.4597	-2.461	Decreased	AAK1,ABCA1,ABCC5,ABCD1,ABCG4,ABHD18,ABR,ACAP1,ACAP3,ACAT2,ACKR3,ACLY,ACOT8,ACSS2,ACTR3,ACVR1,ACVR2A,ADAM10,ADAM19,ADAM22,ADAM23,ADAMTS1,ADAMTS4,ADARB1,ADGRB2,ADGRL2,AGAP3,AGBL2,AGO2,AGO4,AGRN,AGTPBP1,AHDC1,AHNAK,AHRR,AIG1,AKAP1,AKAP13,AKT1,ALAD,ALDH5A1,ALKBH7,ANKRD12,ANKRD44,ANKZF1,ANLN,ANO8,ANTKMT,ANXA8/ANXA8L1,AP1G2,APBA1,APEH,APOA1,APPL1,APTX,AREG,ARF3,ARF4,ARFGEF1,ARHGAP6,ARHGEF10L,ARHGEF12,A…
Apoptosis	55.6108	-2.387	Decreased	AATF,ABCA1,ACER3,ACKR3,ACLY,ACSL4,ADA,ADAM10,ADAMTS1,ADARB1,ADGRL2,AGO2,AGO4,AGRN,AHCYL1,AHNAK,AIP,AKAP1,AKR1B10,AKT1,ANKRD1,ANKZF1,ANO6,ANXA2,ANXA5,ANXA6,APBB2,APEX1,APOA1,APPL1,AREG,ARF4,ARHGAP1,ARHGAP18,ARNT2,ATAD2,ATF5,ATF7,ATP11C,ATP1A1,ATP2C1,ATP6AP2,ATR,ATRX,ATXN2,B4GALT1,B4GALT5,BABAM2,BAD,BAG6,BASP1,BBS4,BCAP31,BCAR1,BCL3,BCL6,BCLAF1,BECN1,BLM,BLNK,BMP1,BNIP2,BRCA1,BRCA2,BRF1,BTG1,BUB1,B…
Colorectal Cancer Metastasis Signaling	6.03	-2.343	Decreased	AKT1,APPL1,BAD,DVL1,GNAI1,GNAI2,GNAQ,GNB1,GNG12,GRB2,GRK2,IFNGR1,IL6,IL6ST,JAK2,JUN,LRP1,MAPK8,MLH1,MMP10,MMP23B,MSH2,MSH6,MYC,PIK3CA,PRKACA,PRKAR1A,PRKAR2A,PTGER4,PTGS2,RALA,RALGDS,RAP2A,RELA,RELB,RHOA,RHOC,RHOQ,RHOU,RRAS,SMAD2,SMAD3,SMAD4,SMO,SOS2,SRC,STAT3,TCF4,TGFBR2,TNFRSF1A,VEGFC,VEGFD,WNT4,WNT7B,WNT9A
Opioid Signaling Pathway	3.17	-2.343	Decreased	AKT1,AP1G2,BAD,CACNA1I,CACNB3,CACNB4,CACNG6,Calm1 (includes others),CAMK2D,CAMK4,CLTB,CLTC,CREB3L1,CREBBP,EP300,FOSB,GNAI1,GNAI2,GNAQ,GNB1,GNG12,GRK2,GRK4,ITPR3,MAP2K3,MAP2K7,MYC,NFKBIA,PLCB1,PPP3R1,PRKACA,PRKAR1A,PRKAR2A,PRKCE,RALA,RAP2A,RGS10,RGS12,RGS17,RPS6KA1,RPS6KA3,RPS6KA4,RRAS,SLC12A5,SOS2,SRC,TCF4
Size of body	23.2487	-2.271	Decreased	ABCA1,ADA,ADAM22,ADAMTS1,ADH7,AFG3L2,AGAP3,AHNAK,AKT1,ALDH5A1,ANXA2,APBA1,APBB2,APLP2,AREG,ARHGAP1,ARHGAP5,ARHGEF28,ATXN2,B4GALT1,BBS4,BCAT2,BCL6,BCLAF1,BPNT2,BRCA1,BRCA2,C3,CAMK4,CAMSAP2,CAMTA1,CAV1,Ccl2,CCNB2,CCNY,CCP110,CCR10,CD36,CDK6,CEBPA,CEBPB,CEP290,CETN2,CHD7,CHTF18,CLCF1,CLCN3,CLUH,CNOT3,CNTNAP2,COL5A2,COPS5,CREBBP,CSF1,CSGALNACT2,CTBP1,CTSD,CYLD,DBI,DDR2,DERL2,DGAT2,DKC1,DLG1,DLX1,DMRT…
Development of head	24.1811	-2.265	Decreased	ABR,ACVR1,ACVR2A,ADAM10,ADAM19,AGO2,AGTPBP1,AKT1,ANK3,APBB2,APLP2,AREG,ARHGEF12,ARL13B,ARNT2,ARSG,ASPM,ATP6AP2,ATRX,BAG6,BBS4,BCAR3,BCL9L,BNC2,BPTF,BRCA2,C3,CAMSAP1,CASP2,Ccl2,CCND2,CD36,CDC14B,CDK2AP1,CDK5RAP2,CDK6,CEBPA,CEBPD,CEP120,CEP290,CHD7,CHL1,CHSY1,CLCN3,CNBP,CNNM4,CNTNAP2,COL5A1,COL5A2,COL8A1,CREBBP,CREM,CSF1,CTNNA2,CTSD,CYP26B1,DBI,DCLK2,DDIT4,DIAPH1,DICER1,DIXDC1,DLC1,DLG1,DLG4,DLG5,D…
Pulmonary Fibrosis Idiopathic Signaling Pathway	7.42	-2.216	Decreased	ACTB,ACVR1,ACVR2A,ADAM10,ADAMTS1,AKT1,AREG,CAV1,CCN2,CCN4,COL5A1,COL5A2,COL7A1,COL8A1,CREBBP,EP300,EPHB4,EZH2,FGFR1,FOXO1,GRB2,IL11,IL6,IL6ST,ITGB1,ITGB6,JAG1,JAK2,JARID2,JUN,MAP2K3,MAPK8,MMP10,MMP23B,MRTFA,NOTCH1,PDGFRA,PIK3CA,PLAU,PTK2,RALA,RAP2A,RBBP4,RBBP7,RBPJ,RELA,RELB,RHOA,RPS6KA1,RPS6KA3,RPS6KA4,RPS6KC1,RRAS,SMAD2,SMAD3,SMAD4,SMO,SNAI1,SOS2,STAT3,STK38,TCF4,TGFBR2,TGFBR3,WNT4,WNT7B,WNT9A
Coronavirus Pathogenesis Pathway	4.62	-2.214	Decreased	ATP6V1A,CCNE1,CCNE2,E2F7,E2F8,EP300,FURIN,HDAC4,HDAC9,HIF1A,IL6,IRF3,JUN,KPNB1,MAPK8,MT-RNR2,NFKBIA,NFKBIB,NFKBIE,NPM1,PA2G4,PTGS2,RELA,RELB,RPS10,RPS14,RPS15,RPS20,RPS27A,RPS3,RPS4Y1,RPS5,RPS8,RPS9,RPSA,SMAD3,SMAD4,STAT3,SUV39H1,TBK1,TGFBR2
Breast cancer	44.0237	-2.211	Decreased	AAK1,ABCA1,ABCC5,ABHD18,ABR,ACAP3,ACSS2,ACVR1,ACVR2A,ADAM23,ADAMTS1,ADAMTS4,ADGRL2,AGAP3,AGO2,AGRN,AGTPBP1,AHDC1,AHNAK,AIG1,AKAP1,AKAP13,AKT1,ALAD,ANKRD12,ANKRD44,ANLN,AP1G2,APOA1,AREG,ARF3,ARF4,ARFGEF1,ARL13B,ARL4C,ARPC5L,ASF1B,ASH2L,ASL,ATAD2,ATAD2B,ATF5,ATF6B,ATP10A,ATP1A1,ATP2C1,ATP5F1A,ATR,ATRAID,ATRX,ATXN2,AUTS2,BABAM2,BAD,BAHD1,BCAR1,BCAR3,BCL6,BCL9L,BECN1,BLM,BMP1,BPTF,BRCA1,BRCA2,BRIP1,B…
Integrin Signaling	7.58	-2.188	Decreased	ACTB,Actn3,ACTR3,AKT1,Arf2,ARF3,ARF4,ARF5,ARHGAP5,ARPC1A,ARPC2,ARPC3,ARPC5L,ASAP1,BCAR1,BCAR3,CAPN5,CAPNS1,CAV1,GRB2,ITGA9,ITGB1,ITGB4,ITGB5,ITGB6,MAP3K11,MAPK8,MYLK,NCK2,PAK1,PARVA,PIK3CA,PPP1CB,Ppp1r12b,PTK2,PXN,RALA,RAP2A,RHOA,RHOC,RHOQ,RHOU,RRAS,SOS2,SRC,TNK2,TSPAN6,VASP,Wasl,WIPF1
Regulation of Actin-based Motility by Rho	2.09	-2.183	Decreased	ACTB,ACTR3,ARPC1A,ARPC2,ARPC3,ARPC5L,ITGA9,ITGB1,ITGB4,ITGB5,ITGB6,MYLK,PAK1,PPP1CB,Ppp1r12b,RHOA,RHOC,RHOQ,RHOU,Wasl,WIPF1
Sperm Motility	2.04	-2.138	Decreased	CACNA1I,Calm1 (includes others),CAMK4,CLK4,CSK,DDR2,EPHA2,EPHB4,FGFR1,FLT1,GNAI1,GNAI2,GNAQ,GNB1,GNG12,IGF1R,INSR,ITPR3,JAK2,MAP2K3,MAP2K7,MAP3K11,MET,NPR1,PDE2A,PDE4A,PDE4B,PDGFRA,PEAK1,PLCB1,PRKACA,PRKAR1A,PRKAR2A,PRKCE,PTK2,SLC12A2,SLC9A5,SRC,TNK2
CXCR4 Signaling	1.35	-2.132	Decreased	AKT1,BCAR1,ELMO1,GNAI1,GNAI2,GNAQ,GNB1,GNG12,ITPR3,JUN,MAPK8,PAK1,PIK3CA,PLCB1,PRKCE,PTK2,PXN,RALA,RAP2A,RHOA,RHOC,RHOQ,RHOU,RRAS,SRC
Development of body axis	26.9706	-2.124	Decreased	ABR,ACVR1,ACVR2A,ADAM10,ADAM19,AGO2,AGTPBP1,AKT1,ANK3,APBB2,APLP2,AREG,ARHGEF12,ARL13B,ARNT2,ARSG,ASPM,ATP6AP2,ATRX,BAG6,BBS4,BCAR3,BCL9L,BNC2,BPTF,BRCA2,C3,CAMSAP1,CASP2,Ccl2,CCND2,CCP110,CD36,CDC14B,CDK2AP1,CDK5RAP2,CDK6,CEBPA,CEBPD,CEP120,CEP290,CHD7,CHL1,CHSY1,CLCN3,CNBP,CNNM4,CNTNAP2,COL5A1,COL5A2,COL8A1,CREBBP,CREM,CSF1,CSNK1D,CTNNA2,CTSD,CYP26B1,DBI,DCLK2,DDIT4,DIAPH1,DICER1,DIXDC1,DLC1,DL…
Breast or ovarian carcinoma	44.3605	-2.062	Decreased	AAK1,ABCA1,ABCC5,ABCD1,ABCG4,ABHD18,ABR,ACAP3,ACSS2,ACVR1,ACVR2A,ADAM19,ADAM23,ADAMTS1,ADAMTS4,ADGRB2,ADGRL2,AGAP3,AGO4,AGRN,AGTPBP1,AHDC1,AHNAK,AHRR,AIG1,AKAP1,AKAP13,AKT1,ALKBH7,ANKRD12,ANKRD44,ANLN,ANTKMT,ANXA8/ANXA8L1,AP1G2,APBA1,APEH,APTX,AREG,ARF3,ARF4,ARFGEF1,ARHGEF12,ARHGEF17,ARHGEF28,ARL13B,ARL4C,ARPC5L,ASAP1,ASH2L,ASL,ASPM,ASPSCR1,ATAD2,ATAD2B,ATF5,ATF6B,ATP10A,ATP1A1,ATP8A1,ATR,ATRX,AT…
Hepatic Fibrosis Signaling Pathway	7.75	-2.047	Decreased	ACVR1,ACVR2A,AKT1,CACNB3,CACNB4,CACNG6,Calm1 (includes others),CAMK4,CCDC88A,CCN2,CEBPB,CREB3L1,CREBBP,CSNK1A1,CSNK1D,DVL1,EZH2,FGFR1,FLT1,FOXO1,GLI3,GLIS2,GNAI1,GNAI2,HIF1A,IL33,ITGA9,ITGB1,ITGB4,ITGB5,ITGB6,JAK2,JUN,LRP1,MAP2K3,MAP2K7,MAPK8,MYC,MYLK,NFKBIA,NFKBIB,NFKBIE,PDGFRA,PIK3CA,PRKACA,PRKAR1A,PRKAR2A,PRKCE,PTCH1,PTCH2,PTK2,RALA,RAP2A,RELA,RELB,RHOA,RHOC,RHOQ,RHOU,RRAS,SDHB,SDHD,SMAD2,SMAD…
Ceramide Signaling	2.32	-2	Decreased	AKT1,BAD,CTSD,JUN,KSR1,MAPK8,NSMAF,PIK3CA,PPP2R1A,PPP2R5B,PTPA,RALA,RAP2A,RELA,RELB,RRAS,S1PR2,TNFRSF1A
Fcγ Receptor-mediated Phagocytosis in Macrophages and Monocytes	1.79	-2	Decreased	ACTB,ACTR3,AKT1,ARPC1A,ARPC2,ARPC3,ARPC5L,GAB2,NCK2,PAK1,PLD1,PLD5,PRKCE,PXN,RAB11B,SRC,VASP
Interphase	38.6364	3.934	Increased	AATF,AKT1,ANXA2,ARHGAP11A,ASCL2,ATF5,ATR,ATRX,BABAM2,BAD,BCL3,BLM,BOP1,BRCA1,BRCC3,BTG1,BUB1,BUB1B,CALCR,Cald1,Calm1 (includes others),CAMK2D,CAPNS1,CAV1,CBX1,CCDC88A,CCN1,CCNA2,CCNB1,CCND2,CCNE1,CCNE2,CCNY,CD44,CDC14B,CDC20,CDC6,CDH13,CDK1,CDK14,CDK6,CDKN3,CEBPA,CEBPB,CEBPD,CELF2,CHAF1A,CHEK1,CIT,CLSPN,COPS5,CREBBP,CREM,CSF1,CSNK2A2,CUL1,CUL5,CYLD,DAB2,DARS1,DBF4,DGKZ,DTD1,DUSP1,E2F7,E2F8,EIF3E,…
Neonatal death	19.4413	3.48	Increased	ABR,ACKR3,ACVR2A,ADA,ADAM22,APBA1,ARHGAP1,B4GALT1,BAG6,BRCA1,CADPS,Cald1,CAPRIN1,CCDC47,CCN2,CCP110,CD44,CDK6,CEBPA,CEBPB,CEBPD,CEBPG,CELF2,CITED1,CLUH,COL5A2,CSGALNACT2,CTNNA2,CYLD,CYP26B1,DERL2,DGAT2,DLG1,DLX2,DMRTA2,DNM1,DVL1,EGR2,ELOVL1,EYA1,FNDC3B,FOXF2,FST,FUBP1,GATA4,GBA,GDF11,GGCX,GJA1,GLCE,GNAQ,GPC6,GPHN,HAT1,HELLS,HEXIM1,HGF,HOXA3,HOXA5,ID2,IGF1R,IL6ST,ILF3,INHBB,ITGB4,KMT2E,KMT5B,KMT5C…
Kinetochore Metaphase Signaling Pathway	5.17	3.4	Increased	BUB1,BUB1B,CCNB1,CDC20,CDK1,CENPE,CENPK,CENPO,CENPU,ESPL1,INCENP,KIF2C,KNL1,MAD1L1,NDC80,PLK1,PMF1/PMF1-BGLAP,PPP1CB,PPP2R5B,PTTG1,RAD21,SKA1,SMC1A,SMC3,SPC24,SPC25,TTK,ZWILCH
Segregation of chromosomes	20.2007	3.33	Increased	ARL8A,ATRX,AURKC,BRCA1,BRCA2,BUB1,CCNA2,CCNB1,CCNB2,CDC14A,CDC6,CDK1,CDK5RAP2,CENPE,CENPF,CHMP2A,CIT,CUL1,ECT2,EIF3E,ESCO2,ESPL1,EXO1,HDAC4,HMMR,INCENP,KIF11,KIF2C,KMT5B,KMT5C,MKI67,MLH1,NCAPD3,NCAPG,NCAPG2,NDC80,NDEL1,NEK6,NUDCD3,NUSAP1,PHF13,PLK1,PMF1/PMF1-BGLAP,PPP2R1A,PRC1,PTTG1,RAD18,RAD21,RHOA,RPS3,SKA1,SMARCAD1,SMC1A,SMC2,SMC4,SPC25,TLK2,TOP2A,TPX2,WAPL
Hypoplasia	19.7011	3.127	Increased	ACVR2A,AHDC1,AKAP13,AKT1,Ank2,APBB2,ARHGAP1,ATF7,ATRX,AUTS2,B4GALT1,BAG6,BCL3,BCL6,BLNK,BPNT2,BRCA2,CCN2,CCND2,CCNE1,CCNE2,CDC45,CDC6,CDK13,CDK5RAP2,CDK6,CEBPB,CHD7,CNNM4,CREBBP,CRIM1,CTSD,CUL1,CYP26B1,DICER1,DKC1,DLG1,DMRTA2,EBF2,EGR2,ELAVL1,EPG5,ERN1,ESR1,ETS1,ETV5,EXOSC8,EYA1,FANCL,FGFR1,FKBP4,FOXF1,FOXF2,FOXM1,FRAS1,FUBP1,GAS1,GATA4,GDF11,GGNBP2,GJA1,GLCE,GLI3,GNAQ,GRK2,HBEGF,HELLS,HEXIM1,HGF…
Perinatal death	24.0391	3.029	Increased	ABCA1,ABR,ACKR3,ACVR2A,ADA,ADAM22,ADAMTS1,AGRN,AKT1,APBA1,APLP2,ARHGAP1,ARHGAP5,ARNT2,B4GALT1,BAG6,BLNK,BMP1,BPNT2,BRCA1,BUB1,CADPS,Cald1,CAMSAP1,CAPRIN1,CASP2,CCDC47,CCN2,CCP110,CD44,CDK6,CEBPA,CEBPB,CEBPD,CEBPG,CELF2,CIAPIN1,CITED1,CITED2,CLUH,COL5A2,CREBBP,CSGALNACT2,CTNNA2,CYLD,CYP26B1,DERL2,DGAT2,DLG1,DLX2,DMRTA2,DNM1,DVL1,EGR2,ELOVL1,ETS1,EYA1,FNDC3B,FOXF2,FOXM1,Foxp1,Foxp2,FST,FUBP1,GABRA1…
Interphase of tumor cell lines	23.1965	2.96	Increased	AATF,AKT1,ANXA2,ARHGAP11A,ATF5,ATR,BAD,BRCA1,CBX1,CCDC88A,CCN1,CCNA2,CCNB1,CCND2,CCNE1,CDC6,CDH13,CDK1,CDK6,CDKN3,CEBPA,CEBPB,CEBPD,CELF2,CHEK1,COPS5,CREM,CSNK2A2,DAB2,DARS1,DTD1,DUSP1,E2F7,E2F8,EIF3E,ELAVL1,EME1,EP300,EPB41L1,ESR1,ETS1,EZH2,FAS,FGFR1,FOXM1,FOXO1,GATA3,GJA1,GLI3,GNL2,GNL3,GRK4,GSPT1,HGF,HIF1A,HMGA1,ID3,IGF1R,IGF2BP3,IGFBP7,IL6,ING3,INSR,ITGB1,JAK2,JUN,KAT2A,KDM3A,KIF11,KITLG,KMT2…
Glioma	52.6556	2.94	Increased	AAK1,ABCA1,ABCC5,ABCD1,ABCG4,ABHD12,ABR,ACAP1,ACAP3,ACER3,ACKR3,ACLY,ACOT8,ACSL5,ACSS2,ACTB,ACVR1,ACVR2A,ADA,ADAM10,ADAM19,ADAM22,ADAM23,ADAMTS1,ADAMTS4,ADARB1,ADCK5,ADGRB2,ADGRL1,ADGRL2,ADH7,AFAP1,AFG3L2,AGAP3,AGBL2,AGO2,AGO4,AGRN,AGTPBP1,AHCYL1,AHDC1,AHNAK,AIG1,AIP,AKAP1,AKAP13,AKR1B10,AKT1,ALAD,ALDH3A2,ALDH5A1,ALKBH7,ANK3,ANKRD1,ANKRD12,ANKRD44,ANKS1A,ANKZF1,ANLN,ANO6,ANO8,ANXA2,ANXA5,AP1G2,AP…
Aplasia or hypoplasia	20.6383	2.937	Increased	ACVR2A,AHDC1,AKAP13,AKT1,Ank2,APBB2,ARHGAP1,ATF7,ATRX,AUTS2,B4GALT1,BAG6,BCL3,BCL6,BLNK,BPNT2,BRCA2,CCN2,CCND2,CCNE1,CCNE2,CDC45,CDC6,CDK13,CDK5RAP2,CDK6,CEBPB,CEP290,CHD7,CITED2,CNNM4,COL7A1,CREBBP,CRIM1,CTSD,CUL1,CYP26B1,DICER1,DKC1,DLG1,DMRTA2,EBF2,EGR2,ELAVL1,EPG5,ERN1,ESCO2,ESR1,ETS1,ETV5,EXOSC8,EYA1,FANCL,FGFR1,FKBP4,FOXF1,FOXF2,FOXM1,FRAS1,FUBP1,GAS1,GATA4,GDF11,GGNBP2,GJA1,GLCE,GLI3,GNAQ,…
Dysgenesis	18.9914	2.937	Increased	ACVR2A,AHDC1,AKAP13,AKT1,Ank2,APBB2,ARHGAP1,ATF7,ATRX,AUTS2,B4GALT1,BAG6,BCL3,BCL6,BLNK,BPNT2,BRCA2,CCN2,CCND2,CCNE1,CCNE2,CDC45,CDC6,CDK13,CDK5RAP2,CDK6,CEBPB,CEP290,CHD7,CITED2,CLPP,CNNM4,COL7A1,CREBBP,CRIM1,CTSD,CUL1,CYP26B1,DICER1,DKC1,DLG1,DMRTA2,EBF2,EGR2,ELAVL1,EPG5,ERN1,ESCO2,ESR1,ETS1,ETV5,EXOSC8,EYA1,FANCL,FGFR1,FKBP4,FOXF1,FOXF2,FOXM1,FRAS1,FUBP1,GAS1,GATA4,GDF11,GGNBP2,GJA1,GLCE,GLI3,…
Cyclins and Cell Cycle Regulation	3.98	2.84	Increased	ATR,CCNA2,CCNB1,CCNB2,CCND2,CCNE1,CCNE2,CCNH,CDC34,CDK1,CDK6,CUL1,E2F7,E2F8,HDAC4,HDAC9,PA2G4,PPP2R1A,PPP2R5B,PTPA,SUV39H1
Cell Cycle Control of Chromosomal Replication	7.12	2.837	Increased	CDC45,CDC6,CDK1,CDK12,CDK13,CDK14,CDK19,CDK6,DBF4,LIG1,MCM2,MCM3,MCM7,PCNA,POLA1,POLE,PRIM1,RPA1,RPA3,TOP2A,TOP2B
Midline defect	24.4023	2.825	Increased	ABI1,ACSS2,ACVR2A,AIP,ARHGAP29,ATP2C1,BAG6,BLM,BPNT2,BRCA1,BRCA2,BRIP1,CCNE1,CCNE2,CCP110,CDC45,CDC6,CENPK,CITED2,CLSPN,CREBBP,DHFR,DICER1,DLC1,DLG1,DLX1,DNTTIP2,DVL1,E2F7,EFTUD2,EP300,EPHB4,ESR1,EXO1,FANCL,FGFR1,FLNA,FOXF2,Foxp1,FST,FURIN,GAS1,GATA4,GDF11,GLCE,GPC6,HDAC4,HELLS,HIPK1,HOXA3,HSPG2,IFT122,IFT57,INSIG1,ITGB1,JAG1,JUN,KAT2A,KDM1A,KMT5B,LMO4,LOXL3,LTBP1,MAPK8,Marcks,MED13L,MEIS2,MIB2,M…
Pelvic adenocarcinoma	54.8794	2.778	Increased	AAK1,ABCA1,ABCC5,ABCD1,ABCG4,ABHD4,ABI1,ABR,ACLY,ACOT8,ACSL3,ACSL4,ACSS2,ACVR1,ACVR2A,ADAM10,ADAM19,ADAM22,ADAM23,ADAMTS1,ADAMTS4,ADCK5,ADD3,ADGRB2,ADH7,AFG3L2,AGAP3,AGO2,AGPAT1,AGTPBP1,AHCYL1,AHDC1,AHNAK,AHRR,AKAP13,AKT1,ALDH3A2,ALDH5A1,ALKBH7,ANK3,ANKRD1,ANKRD12,ANKRD44,ANKS1A,ANLN,ANTKMT,ANXA2,ANXA5,ANXA6,ANXA8/ANXA8L1,AP1G2,APBA1,APEH,APEX1,APPL1,APTX,ARAP1,ARCN1,ARF5,ARFGEF1,ARGLU1,ARHGAP18,…
G1 phase	17.9626	2.77	Increased	AATF,AKT1,ANXA2,ARHGAP11A,BAD,BCL3,BOP1,BRCA1,CAMK2D,CAPNS1,CBX1,CCN1,CCNA2,CCND2,CCNE1,CCNE2,CDC6,CDK1,CDK6,CDKN3,CEBPA,CEBPB,CEBPD,COPS5,CREM,CSF1,CSNK2A2,CUL1,CUL5,CYLD,DAB2,DARS1,DBF4,DGKZ,DTD1,DUSP1,ELAVL1,EP300,EPB41L1,ESR1,ETS1,EZH2,FH,FLT1,FOXM1,FOXO1,GATA3,GJA1,GLI3,GNL2,GNL3,GSPT1,HGF,HIF1A,HMGA1,ID2,ID3,IGF1R,IGF2BP3,IGFBP7,IL6,ING2,ING3,INSR,ITGB1,JAK2,JARID2,JUN,KAT2A,KDM3A,KHDRBS1,K…
DNA replication	22.1918	2.726	Increased	AKT1,ATR,BANF1,BCAR3,BECN1,BLM,BRCA1,BRCA2,BRIP1,CAMK4,CAV1,CCDC88A,CCNA2,CCNE1,CCNE2,CDC6,CDK1,CDK2AP1,CHEK1,CLPP,CLSPN,CUL1,DBF4,DNAJA3,DNAJC2,DUT,ENDOG,EP300,ERCC6L,ESCO2,FBL,FOXM1,GRSF1,HBEGF,HMGA1,HMGB2,ID3,IL6,INPPL1,JADE1,JADE2,JUN,KAT7,KMT5A,LHX6,LIG1,LRR1,MAPK8,MAPKAPK2,MCM2,MCM3,MCM7,MEAF6,MET,MSH2,MYC,NCL,NFRKB,NPM1,NUCKS1,PARP1,PCNA,PLK1,POLA1,POLD2,POLD3,POLD4,POLE,POLE2,POLG,PRIM1,P…
Neuroepithelial tumor	52.821	2.722	Increased	AAK1,ABCA1,ABCC5,ABCD1,ABCG4,ABHD12,ABR,ACAP1,ACAP3,ACER3,ACKR3,ACLY,ACOT8,ACSL5,ACSS2,ACTB,ACVR1,ACVR2A,ADA,ADAM10,ADAM19,ADAM22,ADAM23,ADAMTS1,ADAMTS4,ADARB1,ADCK5,ADGRB2,ADGRL1,ADGRL2,ADH7,AFAP1,AFG3L2,AGAP3,AGBL2,AGO2,AGO4,AGRN,AGTPBP1,AHCYL1,AHDC1,AHNAK,AIG1,AIP,AKAP1,AKAP13,AKR1B10,AKT1,ALAD,ALDH3A2,ALDH5A1,ALKBH7,ANK3,ANKRD1,ANKRD12,ANKRD44,ANKS1A,ANKZF1,ANLN,ANO6,ANO8,ANXA2,ANXA5,AP1G2,AP…
Pelvic carcinoma	63.8447	2.705	Increased	AAK1,ABCA1,ABCC5,ABCD1,ABCG4,ABHD4,ABI1,ABR,ACAP3,ACLY,ACOT8,ACSL3,ACSL4,ACSL5,ACSS2,ACTB,ACVR1,ACVR2A,ADA,ADAM10,ADAM19,ADAM22,ADAM23,ADAMTS1,ADAMTS4,ADCK5,ADD3,ADGRB2,ADGRL2,ADH7,AFAP1,AFG3L2,AGAP3,AGO2,AGO4,AGPAT1,AGTPBP1,AHCYL1,AHDC1,AHNAK,AHRR,AIP,AKAP13,AKT1,ALAD,ALDH3A2,ALDH5A1,ALKBH7,ANK3,ANKRD1,ANKRD12,ANKRD44,ANKS1A,ANLN,ANO6,ANO8,ANTKMT,ANXA2,ANXA5,ANXA6,ANXA8/ANXA8L1,AP1G2,APBA1,APEH,…
G1/S phase transition	15.6271	2.671	Increased	AKT1,BAD,CAMK2D,CAPNS1,CCNA2,CCND2,CCNE1,CCNE2,CDC6,CDK1,CDK6,CDKN3,COPS5,CUL1,CUL5,CYLD,DARS1,DBF4,DTD1,ELAVL1,EP300,ESR1,ETS1,EZH2,FLT1,FOXM1,FOXO1,GATA3,GJA1,GLI3,GNL2,GNL3,GSPT1,HGF,HIF1A,HMGA1,ID2,IGF1R,IGF2BP3,IL6,INSR,ITGB1,JARID2,JUN,KAT2A,KHDRBS1,KMT2A,LIF,MAP2K3,MAPK8,MET,MNAT1,MYC,NASP,NFKBIA,OLA1,PDGFRA,PHB,PHF8,PIAS1,PLAGL2,PLK2,POLE,PPARGC1B,PPP6C,PRKCE,PRNP,PTK2,RACK1,RB1CC1,RELA,R…
Hypoplasia of organ	17.475	2.639	Increased	ACVR2A,AHDC1,AKAP13,Ank2,APBB2,ARHGAP1,ATF7,ATRX,AUTS2,B4GALT1,BAG6,BCL3,BCL6,BLNK,BRCA2,CCN2,CCND2,CCNE1,CCNE2,CDK5RAP2,CDK6,CHD7,CREBBP,CRIM1,CTSD,CUL1,DICER1,DKC1,DLG1,DMRTA2,EBF2,EGR2,ELAVL1,EPG5,ERN1,ESR1,ETS1,ETV5,EXOSC8,EYA1,FANCL,FGFR1,FKBP4,FOXF1,FOXF2,FOXM1,FRAS1,FUBP1,GAS1,GATA4,GDF11,GGNBP2,GJA1,GLCE,GNAQ,GRK2,HBEGF,HELLS,HEXIM1,HGF,HOXA3,HOXA5,HOXA9,HOXC4,HS6ST1,ID3,IFNGR1,IL6ST,KIF1…
Processing of RNA	15.762	2.615	Increased	ADARB1,AGO2,AHCYL1,AHNAK,BICD1,BOP1,BUD23,CASC3,CCNL2,CDK12,CDK13,CELF2,CLK4,CPSF3,CWC25,DDX17,DDX20,DDX23,DDX27,DDX54,DHX8,DICER1,DIS3,DKC1,DUSP11,EFTUD2,EIF4A3,EPB41,ERN1,EXOSC2,EXOSC4,EXOSC8,FASTK,FBL,GEMIN6,GRSF1,HNRNPA0,HNRNPD,HNRNPH3,HNRNPL,HNRNPM,HNRNPU,INTS4,JUN,KHDRBS1,KHSRP,LSM3,LYAR,MALAT1,MBNL2,MECP2,METTL14,NOP58,NPM1,PABPC1,PAF1,PES1,PLCB1,PLRG1,PPIG,PPIH,PRKACA,PRPF19,PRPF31,RBFOX2…
Congenital neurological disorder	28.5072	2.521	Increased	ABCA1,ABCD1,ABI1,ADAM10,ADARB1,AGRN,AHDC1,AHNAK,Ank2,APBB2,APOA1,ARL13B,ASPM,ATP2C1,AUTS2,BAG6,BBS4,BCAP31,BPTF,BRCA1,BRCA2,BRF1,CAD,CAMTA1,CARS2,CAV1,CCDC47,CCN2,CCND2,CDK13,CDK5RAP2,CEP120,CEP290,CEP295,CEP41,CEP55,CEP85L,CHD7,CHSY1,CITED2,CKAP2L,CLN6,CLPP,CLTC,CLUH,CNTNAP2,CREBBP,CSPP1,CTNNA2,CTSD,DAG1,DHFR,DIAPH1,DICER1,DKC1,DLC1,DMRTA2,DNAL4,DOCK3,DPAGT1,DRD4,DUSP6,DVL1,EBF3,EFTUD2,EGR2,ENG,…
Spliceosomal Cycle	2.94	2.496	Increased	CASC3,CWC25,DDX23,DHX8,EFTUD2,EIF4A3,PLRG1,PRPF19,PRPF40B,RBMX2,SF3A3,SNRNP200,U2AF2
Proliferation of fibroblast cell lines	25.1158	2.481	Increased	ACKR3,ACTB,AKT1,APEX1,AREG,ARHGEF12,ASPSCR1,BCAR1,BLM,BOP1,BRCA1,BRF1,BTG1,CAPRIN1,CAV1,CCN4,CCNB2,CCNE1,CDC14B,CDH13,CDK1,CDK6,CEBPA,CEBPB,CHEK1,CIRBP,COPS5,CSF1,CSTF2,CTSD,CUL1,DICER1,DPY30,E2F7,EBNA1BP2,EEF1D,EGR2,EIF3C,EIF3E,ETV1,EZH2,FOXM1,FOXO1,GLCE,GNAI2,GRB2,GRHL2,GRN,HBEGF,HGF,HMGA1,HSPB8,ICMT,IER3,IGF1R,IL6,INSR,IRF3,ITGB1,JAG1,JUN,JUNB,KHDRBS1,KIF20B,KMT2A,KMT5B,KMT5C,KSR1,LIG1,LIN9,LM…
RAN Signaling	2.25	2.449	Increased	IPO5,KPNA6,KPNB1,RANBP1,RANGAP1,XPO1
Central nervous system solid tumor	55.2924	2.438	Increased	AAK1,ABCA1,ABCC5,ABCD1,ABCG4,ABHD12,ABR,ACAP1,ACAP3,ACER3,ACKR3,ACLY,ACOT8,ACSL5,ACSS2,ACTB,ACVR1,ACVR2A,ADA,ADAM10,ADAM19,ADAM22,ADAM23,ADAMTS1,ADAMTS4,ADARB1,ADCK5,ADGRB2,ADGRL1,ADGRL2,ADH7,AFAP1,AFG3L2,AGAP3,AGBL2,AGO2,AGO4,AGRN,AGTPBP1,AHCYL1,AHDC1,AHNAK,AIG1,AIP,AKAP1,AKAP13,AKR1B10,AKT1,ALAD,ALDH3A2,ALDH5A1,ALKBH7,ANK3,ANKRD1,ANKRD12,ANKRD44,ANKS1A,ANKZF1,ANLN,ANO6,ANO8,ANXA2,ANXA5,AP1G2,AP…
Prostatic adenocarcinoma	28.9172	2.4	Increased	AAK1,ABCA1,ABCC5,ABR,ACLY,ACOT8,ACSL3,ACSL4,ACSS2,ACVR2A,ADAM10,ADAMTS4,ADD3,AGO2,AHNAK,AHRR,AKAP13,AKT1,ANK3,ANKRD1,ANKRD12,ANLN,ANXA6,AP1G2,APBA1,APEX1,APPL1,ARAP1,ARF5,ARHGAP18,ARHGAP29,ARHGAP5,ARHGAP6,ARHGEF10L,ARHGEF17,ARMCX1,ASH2L,ASPM,ATAD2,ATF7IP,ATP11A,ATP11C,ATP1A1,ATP6V1H,ATR,ATRNL1,ATRX,BAZ2A,BCAR3,BCL9L,BCLAF3,BDP1,BICD1,BLM,BMP2K,BNC2,BNIP2,BPTF,BRCA1,BRCA2,BRF1,BTAF1,BTD,BUB1B,C11o…
Genital carcinoma	51.9706	2.359	Increased	AAK1,ABCA1,ABCC5,ABCD1,ABCG4,ABHD4,ABI1,ABR,ACLY,ACOT8,ACSL3,ACSL4,ACSS2,ACTB,ACVR1,ACVR2A,ADAM10,ADAM19,ADAM22,ADAM23,ADAMTS1,ADAMTS4,ADCK5,ADD3,ADGRB2,AFAP1,AFG3L2,AGAP3,AGO2,AGO4,AGTPBP1,AHCYL1,AHDC1,AHNAK,AHRR,AKAP13,AKT1,ALDH3A2,ALDH5A1,ALKBH7,ANK3,ANKRD1,ANKRD12,ANKRD44,ANKS1A,ANLN,ANO8,ANTKMT,ANXA2,ANXA5,ANXA6,ANXA8/ANXA8L1,AP1G2,APBA1,APEH,APEX1,APPL1,APTX,ARAP1,ARCN1,ARF5,ARFGEF1,ARGLU1,…
Nervous system neoplasm	56.5969	2.358	Increased	AAK1,ABCA1,ABCC5,ABCD1,ABCG4,ABHD12,ABR,ACAP1,ACAP3,ACER3,ACKR3,ACLY,ACOT8,ACSL5,ACSS2,ACTB,ACVR1,ACVR2A,ADA,ADAM10,ADAM19,ADAM22,ADAM23,ADAMTS1,ADAMTS4,ADARB1,ADCK5,ADGRB2,ADGRL1,ADGRL2,ADH7,AFAP1,AFG3L2,AGAP3,AGBL2,AGO2,AGO4,AGRN,AGTPBP1,AHCYL1,AHDC1,AHNAK,AIG1,AIP,AKAP1,AKAP13,AKR1B10,AKT1,ALAD,ALDH3A2,ALDH5A1,ALKBH7,ANK3,ANKRD1,ANKRD12,ANKRD44,ANKS1A,ANKZF1,ANLN,ANO6,ANO8,ANXA2,ANXA5,AP1G2,AP…
HIPPO signaling	2.6	2.333	Increased	CD44,CSNK1D,CUL1,DLG1,DLG4,DLG5,MOB1A,MST1,PPP1CB,PPP2R1A,PPP2R5B,PTPA,SMAD2,SMAD3,SMAD4,TEAD1,YWHAB,YWHAG
Mitotic Roles of Polo-Like Kinase	5.14	2.309	Increased	CCNB1,CCNB2,CDC20,CDK1,ESPL1,HSP90AA1,KIF11,KIF23,PLK1,PLK2,PLK4,PPP2R1A,PPP2R5B,PRC1,PTPA,PTTG1,RAD21,SLK,SMC1A,SMC3
RHOGDI Signaling	2.82	2.268	Increased	ACTB,ACTR3,ARHGAP1,ARHGAP5,ARHGAP6,ARHGEF12,ARHGEF17,ARHGEF4,ARPC1A,ARPC2,ARPC3,ARPC5L,CD44,CDH13,CDH7,CREBBP,DGKZ,DLC1,EP300,ESR1,GNAI1,GNAI2,GNAQ,GNB1,GNG12,ITGA9,ITGB1,ITGB4,ITGB5,ITGB6,PAK1,PPP1R12C,RHOA,RHOC,RHOQ,RHOU,SRC
Replication of virus	13.7852	2.262	Increased	ABI1,ACVR2A,ADAM10,AGO2,AGO4,AHCYL1,AKAP13,AKT1,ANXA5,ANXA6,ARCN1,ARF5,ARHGAP21,ATP2C1,ATP6AP2,ATP6V1A,ATR,ATRX,BCL3,BECN1,BNIP2,CAD,CASP2,CAV1,CCNA2,CIT,CLUH,COPS5,CTBP1,DAG1,DCLK2,DDX6,DEK,DHX8,DICER1,DLG1,DUSP1,DUSP11,EIF2S1,EIF3A,EIF3C,EIF3E,EIF3G,EIF4A3,ERN1,ESR1,EZH2,FBN1,FCGRT,FCHO2,FGFR1,FUBP1,G3BP1,GLYR1,GNAQ,GPR146,GRK2,HDAC4,HIPK1,HNRNPH3,HNRNPL,HNRNPM,HSP90AA1,IFITM2,IL6,ILF3,IRF3,ITG…
Organismal death	64.2104	2.261	Increased	ABCA1,ABI1,ABR,ACKR3,ACLY,ACTB,ACVR1,ACVR2A,ADA,ADAM10,ADAM19,ADAM22,ADAM23,ADAMTS1,ADAMTS4,ADARB1,ADGRL2,ADH7,AGAP3,AGO2,AGRN,AIP,AKAP13,AKT1,ALDH5A1,Ank2,ANK3,ANXA2,APBA1,APBB2,APEX1,APLP2,APOA1,AREG,ARF4,ARF5,ARHGAP1,ARHGAP5,ARHGEF12,ARHGEF17,ARL5A,ARNT2,ASL,ATF6B,ATF7,ATP1A1,ATP2B1,ATP2C1,ATR,ATXN2,B4GALT1,BAD,BAG6,BBS4,BCAR1,BCL3,BCL6,BCL9L,BCLAF1,BECN1,BLM,BLNK,BMP1,BPNT2,BPTF,BRCA1,BRCA2,B…
Invasive cancer	14.4976	2.2	Increased	ACKR3,ADAMTS1,ADAMTS4,AKAP13,AKT1,ANK3,ANKRD44,ANXA2,ARF3,ATAD2,ATIC,ATR,BLM,BRCA1,BRCA2,BRIP1,BTAF1,BUB1B,CAPG,CASP2,CAV1,CCDC80,CCN1,CCN2,CCND2,CCNE2,CD36,CD44,CDC6,CDK12,CDK6,CEBPB,CEBPD,CENPF,CENPU,CEP192,CLCN3,CLHC1,CLSPN,CNN1,CREBBP,CSF1,CSMD3,CSPP1,CTDSP2,DCBLD2,DDR2,DHFR,DIXDC1,DLGAP5,DPYSL2,DSE,DUSP6,E2F7,E2F8,EPHA2,EPS8,ESR1,EXO1,EZH2,FABP4,FANCI,FAS,FERMT2,FGFR1,FLT1,FOSL1,FOXF1,FOXF2,…
Cell cycle progression of tumor cell lines	14.5017	2.173	Increased	ACKR3,AKT1,APBB2,AREG,ATR,BANF1,BCAR1,BCL6,BRCA1,BRCA2,C8orf44-SGK3/SGK3,CAMK4,CASP2,CAV1,CCNA2,CCNE1,CD44,CDK1,CDK14,CDK6,CEBPB,CHFR,CKAP2,CLSPN,CSNK1A1,CSNK2A2,DDIT4,DUSP1,EP300,ESR1,EYA1,EZH2,FOXM1,FOXO1,HBEGF,HELLS,HERC2,HEXIM1,HGF,HIF1A,HOXB7,HOXC6,HYPK,ID3,IER3,IGF1R,IL6,INSR,KMT2A,LGALS3,LIF,LIG1,MAD1L1,MAPK8,mir-34,MLF1,MMS22L,MSLN,MYC,NASP,NF1,NOTCH1,NPM1,NR3C1,PARP1,PCNA,PHB,PHF6,PIK3CA…
Synthesis of protein	18.7122	2.137	Increased	AGO2,AKT1,APEH,APEX1,ATF5,B4GALT1,BCL3,BZW2,C3,CAPRIN1,CAPRIN2,CASC3,CAV1,CCN4,CIRBP,CKAP5,CNBP,COPS5,CPEB4,CSF1,CTIF,DARS1,DDX6,DEPTOR,DHFR,DICER1,DKC1,DNAJC1,EIF2B3,EIF2B4,EIF2S1,EIF3A,EIF3C,EIF3D,EIF3E,EIF3G,EIF4A3,EIF4G1,EIF4G2,EIF4H,EIF5B,ELAVL1,EP300,ERN1,EZH2,FAS,FGF13,FOSL1,FOXO1,FST,GAB2,GNAQ,GRK2,GRSF1,GSPT1,H1-10,HNRNPD,HNRNPL,HSPB8,IGF2BP2,IGF2BP3,IL6,ILF3,INCENP,INPPL1,INSR,IREB2,ITG…
Prostatic carcinoma	32.4763	2.135	Increased	AAK1,ABCA1,ABCC5,ABR,ACLY,ACOT8,ACSL3,ACSL4,ACSS2,ACVR2A,ADAM10,ADAMTS4,ADCK5,ADD3,AFAP1,AGO2,AHNAK,AHRR,AKAP13,AKT1,ANK3,ANKRD1,ANKRD12,ANLN,ANXA2,ANXA6,AP1G2,APBA1,APEX1,APPL1,ARAP1,ARF5,ARHGAP18,ARHGAP29,ARHGAP5,ARHGAP6,ARHGEF10L,ARHGEF17,ARMCX1,ASH2L,ASPM,ATAD2,ATF7IP,ATP11A,ATP11C,ATP1A1,ATP6V1A,ATP6V1H,ATR,ATRNL1,ATRX,BAZ2A,BCAR3,BCL9L,BCLAF3,BDP1,BICD1,BLM,BMP2K,BNC2,BNIP2,BPTF,BRCA1,BRCA2…
Astrocytoma	35.0691	2.126	Increased	AAK1,ABCA1,ABCC5,ABCD1,ABR,ACAP1,ACAP3,ACKR3,ACLY,ACSS2,ACVR1,ACVR2A,ADA,ADAM19,ADAM22,ADAMTS1,ADARB1,ADCK5,ADGRB2,ADGRL1,ADGRL2,ADH7,AFAP1,AFG3L2,AGAP3,AGBL2,AGO2,AGO4,AGRN,AHCYL1,AHDC1,AHNAK,AIG1,AKAP1,AKAP13,AKR1B10,AKT1,ALAD,ALDH5A1,ANK3,ANKRD1,ANKRD12,ANKRD44,ANLN,ANO6,ANO8,APBA1,APEX1,APPL1,APTX,ARAP1,ARCN1,ARF4,ARF5,ARFGEF1,ARGLU1,ARHGAP11A,ARHGAP29,ARHGAP5,ARHGAP6,ARHGEF17,ARHGEF28,ARHGEF…
Estrogen-mediated S-phase Entry	2.42	2.121	Increased	CCNA2,CCNE1,CCNE2,CDK1,E2F7,E2F8,ESR1,MYC
Oxidative Phosphorylation	2.31	2.065	Increased	ATP5F1A,ATP5MC1,CYB5A,CYB5B,CYC1,ENOX1,MT-CO1,MT-CYB,MT-ND1,MT-ND5,NDUFA1,NDUFA3,NDUFA4,NDUFA7,NDUFB9,NDUFS4,SDHB,SDHD,UQCR10,UQCRC1,UQCRFS1
Central nervous system cancer	49.9586	2.049	Increased	AAK1,ABCA1,ABCC5,ABCD1,ABCG4,ABHD12,ABR,ACAP1,ACAP3,ACER3,ACKR3,ACLY,ACOT8,ACSL5,ACSS2,ACTB,ACVR1,ACVR2A,ADA,ADAM10,ADAM19,ADAM22,ADAM23,ADAMTS1,ADAMTS4,ADARB1,ADCK5,ADGRB2,ADGRL1,ADGRL2,ADH7,AFAP1,AFG3L2,AGAP3,AGBL2,AGO2,AGO4,AGRN,AGTPBP1,AHCYL1,AHDC1,AHNAK,AIG1,AIP,AKAP1,AKAP13,AKR1B10,AKT1,ALAD,ALDH3A2,ALDH5A1,ALKBH7,ANK3,ANKRD1,ANKRD12,ANKRD44,ANKS1A,ANKZF1,ANLN,ANO6,ANO8,ANXA2,ANXA5,AP1G2,AP…
Colony formation	18.062	2.004	Increased	ACKR3,ACLY,ADAM19,AKT1,ANKRD1,ANXA2,AREG,ATR,AURKC,BAD,BCL6,BECN1,BRCA1,BRCA2,CAV1,CCDC88A,CCN1,CCN4,CCNB1,CCNE1,CD44,CDK6,CEBPB,CHEK1,CHFR,COPS5,CREBBP,CSF1,CTSB,CTSD,DICER1,DLC1,DNAJA3,DUSP1,DUSP6,DVL1,E2F8,ECD,ELAVL1,ENO1,ENTPD5,EPHA2,ESR1,Esrra,ETS1,FAS,FBXL16,FERMT2,FGFR1,FLT1,FOXM1,FXN,GJA1,GNAI2,GNAQ,GPRC5A,GRN,GSDMD,GSTO1,HDAC4,HGF,HIF1A,HMGA1,HMMR,HOXA9,HOXB7,HPSE,HSPA9,ICMT,IDH1,IGF1R,I…
Cell survival	36.7352	2.001	Increased	ABCA1,ACKR3,ACLY,ACSL5,ACVR2A,ADAMTS1,AGO2,AGRN,AGTPBP1,AHNAK,AK4,AKAP13,AKT1,ANKRD1,ANLN,ANXA2,ANXA5,APEX1,APOA1,APPL1,ARCN1,AREG,ARPC2,ARPC3,ATF5,ATP2C1,ATP5F1A,ATP6V1C1,ATR,ATRX,AURKAIP1,B4GALT5,BABAM2,BAD,BANF1,BCAP31,BCAR1,BCL3,BCL6,BCLAF1,BECN1,BLM,BLNK,BNIP2,BRCA1,BRCA2,BRF1,BRIP1,BUB1,BUB1B,BUD23,C3,C8orf44-SGK3/SGK3,CACNB3,CALCR,Calm1 (includes others),CAMK2D,CAMK2N1,CAMK4,CASP2,CAV1,CBX…
Purine Nucleotides De Novo Biosynthesis II	1.68	2	Increased	ATIC,IMPDH2,PAICS,PPAT
Bladder tumor	25.2161	2	Increased	ABCC5,ABCD1,ACAP3,ACSL5,ACTB,ACVR2A,ADA,ADAM10,ADAM19,ADAM22,ADGRL2,AFG3L2,AGO2,AGTPBP1,AHNAK,AIP,AKAP13,AKT1,ALAD,ANKRD12,ANKRD44,ANO6,APBA1,ARHGAP11A,ARHGAP21,ARHGAP5,ARMCX1,ATAD2,ATIC,ATP6V0A1,ATR,ATRX,AUTS2,BCAR3,BCL6,BCL9L,BCLAF1,BLM,BMP1,BRCA1,BRCA2,BTAF1,BTBD7,BUB1B,C3,CACNA1I,CACNB3,CADPS,CAP1,CARMIL1,CASC3,CASP2,CCAR1,CCDC80,CCN1,CCND2,CCNE2,CCNY,CD44,CDC20,CDC34,CDC6,CDH7,CDK12,CDK13,CD…
Glioma Signaling	2.06	-1.941		AKT1,Calm1 (includes others),CAMK2D,CAMK4,CCND2,CDK6,E2F7,E2F8,GRB2,HDAC4,HDAC9,IDH1,IGF1R,PA2G4,PDGFRA,PIK3CA,PRKCE,RALA,RAP2A,RRAS,SOS2,SUV39H1
Cell death of tumor cells	20.7747	-1.896		ACLY,AKT1,ANXA2,ARCN1,ATF7,ATR,ATXN2,B4GALT5,BAD,BECN1,BLNK,BRCA1,BUB1B,CASP2,CAV1,CCN1,CD44,CD47,CDC45,CDC6,CDK1,CDK6,CEBPD,CHEK1,CSF1,CTSB,DEPTOR,EBNA1BP2,EIF3C,EIF3E,EIF3G,ENO1,EP300,ETS1,EZH2,FAS,FGFR1,FLT1,FOXM1,FOXO1,GAB2,HBEGF,HGF,HIF1A,HSPA9,HSPB8,IGF1R,IL33,IL6,IL6ST,INSR,IPO4,JAG1,JAK2,JUN,KEAP1,KITLG,KPNB1,KSR1,LGALS1,LYPLA1,LYPLA2,MALT1,MAPK8,MCM2,MEF2C,MET,mir-34,MYC,NFE2L2,NFKBIA,NO…
Pancreatic carcinoma	21.8013	-1.89		AAK1,ABCA1,ABR,ACAP1,ACAT2,ACKR3,ACLY,ACOT8,ACTR3,ACVR2A,ADAM10,ADAM22,ADAM23,ADARB1,ADGRB2,ADGRL2,AGBL2,AGO4,AGRN,AHNAK,AKAP13,ANKRD12,ANKZF1,ANO8,APPL1,APTX,AREG,ARHGAP6,ARHGEF10L,ARHGEF12,ARHGEF17,ASPSCR1,ATP10A,ATP11A,ATP11C,ATP2B1,ATP2C1,ATP6V0A1,ATP8A1,ATR,ATRNL1,ATRX,ATXN10,ATXN7L1,BAZ2A,BCAR3,BDP1,BEAN1,BMP2K,BNC2,BPTF,BRCA1,BRCA2,BRINP3,BRIP1,BTAF1,BUB1B,C3,C6,CACNA1I,CAD,CADPS,CALU,CAMS…
Androgen Signaling	4.27	-1.886		CACNA1I,CACNB3,CACNB4,CACNG6,Calm1 (includes others),CAMK4,CCNH,CREBBP,EP300,GNAI1,GNAI2,GNAQ,GNB1,GNG12,GTF2A2,GTF2F2,GTF2H1,HSP90AA1,ITPR3,JUN,KAT7,MNAT1,NCOA2,POLR2C,PRKACA,PRKAR1A,PRKAR2A,PRKCE,RELA,RELB,SMAD3,SRC,TAF10,TAF5,TAF9B
Regulation Of The Epithelial Mesenchymal Transition In Development Pathway	3.3	-1.886		BRCA1,DVL1,GLI3,GLIS2,HIF1A,JAG1,NOTCH1,PTCH1,PTCH2,RBPJ,RELA,RELB,SMO,SNAI1,SNAI2,TCF4,TWIST1,WNT4,WNT7B,WNT9A
fMLP Signaling in Neutrophils	3.04	-1.877		ACTR3,ARPC1A,ARPC2,ARPC3,ARPC5L,Calm1 (includes others),CAMK4,GNAI1,GNAI2,GNAQ,GNB1,GNG12,ITPR3,NFAT5,NFKBIA,NFKBIB,NFKBIE,PIK3CA,PLCB1,PPP3R1,PRKCE,RALA,RAP2A,RELA,RELB,RRAS
G Beta Gamma Signaling	2.46	-1.877		AKT1,CACNA1I,CACNB3,CACNB4,CACNG6,CAV1,GNAI1,GNAI2,GNAQ,GNB1,GNG12,GRB2,HBEGF,ITPR3,PAK1,PRKACA,PRKAR1A,PRKAR2A,PRKCE,RALA,RAP2A,RRAS,SOS2,SRC
Necrosis of tumor	20.684	-1.831		ACLY,AKT1,ANXA2,ARCN1,ATF7,ATR,ATXN2,B4GALT5,BAD,BECN1,BLNK,BRCA1,BTG1,BUB1B,CASP2,CAV1,CCN1,CD44,CD47,CDC45,CDC6,CDK1,CDK6,CEBPD,CHEK1,CSF1,CTSB,DEPTOR,EBNA1BP2,EIF3C,EIF3E,EIF3G,ENO1,EP300,ETS1,EZH2,FAS,FGFR1,FLT1,FOXM1,FOXO1,GAB2,HBEGF,HGF,HIF1A,HSPA9,HSPB8,IGF1R,IL33,IL6,IL6ST,INSR,IPO4,JAG1,JAK2,JUN,KEAP1,KITLG,KPNB1,KSR1,LGALS1,LTBR,LYPLA1,LYPLA2,MALT1,MAPK8,MCM2,MEF2C,MET,mir-34,MYC,NFE2L2…
Actin Cytoskeleton Signaling	2.1	-1.826		ACTB,Actn3,ACTR3,ARHGAP24,ARHGEF12,ARHGEF4,ARPC1A,ARPC2,ARPC3,ARPC5L,BCAR1,CSK,DIAPH1,DIAPH3,FGD3,FGF13,FLNA,GNG12,GRB2,IQGAP1,IQGAP2,ITGA9,ITGB1,ITGB4,ITGB5,ITGB6,MYLK,PAK1,PIK3CA,PPP1CB,Ppp1r12b,PTK2,PXN,RALA,RAP2A,RHOA,RRAS,SOS2
Differentiation of connective tissue cells	21.8761	-1.823		ACVR1,ACVR2A,AKT1,ANXA6,AREG,ARL4A,ATF5,ATRAID,BAG6,BCL3,BCL6,C3,CALCR,CAMK4,CAPNS1,CCAR1,CCN1,CCN2,CCN4,CCNA2,CCNY,CD44,CD47,CDK1,CDK6,CEBPA,CEBPB,CEBPD,CITED1,CNOT3,CNTNAP2,CREB3L1,CREBL2,CRIM1,CSF1,CTBP1,DDR2,DGKZ,DICER1,DUSP1,DUSP10,EBF2,EGR2,EP300,EPHA2,EPHB4,Esrra,EZH2,FABP4,FAS,FBN1,FERMT2,FGFR1,FNDC3B,FOSB,FOSL1,FOSL2,FOXO1,GAB2,GABBR1,GATA2,GATA3,GDF11,GJA1,GLI3,GRB2,GRN,GTF2F2,HDAC4,HDA…
Huntington's Disease Signaling	3.6	-1.789		AKT1,ATP5F1A,ATP5MC1,CAPN5,CAPNS1,CASP2,CLTB,CLTC,CREB3L1,CREBBP,CTSD,DLG4,DNM1,EP300,GNAQ,GNB1,GNG12,GRB2,HDAC4,HDAC9,HSPA9,IFT57,IGF1R,JUN,MAP2K7,MAPK8,NAPG,NCOR1,PACSIN1,PIK3CA,PLCB1,POLR2C,PRKCE,PSMA4,PSMA6,PSMB2,PSMB4,PSMD6,PSMD8,PSME3,RCOR1,RPS27A,SDHB,SDHD,SOS2,TAF9B,TGM2,UBC,UBE2S
Mouse Embryonic Stem Cell Pluripotency	2.31	-1.789		AKT1,CREBBP,DVL1,GRB2,ID2,ID3,IL6ST,JAK2,LIF,MYC,PIK3CA,RALA,RAP2A,RRAS,SMAD4,SMO,SOS2,STAT3,TCF4,XIAP
Gαq Signaling	2.02	-1.789		AKT1,CALCR,Calm1 (includes others),CAMK4,CHRM1,CSK,GNAI1,GNAI2,GNAQ,GNB1,GNG12,GRK2,ITPR3,NFKBIA,NFKBIB,NFKBIE,PIK3CA,PLCB1,PLD1,PLD5,PPP3R1,PRKCE,RELA,RELB,RHOA,RHOC,RHOQ,RHOU
Breast or ovarian cancer	50.8827	-1.782		AAK1,ABCA1,ABCC5,ABCD1,ABCG4,ABHD18,ABR,ACAP3,ACSS2,ACVR1,ACVR2A,ADAM10,ADAM19,ADAM23,ADAMTS1,ADAMTS4,ADGRB2,ADGRL2,AGAP3,AGO2,AGO4,AGRN,AGTPBP1,AHDC1,AHNAK,AHRR,AIG1,AKAP1,AKAP13,AKT1,ALAD,ALDH5A1,ALKBH7,ANKRD12,ANKRD44,ANLN,ANTKMT,ANXA8/ANXA8L1,AP1G2,APBA1,APEH,APOA1,APTX,AREG,ARF3,ARF4,ARFGEF1,ARHGEF12,ARHGEF17,ARHGEF28,ARL13B,ARL4C,ARPC5L,ASAP1,ASCL2,ASF1B,ASH2L,ASL,ASPM,ASPSCR1,ATAD2,ATAD2B,…
Multiple cancers	49.5918	-1.782		AAK1,ABCA1,ABCC5,ABCD1,ABCG4,ABHD18,ABR,ACAP3,ACSS2,ACVR1,ACVR2A,ADAM10,ADAM19,ADAM23,ADAMTS1,ADAMTS4,ADGRB2,ADGRL2,AGAP3,AGO2,AGO4,AGRN,AGTPBP1,AHDC1,AHNAK,AHRR,AIG1,AKAP1,AKAP13,AKT1,ALAD,ALDH5A1,ALKBH7,ANKRD12,ANKRD44,ANLN,ANTKMT,ANXA5,ANXA8/ANXA8L1,AP1G2,APBA1,APEH,APOA1,APTX,AREG,ARF3,ARF4,ARFGEF1,ARHGEF12,ARHGEF17,ARHGEF28,ARL13B,ARL4C,ARPC5L,ASAP1,ASCL2,ASF1B,ASH2L,ASL,ASPM,ASPSCR1,ATAD2,A…
Cell death of tumor	20.7747	-1.745		ACLY,AKT1,ANXA2,ARCN1,ATF7,ATR,ATXN2,B4GALT5,BAD,BECN1,BLNK,BRCA1,BTG1,BUB1B,CASP2,CAV1,CCN1,CD44,CD47,CDC45,CDC6,CDK1,CDK6,CEBPD,CHEK1,CSF1,CTSB,DEPTOR,EBNA1BP2,EIF3C,EIF3E,EIF3G,ENO1,EP300,ETS1,EZH2,FAS,FGFR1,FLT1,FOXM1,FOXO1,GAB2,HBEGF,HGF,HIF1A,HSPA9,HSPB8,IGF1R,IL33,IL6,IL6ST,INSR,IPO4,JAG1,JAK2,JUN,KEAP1,KITLG,KPNB1,KSR1,LGALS1,LOXL2,LTBR,LYPLA1,LYPLA2,MALT1,MAPK8,MCM2,MEF2C,MET,mir-34,MYC,…
Senescence of cells	17.8069	-1.74		ACLY,ADD3,AHNAK,AKT1,ARHGAP18,ARHGAP5,ATR,BABAM2,BCL6,BLM,BRCA1,BRF1,BUB1,BUB1B,CAV1,CCN1,CCNA2,CCNE1,CD36,CDC14B,CDC6,CEBPB,CHD7,CIRBP,CLTC,CSNK2A2,DEK,DICER1,DLX2,DPY30,DUSP1,DUSP6,EP300,ERCC6L,ERN1,ESR1,EXO1,FLT1,FOSL1,FOXM1,GATA4,GNL3,HELLS,HGF,HIF1A,HMGA1,HNRNPD,ID2,ID3,IGFBP7,IL6,IL6ST,IRF3,JUNB,KIF20A,KMT5B,KMT5C,KSR1,LIG1,LIN9,LMNB1,MAP2K3,MAP2K7,MAPK8,ME1,ME2,MET,mir-34,MYC,NBR1,NFE2L2,N…
Formation of cellular protrusions	28.8894	-1.737		ABI1,ACAP1,ACTB,ACTR3,ACVR2A,ADAM10,ADAM22,ADAMTS4,AFG3L2,AGRN,AGTPBP1,AHNAK,AKT1,Ank2,ANK3,APBA1,APLP2,ARAP1,AREG,ARF4,ARFGEF1,ARHGAP1,ARHGAP24,ARHGAP5,ARHGEF28,ARHGEF4,ARL13B,ARPC2,ARPC3,ASAP1,ATRX,ATXN10,ATXN2,AUTS2,B4GALT5,BASP1,BBS4,BCAR1,BECN1,C3,CALU,CAMK4,CAMSAP1,CAMSAP2,CAP1,CAPG,CAPNS1,CAPRIN1,CAPRIN2,CARMIL1,CAV1,CCDC88A,CCN1,CCN2,CCP110,CD44,CD47,CDC14A,CDC20,CDH13,CENPF,CEP120,CEP164…
Ovarian Cancer Signaling	2.76	-1.732		AKT1,BRCA1,BRCA2,CD44,DVL1,GJA1,HDAC4,HDAC9,MLH1,MSH2,MSH6,PA2G4,PIK3CA,PRKACA,PRKAR1A,PRKAR2A,PTGS2,RALA,RAP2A,RRAS,SMO,SRC,SUV39H1,TCF4,VEGFC,VEGFD,WNT4,WNT7B,WNT9A
Malignant neoplasm of retroperitoneum	39.3179	-1.69		AAK1,ABCA1,ABCG4,ABR,ACAP1,ACAT2,ACKR3,ACKR4,ACLY,ACOT8,ACSL3,ACTB,ACTR3,ACVR2A,ADAM10,ADAM19,ADAM22,ADAM23,ADAMTS1,ADARB1,ADGRB2,ADGRL2,AGBL2,AGO4,AGRN,AHNAK,AHRR,AKAP13,AKT1,ALDH5A1,ANKRD12,ANKZF1,ANLN,ANO8,ANXA2,ANXA5,APPL1,APTX,AREG,ARHGAP21,ARHGAP6,ARHGEF10L,ARHGEF12,ARHGEF17,ARMCX1,ASAP1,ASPM,ASPSCR1,ATF7,ATP10A,ATP11A,ATP11C,ATP2B1,ATP2C1,ATP6V0A1,ATP8A1,ATR,ATRNL1,ATRX,ATXN10,ATXN7L1,BASP…
PFKFB4 Signaling Pathway	1.62	-1.667		CREB3L1,CREBBP,HK1,HK2,MAP2K3,MAP2K7,PRKACA,PRKAR1A,PRKAR2A,TKT
CD27 Signaling in Lymphocytes	1.89	-1.633		CYC1,JUN,MAP2K3,MAP2K7,MAP3K11,MAPK8,NFKBIA,NFKBIB,NFKBIE,RELA,RELB,TRAF5
Lymphotoxin β Receptor Signaling	1.61	-1.633		AKT1,CREBBP,CYC1,EP300,LTBR,NFKBIA,PIK3CA,RELA,RELB,TRAF4,TRAF5
Pancreatic adenocarcinoma	20.2262	-1.63		AAK1,ABCA1,ABR,ACAP1,ACAT2,ACKR3,ACLY,ACOT8,ACTR3,ACVR2A,ADAM10,ADAM22,ADAM23,ADARB1,ADGRB2,ADGRL2,AGBL2,AGO4,AGRN,AHNAK,AKAP13,ANKRD12,ANKZF1,APPL1,APTX,AREG,ARHGAP6,ARHGEF10L,ARHGEF12,ARHGEF17,ASPSCR1,ATP10A,ATP11A,ATP11C,ATP2B1,ATP2C1,ATP6V0A1,ATP8A1,ATR,ATRNL1,ATRX,ATXN10,ATXN7L1,BAZ2A,BCAR3,BDP1,BEAN1,BMP2K,BNC2,BPTF,BRCA1,BRCA2,BRINP3,BRIP1,BTAF1,BUB1B,C3,C6,CACNA1I,CAD,CADPS,CAMSAP3,CAPRIN…
Pancreatic ductal carcinoma	18.2933	-1.63		AAK1,ABR,ACAP1,ACAT2,ACKR3,ACLY,ACOT8,ACTR3,ACVR2A,ADAM10,ADAM22,ADAM23,ADARB1,ADGRB2,ADGRL2,AGBL2,AGO4,AGRN,AHNAK,AKAP13,ANKRD12,ANKZF1,APPL1,APTX,AREG,ARHGAP6,ARHGEF10L,ARHGEF12,ARHGEF17,ASPSCR1,ATP10A,ATP11A,ATP11C,ATP2B1,ATP2C1,ATP6V0A1,ATP8A1,ATR,ATRNL1,ATRX,ATXN10,ATXN7L1,BAZ2A,BCAR3,BDP1,BEAN1,BMP2K,BNC2,BPTF,BRCA1,BRCA2,BRINP3,BRIP1,BTAF1,C3,C6,CACNA1I,CAD,CADPS,CAMSAP3,CAPRIN2,CASD1,CASK…
Pancreatic ductal adenocarcinoma	18.1549	-1.63		AAK1,ABR,ACAP1,ACAT2,ACKR3,ACLY,ACOT8,ACTR3,ACVR2A,ADAM10,ADAM22,ADAM23,ADARB1,ADGRB2,ADGRL2,AGBL2,AGO4,AGRN,AHNAK,AKAP13,ANKRD12,ANKZF1,APPL1,APTX,AREG,ARHGAP6,ARHGEF10L,ARHGEF12,ARHGEF17,ASPSCR1,ATP10A,ATP11A,ATP11C,ATP2B1,ATP2C1,ATP6V0A1,ATP8A1,ATR,ATRNL1,ATRX,ATXN10,ATXN7L1,BAZ2A,BCAR3,BDP1,BEAN1,BMP2K,BNC2,BPTF,BRCA1,BRCA2,BRINP3,BRIP1,BTAF1,C3,C6,CACNA1I,CAD,CADPS,CAMSAP3,CAPRIN2,CASD1,CASK…
Gastrointestinal adenocarcinoma	88.4437	-1.622		AAK1,ABCA1,ABCC5,ABCD1,ABCG4,ABHD12,ABHD18,ABHD4,ABR,ACAP1,ACAP3,ACBD4,ACBD6,ACER3,ACKR3,ACKR4,ACLY,ACSL3,ACSL4,ACSS2,ACTB,ACVR1,ACVR2A,ADA,ADAM10,ADAM19,ADAM22,ADAM23,ADAMTS1,ADAMTS4,ADARB1,ADCK5,ADD3,ADGRB2,ADGRL1,ADGRL2,ADH7,AFAP1,AFG3L2,AGAP3,AGBL2,AGO2,AGO4,AGPAT1,AGRN,AGTPBP1,AHCYL1,AHDC1,AHNAK,AHRR,AHSG,AIP,AKAP1,AKAP13,AKR1B10,AKT1,ALAD,ALDH3A2,ALG3,ANK3,ANKRD12,ANKRD44,ANKS1A,ANKZF1,ANLN…
Intestinal adenocarcinoma	83.6576	-1.622		AAK1,ABCA1,ABCC5,ABCD1,ABCG4,ABHD12,ABHD18,ABHD4,ABR,ACAP1,ACAP3,ACBD6,ACER3,ACKR3,ACKR4,ACLY,ACSL4,ACSS2,ACTB,ACVR1,ACVR2A,ADA,ADAM10,ADAM19,ADAM22,ADAM23,ADAMTS1,ADAMTS4,ADARB1,ADCK5,ADD3,ADGRB2,ADGRL1,ADGRL2,ADH7,AFAP1,AFG3L2,AGAP3,AGBL2,AGO2,AGO4,AGPAT1,AGRN,AGTPBP1,AHCYL1,AHDC1,AHNAK,AHRR,AHSG,AIP,AKAP13,AKR1B10,AKT1,ALAD,ALDH3A2,ALG3,ANK3,ANKRD12,ANKRD44,ANKS1A,ANKZF1,ANLN,ANO6,ANO8,ANTKMT,…
Neurotrophin/TRK Signaling	2.23	-1.604		AKT1,CREB3L1,CREBBP,GRB2,JUN,MAP2K3,MAP2K7,MAPK8,PIK3CA,RALA,RAP2A,RPS6KA1,RRAS,SORCS1,SOS2,SPRY1
Tumorigenesis of reproductive tract	41.9666	-1.601		AAK1,ABCA1,ABCD1,ABCG4,ABHD4,ABI1,ABR,ACOT8,ACSL3,ACSL4,ACSS2,ACTB,ACTR3,ACVR1,ACVR2A,ADAM10,ADAM19,ADAM22,ADAM23,ADAMTS1,ADARB1,ADD3,ADGRB2,ADGRL2,AFG3L2,AGAP3,AGO2,AGO4,AGTPBP1,AHCYL1,AHDC1,AHNAK,AHRR,AIG1,AK2,AKT1,ALDH3A2,ALDH5A1,ALKBH7,ANK3,ANKRD12,ANKRD44,ANKS1A,ANLN,ANO8,ANTKMT,ANXA2,ANXA5,ANXA8/ANXA8L1,AP1G2,APBA1,APEH,APOA1,APPL1,APTX,ARAP1,ARCN1,ARFGEF1,ARGLU1,ARHGAP21,ARHGAP24,ARHGAP29,…
Female genital neoplasm	41.8894	-1.601		AAK1,ABCA1,ABCD1,ABCG4,ABHD4,ABI1,ABR,ACOT8,ACSL3,ACSL4,ACSS2,ACTB,ACTR3,ACVR1,ACVR2A,ADAM10,ADAM19,ADAM22,ADAM23,ADAMTS1,ADARB1,ADD3,ADGRB2,ADGRL2,AFG3L2,AGAP3,AGO2,AGO4,AGTPBP1,AHCYL1,AHDC1,AHNAK,AHRR,AIG1,AK2,AKT1,ALDH3A2,ALDH5A1,ALKBH7,ANK3,ANKRD12,ANKRD44,ANKS1A,ANLN,ANO8,ANTKMT,ANXA2,ANXA5,ANXA8/ANXA8L1,AP1G2,APBA1,APEH,APOA1,APPL1,APTX,ARAP1,ARCN1,ARFGEF1,ARGLU1,ARHGAP21,ARHGAP24,ARHGAP29,…
Neurological signs	14.4815	-1.574		ABCD1,ACKR3,ACTB,AHCYL1,AIG1,AKAP1,AKT1,Ank2,ANTKMT,APOA1,ATP2B1,ATP5F1A,ATP6AP2,ATP6V1A,ATRX,B4GALT5,BASP1,BCL6,BPTF,BRINP3,C3,CACNB3,CAMK4,CAPNS1,CASP2,CAV1,CCDC88A,CCN2,CCP110,CD36,CD44,CEBPB,CELF2,CETN2,CHRM1,CIRBP,CLK4,COMT,CPNE5,CREB3L1,CRIM1,CSF1,CTNNA2,CYC1,CYP26B1,DBP,DCDC2,DHFR,DICER1,DRD4,DTNA,DTX3L,EGR2,EIF3E,ELMO1,EPB41,EPHB4,ERC1,ESR1,ETV5,FAM136A,FBL,FBXO11,FGF13,FKBP4,FOSB,Foxp1,F…
IL-8 Signaling	1.97	-1.569		AKT1,CCND2,FLT1,GNAI1,GNAI2,GNAQ,GNB1,GNG12,HBEGF,IQGAP1,JUN,MAPK8,NFKBIA,NFKBIB,NFKBIE,PIK3CA,PLD1,PLD5,PRKCE,PTGS2,PTK2,RALA,RAP2A,RELA,RHOA,RHOC,RHOQ,RHOU,RRAS,SRC,VASP,VEGFC,VEGFD
Breast or gynecological cancer	56.7282	-1.554		AAK1,ABCA1,ABCC5,ABCD1,ABCG4,ABHD18,ABHD4,ABI1,ABR,ACAP3,ACOT8,ACSL3,ACSL4,ACSS2,ACTB,ACTR3,ACVR1,ACVR2A,ADAM10,ADAM19,ADAM22,ADAM23,ADAMTS1,ADAMTS4,ADD3,ADGRB2,ADGRL2,AFG3L2,AGAP3,AGO2,AGO4,AGRN,AGTPBP1,AHCYL1,AHDC1,AHNAK,AHRR,AIG1,AKAP1,AKAP13,AKT1,ALAD,ALDH3A2,ALDH5A1,ALKBH7,ANK3,ANKRD12,ANKRD44,ANKS1A,ANLN,ANO8,ANTKMT,ANXA2,ANXA5,ANXA8/ANXA8L1,AP1G2,APBA1,APEH,APOA1,APPL1,APTX,ARAP1,ARCN1,ARE…
Pancreatic cancer	22.061	-1.536		AAK1,ABCA1,ABR,ACAP1,ACAT2,ACKR3,ACLY,ACOT8,ACTR3,ACVR2A,ADAM10,ADAM22,ADAM23,ADAMTS1,ADARB1,ADGRB2,ADGRL2,AGBL2,AGO4,AGRN,AHNAK,AKAP13,ANKRD12,ANKZF1,ANO8,APPL1,APTX,AREG,ARHGAP6,ARHGEF10L,ARHGEF12,ARHGEF17,ASPSCR1,ATP10A,ATP11A,ATP11C,ATP2B1,ATP2C1,ATP6V0A1,ATP8A1,ATR,ATRNL1,ATRX,ATXN10,ATXN7L1,BAZ2A,BCAR3,BDP1,BEAN1,BMP2K,BNC2,BPTF,BRCA1,BRCA2,BRINP3,BRIP1,BTAF1,BUB1B,C3,C6,CACNA1I,CAD,CADPS,C…
STAT3 Pathway	1.65	-1.528		FGFR1,FLT1,HGF,IGF1R,IL6ST,INSR,JAK2,MAP3K11,MAP3K20,MAPK8,MYC,PDGFRA,PTPN2,RALA,RAP2A,RRAS,SOCS1,SOCS7,SRC,STAT3,TGFBR2,TGFBR3
Intestinal carcinoma	86.4711	-1.524		AAK1,ABCA1,ABCC5,ABCD1,ABCG4,ABHD12,ABHD18,ABHD4,ABR,ACAP1,ACAP3,ACBD6,ACER3,ACKR3,ACKR4,ACLY,ACSL4,ACSS2,ACTB,ACVR1,ACVR2A,ADA,ADAM10,ADAM19,ADAM22,ADAM23,ADAMTS1,ADAMTS4,ADARB1,ADCK5,ADD3,ADGRB2,ADGRL1,ADGRL2,ADH7,AFAP1,AFG3L2,AGAP3,AGBL2,AGO2,AGO4,AGPAT1,AGRN,AGTPBP1,AHCYL1,AHDC1,AHNAK,AHRR,AHSG,AIP,AKAP13,AKR1B10,AKT1,ALAD,ALDH3A2,ALG3,ANK3,ANKRD12,ANKRD44,ANKS1A,ANKZF1,ANLN,ANO6,ANO8,ANTKMT,…
Autophagy	2.55	-1.521		AKT1,ATR,BAD,BECN1,Calm1 (includes others),CAMK4,CREB3L1,CREBBP,EPG5,ERN1,FOXO1,FUNDC1,GABARAP,HGF,HIF1A,INSR,JUN,MAP2K7,MAPK8,MYC,OPTN,PIK3CA,PPP2R1A,PPP2R5B,PPP3R1,PRKACA,PRKAR1A,PRKAR2A,PTPA,RALA,RB1CC1,TBK1,TNFRSF1A,VAMP8,WIPI1,WIPI2
Growth of organism	28.3716	-1.517		ABCA1,ACSL5,ACVR1,ACVR2A,ADAMTS1,ADARB1,AGO2,AGO4,AKT1,ANKRD1,APBA1,APOA1,ARCN1,AREG,ARHGAP1,ARHGAP5,ARHGEF28,ASPM,ATF5,ATF7,ATRX,ATXN2,BECN1,BLM,BRCA1,BRCA2,BYSL,C8orf44-SGK3/SGK3,CASP2,CCNB2,CCNE1,CD36,CD44,CDK6,CEBPD,CEP120,CHAF1A,CHEK1,CIP2A,CIT,CITED1,CITED2,CNTNAP2,COPS5,CSF1,CSNK1D,CTSB,CTSD,CUL1,DAG1,DAGLA,DBI,DGKZ,DICER1,DMRTA2,EIF3E,ELAVL1,EP300,EPN1,EPN2,ERCC6L,ESPL1,ESR1,EZH2,FERMT2,F…
CLEAR Signaling Pathway	2.52	-1.508		AKT1,ATP6AP2,ATP6V0A1,ATP6V1A,ATP6V1C1,ATP6V1H,BECN1,BMT2,CD63,CREB3L1,CREBBP,CTSB,CTSD,DDIT4,EP300,FGFR1,FLT1,GABARAP,GBA,HEXA,HGF,HIF1A,IGF1R,INSR,ITPR3,LAMTOR2,MAP4K3,PDGFRA,PLBD2,PPP2R1A,PPP2R5B,PPP3R1,PRKCE,PTPA,RALA,RAP2A,RRAS,RXRA,SEH1L,TCIRG1,TGFBR2,TGFBR3,TNFRSF1A,YWHAB,YWHAG
Synaptogenesis Signaling Pathway	2.5	-1.508		ACTR3,AKT1,AP1G2,ARPC1A,ARPC2,ARPC3,ARPC5L,BAD,CACNB3,CACNB4,Calm1 (includes others),CAMK2D,CAMK4,CDH13,CDH7,CNTNAP2,CREB3L1,CREBBP,DLG4,EPHA2,EPHB4,GRB2,ITSN2,LRP1,LRP8,MAPT,NAP1L4,NAPG,NECTIN3,NLGN2,NRXN2,PAK1,PIK3CA,PRKACA,PRKAR1A,PRKAR2A,PRKCE,RAB5B,RAB5C,RALA,RAP2A,RHOA,RRAS,SOS2,SRC,STXBP1,SYN2,SYNGAP1,SYT14
Triacylglycerol Biosynthesis	1.85	-1.508		AGPAT1,DGAT2,DGAT2L6,ELOVL1,ELOVL6,GPAM,LPCAT3,MBOAT1,MBOAT7,Plpp1,PLPP3
Role of NANOG in Mammalian Embryonic Stem Cell Pluripotency	1.38	-1.508		AKT1,BMP1,DVL1,GATA4,GRB2,IL6ST,JAK2,LIF,PIK3CA,RALA,RAP2A,RRAS,SMAD4,SMO,SOS2,STAT3,WNT4,WNT7B,WNT9A
14-3-3-mediated Signaling	1.94	-1.5		AKT1,BAD,FOXO1,GRB2,JUN,MAPK8,MAPT,PIK3CA,PLCB1,PRKCE,RALA,RAP2A,RPS6KA1,RRAS,SRC,TNFRSF1A,TUBB,TUBB4B,TUBB6,TUBG1,YWHAB,YWHAG
Endocannabinoid Developing Neuron Pathway	1.66	-1.5		AKT1,BRCA1,CREB3L1,CREBBP,GNAI1,GNAI2,GNB1,GNG12,MAP2K3,MAP2K7,MAPK8,PIK3CA,PRKACA,PRKAR1A,PRKAR2A,RALA,RAP2A,RHOA,RRAS,SRC,STAT3
NGF Signaling	1.38	-1.5		AKT1,CREB3L1,CREBBP,GRB2,MAP3K11,MAPK8,PIK3CA,RALA,RAP2A,RELA,RELB,RHOA,RPS6KA1,RPS6KA3,RPS6KA4,RPS6KC1,RRAS,SOS2,TRAF4
Tumorigenesis of gastrointestinal tumor	39.1772	-1.485		ABCC5,ABCD1,ABHD18,ABHD4,ACAP1,ACAP3,ACBD6,ACKR3,ACKR4,ACLY,ACSL4,ACVR1,ACVR2A,ADA,ADAM10,ADAM19,ADAM23,ADAMTS1,ADAMTS4,ADARB1,ADCK5,ADD3,ADGRB2,ADGRL1,ADGRL2,ADH7,AFAP1,AFG3L2,AGAP3,AGBL2,AGPAT1,AGRN,AHDC1,AHNAK,AHRR,AHSG,AKAP13,AKR1B10,AKT1,ANK3,ANKS1A,ANLN,AP1G2,APBA1,APEH,APEX1,APLP2,APPL1,APTX,ARAP1,AREG,ARFGEF1,ARHGAP1,ARHGAP11A,ARHGAP21,ARHGAP5,ARHGEF10L,ARHGEF17,ARHGEF4,ARL13B,ARMCX1,ARPC…
Breast adenocarcinoma	28.4989	-1.473		AAK1,ABCA1,ACVR2A,ADAM23,AHNAK,AKAP1,AKAP13,AKT1,ARF3,ARFGEF1,ARL13B,ARL4C,ASH2L,ATR,ATRX,AUTS2,BCL6,BLM,BRCA1,BRCA2,BRIP1,BTAF1,BUB1,BUB1B,C3,CAD,CAMK4,CCDC71L,CCN1,CCND2,CCNE2,CCP110,CD109,CD44,CDC14A,CDK1,CDK12,CDK6,CEBPA,CENPE,CEP192,CEP290,CHEK1,CHL1,CHTF8,CIP2A,CIT,CLHC1,CLK4,CLSPN,CLTC,CREBBP,CSF1,CSMD3,CSNK1A1,CSNK2A2,CSPP1,CTNNA2,CUL5,CYLD,DCBLD2,DCLK2,DDR2,DHFR,DICER1,DIP2A,DIP2C,DNAH8,…
Breast or gastric cancer	63.6716	-1.466		AAK1,ABCA1,ABCC5,ABCD1,ABCG4,ABHD18,ABR,ACAP1,ACAP3,ACBD4,ACKR4,ACSL3,ACSS2,ACVR1,ACVR2A,ADAM10,ADAM19,ADAM22,ADAM23,ADAMTS1,ADAMTS4,ADARB1,ADCK5,ADD3,ADGRB2,ADGRL2,AFAP1,AFG3L2,AGAP3,AGBL2,AGO2,AGO4,AGRN,AGTPBP1,AHDC1,AHNAK,AHRR,AIG1,AKAP1,AKAP13,AKT1,ALAD,ALDH5A1,ALKBH7,ANK3,ANKRD12,ANKRD44,ANKS1A,ANLN,ANTKMT,ANXA8/ANXA8L1,AP1G2,APBA1,APEH,APOA1,APPL1,APTX,ARAP1,ARCN1,AREG,ARF3,ARF4,ARFGEF1,ARH…
VEGF Signaling	4.22	-1.414		ACTB,Actn3,AKT1,BAD,EIF2B3,EIF2B4,EIF2S1,EIF2S2,ELAVL1,FLT1,FOXO1,GRB2,HIF1A,PIK3CA,PTK2,PXN,RALA,RAP2A,RRAS,SH2D2A,SOS2,SRC,VEGFC,VEGFD
Paxillin Signaling	2.82	-1.414		ACTB,Actn3,BCAR1,CSK,GRB2,ITGA9,ITGB1,ITGB4,ITGB5,ITGB6,MAPK8,NCK2,PAK1,PARVA,PIK3CA,PTK2,PXN,RALA,RAP2A,RRAS,SOS2,SRC
Renin-Angiotensin Signaling	1.57	-1.414		GNAQ,GRB2,ITPR3,JAK2,JUN,MAPK8,PAK1,PIK3CA,PRKACA,PRKAR1A,PRKAR2A,PRKCE,PTK2,RALA,RAP2A,RELA,RELB,RRAS,SOS2,STAT3
Microtubule dynamics	42.7773	-1.39		ABI1,ACAP1,ACTB,ACTR3,ACVR2A,ADAM10,ADAM22,ADAMTS4,AFG3L2,AGRN,AGTPBP1,AHNAK,AKT1,Ank2,ANK3,APBA1,APLP2,ARAP1,AREG,ARF4,ARFGEF1,ARHGAP1,ARHGAP24,ARHGAP5,ARHGEF28,ARHGEF4,ARL13B,ARPC2,ARPC3,ASAP1,ATP2B1,ATP2C1,ATP5MC1,ATRX,ATXN10,ATXN2,AURKC,AUTS2,B4GALT5,BASP1,BBS4,BCAR1,BCAR3,BECN1,BICD1,BMERB1,BMP2K,BRCA1,C3,CALU,CAMK4,CAMSAP1,CAMSAP2,CAMSAP3,CAP1,CAPG,CAPNS1,CAPRIN1,CAPRIN2,CARMIL1,CAV1,CCDC88…
Agrin Interactions at Neuromuscular Junction	2.31	-1.387		ACTB,AGRN,DAG1,DVL1,ITGB1,JUN,LAMB1,MAPK8,PAK1,PTK2,PXN,RALA,RAP2A,RRAS,SRC
RANK Signaling in Osteoclasts	1.92	-1.387		AKT1,Calm1 (includes others),CAMK4,JUN,MAP2K7,MAP3K11,MAPK8,NFKBIA,NFKBIB,NFKBIE,PIK3CA,PPP3R1,RELA,RELB,SRC,TRAF5,XIAP
Melatonin Signaling	1.48	-1.387		Calm1 (includes others),CAMK2D,CAMK4,GNAI1,GNAI2,GNAQ,MAP2K3,MAP2K7,PLCB1,PRKACA,PRKAR1A,PRKAR2A,PRKCE
ILK Signaling	3.12	-1.372		ACTB,Actn3,AKT1,CREB3L1,CREBBP,FERMT2,FLNA,HIF1A,ITGB1,ITGB4,ITGB5,ITGB6,JUN,MAPK8,MYC,NCK2,PARVA,PIK3CA,PPP2R1A,PPP2R5B,PTGS2,PTK2,PTPA,PXN,RELA,RELB,RHOA,RHOC,RHOQ,RHOU,RPS6KA4,SNAI1,SNAI2,TNFRSF1A,VEGFC,VEGFD
Oxytocin Signaling Pathway	2.38	-1.372		AKT1,ATP2B1,CACNB3,CACNB4,CACNG6,Calm1 (includes others),CAMK4,CD36,CREB3L1,CREBBP,GJA1,GNAI1,GNAI2,GNAQ,GNB1,GNG12,GRB2,IL6,ITPR3,LPL,MAPK8,MEF2C,MFN2,MYLK,NFE2L2,NPR1,PIK3CA,PLCB1,PNPLA2,PPP1CB,Ppp1r12b,PPP3R1,PRKACA,PRKAR1A,PRKAR2A,PRKCE,PTGS2,RALA,RAP2A,RELA,RELB,RHOA,RRAS,SOS2
Genital tumor	57.0137	-1.37		AAK1,ABCA1,ABCC5,ABCD1,ABCG4,ABHD4,ABI1,ABR,ACLY,ACOT8,ACSL3,ACSL4,ACSS2,ACTB,ACTR3,ACVR1,ACVR2A,ADAM10,ADAM19,ADAM22,ADAM23,ADAMTS1,ADAMTS4,ADARB1,ADCK5,ADD3,ADGRB2,ADGRL2,AFAP1,AFG3L2,AGAP3,AGO2,AGO4,AGTPBP1,AHCYL1,AHDC1,AHNAK,AHRR,AIG1,AK2,AKAP1,AKAP13,AKT1,ALDH3A2,ALDH5A1,ALKBH7,ANK3,ANKRD1,ANKRD12,ANKRD44,ANKS1A,ANLN,ANO6,ANO8,ANTKMT,ANXA2,ANXA5,ANXA6,ANXA8/ANXA8L1,AP1G2,APBA1,APEH,APEX1,APO…
HGF Signaling	3.35	-1.342		AKT1,ELK3,ETS1,GRB2,HGF,IL6,ITGA9,ITGB1,ITGB4,ITGB5,ITGB6,JUN,MAP2K7,MAP3K11,MAPK8,MET,PAK1,PIK3CA,PRKCE,PTGS2,PTK2,PXN,RALA,RAP2A,RRAS,SOS2,STAT3
Ferroptosis Signaling Pathway	1.5	-1.342		ABCA1,ACSL4,Arf2,ARF3,ARF4,ARF5,BECN1,CTSB,G3BP1,GSS,IREB2,KEAP1,LPCAT3,NFE2L2,RALA,RAP2A,RRAS,SAT1,STAT3,TF,TXNRD1
Binding of protein binding site	13.1367	-1.331		AATF,AKT1,APEX1,BRCA1,CCAR1,Ccl2,CCN2,CEBPA,CEBPB,CEBPD,CHRM1,COPS5,CREBBP,CSNK1A1,EGR2,EP300,ESR1,ETS1,EZH2,FAS,FBN1,FOXO1,GATA3,HBEGF,HGF,HMGA1,HOXA9,ID2,ID3,IER3,IL11,IL33,IL6,IL6ST,IP6K2,IRF3,JAK2,JUN,KITLG,LIF,LTBR,LY96,MED1,MYC,NFE2L2,NFIC,NFKBIA,NFKBIB,NFKBIZ,NOTCH1,NPR1,NR2F1,NR2F2,NR3C1,OSM,PAK1,PARP1,PBX1,PRKACA,PRMT2,PTK2,PTTG1,RARA,RBPJ,RELA,RELB,RHOA,RXRA,SERPINF1,SLPI,SMAD3,SMAD4,SM…
Abdominal neoplasm	114.801	-1.329		AAK1,ABCA1,ABCC5,ABCD1,ABCG4,ABHD12,ABHD18,ABHD4,ABI1,ABR,ACAP1,ACAP3,ACAT2,ACBD4,ACBD6,ACER3,ACKR3,ACKR4,ACLY,ACOT8,ACSL3,ACSL4,ACSL5,ACSS2,ACTB,ACTR3,ACVR1,ACVR2A,ADA,ADAM10,ADAM19,ADAM22,ADAM23,ADAMTS1,ADAMTS4,ADARB1,ADCK5,ADD3,ADGRB2,ADGRL1,ADGRL2,ADH7,AFAP1,AFG3L2,AGAP3,AGBL2,AGO2,AGO4,AGPAT1,AGRN,AGTPBP1,AHCYL1,AHDC1,AHNAK,AHRR,AHSG,AIG1,AIP,AK2,AKAP1,AKAP13,AKR1B10,AKT1,ALAD,ALDH3A2,ALDH5A…
Uterine tumor	34.6576	-1.326		AAK1,ABCA1,ABCD1,ABHD4,ABI1,ABR,ACOT8,ACSL3,ACSL4,ACSS2,ACTB,ACTR3,ACVR1,ACVR2A,ADAM10,ADAM19,ADAM22,ADAM23,ADAMTS1,ADARB1,ADD3,ADGRL2,AFG3L2,AGAP3,AGO2,AGTPBP1,AHCYL1,AHDC1,AHNAK,AHRR,AIG1,AK2,AKT1,ALDH3A2,ALDH5A1,ANK3,ANKRD12,ANKRD44,ANKS1A,ANO8,ANXA2,ANXA5,AP1G2,APBA1,APPL1,ARAP1,ARCN1,ARFGEF1,ARGLU1,ARHGAP21,ARHGAP24,ARHGAP29,ARHGAP5,ARHGAP6,ARHGEF12,ARHGEF17,ARHGEF28,ARL13B,ARL4A,ARMCX1,ASH2…
Genitourinary tumor	80.1752	-1.325		AAK1,ABCA1,ABCC5,ABCD1,ABCG4,ABHD18,ABHD4,ABI1,ABR,ACAP3,ACKR4,ACLY,ACOT8,ACSL3,ACSL4,ACSL5,ACSS2,ACTB,ACTR3,ACVR1,ACVR2A,ADA,ADAM10,ADAM19,ADAM22,ADAM23,ADAMTS1,ADAMTS4,ADARB1,ADCK5,ADD3,ADGRB2,ADGRL2,AFAP1,AFG3L2,AGAP3,AGO2,AGO4,AGRN,AGTPBP1,AHCYL1,AHDC1,AHNAK,AHRR,AIG1,AIP,AK2,AKAP1,AKAP13,AKT1,ALAD,ALDH3A2,ALDH5A1,ALKBH7,ANK3,ANKRD1,ANKRD12,ANKRD44,ANKS1A,ANLN,ANO6,ANO8,ANTKMT,ANXA2,ANXA5,ANX…
Signaling by Rho Family GTPases	3.9	-1.298		ACTB,ACTR3,ARHGEF12,ARHGEF17,ARHGEF4,ARPC1A,ARPC2,ARPC3,ARPC5L,CDH13,CDH7,CIT,DIAPH3,GNAI1,GNAI2,GNAQ,GNB1,GNG12,IQGAP1,ITGA9,ITGB1,ITGB4,ITGB5,ITGB6,JUN,MAP2K7,MAP3K11,MAP3K20,MAPK8,MYLK,PAK1,PIK3CA,PKN1,PLD1,PPP1R12C,PTK2,RELA,RELB,RHOA,RHOC,RHOQ,RHOU,SEPTIN10,SEPTIN4,SEPTIN6,SEPTIN8,SEPTIN9,WIPF1
Sensitivity of cells	22.4112	-1.281		ACLY,ACSL4,AGO2,AIP,AKT1,ALG3,ALKBH7,ANXA2,APEX1,APLP2,ATIC,ATP2C1,ATR,ATRX,AURKAIP1,BAD,BRCA1,BRCA2,BRCC3,CCAR1,CDCA3,CDK6,CEBPA,CHD1L,CHD7,CHEK1,CLPP,CREBBP,CUL5,DCAF5,DCAF7,DDR2,DR1,ELAVL1,EMC2,EP300,EPG5,ESR1,EZH2,FANCL,FBXL20,FBXO11,GCLM,GRN,GSTM4,GTF2F2,GTF2H1,HELLS,HERC2,HIF1A,HIPK1,HK2,HMMR,HNRNPDL,IGF1R,IL6ST,INPPL1,IP6K2,IPO11,IRF3,KAT2A,KDM1A,KEAP1,KMT2A,KMT2D,KMT5B,KMT5C,LTN1,MAP2K3,M…
IL-15 Production	2.41	-1.279		CLK4,CSK,DDR2,EPHA2,EPHB4,FGFR1,FLT1,IGF1R,IL6,INSR,IRF3,JAK2,MAP2K3,MAP2K7,MAP3K11,MET,PDGFRA,PEAK1,PTK2,RELA,RELB,SRC,TNK2
BAG2 Signaling Pathway	2.27	-1.265		ANXA2,CTSB,HSP90AA1,HSPA9,MAPKAPK2,MAPT,MYC,PSMA4,PSMA6,PSMB2,PSMB4,PSMD6,PSMD8,PSME3,RELA,RELB,UBE2D1
Cognitive impairment	22.9626	-1.253		ABCD1,ACBD6,ACSL4,ACTB,ADARB1,AGO2,AHDC1,AHSG,AKT1,ALDH5A1,ALG3,ANK3,AP4S1,APOA1,ARHGEF10L,ARSG,ASPM,ATP1A1,ATP2C1,ATP6AP2,ATP6V1A,ATRX,AUTS2,BBS4,BCAP31,BECN1,BPTF,BRCA2,BRF1,BTD,C3,CA3,CACNB3,CAMTA1,CASP2,CCDC88A,CCN2,CCNA2,CCNB1,CD36,CD47,CDC45,CDK13,CEBPB,CEP290,CEP63,CHD1L,CHRM1,CHSY1,CIT,CKAP2L,CLCN4,CLTC,CNOT3,CNTNAP2,COMT,CREBBP,CSF1,CSK,CTBP1,CTNNA2,CTSB,CYB5A,DAG1,DCAF6,DCDC2,DDX23,DDX5…
Extraadrenal retroperitoneal tumor	38.7825	-1.246		AAK1,ABCA1,ABCG4,ABR,ACAP1,ACAT2,ACKR3,ACKR4,ACLY,ACOT8,ACSL3,ACTB,ACTR3,ACVR2A,ADAM10,ADAM19,ADAM22,ADAM23,ADAMTS1,ADARB1,ADGRB2,ADGRL2,AGBL2,AGO4,AGRN,AHNAK,AHRR,AKAP13,AKT1,ALDH5A1,ANKRD12,ANKZF1,ANLN,ANO8,ANXA2,ANXA5,APPL1,APTX,AREG,ARHGAP21,ARHGAP5,ARHGAP6,ARHGEF10L,ARHGEF12,ARHGEF17,ARMCX1,ASAP1,ASPM,ASPSCR1,ATF7,ATIC,ATP10A,ATP11A,ATP11C,ATP2B1,ATP2C1,ATP6V0A1,ATP8A1,ATR,ATRNL1,ATRX,ATXN10…
Myelodysplastic syndrome or leukemia	16.1331	-1.238		ABCD1,ACLY,ACSL3,ACSL4,ACTB,ADA,ADAM10,ADAM22,ADD3,ADGRL2,AHNAK,AIG1,AKAP13,AKT1,ANK3,ANKS1A,ANO8,ANXA2,AP1G2,APEX1,ARFGEF1,ARHGAP24,ARHGAP5,ARHGAP6,ARHGEF10L,ASH2L,ATF6B,ATF7IP,ATP10A,ATP11A,ATP5F1A,ATP6V1A,ATP6V1H,ATR,ATRNL1,ATRX,AUTS2,AZIN1,BAD,BAZ2A,BBX,BCAR1,BCL3,BCL6,BCL9L,BCLAF1,BDP1,BLCAP,BLM,BLNK,BNIP2,BRCA1,BRCA2,BRIP1,BTG1,BUB1B,C3,C6,C8orf44-SGK3/SGK3,CACHD1,CACNA1I,CACNB4,CADPS,CAMK2…
RAC Signaling	3.76	-1.225		ACTR3,ARPC1A,ARPC2,ARPC3,ARPC5L,CD44,IQGAP1,IQGAP2,ITGA9,ITGB1,ITGB4,ITGB5,ITGB6,JUN,MAP2K7,MAP3K11,MAPK8,MCF2L,PAK1,PIK3CA,PLD1,PTK2,RALA,RAP2A,RELA,RELB,RHOA,RRAS,SH3RF1
NRF2-mediated Oxidative Stress Response	3.11	-1.225		ACTB,AKT1,CDC34,CLPP,CREBBP,Cyp4a14,DNAJA3,DNAJC1,DNAJC21,DNAJC7,EP300,EPHX1,FOSL1,GCLM,GSTA3,GSTK1,GSTM4,GSTO1,GSTT2/GSTT2B,HSP90AA1,HSPB8,JUN,JUNB,KEAP1,MAFG,MAFK,MAP2K3,MAP2K7,MAPK8,NFE2L2,PIK3CA,PMF1/PMF1-BGLAP,PRKCE,RALA,RAP2A,RRAS,SCARB1,SOD1,SOD2,TXN,TXNRD1
HMGB1 Signaling	1.86	-1.225		AKT1,CLCF1,HAT1,IFNGR1,IL11,IL33,IL6,JUN,KAT2A,KAT7,LIF,MAP2K3,MAP2K7,MAPK8,OSM,PIK3CA,RALA,RAP2A,RBBP7,RELA,RELB,RHOA,RHOC,RHOQ,RHOU,RRAS,TNFRSF1A
Pulmonary Healing Signaling Pathway	2.32	-1.219		ACKR3,CCNB1,EP300,ETV5,FGFR1,FOXM1,GRB2,HBEGF,HIF1A,JAG1,MAPK8,MMP10,MMP23B,MYC,NFKBIA,NOTCH1,PRKCE,RALA,RAP2A,RBPJ,RRAS,SMO,SOS2,SRC,STAT3,STAT5B,TCF4,TNFRSF1A,VEGFC,VEGFD,WNT4,WNT7B,WNT9A
Melanocyte Development and Pigmentation Signaling	2.62	-1.213		CREB3L1,CREBBP,EP300,GRB2,KITLG,PAX3,PIK3CA,PRKACA,PRKAR1A,PRKAR2A,RALA,RAP2A,RPS6KA1,RPS6KA3,RPS6KA4,RPS6KC1,RRAS,SH2B2,SOS2,SRC
Chemokine Signaling	2.5	-1.213		Calm1 (includes others),CAMK2D,CAMK4,GNAI1,GNAI2,GNAQ,JUN,MAPK8,PLCB1,PPP1CB,Ppp1r12b,PTK2,RALA,RAP2A,RHOA,RRAS,SRC
Gα12/13 Signaling	1.47	-1.213		AKT1,CDH13,CDH7,JUN,LPAR6,MAP2K7,MAPK8,MEF2C,NFKBIA,NFKBIB,NFKBIE,PIK3CA,PTK2,PXN,RALA,RAP2A,RELA,RELB,RHOA,RRAS,SRC
Ovarian tumor	17.6073	-1.205		ABCA1,ABCD1,ABCG4,ABR,ACSS2,ADAM10,ADAM19,ADGRB2,AGO4,AHNAK,AHRR,AKT1,ALDH5A1,ALKBH7,ANLN,ANTKMT,ANXA8/ANXA8L1,APBA1,APEH,APOA1,APTX,ARHGEF12,ARHGEF17,ARHGEF28,ARL4C,ASAP1,ASCL2,ASPM,ASPSCR1,ATAD2,ATIC,ATP1A1,ATP8A1,ATR,ATRX,BAG6,BAHD1,BBS4,BCL3,BCL9L,BCLAF1,BECN1,BLM,BMP2K,BRCA1,BRCA2,BRF1,BRINP3,BRIP1,BUB1,C11orf49,C3,C6orf47,CAD,CADPS,CAMTA1,CASD1,CASP2,CCDC47,CCDC80,CCDC88A,CCN1,CCN2,CCN4,CCN…
Leukemia	16.3335	-1.202		ABCD1,ACLY,ACSL3,ACSL4,ACTB,ADA,ADAM10,ADAM22,ADD3,ADGRL2,AHNAK,AIG1,AKAP13,AKT1,ANK3,ANKS1A,ANO8,ANXA2,AP1G2,APEX1,ARFGEF1,ARHGAP24,ARHGAP5,ARHGAP6,ARHGEF10L,ASH2L,ATF6B,ATF7IP,ATP10A,ATP11A,ATP5F1A,ATP6V1A,ATP6V1H,ATR,ATRNL1,ATRX,AUTS2,AZIN1,BAD,BAZ2A,BBX,BCAR1,BCL3,BCL6,BCL9L,BCLAF1,BDP1,BLCAP,BLM,BLNK,BNIP2,BRCA1,BRCA2,BRIP1,BTG1,BUB1B,C3,C6,C8orf44-SGK3/SGK3,CACHD1,CACNA1I,CACNB4,CADPS,CAMK2…
Organization of cytoskeleton	48.9957	-1.184		ABI1,ABR,ACAP1,ACTB,ACTR3,ACVR2A,ADAM10,ADAM22,ADAMTS4,ADD3,AFAP1,AFG3L2,AGRN,AGTPBP1,AHNAK,AKT1,Ank2,ANK3,APBA1,APLP2,ARAP1,AREG,ARF4,ARFGEF1,ARHGAP1,ARHGAP18,ARHGAP24,ARHGAP5,ARHGAP6,ARHGEF17,ARHGEF28,ARHGEF4,ARL13B,ARPC1A,ARPC2,ARPC3,ASAP1,ASPM,ATP2B1,ATP2C1,ATP5MC1,ATRX,ATXN10,ATXN2,AURKC,AUTS2,B4GALT5,BASP1,BBS4,BCAR1,BCAR3,BCL6,BECN1,BICD1,BMERB1,BMP2K,BRCA1,C3,CALU,CAMK4,CAMSAP1,CAMSAP2,CA…
Anogenital cancer	65.8327	-1.183		AAK1,ABCA1,ABCC5,ABCD1,ABCG4,ABHD18,ABHD4,ABI1,ABR,ACAP3,ACLY,ACOT8,ACSL3,ACSL4,ACSS2,ACTB,ACTR3,ACVR1,ACVR2A,ADAM10,ADAM19,ADAM22,ADAM23,ADAMTS1,ADAMTS4,ADCK5,ADD3,ADGRB2,ADGRL2,AFAP1,AFG3L2,AGAP3,AGO2,AGO4,AGRN,AGTPBP1,AHCYL1,AHDC1,AHNAK,AHRR,AIG1,AKAP1,AKAP13,AKT1,ALAD,ALDH3A2,ALDH5A1,ALKBH7,ANK3,ANKRD1,ANKRD12,ANKRD44,ANKS1A,ANLN,ANO6,ANO8,ANTKMT,ANXA2,ANXA5,ANXA6,ANXA8/ANXA8L1,AP1G2,APBA1,AP…
IL-6 Signaling	3.57	-1.177		AKT1,CEBPB,CSNK2A2,GRB2,IL33,IL6,IL6ST,JAK2,JUN,MAP2K3,MAP2K7,MAPK8,MAPKAPK2,NFKBIA,NFKBIB,NFKBIE,PIK3CA,RALA,RAP2A,RELA,RELB,RRAS,SOCS1,SOS2,STAT3,TNFAIP6,TNFRSF1A
CNTF Signaling	1.89	-1.155		AKT1,GRB2,IL6ST,JAK2,PIK3CA,RALA,RAP2A,RPS6KA1,RPS6KA3,RPS6KA4,RRAS,STAT3
PXR/RXR Activation	1.47	-1.155		AKT1,ALDH3A2,FOXO1,HMGCS2,IL6,INSR,NR3C1,PRKACA,PRKAR1A,PRKAR2A,RELA,RXRA
HOTAIR Regulatory Pathway	5.85	-1.151		AGO2,AGO4,AKT1,CD44,CREBBP,ELAVL1,EP300,ESR1,EZH2,FOXM1,JARID2,KDM1A,KMT2A,KMT2C,MET,MMP10,MMP23B,MRTFA,MYC,NFKBIA,PIK3CA,RBBP4,RBBP7,RCOR1,RELA,RELB,RHOC,SNAI2,SPP1,STAT3,STK38,TCF4,TWIST1,TWIST2,WNT4,WNT7B,WNT9A,XIAP
ERK5 Signaling	4.87	-1.147		AKT1,BAD,CREB3L1,CREBBP,FOSL1,GNAQ,IL6ST,LIF,MEF2C,MYC,RALA,RAP2A,RPS6KA1,RPS6KA3,RPS6KA4,RPS6KC1,RRAS,SH2D2A,SRC,YWHAB,YWHAG
Pelvic tumor	66.757	-1.145		AAK1,ABCA1,ABCC5,ABCD1,ABCG4,ABHD4,ABI1,ABR,ACAP3,ACLY,ACOT8,ACSL3,ACSL4,ACSL5,ACSS2,ACTB,ACTR3,ACVR1,ACVR2A,ADA,ADAM10,ADAM19,ADAM22,ADAM23,ADAMTS1,ADAMTS4,ADARB1,ADCK5,ADD3,ADGRB2,ADGRL2,ADH7,AFAP1,AFG3L2,AGAP3,AGO2,AGO4,AGPAT1,AGTPBP1,AHCYL1,AHDC1,AHNAK,AHRR,AIG1,AIP,AK2,AKAP1,AKAP13,AKT1,ALAD,ALDH3A2,ALDH5A1,ALKBH7,ANK3,ANKRD1,ANKRD12,ANKRD44,ANKS1A,ANLN,ANO6,ANO8,ANTKMT,ANXA2,ANXA5,ANXA6,ANX…
Malignant genitourinary solid tumor	77.1561	-1.144		AAK1,ABCA1,ABCC5,ABCD1,ABCG4,ABHD18,ABHD4,ABI1,ABR,ACAP3,ACKR4,ACLY,ACOT8,ACSL3,ACSL4,ACSL5,ACSS2,ACTB,ACTR3,ACVR1,ACVR2A,ADA,ADAM10,ADAM19,ADAM22,ADAM23,ADAMTS1,ADAMTS4,ADCK5,ADD3,ADGRB2,ADGRL2,AFAP1,AFG3L2,AGAP3,AGO2,AGO4,AGRN,AGTPBP1,AHCYL1,AHDC1,AHNAK,AHRR,AIG1,AIP,AKAP1,AKAP13,AKT1,ALAD,ALDH3A2,ALDH5A1,ALKBH7,ANK3,ANKRD1,ANKRD12,ANKRD44,ANKS1A,ANLN,ANO6,ANO8,ANTKMT,ANXA2,ANXA5,ANXA6,ANXA8/AN…
Organization of cytoplasm	50.3224	-1.135		ABCA1,ABCD1,ABI1,ABR,ACAP1,ACTB,ACTR3,ACVR2A,ADAM10,ADAM22,ADAMTS4,ADD3,AFAP1,AFG3L2,AGRN,AGTPBP1,AHNAK,AKT1,Ank2,ANK3,ANXA8/ANXA8L1,APBA1,APLP2,ARAP1,AREG,ARF4,ARFGEF1,ARHGAP1,ARHGAP18,ARHGAP21,ARHGAP24,ARHGAP5,ARHGAP6,ARHGEF17,ARHGEF28,ARHGEF4,ARL1,ARL13B,ARPC1A,ARPC2,ARPC3,ASAP1,ASPM,ATP2B1,ATP2C1,ATP5MC1,ATRX,ATXN10,ATXN2,AURKC,AUTS2,B4GALT5,BASP1,BBS4,BCAR1,BCAR3,BCL6,BECN1,BICD1,BMERB1,BMP2…
ID1 Signaling Pathway	4.08	-1.121		ABI1,ACVR1,ACVR2A,AKT1,BCL3,CAV1,CCN2,CCNE1,CDC20,CREBBP,EP300,ETS1,FGFR1,GSPT1,HIF1A,IGF1R,IL6,KIF11,LIF,MYC,PIK3CA,PTGER4,RALA,RAP2A,RHOC,RRAS,SEMA4C,SMAD2,SMAD3,SMAD4,SRC,STAT3,TFAP2A,TGFBR2,TGFBR3,TGM2,TNFRSF1A,VEGFC,VEGFD
IGF-1 Signaling	5.77	-1.091		AKT1,BAD,CCN1,CCN2,CSNK2A2,FOXO1,GRB2,IGF1R,IGFBP4,IGFBP7,JAK2,JUN,MAPK8,PIK3CA,PRKACA,PRKAR1A,PRKAR2A,PTK2,PXN,RALA,RAP2A,RRAS,SOCS1,SOCS7,SOS2,STAT3,YWHAB,YWHAG
Quantity of connective tissue	13.062	-1.075		ABCA1,ADAMTS1,ADD3,AHNAK,AKT1,ARHGAP1,ARHGAP5,B4GALT1,BBS4,BLM,BRCA1,C3,CALCR,Cald1,CAMK4,CAPNS1,CAV1,CCBE1,CCDC80,Ccl2,CCN2,CCND2,CCNY,CD36,CD44,CD47,CDK1,CDK6,CEBPA,CEBPB,CEBPD,CIAPIN1,CNOT3,COL5A1,COMT,CREBBP,CSF1,CTSV,CYLD,DGAT2,DGKZ,DHFR,DIAPH3,DICER1,DMTN,DPP3,DUSP1,EGR2,EPG5,ESR1,Esrra,EZH2,FABP2,FGFR1,FOSB,FOSL2,GAB2,GATA2,GATA4,GFPT1,Gm15807/Hmgn5,GNAQ,GPD2,HELLS,HGF,HIPK1,HOXA5,HSPG2,HT…
Endocrine cancer	121.118	-1.067		AAK1,ABCA1,ABCC5,ABCD1,ABCG4,ABHD12,ABHD18,ABI1,ABR,ACAP1,ACAP3,ACAT2,ACBD6,ACER3,ACLY,ACSL3,ACSL4,ACSL5,ACSS2,ACTR3,ACVR1,ACVR2A,ADA,ADAM10,ADAM19,ADAM22,ADAM23,ADAMTS1,ADAMTS4,ADARB1,ADCK5,ADD3,ADGRB2,ADGRL1,ADGRL2,ADH7,AFAP1,AFG3L2,AGAP3,AGBL2,AGO2,AGPAT1,AGRN,AGTPBP1,AHCYL1,AHDC1,AHNAK,AHRR,AHSG,AIP,AK2,AK4,AKAP1,AKAP13,AKT1,ALAD,ALDH3A2,ALDH5A1,ALG3,ALKBH7,ANK3,ANKRD1,ANKRD12,ANKRD44,ANKS1A,…
Sensitivity of tumor cell lines	22.3716	-1.062		ACLY,ACSL4,AGO2,AIP,AKT1,ALG3,ANXA2,APLP2,ATIC,ATP2C1,ATR,ATRX,AURKAIP1,BRCA1,BRCA2,BRCC3,CCAR1,CDCA3,CDK6,CHD1L,CHD7,CHEK1,CLPP,CREBBP,CUL5,DCAF5,DCAF7,DDR2,DR1,EMC2,EP300,EPG5,ESR1,EZH2,FANCL,FBXL20,FBXO11,GSTM4,GTF2F2,GTF2H1,HERC2,HIF1A,HK2,HMMR,HNRNPDL,IGF1R,INPPL1,IPO11,KAT2A,KDM1A,KEAP1,KMT2A,KMT2D,LTN1,MAP2K3,ME2,MED19,MET,MGAT1,MNAT1,MPHOSPH10,MSI2,MTIF2,MYC,NELFB,NF1,NFE2L2,NIPBL,NONO,NP…
Intraabdominal organ tumor	108.866	-1.009		AAK1,ABCA1,ABCC5,ABCD1,ABCG4,ABHD12,ABHD18,ABHD4,ABI1,ABR,ACAP1,ACAP3,ACAT2,ACBD4,ACBD6,ACER3,ACKR3,ACKR4,ACLY,ACOT8,ACSL3,ACSL4,ACSL5,ACSS2,ACTB,ACTR3,ACVR1,ACVR2A,ADA,ADAM10,ADAM19,ADAM22,ADAM23,ADAMTS1,ADAMTS4,ADARB1,ADCK5,ADD3,ADGRB2,ADGRL1,ADGRL2,ADH7,AFAP1,AFG3L2,AGAP3,AGBL2,AGO2,AGO4,AGPAT1,AGRN,AGTPBP1,AHCYL1,AHDC1,AHNAK,AHRR,AHSG,AIG1,AIP,AK2,AKAP13,AKR1B10,AKT1,ALAD,ALDH3A2,ALDH5A1,ALG3…
BMP signaling pathway	2.88	-1		BMP1,CAMK4,CREBBP,FST,GRB2,JUN,MAGED1,MAPK8,PRKACA,PRKAR1A,PRKAR2A,RALA,RAP2A,RELA,RELB,RRAS,SMAD4,XIAP,ZNF423
Amyloid Processing	2.28	-1		AKT1,CAPN5,CAPNS1,CSNK1A1,CSNK1D,CSNK2A2,MAPT,MARK1,PRKACA,PRKAR1A,PRKAR2A,PRKCE
April Mediated Signaling	2.02	-1		JUN,MAP2K7,MAPK8,NFAT5,NFKBIA,NFKBIB,NFKBIE,RELA,RELB,TRAF5
Role of JAK1, JAK2 and TYK2 in Interferon Signaling	1.84	-1		IFNGR1,JAK2,PTPN2,RELA,RELB,SOCS1,STAT3
PDGF Signaling	1.82	-1		CAV1,CSNK2A2,GRB2,INPPL1,JAK2,JUN,MAPK8,MYC,PDGFRA,PIK3CA,RALA,RAP2A,RRAS,SOS2,SRC,STAT3
Vitamin-C Transport	1.57	-1		GSTO1,LRRC8A,LRRC8B,SELENOT,TXN,TXNRD1
Non-Small Cell Lung Cancer Signaling	1.49	-1		AKT1,BAD,CCND2,CDK6,GRB2,HDAC4,HDAC9,ITPR3,PA2G4,PIK3CA,RALA,RAP2A,RRAS,RXRA,SOS2,SUV39H1
Extracranial solid tumor	125.523	-0.991		AAK1,ABCA1,ABCC5,ABCD1,ABCG4,ABHD12,ABHD18,ABHD4,ABI1,ABR,ACAP1,ACAP3,ACAT2,ACBD4,ACBD6,ACER3,ACKR3,ACKR4,ACLY,ACOT8,ACSL3,ACSL4,ACSL5,ACSS2,ACTB,ACTR3,ACVR1,ACVR2A,ADA,ADAM10,ADAM19,ADAM22,ADAM23,ADAMTS1,ADAMTS4,ADARB1,ADCK5,ADD3,ADGRB2,ADGRL1,ADGRL2,ADH7,AFAP1,AFG3L2,AGAP3,AGBL2,AGO2,AGO4,AGPAT1,AGRN,AGTPBP1,AHCYL1,AHDC1,AHNAK,AHRR,AHSG,AIG1,AIP,AK2,AK4,AKAP1,AKAP13,AKR1B10,AKT1,ALAD,ALDH3A2,AL…
Microcephaly	19.1972	-0.99		ADARB1,ADD3,ARCN1,ASPM,ATR,ATRX,BCAP31,BLM,BPTF,CARS2,CCDC88A,CDC45,CDC6,CDK19,CDK5RAP2,CDK6,CENPE,CENPF,CEP290,CEP63,CHD7,CIT,CKAP2L,CLCN4,CSPP1,CTBP1,DIAPH1,DICER1,EFTUD2,ELAC2,EP300,EPG5,EYA1,FANCI,FH,FLNA,FRAS1,GATA4,GNB1,HDAC4,HSPG2,IER3IP1,IFT122,IGF1R,IQSEC2,ITGB6,JARID2,KAT2A,KIF11,KIF14,KIF23,KMT2A,KMT2C,KMT2D,KNL1,LARS1,LMNB1,Marcks,MCM3,MCM7,MCPH1,MYT1L,NARS1,NCAPD3,NF1,NSD1,NSD2,NSMCE…
Cell movement of neurons	15.3197	-0.978		ACAP3,ADAM10,APBB2,ASPM,AUTS2,BBS4,CAMSAP1,CEP85L,CHL1,CNTNAP2,CTNNA2,CUL5,DCDC2,DDIT4,DIAPH1,Diaph2,DLG4,DLX1,DLX2,DOCK7,EBF2,EBF3,EGR2,FGFR1,FLNA,GATA2,GATA3,GJA1,GLI3,GRB2,HBEGF,HGF,HSP90AA1,IGF1R,ITGB1,KIAA0319L,KIF20B,KITLG,LHX6,LMNB1,LMO4,LRP1,LRP8,MAPK8,MAPT,MARK1,MARK2,MBOAT7,MEF2C,MET,MRTFA,NDEL1,NECTIN3,NEO1,NFIA,NOTCH1,NR1D1,NR2F1,NR2F2,NRCAM,NRP1,NTN1,PAF1,PHF6,PLAUR,PLXNA2,PREX1,PTK2…
Melanoma	35.4498	-0.977		AAK1,ABCA1,ABCC5,ABCD1,ABCG4,ABHD12,ABHD4,ABI1,ABR,ACAP1,ACAP3,ACBD4,ACKR3,ACKR4,ACLY,ACOT8,ACSL3,ACSL4,ACSL5,ACTB,ACTR3,ACVR1,ACVR2A,ADA,ADAM10,ADAM19,ADAM22,ADAM23,ADAMTS1,ADAMTS4,ADARB1,ADD3,ADGRB2,ADGRL2,ADH7,AFAP1,AGBL2,AGO2,AGO4,AGRN,AHCYL1,AHDC1,AHNAK,AHRR,AK2,AKAP1,AKAP13,AKR1B10,AKT1,ALAD,ALDH5A1,ALG3,ANK3,ANKRD1,ANKRD12,ANKRD44,ANKS1A,ANO6,ANO8,ANXA2,ANXA5,ANXA8/ANXA8L1,AP4S1,APBA1,APBB…
Pancreatic tumor	21.1586	-0.976		AAK1,ABCA1,ABR,ACAP1,ACAT2,ACKR3,ACLY,ACOT8,ACTR3,ACVR2A,ADAM10,ADAM22,ADAM23,ADAMTS1,ADARB1,ADGRB2,ADGRL2,AGBL2,AGO4,AGRN,AHNAK,AKAP13,ANKRD12,ANKZF1,ANO8,APPL1,APTX,AREG,ARHGAP5,ARHGAP6,ARHGEF10L,ARHGEF12,ARHGEF17,ASPM,ASPSCR1,ATIC,ATP10A,ATP11A,ATP11C,ATP2B1,ATP2C1,ATP6V0A1,ATP8A1,ATR,ATRNL1,ATRX,ATXN10,ATXN7L1,BAZ2A,BCAR3,BCLAF1,BDP1,BEAN1,BEND4,BLM,BMP2K,BNC2,BPTF,BRCA1,BRCA2,BRINP3,BRIP1,BT…
Breast or colorectal cancer	59.5654	-0.967		AAK1,ABCA1,ABCC5,ABCD1,ABHD18,ABHD4,ABR,ACAP1,ACAP3,ACBD6,ACKR3,ACKR4,ACLY,ACSL4,ACSL5,ACSS2,ACVR1,ACVR2A,ADA,ADAM10,ADAM19,ADAM23,ADAMTS1,ADAMTS4,ADARB1,ADCK5,ADD3,ADGRB2,ADGRL1,ADGRL2,ADH7,AFAP1,AFG3L2,AGAP3,AGBL2,AGO2,AGPAT1,AGRN,AGTPBP1,AHDC1,AHNAK,AHRR,AHSG,AIG1,AKAP1,AKAP13,AKR1B10,AKT1,ALAD,ANK3,ANKRD12,ANKRD44,ANKS1A,ANLN,ANXA2,ANXA5,AP1G2,APBA1,APEH,APEX1,APLP2,APOA1,APPL1,APTX,ARAP1,ARE…
Migration of neurons	14.5258	-0.962		ACAP3,ADAM10,APBB2,ASPM,AUTS2,BBS4,CAMSAP1,CEP85L,CHL1,CNTNAP2,CTNNA2,CUL5,DCDC2,DDIT4,DIAPH1,Diaph2,DLG4,DLX1,DLX2,DOCK7,EBF2,EBF3,EGR2,FGFR1,FLNA,GATA2,GATA3,GJA1,GLI3,GRB2,HBEGF,HGF,HSP90AA1,IGF1R,ITGB1,KIAA0319L,KIF20B,KITLG,LHX6,LMNB1,LMO4,LRP8,MAPK8,MAPT,MARK1,MARK2,MBOAT7,MEF2C,MET,MRTFA,NDEL1,NECTIN3,NEO1,NFIA,NR1D1,NR2F1,NR2F2,NRP1,NTN1,PAF1,PHF6,PLAUR,PLXNA2,PREX1,PTK2,PTPRA,PTPRZ1,RAPG…
Cutaneous melanoma	26.7077	-0.956		AAK1,ABCA1,ABCC5,ABCD1,ABCG4,ABHD12,ABHD4,ABI1,ABR,ACAP1,ACAP3,ACBD4,ACKR3,ACKR4,ACOT8,ACSL3,ACSL4,ACSL5,ACTB,ACTR3,ACVR1,ACVR2A,ADA,ADAM10,ADAM19,ADAM22,ADAM23,ADAMTS4,ADARB1,ADD3,ADGRB2,ADGRL2,ADH7,AFAP1,AGO2,AGO4,AGRN,AHCYL1,AHNAK,AHRR,AK2,AKAP1,AKAP13,AKR1B10,AKT1,ALAD,ALDH5A1,ANK3,ANKRD1,ANKRD12,ANKRD44,ANKS1A,ANO8,ANXA2,ANXA5,ANXA8/ANXA8L1,AP4S1,APBA1,APBB2,APEH,APEX1,APLP2,APPL1,ARCN1,AREG…
Liquid tumor	16.5952	-0.956		ABCD1,ABI1,ACLY,ACSL3,ACSL4,ACTB,ADA,ADAM10,ADAM22,ADD3,ADGRL2,AHNAK,AIG1,AKAP13,AKT1,ANK3,ANKS1A,ANO8,ANXA2,AP1G2,APEX1,ARFGEF1,ARHGAP18,ARHGAP24,ARHGAP5,ARHGAP6,ARHGEF10L,ASH2L,ATF6B,ATF7IP,ATP10A,ATP11A,ATP5F1A,ATP6V1A,ATP6V1H,ATR,ATRNL1,ATRX,AUTS2,AZIN1,BAD,BAZ2A,BBX,BCAR1,BCL3,BCL6,BCL9L,BCLAF1,BDP1,BLCAP,BLM,BLNK,BMP1,BNIP2,BRCA1,BRCA2,BRIP1,BTG1,BUB1B,C3,C6,C8orf44-SGK3/SGK3,CACHD1,CACNA1I…
Ductal carcinoma	37.9706	-0.951		AAK1,ABCA1,ABI1,ABR,ACAP1,ACAT2,ACKR3,ACLY,ACOT8,ACTR3,ACVR2A,ADAM10,ADAM22,ADAM23,ADARB1,ADGRB2,ADGRL2,AGBL2,AGO4,AGRN,AHNAK,AKAP1,AKAP13,AKT1,ANK3,ANKRD12,ANKRD44,ANKS1A,ANKZF1,ANO6,ANXA2,APLP2,APPL1,APTX,AREG,ARFGEF1,ARHGAP6,ARHGEF10L,ARHGEF12,ARHGEF17,ARL13B,ARL4C,ASH2L,ASPM,ASPSCR1,ATP10A,ATP11A,ATP11C,ATP2B1,ATP2C1,ATP6V0A1,ATP8A1,ATR,ATRNL1,ATRX,ATXN10,ATXN7L1,AUTS2,BAZ2A,BCAR3,BCL6,BDP1,B…
Pancreaticobiliary carcinoma	28.8327	-0.951		AAK1,ABCA1,ABI1,ABR,ACAP1,ACAT2,ACKR3,ACLY,ACOT8,ACSL5,ACTR3,ACVR2A,ADAM10,ADAM22,ADAM23,ADARB1,ADGRB2,ADGRL2,AFAP1,AGAP3,AGBL2,AGO4,AGRN,AHNAK,AKAP1,AKAP13,ANK3,ANKRD12,ANKRD44,ANKS1A,ANKZF1,ANO6,ANO8,ANXA2,APLP2,APPL1,APTX,AREG,ARHGAP6,ARHGEF10L,ARHGEF12,ARHGEF17,ARL13B,ASPM,ASPSCR1,ATP10A,ATP11A,ATP11C,ATP2B1,ATP2C1,ATP6V0A1,ATP8A1,ATR,ATRNL1,ATRX,ATXN10,ATXN7L1,BAHD1,BAZ2A,BCAR3,BDP1,BEAN1,BE…
Acute leukemia	14.9872	-0.949		ABCD1,ACLY,ACSL3,ACSL4,ACTB,ADA,ADAM10,ADAM22,ADD3,AHNAK,AKAP13,AKT1,ANK3,ANKS1A,ANO8,ANXA2,AP1G2,APEX1,ARFGEF1,ARHGAP24,ARHGAP5,ARHGAP6,ARHGEF10L,ASH2L,ATF6B,ATF7IP,ATP10A,ATP11A,ATP5F1A,ATP6V1A,ATP6V1H,ATR,ATRNL1,ATRX,AUTS2,AZIN1,BAD,BBX,BCAR1,BCL6,BDP1,BLCAP,BLM,BLNK,BNIP2,BRCA1,BRCA2,BRIP1,BTG1,BUB1B,C3,C6,C8orf44-SGK3/SGK3,CACHD1,CACNA1I,CACNB4,CADPS,CAMK2N1,CCDC18,CCNA2,CCND2,CCNE2,CD36,CD4…
Death Receptor Signaling	2.73	-0.943		ACTB,CASP2,CYC1,FAS,GAS2,MAP2K7,MAPK8,NFKBIA,NFKBIB,NFKBIE,PARP1,PARP4,RELA,RELB,SPTAN1,TBK1,TNFRSF1A,TNFRSF21,TNFRSF25,XIAP
TGF-β Signaling	2.36	-0.943		ACVR1,ACVR2A,CREBBP,EP300,GRB2,INHBB,JUN,MAP2K3,MAPK8,RALA,RAP2A,RRAS,SMAD2,SMAD3,SMAD4,SMURF2,SOS2,TGFBR2,ZNF423
Gαi Signaling	1.49	-0.943		CAV1,DRD4,GABBR1,GNAI1,GNAI2,GNAQ,GNB1,GNG12,GRB2,HTR1B,PRKACA,PRKAR1A,PRKAR2A,RALA,RALGDS,RAP2A,RGS10,RGS12,RRAS,SOS2,SRC,STAT3
RHOA Signaling	5.1	-0.928		ACTB,ACTR3,ANLN,ARHGAP1,ARHGAP5,ARHGAP6,ARHGEF12,ARPC1A,ARPC2,ARPC3,ARPC5L,CIT,DLC1,IGF1R,LPAR6,MYLK,PKN1,PLD1,PLEKHG5,PPP1CB,Ppp1r12b,PTK2,RAPGEF2,RAPGEF6,RHOA,SEPTIN10,SEPTIN4,SEPTIN6,SEPTIN8,SEPTIN9
Hematopoietic neoplasm	35.3809	-0.918		AAK1,ABCD1,ABI1,ACLY,ACOT8,ACSL3,ACSL4,ACTB,ACVR1,ADA,ADAM10,ADAM19,ADAM22,ADD3,ADGRL2,AGRN,AHNAK,AIG1,AKAP13,AKT1,ALDH5A1,ANK3,ANKS1A,ANLN,ANO8,ANXA2,ANXA5,ANXA6,AP1G2,APBA1,APEH,APEX1,ARFGEF1,ARHGAP1,ARHGAP18,ARHGAP21,ARHGAP24,ARHGAP5,ARHGAP6,ARHGEF10L,ARHGEF28,ASF1B,ASH2L,ATF6B,ATF7,ATF7IP,ATIC,ATP10A,ATP11A,ATP5F1A,ATP6V1A,ATP6V1H,ATR,ATRNL1,ATRX,ATXN2,ATXN7L1,AUTS2,AZIN1,BAD,BASP1,BAZ2A,BBX,…
Remodeling of Epithelial Adherens Junctions	5.51	-0.905		ACTB,Actn3,ACTR3,ARPC1A,ARPC2,ARPC3,ARPC5L,CTNNA2,DNM1,HGF,IQGAP1,Mapre2,MET,RAB5B,RAB5C,RALA,SRC,TUBB,TUBB4B,TUBB6,TUBG1
EGF Signaling	1.61	-0.905		AKT1,CSNK2A2,GRB2,ITPR3,JUN,MAP2K7,MAPK8,PIK3CA,SOS2,SRC,STAT3
Gonadal tumor	17.8041	-0.9		ABCA1,ABCD1,ABCG4,ABR,ACSS2,ADAM10,ADAM19,ADGRB2,AGO4,AHNAK,AHRR,AKT1,ALDH5A1,ALKBH7,ANLN,ANTKMT,ANXA8/ANXA8L1,APBA1,APEH,APOA1,APTX,ARHGEF12,ARHGEF17,ARHGEF28,ARL4C,ASAP1,ASCL2,ASPM,ASPSCR1,ATAD2,ATF7IP,ATIC,ATP1A1,ATP8A1,ATR,ATRX,BAG6,BAHD1,BBS4,BCL3,BCL6,BCL9L,BCLAF1,BECN1,BLM,BMP2K,BRCA1,BRCA2,BRF1,BRINP3,BRIP1,BUB1,C11orf49,C3,C6orf47,CAD,CADPS,CAMTA1,CASD1,CASP2,CCDC47,CCDC80,CCDC88A,CCN1,C…
Cell movement of breast cancer cell lines	17.58	-0.896		ABCA1,ACSL4,ADAM10,AHNAK,AKT1,ANKS1A,ANXA2,ARHGAP11A,ARHGAP24,BCAR1,BCAR3,BRCA1,C8orf44-SGK3/SGK3,CAV1,CCDC88A,Ccl2,CCN2,CD44,CEBPD,CENPF,CTBP1,CTNNAL1,DBF4,DDR2,DIAPH1,DLC1,DNAJA3,DUSP6,ECD,EIF3A,ELAVL1,ENG,EPHA2,ERC1,ESR1,ETS1,EVL,EYA1,EZH2,FBXL16,FLNA,FOSB,FOSL1,FOXF2,FURIN,GAB2,GALNT4,GATA3,GJA1,HGF,HIC1,HIF1A,HMGA1,HSP90AA1,HSPA9,ICMT,IGF1R,IL19,IL6,ILF3,IQGAP1,ITGB1,ITGB5,JUN,KDM1A,KHDRBS1,…
Abdominal lesion	115.298	-0.853		AAK1,ABCA1,ABCC5,ABCD1,ABCG4,ABHD12,ABHD18,ABHD4,ABI1,ABR,ACAP1,ACAP3,ACAT2,ACBD4,ACBD6,ACER3,ACKR3,ACKR4,ACLY,ACOT8,ACSL3,ACSL4,ACSL5,ACSS2,ACTB,ACTR3,ACVR1,ACVR2A,ADA,ADAM10,ADAM19,ADAM22,ADAM23,ADAMTS1,ADAMTS4,ADARB1,ADCK5,ADD3,ADGRB2,ADGRL1,ADGRL2,ADH7,AFAP1,AFG3L2,AGAP3,AGBL2,AGO2,AGO4,AGPAT1,AGRN,AGTPBP1,AHCYL1,AHDC1,AHNAK,AHRR,AHSG,AIG1,AIP,AK2,AKAP1,AKAP13,AKR1B10,AKT1,ALAD,ALDH3A2,ALDH5A…
Stomach tumor	38.5186	-0.853		AAK1,ABCA1,ABCC5,ABR,ACAP1,ACBD4,ACKR4,ACSL3,ACVR1,ACVR2A,ADAM10,ADAM22,ADAM23,ADAMTS1,ADAMTS4,ADARB1,ADCK5,ADD3,ADGRB2,ADGRL2,AFAP1,AFG3L2,AGAP3,AGBL2,AGO2,AGRN,AGTPBP1,AHDC1,AHNAK,AKAP13,AKT1,ANK3,ANKS1A,ANLN,APBA1,APOA1,APPL1,ARAP1,ARCN1,AREG,ARFGEF1,ARHGAP1,ARHGAP24,ARHGAP5,ARHGAP6,ARHGEF10L,ARHGEF17,ARL13B,ARPC5L,ASAP1,ASPM,ATAD2,ATAD2B,ATF5,ATF7IP,ATIC,ATP10A,ATP11A,ATP2B1,ATP2C1,ATP8A1,ATR…
Gastric lesion	38.5031	-0.853		AAK1,ABCA1,ABCC5,ABR,ACAP1,ACBD4,ACKR4,ACSL3,ACVR1,ACVR2A,ADAM10,ADAM22,ADAM23,ADAMTS1,ADAMTS4,ADARB1,ADCK5,ADD3,ADGRB2,ADGRL2,AFAP1,AFG3L2,AGAP3,AGBL2,AGO2,AGRN,AGTPBP1,AHDC1,AHNAK,AKAP13,AKT1,ANK3,ANKS1A,ANLN,APBA1,APOA1,APPL1,ARAP1,ARCN1,AREG,ARFGEF1,ARHGAP1,ARHGAP24,ARHGAP5,ARHGAP6,ARHGEF10L,ARHGEF17,ARL13B,ARPC5L,ASAP1,ASPM,ATAD2,ATAD2B,ATF5,ATF7IP,ATIC,ATP10A,ATP11A,ATP2B1,ATP2C1,ATP8A1,ATR…
GM-CSF Signaling	1.92	-0.832		AKT1,CAMK2D,ETS1,GRB2,JAK2,PIK3CA,PPP3R1,RACK1,RALA,RAP2A,RRAS,SOS2,STAT3,STAT5B
Renal cancer	24.2865	-0.832		ABCG4,ACKR4,ACSL3,ACTB,ACVR2A,ADAM19,ADAM23,AHNAK,AHRR,AKT1,ALDH5A1,ANLN,ANXA2,ANXA5,ARHGAP21,ARMCX1,ASAP1,ASPM,ATF7,ATP2B1,ATR,ATRX,BASP1,BCAR1,BDP1,BECN1,BLM,BPGM,BRCA1,BRCA2,BTAF1,BUB1B,C11orf68,C6orf62,CAD,CAP1,CARS2,CASP2,CAV1,CCDC15,CCDC18,CCDC80,CCDC88A,CCN1,CCND2,CCNE2,CCT8,CD44,CDC14B,CDC34,CDC6,CDK12,CDK5RAP2,CEBPA,CEBPZ,CENPE,CENPF,CENPU,CEP63,CEP76,CFAP20DC,CGNL1,CHD9,CHST2,CIAPIN1,CI…
Protein Kinase A Signaling	5.24	-0.816		ADD3,AKAP1,AKAP13,APEX1,BAD,Calm1 (includes others),CAMK2D,CAMK4,CDC14B,CDKN3,CREB3L1,CREBBP,CREM,DUSP1,DUSP10,DUSP11,DUSP6,EYA1,FLNA,GLI3,GNAI1,GNAI2,GNAQ,GNB1,GNG12,H1-10,ITPR3,KDELR1,MYLK,NFAT5,NFKBIA,NFKBIB,NFKBIE,NTN1,PDE2A,PDE4A,PDE4B,PDE6H,PGP,PHKG1,PLCB1,PPP1CB,PPP3R1,PRKACA,PRKAR1A,PRKAR2A,PRKCE,PTCH1,PTCH2,PTGS2,PTK2,PTPN1,PTPN2,PTPN4,PTPN9,PTPRA,PTPRE,PTPRS,PTPRU,PTPRZ1,PXN,RELA,RELB,R…
γ-linolenate Biosynthesis II (Animals)	1.99	-0.816		ACSL3,ACSL4,ACSL5,CYB5A,FADS1,SLC27A4
B Cell Activating Factor Signaling	1.95	-0.816		JUN,MAP2K7,MAPK8,NFAT5,NFKBIA,NFKBIB,NFKBIE,RELA,RELB,TRAF5
Inhibition of Angiogenesis by TSP1	1.68	-0.816		AKT1,CD36,CD47,HSPG2,JUN,MAPK8,SDC1,TGFBR2
Development of body trunk	34.4214	-0.805		ABCA1,ACKR3,ACVR1,ACVR2A,ADA,ADAM10,ADAM19,ADAMTS1,ADGRL2,AFAP1,AGRN,AKAP13,AKT1,ANKRD1,ANXA2,Ap2b1,AP4S1,APOA1,AREG,ARHGAP1,ARHGAP5,ARL13B,ASL,ATF7,B4GALT1,BAG6,BCAR1,BCL3,BCLAF1,BECN1,BRCA1,BRCA2,CACNB4,CAMK2D,CAMK4,CAPNS1,CAV1,CAVIN4,CCBE1,CCN1,CCN2,CCNA2,CCNB1,CCNB2,CCND2,CCNE1,CCNE2,CD44,CDK1,CDK13,CEBPA,CEBPB,CEBPD,CEBPG,CENPF,CEP290,CHD7,CHEK1,CIAPIN1,CITED1,CITED2,COL5A1,CREBBP,CSF1,CTBP1…
Pancreatobiliary tumor	27.5376	-0.798		AAK1,ABCA1,ABI1,ABR,ACAP1,ACAT2,ACKR3,ACLY,ACOT8,ACSL5,ACTR3,ACVR2A,ADAM10,ADAM22,ADAM23,ADAMTS1,ADARB1,ADGRB2,ADGRL2,AFAP1,AGAP3,AGBL2,AGO4,AGRN,AHNAK,AKAP1,AKAP13,ANK3,ANKRD12,ANKRD44,ANKS1A,ANKZF1,ANO6,ANO8,ANXA2,APLP2,APPL1,APTX,AREG,ARHGAP5,ARHGAP6,ARHGEF10L,ARHGEF12,ARHGEF17,ARL13B,ASPM,ASPSCR1,ATIC,ATP10A,ATP11A,ATP11C,ATP2B1,ATP2C1,ATP6V0A1,ATP8A1,ATR,ATRNL1,ATRX,ATXN10,ATXN7L1,BAHD1,BAZ2…
Pancreaticobiliary neoplasm	27.5376	-0.798		AAK1,ABCA1,ABI1,ABR,ACAP1,ACAT2,ACKR3,ACLY,ACOT8,ACSL5,ACTR3,ACVR2A,ADAM10,ADAM22,ADAM23,ADAMTS1,ADARB1,ADGRB2,ADGRL2,AFAP1,AGAP3,AGBL2,AGO4,AGRN,AHNAK,AKAP1,AKAP13,ANK3,ANKRD12,ANKRD44,ANKS1A,ANKZF1,ANO6,ANO8,ANXA2,APLP2,APPL1,APTX,AREG,ARHGAP5,ARHGAP6,ARHGEF10L,ARHGEF12,ARHGEF17,ARL13B,ASPM,ASPSCR1,ATIC,ATP10A,ATP11A,ATP11C,ATP2B1,ATP2C1,ATP6V0A1,ATP8A1,ATR,ATRNL1,ATRX,ATXN10,ATXN7L1,BAHD1,BAZ2…
Pancreaticobiliary cancer	29.0453	-0.797		AAK1,ABCA1,ABI1,ABR,ACAP1,ACAT2,ACKR3,ACLY,ACOT8,ACSL5,ACTR3,ACVR2A,ADAM10,ADAM22,ADAM23,ADAMTS1,ADARB1,ADGRB2,ADGRL2,AFAP1,AGAP3,AGBL2,AGO4,AGRN,AHNAK,AKAP1,AKAP13,ANK3,ANKRD12,ANKRD44,ANKS1A,ANKZF1,ANO6,ANO8,ANXA2,APLP2,APPL1,APTX,AREG,ARHGAP6,ARHGEF10L,ARHGEF12,ARHGEF17,ARL13B,ASPM,ASPSCR1,ATP10A,ATP11A,ATP11C,ATP2B1,ATP2C1,ATP6V0A1,ATP8A1,ATR,ATRNL1,ATRX,ATXN10,ATXN7L1,BAHD1,BAZ2A,BCAR3,BDP1,…
Necrosis of epithelial tissue	17.3344	-0.778		AAK1,AATF,ADA,ADAMTS1,AKT1,ARHGAP18,ATF7,ATRX,BAD,BCL6,BECN1,BLM,BRCA1,CA3,CALCR,CASP2,CAV1,CD36,CD44,CDK6,CEBPA,CEBPB,CEBPD,CENPF,CHEK1,CIT,CITED2,CNNM4,CTSB,CYLD,DAB2,DDX17,DGKE,DICER1,DIP2A,DLST,DLX2,DUSP6,E2F7,E2F8,EMP3,ENDOG,ENG,ENTPD5,EPHA2,ERN1,ESR1,ETS1,EXOC5,FAIM,FAS,FCHSD1,FGFR1,FKBP4,FLT1,FOXF2,FOXO1,GATA3,GLIS2,GRHL2,GRK2,GRN,GSDMD,HGF,HIPK1,HK1,HK2,HSPB8,ICMT,ID2,IER3,IFNGR1,IGF1R,IL…
Prostatic tumor	33.4622	-0.777		AAK1,ABCA1,ABCC5,ABCG4,ABR,ACLY,ACOT8,ACSL3,ACSL4,ACSS2,ACVR2A,ADAM10,ADAMTS4,ADCK5,ADD3,AFAP1,AGO2,AHNAK,AHRR,AKAP1,AKAP13,AKT1,ALDH5A1,ANK3,ANKRD1,ANKRD12,ANLN,ANO6,ANXA2,ANXA6,AP1G2,APBA1,APEX1,APOA1,APPL1,ARAP1,ARF5,ARHGAP18,ARHGAP29,ARHGAP5,ARHGAP6,ARHGEF10L,ARHGEF17,ARMCX1,ASH2L,ASPM,ATAD2,ATF7IP,ATP11A,ATP11C,ATP1A1,ATP6V0A1,ATP6V1A,ATP6V1H,ATR,ATRNL1,ATRX,BABAM2,BAZ2A,BCAR3,BCL9L,BCLAF3,B…
FLT3 Signaling in Hematopoietic Progenitor Cells	2.02	-0.775		AKT1,BAD,CREB3L1,CREBBP,GAB2,GRB2,PIK3CA,RALA,RAP2A,RPS6KA1,RPS6KA3,RPS6KA4,RRAS,SOS2,STAT3,STAT5B
Intestinal tumor	88.7235	-0.775		AAK1,ABCA1,ABCC5,ABCD1,ABCG4,ABHD12,ABHD18,ABHD4,ABR,ACAP1,ACAP3,ACBD6,ACER3,ACKR3,ACKR4,ACLY,ACSL4,ACSL5,ACSS2,ACTB,ACVR1,ACVR2A,ADA,ADAM10,ADAM19,ADAM22,ADAM23,ADAMTS1,ADAMTS4,ADARB1,ADCK5,ADD3,ADGRB2,ADGRL1,ADGRL2,ADH7,AFAP1,AFG3L2,AGAP3,AGBL2,AGO2,AGO4,AGPAT1,AGRN,AGTPBP1,AHCYL1,AHDC1,AHNAK,AHRR,AHSG,AIP,AKAP13,AKR1B10,AKT1,ALAD,ALDH3A2,ALG3,ANK3,ANKRD12,ANKRD44,ANKS1A,ANKZF1,ANLN,ANO6,ANO8,A…
Cancer of secretory structure	134.733	-0.769		AAK1,ABCA1,ABCC5,ABCD1,ABCG4,ABHD12,ABHD18,ABI1,ABR,ACAP1,ACAP3,ACAT2,ACBD6,ACER3,ACKR3,ACLY,ACOT8,ACSL3,ACSL4,ACSL5,ACSS2,ACTR3,ACVR1,ACVR2A,ADA,ADAM10,ADAM19,ADAM22,ADAM23,ADAMTS1,ADAMTS4,ADARB1,ADCK5,ADD3,ADGRB2,ADGRL1,ADGRL2,ADH7,AFAP1,AFG3L2,AGAP3,AGBL2,AGO2,AGO4,AGPAT1,AGRN,AGTPBP1,AHCYL1,AHDC1,AHNAK,AHRR,AHSG,AIP,AK2,AK4,AKAP1,AKAP13,AKT1,ALAD,ALDH3A2,ALDH5A1,ALG3,ALKBH7,ANK3,ANKRD1,ANKRD1…
Neoplasia of blood cells	33.6003	-0.769		AAK1,ABCD1,ABI1,ACLY,ACSL3,ACSL4,ACTB,ACVR1,ADA,ADAM10,ADAM19,ADAM22,ADD3,ADGRL2,AGRN,AHNAK,AIG1,AKAP13,AKT1,ALDH5A1,ANK3,ANKS1A,ANLN,ANO8,ANXA2,ANXA5,ANXA6,AP1G2,APBA1,APEX1,ARFGEF1,ARHGAP1,ARHGAP18,ARHGAP24,ARHGAP5,ARHGAP6,ARHGEF10L,ARHGEF28,ASF1B,ASH2L,ATF6B,ATF7,ATF7IP,ATIC,ATP10A,ATP11A,ATP5F1A,ATP6V1A,ATP6V1H,ATR,ATRNL1,ATRX,ATXN2,ATXN7L1,AUTS2,AZIN1,BAD,BASP1,BAZ2A,BBX,BCAR1,BCL3,BCL6,BCL9…
Intrathoracic organ tumor	22.3372	-0.764		ABCA1,ABCC5,ABCD1,ABCG4,ABR,ACAT2,ACKR3,ACLY,ACSL3,ACSS2,ACTB,ACVR2A,ADAM10,ADAM19,ADAM22,ADAM23,ADAMTS1,ADD3,ADGRL2,ADH7,AFG3L2,AGBL2,AGO2,AGRN,AGTPBP1,AHDC1,AHNAK,AHSG,AKR1B10,AKT1,ALG3,ANLN,ANO6,ANO8,ANXA2,ANXA6,APBA1,APBB2,APEX1,APLP2,APOA1,AREG,ARFGEF1,ARHGAP21,ARHGAP5,ARHGAP6,ARHGEF10L,ARHGEF12,ARHGEF17,ARL13B,ARL4C,ARL8A,ARMCX1,ARSG,ASNSD1,ASPM,ASPSCR1,ATAD2,ATF7IP,ATIC,ATP10A,ATP11A,ATP11…
Thoracic neoplasm	22.0737	-0.763		ABCA1,ABCC5,ABCD1,ABCG4,ABR,ACAT2,ACKR3,ACLY,ACSL3,ACSS2,ACTB,ACVR2A,ADAM10,ADAM19,ADAM22,ADAM23,ADAMTS1,ADD3,ADGRL2,ADH7,AFG3L2,AGBL2,AGO2,AGRN,AGTPBP1,AHDC1,AHNAK,AHSG,AKR1B10,AKT1,ALG3,ANLN,ANO6,ANO8,ANXA2,ANXA6,APBA1,APBB2,APEX1,APLP2,APOA1,AREG,ARFGEF1,ARHGAP21,ARHGAP5,ARHGAP6,ARHGEF10L,ARHGEF12,ARHGEF17,ARL13B,ARL4C,ARL8A,ARMCX1,ARSG,ASNSD1,ASPM,ASPSCR1,ATAD2,ATF7IP,ATIC,ATP10A,ATP11A,ATP11…
Myeloid or lymphoid neoplasm	36.2248	-0.749		AAK1,ABCD1,ABI1,ACLY,ACOT8,ACSL3,ACSL4,ACTB,ACVR1,ADA,ADAM10,ADAM19,ADAM22,ADD3,ADGRL2,AGRN,AHNAK,AIG1,AKAP13,AKT1,ALDH5A1,ANK3,ANKS1A,ANLN,ANO8,ANXA2,ANXA5,ANXA6,AP1G2,APBA1,APEH,APEX1,ARFGEF1,ARHGAP1,ARHGAP18,ARHGAP21,ARHGAP24,ARHGAP5,ARHGAP6,ARHGEF10L,ARHGEF28,ASF1B,ASH2L,ATF6B,ATF7,ATF7IP,ATIC,ATP10A,ATP11A,ATP5F1A,ATP6V1A,ATP6V1H,ATR,ATRNL1,ATRX,ATXN2,ATXN7L1,AUTS2,AZIN1,BAD,BASP1,BAZ2A,BBX,…
Cell viability of breast cancer cell lines	14.7595	-0.74		ACKR3,ADAMTS1,AGO2,AKT1,ANXA2,APEX1,ATR,BCL6,BCLAF1,BECN1,BRCA1,BRCA2,BUB1B,C8orf44-SGK3/SGK3,CCN2,CD44,CEBPD,CHCHD6,CHEK1,DUSP1,ELOVL1,EP300,EYA1,FGFR1,FOXM1,HGF,HIF1A,HIPK1,HMGA1,HOXA5,HOXC6,ID2,IGF1R,IGF2BP3,INSIG1,IQGAP1,JAK2,JUN,KIF11,KIFC3,LGALS3,MAP2K3,MED1,MTDH,MYC,NFE2L2,NFKBIA,NLK,NR1D1,NR3C1,NRP1,NTN1,PARP1,PBK,PBX1,PGRMC1,PLK1,PREX1,PRKACA,PTGS2,PTK2,PTPRE,RB1CC1,RBBP4,RELA,RHOA,RPRD1…
Growth of embryo	18.3429	-0.738		ABCA1,ACVR1,ACVR2A,AGO2,AGO4,AKT1,ARHGAP5,ASPM,ATF7,BECN1,BRCA1,BYSL,CCNE1,CD44,CDK6,CEP120,CHAF1A,CHEK1,CIP2A,CITED1,CITED2,CNTNAP2,COPS5,CUL1,DAG1,DAGLA,DICER1,DMRTA2,ELAVL1,EP300,EPN1,EPN2,ERCC6L,ESPL1,EZH2,FERMT2,FGFR1,FLNA,FLT1,FOSL1,FOXF1,FOXO1,Foxp1,Foxp2,FURIN,FXN,GAB2,GAS1,GATA2,GATA3,GATA4,GJA1,GLI3,GNAI2,GRK2,GRN,HBEGF,HGF,HIF1A,HSPG2,ID2,ID3,IFT20,IL6,IL6ST,INSR,ITGB1,JAG1,JAK2,KAT2A,…
MSP-RON Signaling In Cancer Cells Pathway	5.28	-0.73		AKT1,CREB3L1,CREBBP,ELK3,ETS1,FLNA,GRB2,HIF1A,ITGB1,ITGB4,JUN,MET,MST1,MYC,NFKBIA,PIK3CA,PLAUR,PTK2,RALA,RAP2A,RELA,RELB,RPS6KA3,RRAS,SMAD2,SOS2,SRC,STAT3,TCF4,VEGFC,VEGFD,YWHAB,YWHAG
Cancer	127.052	-0.71		AAK1,ABCA1,ABCC5,ABCD1,ABCG4,ABHD12,ABHD18,ABHD4,ABI1,ABR,ACAP1,ACAP3,ACAT2,ACBD4,ACBD6,ACER3,ACKR3,ACKR4,ACLY,ACOT8,ACSL3,ACSL4,ACSL5,ACSS2,ACTB,ACTR3,ACVR1,ACVR2A,ADA,ADAM10,ADAM19,ADAM22,ADAM23,ADAMTS1,ADAMTS4,ADARB1,ADCK5,ADD3,ADGRB2,ADGRL1,ADGRL2,ADH7,AFAP1,AFG3L2,AGAP3,AGBL2,AGO2,AGO4,AGPAT1,AGRN,AGTPBP1,AHCYL1,AHDC1,AHNAK,AHRR,AHSG,AIG1,AIP,AK2,AK4,AKAP1,AKAP13,AKR1B10,AKT1,ALAD,ALDH3A2,AL…
Formation of cytoskeleton	17.8013	-0.709		ACTB,ACTR3,AKAP1,AKAP13,AKT1,APOA1,ARAP1,ARFGEF1,ARHGAP18,ARHGAP6,ARHGEF10L,ARHGEF12,ARHGEF17,ARPC2,ATXN2,BBS4,BCAR1,BOP1,Cald1,CAMSAP1,CAMSAP2,CAMSAP3,CARMIL1,CAV1,CCDC88A,CCN2,CD44,CD47,CDC14A,CDH13,CDK5RAP2,CDK6,CENPF,CGNL1,CHRM1,CKAP5,DAB2,DIAPH1,Diaph2,DIAPH3,DLC1,DLG1,DLGAP5,DPYSL2,DSTN,ELN,EVL,FCHSD1,FERMT2,FGF13,FHDC1,FKBP4,FLNA,FOXM1,GDI1,GNAI2,GNAQ,GNB1,GNG12,GRB2,HGF,HIP1R,INPPL1,ITGB1…
Small Cell Lung Cancer Signaling	3.55	-0.707		AKT1,CCND2,CCNE1,CCNE2,CDK6,CYC1,HDAC4,HDAC9,MYC,NFKBIA,NFKBIB,NFKBIE,PA2G4,PIK3CA,PTGS2,PTK2,RELA,RELB,RXRA,SUV39H1,TRAF4,TRAF5
Interferon Signaling	1.54	-0.707		IFI35,IFITM2,IFNGR1,JAK2,PIAS1,PTPN2,RELA,SOCS1
Activation of DNA endogenous promoter	32.9666	-0.7		AATF,ACTR3,ACVR1,ACVR2A,AGO2,AGRN,AHRR,AKT1,ANKRD1,ANXA2,APBB2,APEX1,ARF4,ARNT2,ASCL2,ASH2L,ATF5,ATF6B,ATF7,ATF7IP,ATRX,AUTS2,BCL3,BCL6,BCL9L,BPTF,BRCA1,CAMK2D,CAMTA1,CAPRIN2,CAV1,CAVIN4,CBX5,CCN1,CCNE1,CCNH,CD36,CDH13,CDK6,CEBPA,CEBPB,CEBPD,CEBPG,CEBPZ,CENPK,CHD5,CHD7,CITED1,CITED2,CKAP2,CNBP,COPS5,CREBBP,CREM,CTBP1,DAB2,DBP,DCAF6,DDX17,DDX20,DDX21,DEK,DGKQ,DICER1,DLG1,DLX1,DLX2,DNAJA3,DR1,DVL1,…
Development of digestive organ tumor	57.8297	-0.699		AAK1,ABCA1,ABCC5,ABCD1,ABHD18,ABHD4,ABR,ACAP1,ACAP3,ACBD4,ACBD6,ACKR3,ACKR4,ACLY,ACSL3,ACSL4,ACVR1,ACVR2A,ADA,ADAM10,ADAM19,ADAM22,ADAM23,ADAMTS1,ADAMTS4,ADARB1,ADCK5,ADD3,ADGRB2,ADGRL1,ADGRL2,ADH7,AFAP1,AFG3L2,AGAP3,AGBL2,AGO2,AGPAT1,AGRN,AGTPBP1,AHDC1,AHNAK,AHRR,AHSG,AKAP13,AKR1B10,AKT1,ANK3,ANKS1A,ANLN,AP1G2,APBA1,APEH,APEX1,APLP2,APOA1,APPL1,APTX,ARAP1,ARCN1,AREG,ARFGEF1,ARHGAP1,ARHGAP11A,ARH…
Lymphoreticular neoplasm	29.7696	-0.695		AAK1,ABCD1,ABI1,ACSL3,ACSL4,ACTB,ACVR1,ADA,ADAM19,AGRN,AHNAK,AHSG,AKAP13,AKT1,ALDH5A1,ANK3,ANLN,ANXA2,ANXA6,AP1G2,APBA1,APEX1,ARFGEF1,ARHGAP1,ARHGAP18,ARHGAP24,ARHGAP6,ARHGEF10L,ARHGEF28,ASF1B,ASH2L,ATF6B,ATF7,ATF7IP,ATIC,ATP10A,ATP5F1A,ATP6V1A,ATP6V1H,ATR,ATRNL1,ATRX,ATXN7L1,AUTS2,AZIN1,BAD,BASP1,BBX,BCAR1,BCL3,BCL6,BCLAF1,BDP1,BECN1,BLCAP,BLM,BMP1,BNC2,BPTF,BRCA1,BRCA2,BRIP1,BTD,BTG1,BUB1,BUB1B…
Role of MAPK Signaling in Promoting the Pathogenesis of Influenza	1.91	-0.688		ATP6AP2,ATP6V0A1,ATP6V1A,ATP6V1C1,ATP6V1H,BECN1,JUN,MAP2K3,MAP2K7,MAPK8,mir-34,NFKBIA,NFKBIB,NFKBIE,PTGS2,RALA,RAP2A,RPS6KA3,RRAS,TCIRG1
P2Y Purigenic Receptor Signaling Pathway	1.72	-0.688		AKT1,CREB3L1,CREBBP,GNAI1,GNAI2,GNAQ,GNB1,GNG12,JUN,MYC,P2RY1,PIK3CA,PLCB1,PRKACA,PRKAR1A,PRKAR2A,PRKCE,RALA,RAP2A,RELA,RELB,RRAS
Fibrogenesis	20.6517	-0.674		ACTR3,AKAP1,AKAP13,AKT1,APOA1,ARAP1,ARFGEF1,ARHGAP18,ARHGAP6,ARHGEF10L,ARHGEF12,ARHGEF17,ARPC2,ATXN2,BBS4,BCAR1,BOP1,BRCA1,BRCA2,Cald1,CAMK2D,CAMSAP1,CAMSAP2,CAMSAP3,CARMIL1,CAV1,CCDC88A,CCN2,CD44,CD47,CDC14A,CDH13,CDK5RAP2,CDK6,CENPF,CEP72,CGNL1,CHRM1,CKAP5,COL5A1,CTSB,DAB2,DIAPH1,Diaph2,DIAPH3,DLC1,DLG1,DLGAP5,DPYSL2,DSTN,ELN,EP300,EVL,FBN1,FCHSD1,FERMT2,FGF13,FHDC1,FHL1,FILIP1L,FKBP4,Fmnl1,FMN…
Development of cytoplasm	19.1035	-0.668		AATF,ABCD1,ACTB,ACTR3,AKAP1,AKAP13,AKT1,APOA1,APPL1,ARAP1,ARFGEF1,ARHGAP18,ARHGAP6,ARHGEF10L,ARHGEF12,ARHGEF17,ARPC2,ATXN2,BBS4,BCAR1,BECN1,BOP1,Cald1,CAMK4,CAMSAP1,CAMSAP2,CAMSAP3,CARMIL1,CAV1,CCDC88A,CCN2,CD44,CD47,CDC14A,CDH13,CDK5RAP2,CDK6,CENPF,CGNL1,CHRM1,CKAP5,CTSD,DAB2,DIAPH1,Diaph2,DIAPH3,DLC1,DLG1,DLGAP5,DPYSL2,DSTN,EHD4,ELN,EPG5,EVL,FCHSD1,FERMT2,FGF13,FHDC1,FKBP4,FLNA,FOXM1,FOXO1,GDI1…
Sirtuin Signaling Pathway	4.1	-0.667		ABCA1,ACLY,ACSS2,ADAM10,AKT1,APEX1,ATP5F1A,ATP5MC1,BECN1,BPGM,CYC1,DUSP6,FOXO1,GABARAP,GTF3C2,H1-10,HIF1A,HMGCS2,JUN,KAT2A,MLYCD,MT-CYB,MT-ND1,MT-ND5,MYC,NDUFA1,NDUFA3,NDUFA4,NDUFA7,NDUFB9,NDUFS4,NFE2L2,NR1H2,PARP1,POLR1D,PPIF,RELA,RELB,SDHB,SDHD,SOD1,SOD2,STAT3,SUV39H1,TIMM10,TIMM13,TIMM17A,TOMM40,TOMM7,TRIM28,UQCRFS1,XRCC6
Pancreatobiliary adenocarcinoma	22.342	-0.663		AAK1,ABCA1,ABR,ACAP1,ACAT2,ACKR3,ACLY,ACOT8,ACSL5,ACTR3,ACVR2A,ADAM10,ADAM22,ADAM23,ADARB1,ADGRB2,ADGRL2,AFAP1,AGAP3,AGBL2,AGO4,AGRN,AHNAK,AKAP13,ANKRD12,ANKS1A,ANKZF1,ANXA2,APLP2,APPL1,APTX,AREG,ARHGAP6,ARHGEF10L,ARHGEF12,ARHGEF17,ASPSCR1,ATP10A,ATP11A,ATP11C,ATP2B1,ATP2C1,ATP6V0A1,ATP8A1,ATR,ATRNL1,ATRX,ATXN10,ATXN7L1,BAHD1,BAZ2A,BCAR3,BDP1,BEAN1,BECN1,BMP2K,BNC2,BPTF,BRCA1,BRCA2,BRINP3,BRIP1,B…
Gastrointestinal carcinoma	98.8416	-0.658		AAK1,ABCA1,ABCC5,ABCD1,ABCG4,ABHD12,ABHD18,ABHD4,ABR,ACAP1,ACAP3,ACBD4,ACBD6,ACER3,ACKR3,ACKR4,ACLY,ACSL3,ACSL4,ACSS2,ACTB,ACVR1,ACVR2A,ADA,ADAM10,ADAM19,ADAM22,ADAM23,ADAMTS1,ADAMTS4,ADARB1,ADCK5,ADD3,ADGRB2,ADGRL1,ADGRL2,ADH7,AFAP1,AFG3L2,AGAP3,AGBL2,AGO2,AGO4,AGPAT1,AGRN,AGTPBP1,AHCYL1,AHDC1,AHNAK,AHRR,AHSG,AIP,AKAP1,AKAP13,AKR1B10,AKT1,ALAD,ALDH3A2,ALG3,ANK3,ANKRD12,ANKRD44,ANKS1A,ANKZF1,ANLN…
Mammary tumor	43.3915	-0.649		AAK1,ABCA1,ABCC5,ABHD18,ABR,ACAP3,ACSS2,ACVR1,ACVR2A,ADAM23,ADAMTS1,ADAMTS4,ADGRL2,AGAP3,AGO2,AGRN,AGTPBP1,AHDC1,AHNAK,AIG1,AKAP1,AKAP13,AKT1,ALAD,ANKRD12,ANKRD44,ANLN,ANO6,AP1G2,APOA1,AREG,ARF3,ARF4,ARFGEF1,ARL13B,ARL4C,ARPC5L,ASAP1,ASF1B,ASH2L,ASL,ATAD2,ATAD2B,ATF5,ATF6B,ATP10A,ATP1A1,ATP2C1,ATP5F1A,ATR,ATRAID,ATRX,ATXN2,AUTS2,BABAM2,BAD,BAHD1,BCAR1,BCAR3,BCL6,BCL9L,BECN1,BLM,BMP1,BPTF,BRCA1,BR…
Quantity of cells	25.9101	-0.642		ABCA1,ACKR3,ACKR4,ACTR3,ACVR2A,ADA,ADAM10,ADAMTS1,ADAMTS4,ADD3,AGAP3,AGRN,AKAP13,AKT1,Ank2,ANK3,APLP2,APOA1,ARHGAP1,ARL4A,ARPC2,ARSG,ATP11C,ATP2B1,ATP2C1,ATP6AP2,ATRX,ATXN2,B4GALT1,BAD,BBS4,BCAR1,BCAR3,BCL3,BCL6,BCLAF1,BECN1,BLM,BLNK,BRCA1,BRCA2,BRCC3,BUB1,C3,C6,CALCR,Cald1,CAMK2D,CAMK4,CAMSAP3,CAPNS1,CASP2,CAV1,CBR3,CCBE1,Ccl2,CCN2,CCN4,CCNB1,CCNB2,CCND2,CCNE1,CD36,CD44,CD47,CD63,CDC20,CDH13,CDK…
Hematologic cancer	36.317	-0.641		AAK1,ABCD1,ACLY,ACOT8,ACSL3,ACSL4,ACTB,ACVR1,ADA,ADAM10,ADAM19,ADAM22,ADD3,ADGRL2,AGRN,AHNAK,AIG1,AKAP13,AKT1,ALDH5A1,ANK3,ANKS1A,ANLN,ANO8,ANXA2,ANXA5,ANXA6,AP1G2,APBA1,APEH,APEX1,ARFGEF1,ARHGAP1,ARHGAP21,ARHGAP24,ARHGAP5,ARHGAP6,ARHGEF10L,ARHGEF28,ASF1B,ASH2L,ATF6B,ATF7,ATF7IP,ATIC,ATP10A,ATP11A,ATP5F1A,ATP6V1A,ATP6V1H,ATR,ATRNL1,ATRX,ATXN2,ATXN7L1,AUTS2,AZIN1,BAD,BASP1,BAZ2A,BBX,BCAR1,BCL3,BCL…
Gastrointestinal tumor	98.6596	-0.64		AAK1,ABCA1,ABCC5,ABCD1,ABCG4,ABHD12,ABHD18,ABHD4,ABR,ACAP1,ACAP3,ACBD4,ACBD6,ACER3,ACKR3,ACKR4,ACLY,ACSL3,ACSL4,ACSL5,ACSS2,ACTB,ACVR1,ACVR2A,ADA,ADAM10,ADAM19,ADAM22,ADAM23,ADAMTS1,ADAMTS4,ADARB1,ADCK5,ADD3,ADGRB2,ADGRL1,ADGRL2,ADH7,AFAP1,AFG3L2,AGAP3,AGBL2,AGO2,AGO4,AGPAT1,AGRN,AGTPBP1,AHCYL1,AHDC1,AHNAK,AHRR,AHSG,AIP,AKAP1,AKAP13,AKR1B10,AKT1,ALAD,ALDH3A2,ALG3,ANK3,ANKRD12,ANKRD44,ANKS1A,ANKZF…
Cell movement of fibroblast cell lines	13.0857	-0.639		ABI1,ACTR3,AKT1,APPL1,ARHGEF12,ARPC2,ASAP1,BCAR1,CCNA2,CD44,CENPF,CSK,DAB2,DLC1,ELK3,EPHA2,FH,FLNA,FMNL2,FOSL1,FOSL2,FOXF1,GNG12,GRB2,GTSE1,HBEGF,HGF,HIF1A,INSR,ITGA9,ITGB1,JAG1,Marcks,MET,MGAT5,MST1,MYLK,NCK2,NRCAM,PAK1,PDGFRA,PEAK1,PKD1,PLAU,PLAUR,PLK4,PPIF,PPP1R9B,PTGS2,PTK2,PTPN1,PTPRA,PXN,RACK1,RELA,RFFL,RHOA,RHOC,RTN4,SDC1,SKAP2,SPP1,SRC,STAT3,TGM2,TMEM30A,Tmsb4x (includes others),TRAF4,TWI…
Pancreatic lesion	21.58	-0.638		AAK1,ABCA1,ABR,ACAP1,ACAT2,ACKR3,ACLY,ACOT8,ACTR3,ACVR2A,ADAM10,ADAM22,ADAM23,ADAMTS1,ADARB1,ADGRB2,ADGRL2,AGBL2,AGO4,AGRN,AHNAK,AKAP13,AKT1,ANKRD12,ANKZF1,ANO8,APPL1,APTX,AREG,ARHGAP5,ARHGAP6,ARHGEF10L,ARHGEF12,ARHGEF17,ASPM,ASPSCR1,ATIC,ATP10A,ATP11A,ATP11C,ATP2B1,ATP2C1,ATP6V0A1,ATP8A1,ATR,ATRNL1,ATRX,ATXN10,ATXN7L1,BAZ2A,BCAR3,BCLAF1,BDP1,BEAN1,BEND4,BLM,BMP2K,BNC2,BPTF,BRCA1,BRCA2,BRINP3,BRI…
Oncostatin M Signaling	1.95	-0.632		GRB2,IL6ST,JAK2,OSM,PLAU,RALA,RAP2A,RRAS,STAT3,STAT5B
Induction of Apoptosis by HIV1	1.47	-0.632		CYC1,FAS,MAP2K7,MAPK8,NFKBIA,NFKBIB,NFKBIE,RELA,RELB,SLC25A13,TNFRSF1A,XIAP
Hematological or lymphatic system tumor	35.6216	-0.628		AAK1,ABCD1,ABI1,ACLY,ACOT8,ACSL3,ACSL4,ACTB,ACVR1,ADA,ADAM10,ADAM19,ADAM22,ADD3,ADGRL2,AGRN,AHNAK,AHSG,AIG1,AKAP13,AKT1,ALDH5A1,ANK3,ANKS1A,ANLN,ANO8,ANXA2,ANXA5,ANXA6,AP1G2,APBA1,APEH,APEX1,ARFGEF1,ARHGAP1,ARHGAP18,ARHGAP21,ARHGAP24,ARHGAP5,ARHGAP6,ARHGEF10L,ARHGEF28,ASF1B,ASH2L,ATF6B,ATF7,ATF7IP,ATIC,ATP10A,ATP11A,ATP5F1A,ATP6V1A,ATP6V1H,ATR,ATRNL1,ATRX,ATXN2,ATXN7L1,AUTS2,AZIN1,BAD,BASP1,BAZ2A…
PI3K Signaling in B Lymphocytes	2.18	-0.626		AKT1,ATF5,ATF6B,ATF7,BLNK,C3,Calm1 (includes others),CAMK2D,CAMK4,ITPR3,JUN,MALT1,NFAT5,NFKBIA,NFKBIB,NFKBIE,PIK3CA,PLCB1,PLEKHA1,PPP3R1,RALA,RAP2A,RELA,RELB,RRAS
Estrogen Receptor Signaling	8.05	-0.62		AKT1,ATP5F1A,ATP5MC1,BAD,CACNB3,CACNB4,CACNG6,CAV1,CREB3L1,CREBBP,CTBP1,CYC1,DLG4,EIF2B3,EIF2B4,EP300,ESR1,FBXO32,FOXO1,GNAI1,GNAI2,GNAQ,GNB1,GNG12,GRB2,HIF1A,HNRNPD,HSP90AA1,IGF1R,JAK2,JUN,MED1,MED13,MED13L,MED24,MED4,MMP10,MMP23B,MT-CYB,MT-ND1,MT-ND5,MYC,NCOA2,NCOR1,NDUFA3,NDUFA4,NDUFA7,NDUFB9,NDUFS4,NOTCH1,NR3C1,PAK1,PCNA,PIK3CA,PLCB1,PPP1CB,Ppp1r12b,PRKACA,PRKAR1A,PRKAR2A,PRKCE,RALA,RAP2A,RBF…
Blue round small cell tumor	14.0164	-0.588		ABCA1,ABCC5,ABR,ACAT2,ACSL5,ACVR2A,ADA,ADAM19,ADAM22,ADAM23,ADD3,ADGRL2,AGBL2,AGO2,AGRN,AHNAK,AKT1,ALG3,ANK3,ANO6,ANO8,ANXA6,APBB2,ARHGAP21,ARHGAP5,ARHGAP6,ARHGEF10L,ARHGEF12,ARHGEF17,ARHGEF4,ARL13B,ARL8A,ARSG,ASNSD1,ASPM,ATIC,ATP10A,ATP11A,ATP11C,ATP6V0A1,ATP6V1H,ATP8A1,ATR,ATRAID,ATRNL1,ATRX,ATXN2,BCAR3,BCL3,BCLAF1,BEAN1,BLCAP,BLM,BMP1,BRCA1,BRCA2,BRCC3,BRINP3,BUD23,C11orf49,C19orf81,C20orf27,C…
Lung tumor	22.0605	-0.579		ABCA1,ABCC5,ABCD1,ABCG4,ABR,ACAT2,ACKR3,ACLY,ACSL3,ACSS2,ACTB,ACVR2A,ADAM10,ADAM19,ADAM22,ADAM23,ADAMTS1,ADD3,ADGRL2,ADH7,AFG3L2,AGBL2,AGO2,AGRN,AGTPBP1,AHDC1,AHNAK,AHSG,AKR1B10,AKT1,ALG3,ANLN,ANO6,ANO8,ANXA2,ANXA6,APBA1,APBB2,APEX1,APLP2,APOA1,AREG,ARFGEF1,ARHGAP21,ARHGAP5,ARHGAP6,ARHGEF10L,ARHGEF12,ARHGEF17,ARL13B,ARL4C,ARL8A,ARMCX1,ARSG,ASNSD1,ASPM,ASPSCR1,ATAD2,ATF7IP,ATIC,ATP10A,ATP11A,ATP11…
Role of CHK Proteins in Cell Cycle Checkpoint Control	5.6	-0.577		ATR,BRCA1,CDK1,CHEK1,CLSPN,E2F7,E2F8,MDC1,PCNA,PLK1,PPP2R1A,PPP2R5B,PTPA,RAD50,RFC1,RFC3,RFC4,RPA1,TLK2
Macropinocytosis Signaling	2.75	-0.577		ABI1,CSF1,HGF,ITGB1,ITGB4,ITGB5,ITGB6,MET,PAK1,PIK3CA,PRKCE,RAB34,RALA,RAP2A,RHOA,RRAS,SRC
CD40 Signaling	2.09	-0.577		JUN,MAP2K3,MAP2K7,MAPK8,MAPKAPK2,NFKBIA,NFKBIB,NFKBIE,PIK3CA,PTGS2,RELA,RELB,STAT3,TRAF5
Ephrin B Signaling	1.82	-0.577		ABI1,CAP1,EPHB4,GNAI1,GNAI2,GNAQ,GNB1,GNG12,ITSN2,NCK2,PAK1,PTK2,PXN,RHOA
Erythropoietin Signaling Pathway	1.79	-0.577		AKT1,BAD,CCND2,CLCF1,GRB2,HIF1A,IL11,IL33,IL6,ITPR3,JAK2,JUN,LIF,NFKBIA,NFKBIB,NFKBIE,OSM,PIK3CA,PRKCE,RALA,RAP2A,RELA,RELB,RRAS,SOS2,SRC,STAT5B,XIAP
Estrogen-Dependent Breast Cancer Signaling	1.72	-0.577		AKR1B10,AKT1,CREB3L1,CREBBP,ESR1,IGF1R,JUN,PIK3CA,RALA,RAP2A,RELA,RELB,RRAS,SRC,STAT5B
Acute Phase Response Signaling	3.79	-0.557		AHSG,AKT1,APOA1,C3,CEBPB,ECSIT,GRB2,IL33,IL6,IL6ST,JAK2,JUN,MAP2K3,MAP2K7,MAPK8,NFKBIA,NFKBIB,NFKBIE,NR3C1,OSM,PIK3CA,RALA,RAP2A,RELA,RELB,RRAS,SERPINF1,SOCS1,SOCS7,SOD2,SOS2,STAT3,TCF4,TF,TNFRSF1A,VWF
Formation of filaments	17.8069	-0.554		ACTR3,AKAP1,AKAP13,AKT1,APOA1,ARAP1,ARFGEF1,ARHGAP18,ARHGAP6,ARHGEF10L,ARHGEF12,ARHGEF17,ARPC2,ATXN2,BBS4,BCAR1,BOP1,BRCA1,BRCA2,Cald1,CAMSAP1,CAMSAP2,CAMSAP3,CARMIL1,CAV1,CCDC88A,CCN2,CD44,CD47,CDC14A,CDH13,CDK5RAP2,CDK6,CENPF,CEP72,CGNL1,CHRM1,CKAP5,COL5A1,CTSB,DAB2,DIAPH1,Diaph2,DIAPH3,DLC1,DLG1,DLGAP5,DPYSL2,DSTN,ELN,EVL,FBN1,FCHSD1,FERMT2,FGF13,FHDC1,FHL1,FKBP4,FOXM1,GNAI2,GNAQ,GNB1,GNG12,GR…
Development of colorectal tumor	38.2967	-0.543		ABCC5,ABCD1,ABHD18,ABHD4,ACAP1,ACAP3,ACBD6,ACKR3,ACKR4,ACLY,ACSL4,ACVR1,ACVR2A,ADA,ADAM10,ADAM19,ADAM23,ADAMTS1,ADAMTS4,ADARB1,ADCK5,ADD3,ADGRB2,ADGRL1,ADGRL2,ADH7,AFAP1,AFG3L2,AGAP3,AGBL2,AGPAT1,AGRN,AHDC1,AHNAK,AHRR,AHSG,AKAP13,AKR1B10,AKT1,ANK3,ANKS1A,ANLN,AP1G2,APBA1,APEH,APEX1,APLP2,APPL1,APTX,ARAP1,AREG,ARFGEF1,ARHGAP1,ARHGAP11A,ARHGAP21,ARHGAP5,ARHGEF10L,ARHGEF17,ARHGEF4,ARL13B,ARMCX1,ARPC…
Respiratory system tumor	27.0443	-0.543		ABCA1,ABCC5,ABCD1,ABCG4,ABHD4,ABR,ACAT2,ACKR3,ACLY,ACSL3,ACSS2,ACTB,ACVR2A,ADAM10,ADAM19,ADAM22,ADAM23,ADAMTS1,ADARB1,ADD3,ADGRL2,ADH7,AFG3L2,AGBL2,AGO2,AGRN,AGTPBP1,AHDC1,AHNAK,AHSG,AKR1B10,AKT1,ALG3,ANK3,ANKZF1,ANLN,ANO6,ANO8,ANXA2,ANXA6,APBA1,APBB2,APEX1,APLP2,APOA1,AREG,ARFGEF1,ARHGAP21,ARHGAP5,ARHGAP6,ARHGEF10L,ARHGEF12,ARHGEF17,ARL13B,ARL4C,ARL8A,ARMCX1,ARSG,ASNSD1,ASPM,ASPSCR1,ATAD2,ATF7IP…
Neuregulin Signaling	1.75	-0.535		AKT1,AREG,BAD,DLG4,GRB2,HBEGF,HSP90AA1,ITGA9,ITGB1,ITGB4,ITGB5,ITGB6,MYC,PRKCE,RALA,RAP2A,RRAS,SOS2,SRC,STAT5B
Progression of tumor	13.1427	-0.525		ACKR3,ADAM10,AKT1,ANXA2,ATIC,CAV1,CCN2,CCNE1,CD44,CDK6,CENPE,CSF1,CSNK1A1,DDR2,DHFR,ENG,EP300,EPHA2,ESR1,EZH2,FAS,Fbxo38,FERMT2,FGFR1,FLT1,FOXO1,GATA3,HGF,HIF1A,HOXA9,HPSE,HSP90AA1,IDH1,IGF1R,IGFBP4,IL11,IL33,IL6,INSR,JAK2,JUN,LGALS1,LOXL2,MAPK8,MET,MTDH,MYC,NFKBIA,NOTCH1,NR2F2,NR3C1,NRP1,PAK1,PARP1,PDGFRA,PHIP,PIK3CA,PLAU,PLAUR,POLA1,POLE,PRIM1,PRMT5,PSMB2,PTGS2,PTK2,PXN,RARA,RARG,RXRA,SAT1,SEMA…
Regulation Of The Epithelial Mesenchymal Transition By Growth Factors Pathway	3.15	-0.522		AKT1,ETS1,FGF13,FGFR1,FOXO1,GRB2,HGF,ID2,IL6,JAK2,JUN,MAP2K3,MAP2K7,MAPK8,MET,mir-34,PDGFRA,PIK3CA,RALA,RAP2A,RELA,RELB,RHOA,RRAS,SMAD2,SMAD3,SMAD4,SNAI1,SNAI2,SOS2,STAT3,TGFBR2,TNFRSF1A,TWIST1,ZEB2
Pancreatic Adenocarcinoma Signaling	5.41	-0.5		AKT1,BAD,BRCA2,CCNE1,CCNE2,E2F7,E2F8,GRB2,HBEGF,HDAC4,HDAC9,JAK2,MAPK8,NOTCH1,PA2G4,PIK3CA,PLD1,PLD5,PTGS2,RALA,RALGDS,RELA,RELB,SMAD2,SMAD3,SMAD4,STAT3,SUV39H1,TGFBR2,VEGFC,VEGFD
IL-3 Signaling	2.17	-0.5		AKT1,BAD,FOXO1,GAB2,GRB2,JAK2,JUN,PAK1,PIK3CA,PPP3R1,PRKCE,RALA,RAP2A,RRAS,STAT3,STAT5B
Xenobiotic Metabolism AHR Signaling Pathway	2.12	-0.5		AHRR,AIP,ALDH3A2,ALDH5A1,CREBBP,EP300,GSTA3,GSTK1,GSTM4,GSTO1,GSTT2/GSTT2B,HDAC4,HSP90AA1,IL6,NCOA2,RELA,RELB
Nitric Oxide Signaling in the Cardiovascular System	1.92	-0.5		AKT1,CACNB3,CACNB4,CACNG6,Calm1 (includes others),CAMK4,CAV1,CHRM1,FLT1,HSP90AA1,ITPR3,NPR1,PDE2A,PIK3CA,PRKACA,PRKAR1A,PRKAR2A,PRKCE,SLC7A1,VEGFC,VEGFD
ERBB Signaling	1.49	-0.5		AKT1,AREG,FOXO1,GRB2,HBEGF,JUN,MAP2K3,MAPK8,NCK2,PAK1,PIK3CA,PRKCE,RALA,RAP2A,RRAS,SOS2
Differentiation of bone	15.0191	-0.495		ACVR1,ACVR2A,AKT1,AREG,ATRAID,BAG6,BCL6,C3,CALCR,CAMK4,CAPNS1,CCN1,CCN4,CD47,CDK1,CDK6,CEBPA,CEBPB,CEBPD,CITED1,CNOT3,CREB3L1,CRIM1,CSF1,DDR2,DGKZ,DICER1,DUSP1,EPHA2,EPHB4,Esrra,EZH2,FAS,FBN1,FERMT2,FGFR1,FNDC3B,FOSL1,FOSL2,GAB2,GABBR1,GATA2,GDF11,GJA1,GLI3,GRB2,HDAC4,HGF,HIF1A,HPSE,ID2,ID3,IFNGR1,IL11,IL33,IL6,IL6ST,ITGB1,JAG1,JUN,JUNB,KITLG,LIF,LIMD1,LRP4,LRP8,LY6E,MAP2K3,MAP2K7,MEF2C,MYC,NAA10…
Cell death of epithelial cells	17.8962	-0.492		AAK1,AATF,ADA,AKT1,ATF7,ATRX,BAD,BCL6,BECN1,BLM,BRCA1,CA3,CALCR,CASP2,CD36,CD44,CDK6,CEBPA,CEBPB,CEBPD,CENPF,CHEK1,CIT,CITED2,CNNM4,CTSB,CYLD,DAB2,DDX17,DICER1,DLST,DLX2,E2F7,E2F8,EMP3,ENDOG,ENG,ENTPD5,EPHA2,ERN1,ESR1,ETS1,EXOC5,FAIM,FAS,FCHSD1,FGFR1,FKBP4,FOXF2,FOXO1,GLIS2,GRHL2,GRK2,GRN,GSDMD,HGF,HK1,HK2,HSPB8,ID2,IER3,IFNGR1,IGF1R,IL11,IL33,IL6,IP6K2,IQGAP2,IRF3,ITGB1,ITPR3,JAK2,JUN,KIF3A,KSR1…
Transcription of DNA	46.02	-0.491		AATF,ABCG4,ACTR3,ACVR1,ACVR2A,AGO2,AGRN,AHRR,AKT1,ANKRD1,ANXA2,APBB2,APEX1,ARF4,ARNT2,ASCL2,ASH2L,ATAD2,ATF5,ATF6B,ATF7,ATF7IP,ATRX,AUTS2,BAHD1,BASP1,BCL3,BCL6,BCL9L,BCLAF1,BDP1,BLM,BPTF,BRCA1,BRCA2,BRF1,BTAF1,CAMK2D,CAMK4,CAMTA1,CAPRIN2,CAV1,CAVIN4,CBX1,CBX5,CCN1,CCNA2,CCNE1,CCNH,CD36,CDH13,CDK5RAP2,CDK6,CEBPA,CEBPB,CEBPD,CEBPG,CEBPZ,CENPF,CENPK,CEP290,CHD5,CHD7,CITED1,CITED2,CKAP2,CNBP,COPS5,CR…
Differentiation of osteoblasts	15.5528	-0.478		ACVR1,ACVR2A,AKT1,AREG,ATRAID,BAG6,CAPNS1,CCN1,CCN4,CDK1,CDK6,CEBPA,CEBPB,CEBPD,CITED1,CREB3L1,CRIM1,CSF1,DDR2,EPHA2,Esrra,EZH2,FAS,FERMT2,FGFR1,FNDC3B,FOSL1,FOSL2,GABBR1,GATA2,GDF11,GJA1,GLI3,HDAC4,HGF,HIF1A,HPSE,ID2,ID3,IFNGR1,IL11,IL6,IL6ST,JAG1,JUNB,LIMD1,LRP4,LRP8,MEF2C,MYC,NAA10,NBR1,NF1,NOTCH1,NR3C1,NRP1,OSM,PDLIM7,PIAS2,PKD1,PRKACA,PTCH1,PTGER4,PTHLH,PTK2,SATB2,SERPINF1,SHOX2,SMAD2,SMAD3,…
Invasion of breast cancer cell lines	16.2503	-0.475		ACSL3,ACSL4,ADAMTS1,AHNAK,AKT1,ARHGAP24,ASAP1,BCAR3,BRCA1,CAV1,CBX5,CCDC88A,CCN1,CCN2,CCN4,CCNA2,CCNH,CD44,CEBPD,CENPF,CTSB,DIAPH1,DIAPH3,DPYSL2,DUSP6,ECD,EIF3A,EIF3E,ENTPD5,EPHB4,ERC1,ESR1,ETS1,EZH2,FAS,FOSL1,FOXF2,FOXM1,FURIN,GAB2,GATA3,HEXIM1,HGF,HIC1,HIF1A,HMG20A,HMGA1,HPSE,HSP90AA1,HSPA9,ID2,IGF1R,ILF3,IQGAP1,IQSEC1,ITGB1,ITGB4,JUN,KDM1A,KEAP1,LOXL2,LRP1,MAP2K7,MBD2,MET,MFN2,mir-34,MRTFA,MST…
Corticotropin Releasing Hormone Signaling	1.63	-0.471		CACNA1I,CACNB3,CACNB4,CACNG6,Calm1 (includes others),CAMK4,CREB3L1,CREBBP,GLI3,GNAI1,GNAI2,GNAQ,ITPR3,JUN,MEF2C,NPR1,PRKACA,PRKAR1A,PRKAR2A,PRKCE,PTCH1,PTCH2,PTGS2,SMO
Formation of actin stress fibers	13.1273	-0.457		AKAP1,AKAP13,AKT1,APOA1,ARAP1,ARHGAP18,ARHGAP6,ARHGEF10L,ARHGEF12,ARHGEF17,BBS4,BCAR1,BOP1,Cald1,CARMIL1,CAV1,CCDC88A,CCN2,CD44,CD47,CDC14A,CDH13,CDK6,CGNL1,CHRM1,DAB2,DIAPH1,DIAPH3,DLC1,ELN,EVL,FERMT2,FHDC1,GNAI2,GNAQ,GNB1,GNG12,HGF,ITGB1,ITGB5,JAG1,JUNB,KSR1,LRP1,MAGI1,MARK2,MCF2L,MET,MRTFA,MYLK,NF1,NOTCH1,NPM1,NPR1,PAK1,PHACTR1,PLD1,PPFIA1,PRKCE,PTGER4,PTK2,PTPRA,PXN,RAPGEF3,RBBP4,RHOA,RHOC,RH…
Digestive organ tumor	100.425	-0.452		AAK1,ABCA1,ABCC5,ABCD1,ABCG4,ABHD12,ABHD18,ABHD4,ABI1,ABR,ACAP1,ACAP3,ACAT2,ACBD4,ACBD6,ACER3,ACKR3,ACKR4,ACLY,ACOT8,ACSL3,ACSL4,ACSL5,ACSS2,ACTB,ACTR3,ACVR1,ACVR2A,ADA,ADAM10,ADAM19,ADAM22,ADAM23,ADAMTS1,ADAMTS4,ADARB1,ADCK5,ADD3,ADGRB2,ADGRL1,ADGRL2,ADH7,AFAP1,AFG3L2,AGAP3,AGBL2,AGO2,AGO4,AGPAT1,AGRN,AGTPBP1,AHCYL1,AHDC1,AHNAK,AHRR,AHSG,AIG1,AIP,AK2,AKAP1,AKAP13,AKR1B10,AKT1,ALAD,ALDH3A2,ALG3,A…
p70S6K Signaling	1.75	-0.447		AKT1,BAD,BCAP31,GNAI1,GNAI2,GNAQ,GRB2,MAPT,PIK3CA,PLCB1,PLD1,PPP2R1A,PPP2R5B,PRKCE,PTPA,RALA,RAP2A,RRAS,SOS2,SRC,YWHAB,YWHAG
Inhibition of Matrix Metalloproteases	1.35	-0.447		ADAM10,HSPG2,LRP1,MMP10,MMP23B,SDC1,TIMP1,TIMP2
Cell death of breast cancer cell lines	16.4067	-0.433		ACSL4,AKT1,ANXA2,BAD,BCAR1,BCL6,BECN1,BRCA1,C8orf44-SGK3/SGK3,CASP2,CAV1,CCAR1,CCDC80,CCN1,CCN2,CCND2,CD44,CD47,CDC6,CDK1,CEBPB,CHEK1,CYLD,DAB2,DDIT4,DDR2,DNAJA3,DNM1,DUSP1,ELAVL1,EP300,EPHA2,ESR1,FAS,FBXL20,FBXO32,FGFR1,FKBPL,FOXM1,GRHL2,HDAC4,HDAC9,HGF,HIF1A,HK2,HOXA5,HOXC6,HSP90AA1,HSPB8,HSPH1,IER3,IGF1R,ITGB4,JUN,KIF11,KIFC3,KSR1,LGALS3,LMO4,LTV1,MAP2K3,MAP3K11,MAPK8,mir-34,MLH1,MSH2,MTDH,MYB…
GADD45 Signaling	7.22	-0.426		ACVR1,ACVR2A,ATR,BRCA1,CCNB1,CCND2,CCNE1,CCNE2,CDK1,MAP2K3,MAP2K7,MAPK8,MYC,PCNA,POU2F1,RELA,RELB,SMAD2,SMAD3,SMAD4,TGFBR2,WT1
Inhibition of ARE-Mediated mRNA Degradation Pathway	2.34	-0.426		AGO2,AGO4,AKT1,CNOT3,DDX6,DIS3,EXOSC2,EXOSC4,EXOSC8,MAPKAPK2,PPP2R1A,PPP2R5B,PRKACA,PRKAR1A,PRKAR2A,PSMA4,PSMA6,PSMB2,PSMB4,PSMD6,PSMD8,PSME3,PTPA,TIA1,TNFRSF1A,YWHAB,YWHAG,ZFP36L1
Large intestine carcinoma	86.5591	-0.426		AAK1,ABCA1,ABCC5,ABCD1,ABCG4,ABHD12,ABHD18,ABHD4,ABR,ACAP1,ACAP3,ACBD6,ACER3,ACKR3,ACKR4,ACLY,ACSL4,ACSS2,ACTB,ACVR1,ACVR2A,ADA,ADAM10,ADAM19,ADAM22,ADAM23,ADAMTS1,ADAMTS4,ADARB1,ADCK5,ADD3,ADGRB2,ADGRL1,ADGRL2,ADH7,AFAP1,AFG3L2,AGAP3,AGBL2,AGO2,AGO4,AGPAT1,AGRN,AGTPBP1,AHCYL1,AHDC1,AHNAK,AHRR,AHSG,AIP,AKAP13,AKR1B10,AKT1,ALAD,ALDH3A2,ALG3,ANK3,ANKRD12,ANKRD44,ANKS1A,ANKZF1,ANLN,ANO6,ANO8,ANTKMT,…
Colorectal carcinoma	38.0788	-0.426		ABCC5,ABCD1,ABHD18,ABHD4,ACAP1,ACAP3,ACBD6,ACKR3,ACKR4,ACLY,ACSL4,ACVR1,ACVR2A,ADA,ADAM10,ADAM19,ADAM23,ADAMTS1,ADAMTS4,ADARB1,ADCK5,ADD3,ADGRB2,ADGRL1,ADGRL2,ADH7,AFAP1,AFG3L2,AGAP3,AGBL2,AGPAT1,AGRN,AHDC1,AHNAK,AHRR,AHSG,AKAP13,AKR1B10,AKT1,ANK3,ANKS1A,ANLN,AP1G2,APBA1,APEH,APEX1,APLP2,APPL1,APTX,ARAP1,AREG,ARFGEF1,ARHGAP1,ARHGAP11A,ARHGAP21,ARHGAP5,ARHGEF10L,ARHGEF17,ARHGEF4,ARL13B,ARMCX1,ARPC…
Mitosis of cervical cancer cell lines	16.7878	-0.426		ADGRL2,BRCA2,BUB1,CBX5,CCNB1,CCNB2,CCT4,CDC20,CDK1,CENPE,CHFR,CKAP5,CLTC,CSK,CYLD,DLGAP5,EIF3E,ELOC,HDAC4,KIF11,KIF22,KIF4A,KNL1,KPNB1,MECP2,NDC80,NEK6,NUDCD3,PDLIM7,PKD1,PLK1,PLK4,PPP2R1A,PTTG1,RACGAP1,RAD21,RPS6KA3,SIN3B,SLC20A1,SPC25,TBL1XR1,TCP1,TERF1,TOP2A,TOP2B,TPX2,TTK,UBA7,UBE2S
Migration of breast cancer cell lines	16.4012	-0.425		ACSL4,AHNAK,ANKS1A,ANXA2,ARHGAP11A,ARHGAP24,BCAR1,BCAR3,BRCA1,C8orf44-SGK3/SGK3,CAV1,CCDC88A,Ccl2,CCN2,CD44,CEBPD,CENPF,CTBP1,CTNNAL1,DBF4,DDR2,DIAPH1,DLC1,DNAJA3,DUSP6,ECD,ELAVL1,ENG,EPHA2,ERC1,ESR1,ETS1,EYA1,EZH2,FBXL16,FLNA,FOSL1,FOXF2,GAB2,GATA3,GJA1,HGF,HIC1,HIF1A,HMGA1,HSP90AA1,HSPA9,ICMT,IGF1R,IL19,IL6,ILF3,IQGAP1,ITGB1,ITGB5,JUN,KDM1A,KHDRBS1,LMO7,MAD1L1,MAP2K7,MARK4,MCF2L,MET,MFN2,mir-34…
Lymphohematopoietic neoplasia	35.5214	-0.419		AAK1,ABCD1,ABI1,ACLY,ACOT8,ACSL3,ACSL4,ACTB,ACVR1,ADA,ADAM10,ADAM19,ADAM22,ADD3,ADGRL2,AGRN,AHNAK,AHSG,AIG1,AKAP13,AKT1,ALDH5A1,ANK3,ANKS1A,ANLN,ANO8,ANXA2,ANXA5,ANXA6,AP1G2,APBA1,APEH,APEX1,ARFGEF1,ARHGAP1,ARHGAP18,ARHGAP21,ARHGAP24,ARHGAP5,ARHGAP6,ARHGEF10L,ARHGEF28,ASF1B,ASH2L,ATF6B,ATF7,ATF7IP,ATIC,ATP10A,ATP11A,ATP5F1A,ATP6V1A,ATP6V1H,ATR,ATRNL1,ATRX,ATXN2,ATXN7L1,AUTS2,AZIN1,BAD,BASP1,BAZ2A…
Differentiation of bone cells	14.1959	-0.409		ACVR1,ACVR2A,AKT1,AREG,ATRAID,BAG6,BCL6,C3,CALCR,CAMK4,CAPNS1,CCN1,CCN4,CD47,CDK1,CDK6,CEBPA,CEBPB,CEBPD,CITED1,CNOT3,CREB3L1,CRIM1,CSF1,DDR2,DGKZ,DICER1,DUSP1,EPHA2,EPHB4,Esrra,EZH2,FAS,FBN1,FERMT2,FGFR1,FNDC3B,FOSL1,FOSL2,GAB2,GABBR1,GATA2,GDF11,GJA1,GLI3,GRB2,HDAC4,HGF,HIF1A,HPSE,ID2,ID3,IFNGR1,IL11,IL33,IL6,IL6ST,JAG1,JUN,JUNB,LIF,LIMD1,LRP4,LRP8,LY6E,MAP2K3,MAP2K7,MEF2C,MYC,NAA10,NBR1,NF1,NO…
Tumorigenesis of tissue	140.693	-0.366		AAK1,ABCA1,ABCC5,ABCD1,ABCG4,ABHD12,ABHD18,ABHD4,ABI1,ABR,ACAP1,ACAP3,ACAT2,ACBD4,ACBD6,ACER3,ACKR3,ACKR4,ACLY,ACOT8,ACSL3,ACSL4,ACSL5,ACSS2,ACTB,Actn3,ACTR3,ACVR1,ACVR2A,ADA,ADAM10,ADAM19,ADAM22,ADAM23,ADAMTS1,ADAMTS4,ADARB1,ADCK5,ADD3,ADGRB2,ADGRL1,ADGRL2,ADH7,AFAP1,AFG3L2,AGAP3,AGBL2,AGO2,AGO4,AGPAT1,AGRN,AGTPBP1,AHCYL1,AHDC1,AHNAK,AHRR,AHSG,AIG1,AIP,AK2,AK4,AKAP1,AKAP13,AKR1B10,AKT1,ALAD,ALDH…
Quantity of blood cells	17.284	-0.363		ABCA1,ACKR3,ACKR4,ADA,ADAM10,ADD3,AKAP13,AKT1,Ank2,APOA1,ATP11C,ATP2B1,ATP6AP2,B4GALT1,BAD,BBS4,BCL3,BCL6,BCLAF1,BLM,BLNK,BRCA1,BRCA2,BRCC3,BUB1,C3,C6,CAMK4,CAPNS1,CAV1,CBR3,CCBE1,Ccl2,CCNB2,CCND2,CD36,CD44,CD47,CDH13,CDK6,CEBPA,CEBPB,CEBPG,CHD7,CHST2,CIAPIN1,CLCF1,CNN2,COMT,CREBBP,CSF1,CSK,CTSB,CTSD,CTSV,Cxcl3,CYLD,DEK,DHFR,DIAPH1,DIAPH3,DICER1,DKC1,DMTN,DNAJA3,DUSP1,DUSP10,EEF1D,EGR2,ELAVL1,ELM…
Abdominal cancer	110.177	-0.359		AAK1,ABCA1,ABCC5,ABCD1,ABCG4,ABHD12,ABHD18,ABHD4,ABI1,ABR,ACAP1,ACAP3,ACAT2,ACBD4,ACBD6,ACER3,ACKR3,ACKR4,ACLY,ACOT8,ACSL3,ACSL4,ACSL5,ACSS2,ACTB,ACTR3,ACVR1,ACVR2A,ADA,ADAM10,ADAM19,ADAM22,ADAM23,ADAMTS1,ADAMTS4,ADARB1,ADCK5,ADD3,ADGRB2,ADGRL1,ADGRL2,ADH7,AFAP1,AFG3L2,AGAP3,AGBL2,AGO2,AGO4,AGPAT1,AGRN,AGTPBP1,AHCYL1,AHDC1,AHNAK,AHRR,AHSG,AIG1,AIP,AKAP1,AKAP13,AKR1B10,AKT1,ALAD,ALDH3A2,ALDH5A1,AL…
Development of lung tumor	14.0022	-0.347		ABCC5,ABCD1,ACVR2A,ADAM19,ADAM23,ADGRL2,ADH7,AGO2,AGRN,AGTPBP1,AHDC1,AHNAK,AKT1,ANLN,APBA1,APBB2,APLP2,AREG,ARFGEF1,ARHGAP6,ARHGEF10L,ARHGEF12,ARL4C,ARMCX1,ASPSCR1,ATAD2,ATF7IP,ATIC,ATP10A,ATP2B1,ATR,ATRNL1,ATRX,AVL9,BAG6,BASP1,BCL6,BCL9L,BECN1,BEND4,BLM,BLNK,BMP2K,BNC2,BPTF,BRCA1,BRCA2,BRINP3,BRIP1,BUB1,BUB1B,BUD23,C2orf49,CACNA1I,CAMSAP1,CAPG,CAPRIN1,CAV1,CCDC122,CCDC34,CCDC80,CCDC88A,CCNA2,CCN…
Intrathoracic malignant tumor	21.2823	-0.34		ABCA1,ABCC5,ABCD1,ABCG4,ABR,ACAT2,ACKR3,ACLY,ACSL3,ACTB,ACVR2A,ADAM10,ADAM19,ADAM22,ADAM23,ADAMTS1,ADD3,ADGRL2,ADH7,AFG3L2,AGBL2,AGO2,AGRN,AGTPBP1,AHDC1,AHNAK,AHSG,AKR1B10,AKT1,ALG3,ANLN,ANO6,ANO8,ANXA2,ANXA6,APBA1,APBB2,APEX1,APLP2,APOA1,AREG,ARFGEF1,ARHGAP21,ARHGAP5,ARHGAP6,ARHGEF10L,ARHGEF12,ARHGEF17,ARL13B,ARL4C,ARL8A,ARMCX1,ARSG,ASNSD1,ASPM,ASPSCR1,ATAD2,ATF7IP,ATIC,ATP10A,ATP11A,ATP11C,ATP1…
Sonic Hedgehog Signaling	4.06	-0.333		CCNB1,CDK1,GLI3,GLIS2,GRK2,PRKACA,PRKAR1A,PRKAR2A,PTCH1,PTCH2,SMO
IL-2 Signaling	1.66	-0.333		AKT1,CSNK2A2,GRB2,JUN,MAPK8,PIK3CA,RALA,RAP2A,RRAS,SOCS1,SOS2,STAT5B
Transcription of RNA	57.0088	-0.326		AATF,ABCG4,ACTR3,ACVR1,ACVR2A,AGO2,AGRN,AHRR,AKT1,ANKRD1,ANXA2,APBB2,APEX1,ARF4,ARNT2,ASCL2,ASH2L,ASPM,ATAD2,ATF5,ATF6B,ATF7,ATF7IP,ATP2C1,ATRX,AUTS2,BAD,BAHD1,BASP1,BAZ2A,BCL3,BCL6,BCL9L,BCLAF1,BDP1,BLM,BLNK,BPTF,BRCA1,BRCA2,BRF1,BRIP1,BTAF1,BTG1,C8orf44-SGK3/SGK3,CAMK2D,CAMK4,CAMTA1,CAPRIN2,CAV1,CAVIN4,CBX1,CBX5,CCN1,CCN2,CCNA2,CCNE1,CCNH,CD36,CD44,CDH13,CDK1,CDK5RAP2,CDK6,CEBPA,CEBPB,CEBPD,CEB…
Hematologic cancer of cells	30.0004	-0.313		AAK1,ACLY,ACTB,ACVR1,ADA,ADAM10,ADAM19,ADAM22,ADD3,ADGRL2,AGRN,AHNAK,AIG1,AKT1,ALDH5A1,ANK3,ANKS1A,ANLN,ANO8,ANXA2,ANXA6,APBA1,ARHGAP1,ARHGAP5,ARHGEF10L,ARHGEF28,ASF1B,ATF7,ATF7IP,ATIC,ATP10A,ATP11A,ATR,ATRNL1,ATRX,ATXN7L1,BAD,BASP1,BAZ2A,BBX,BCAR1,BCL3,BCL6,BCL9L,BCLAF1,BECN1,BLM,BLNK,BNC2,BNIP2,BPTF,BRCA1,BRCA2,BRIP1,BTD,BTG1,BUB1,BUB1B,BZW2,C3,CACHD1,CACNA1I,CAD,CADPS,CAMK2N1,CAMTA1,CAPRIN2,CA…
Male genital neoplasm	33.5575	-0.312		AAK1,ABCA1,ABCC5,ABCG4,ABR,ACLY,ACOT8,ACSL3,ACSL4,ACSS2,ACVR2A,ADAM10,ADAMTS4,ADCK5,ADD3,AFAP1,AGO2,AHNAK,AHRR,AKAP1,AKAP13,AKT1,ALDH5A1,ANK3,ANKRD1,ANKRD12,ANLN,ANO6,ANXA2,ANXA6,AP1G2,APBA1,APEX1,APOA1,APPL1,ARAP1,ARF5,ARHGAP18,ARHGAP29,ARHGAP5,ARHGAP6,ARHGEF10L,ARHGEF17,ARMCX1,ASH2L,ASPM,ATAD2,ATF7IP,ATP11A,ATP11C,ATP1A1,ATP6V0A1,ATP6V1A,ATP6V1H,ATR,ATRNL1,ATRX,ATXN2,BABAM2,BAZ2A,BCAR3,BCL6,BCL…
Nonpituitary endocrine tumor	127.538	-0.308		AAK1,ABCA1,ABCC5,ABCD1,ABCG4,ABHD12,ABHD18,ABI1,ABR,ACAP1,ACAP3,ACAT2,ACBD6,ACER3,ACLY,ACSL3,ACSL4,ACSL5,ACSS2,ACTR3,ACVR1,ACVR2A,ADA,ADAM10,ADAM19,ADAM22,ADAM23,ADAMTS1,ADAMTS4,ADARB1,ADCK5,ADD3,ADGRB2,ADGRL1,ADGRL2,ADH7,AFAP1,AFG3L2,AGAP3,AGBL2,AGO2,AGPAT1,AGRN,AGTPBP1,AHCYL1,AHDC1,AHNAK,AHRR,AHSG,AIP,AK2,AK4,AKAP1,AKAP13,AKT1,ALAD,ALDH3A2,ALDH5A1,ALG3,ALKBH7,ANK3,ANKRD1,ANKRD12,ANKRD44,ANKS1A,…
Regulation of eIF4 and p70S6K Signaling	6.48	-0.302		AGO2,AGO4,AKT1,EIF2B3,EIF2B4,EIF2S1,EIF2S2,EIF3A,EIF3C,EIF3D,EIF3E,EIF3G,EIF4A3,EIF4G1,EIF4G2,GRB2,ITGA9,ITGB1,ITGB4,ITGB5,ITGB6,MT-RNR2,PABPC1,PIK3CA,PPP2R1A,PPP2R5B,PTPA,RALA,RAP2A,RPS10,RPS14,RPS15,RPS20,RPS27A,RPS3,RPS4Y1,RPS5,RPS8,RPS9,RPSA,RRAS,SOS2
IL-17A Signaling in Airway Cells	1.38	-0.302		AKT1,IL19,IL6,JAK2,MAPK8,NFKBIA,NFKBIB,NFKBIE,PIK3CA,RELA,RELB,STAT3
Transcription	53.6091	-0.292		AATF,ABCG4,ACTR3,ACVR1,ACVR2A,ADAM10,ADAM19,AGO2,AGRN,AHRR,AKAP13,AKT1,Ank2,ANK3,ANKRD1,ANXA2,AP1G2,APBA1,APBB2,APEX1,ARF4,ARNT2,ASCL2,ASH2L,ASPM,ATAD2,ATF5,ATF6B,ATF7,ATF7IP,ATP2C1,ATRAID,ATRX,AUTS2,BAD,BAHD1,BASP1,BAZ2A,BBS4,BCL3,BCL6,BCL9L,BCLAF1,BDP1,BLM,BLNK,BPTF,BRCA1,BRCA2,BRF1,BRIP1,BTAF1,BTG1,C3,C8orf44-SGK3/SGK3,CALCR,CAMK2D,CAMK4,CAMTA1,CAPRIN2,CAV1,CAVIN4,CBX1,CBX5,Ccl2,CCN1,CCN2,CCNA…
Ovarian cancer	16	-0.277		ABCA1,ABCD1,ABCG4,ABR,ADAM10,ADAM19,ADGRB2,AGO4,AHNAK,AHRR,AKT1,ALDH5A1,ALKBH7,ANLN,ANTKMT,ANXA8/ANXA8L1,APBA1,APEH,APOA1,APTX,ARHGEF12,ARHGEF17,ARHGEF28,ARL4C,ASAP1,ASCL2,ASPM,ASPSCR1,ATAD2,ATIC,ATP1A1,ATP8A1,ATR,ATRX,BAG6,BAHD1,BBS4,BCL3,BCL9L,BCLAF1,BECN1,BLM,BMP2K,BRCA1,BRCA2,BRINP3,BRIP1,BUB1,C11orf49,C3,C6orf47,CAD,CADPS,CAMTA1,CASD1,CASP2,CCDC47,CCDC80,CCDC88A,CCN1,CCN2,CCN4,CCNB1,CCNB2,CC…
Cytokinesis	14.3936	-0.265		ANLN,AURKC,BBS4,BECN1,BRCA2,Cald1,CAP1,CCNB1,CCP110,CDC14A,CDC20,CDC6,CEP55,CETN2,CHMP3,CIT,CKAP2,CSF1,CSPP1,DIAPH3,DNM1,DSTN,E2F7,E2F8,ECT2,EIF3E,EPS15,Fmnl1,FSD1,GNAI1,GNAI2,HMMR,IGF1R,INCENP,ITGB1,KIF14,KIF20A,KIF20B,KIF23,KIF4A,KMT5A,NEK6,NPM1,NUSAP1,PI4KB,PKP4,PLK1,PRC1,PRKCE,PRPF40A,PTPN2,RACGAP1,RHOA,SEPTIN6,SEPTIN9,SETD2,SLC20A1,SRC,SSRP1,STX2,TERF1,TOP2A,UBE2C,UBE2S,VAMP8,VASP,WDR1,YBX1
Cell Cycle: G2/M DNA Damage Checkpoint Regulation	5.2	-0.258		ATR,BRCA1,CCNB1,CCNB2,CDC34,CDK1,CHEK1,CUL1,EP300,PLK1,RPRM,RPS6KA1,TOP2A,TOP2B,TRIP12,YWHAB,YWHAG
Glioma Invasiveness Signaling	2.13	-0.258		CD44,HMMR,PIK3CA,PLAU,PLAUR,PTK2,RALA,RAP2A,RHOA,RHOC,RHOQ,RHOU,RRAS,TIMP1,TIMP2
Apoptosis of tumor cells	14.0799	-0.251		AKT1,ANXA2,ATF7,ATXN2,B4GALT5,BAD,BECN1,BLNK,BRCA1,CASP2,CAV1,CD44,CDC45,CDC6,CDK1,CDK6,CEBPD,CHEK1,CTSB,DEPTOR,ENO1,EP300,ETS1,EZH2,FAS,FLT1,FOXO1,GAB2,HBEGF,HGF,HIF1A,HSPB8,IGF1R,IL6,IL6ST,INSR,IPO4,JAG1,JAK2,JUN,KEAP1,KSR1,LGALS1,LYPLA1,LYPLA2,MCM2,MEF2C,MET,mir-34,MYC,NFE2L2,NFKBIA,NOTCH1,NRP1,PARP1,PAWR,PAX3,PLAU,PLAUR,PLK1,PRKCE,PTK2,RACK1,RAD50,RARA,RBPJ,RELA,RPS6KA1,RTN4,SEMA3B,SMO,SNAI2,…
Lung cancer	21.5017	-0.249		ABCA1,ABCC5,ABCD1,ABCG4,ABR,ACAT2,ACKR3,ACLY,ACSL3,ACTB,ACVR2A,ADAM10,ADAM19,ADAM22,ADAM23,ADAMTS1,ADD3,ADGRL2,ADH7,AFG3L2,AGBL2,AGO2,AGRN,AGTPBP1,AHDC1,AHNAK,AHSG,AKR1B10,AKT1,ALG3,ANLN,ANO6,ANO8,ANXA2,ANXA6,APBA1,APBB2,APEX1,APLP2,APOA1,AREG,ARFGEF1,ARHGAP21,ARHGAP5,ARHGAP6,ARHGEF10L,ARHGEF12,ARHGEF17,ARL13B,ARL4C,ARL8A,ARMCX1,ARSG,ASNSD1,ASPM,ASPSCR1,ATAD2,ATF7IP,ATIC,ATP10A,ATP11A,ATP11C,ATP1…
Skin tumor	33.8633	-0.246		AAK1,ABCA1,ABCC5,ABCD1,ABCG4,ABHD12,ABHD4,ABI1,ABR,ACAP1,ACAP3,ACBD4,ACKR3,ACKR4,ACLY,ACOT8,ACSL3,ACSL4,ACSL5,ACTB,ACTR3,ACVR1,ACVR2A,ADA,ADAM10,ADAM19,ADAM22,ADAM23,ADAMTS1,ADAMTS4,ADARB1,ADCK5,ADD3,ADGRB2,ADGRL2,ADH7,AFAP1,AFG3L2,AGO2,AGO4,AGRN,AHCYL1,AHDC1,AHNAK,AHRR,AHSG,AK2,AKAP1,AKAP13,AKR1B10,AKT1,ALAD,ALDH5A1,ALG3,ANK3,ANKRD1,ANKRD12,ANKRD44,ANKS1A,ANO6,ANO8,ANTKMT,ANXA2,ANXA5,ANXA8/ANXA8…
Upper urinary tract tumor	26.061	-0.243		ABCG4,ACKR4,ACSL3,ACTB,ACVR2A,ADAM19,ADAM23,AHNAK,AHRR,AKT1,ALDH5A1,ANLN,ANXA2,ANXA5,ARHGAP21,ARMCX1,ASAP1,ASPM,ATF7,ATP2B1,ATR,ATRX,BASP1,BCAR1,BDP1,BECN1,BLM,BPGM,BRCA1,BRCA2,BRF1,BTAF1,BUB1B,C11orf68,C6orf62,CAD,CAP1,CARS2,CASP2,CAV1,CCDC15,CCDC18,CCDC80,CCDC88A,CCN1,CCND2,CCNE2,CCT8,CD44,CDC14B,CDC34,CDC6,CDK12,CDK5RAP2,CEBPA,CEBPZ,CENPE,CENPF,CENPU,CEP63,CEP76,CFAP20DC,CGNL1,CHD9,CHST2,CIAPI…
Renal tumor	25.4976	-0.243		ABCG4,ACKR4,ACSL3,ACTB,ACVR2A,ADAM19,ADAM23,AHNAK,AHRR,AKT1,ALDH5A1,ANLN,ANXA2,ANXA5,ARHGAP21,ARMCX1,ASAP1,ASPM,ATF7,ATP2B1,ATR,ATRX,BASP1,BCAR1,BDP1,BECN1,BLM,BPGM,BRCA1,BRCA2,BRF1,BTAF1,BUB1B,C11orf68,C6orf62,CAD,CAP1,CARS2,CASP2,CAV1,CCDC15,CCDC18,CCDC80,CCDC88A,CCN1,CCND2,CCNE2,CCT8,CD44,CDC14B,CDC34,CDC6,CDK12,CDK5RAP2,CEBPA,CEBPZ,CENPE,CENPF,CENPU,CEP63,CEP76,CFAP20DC,CGNL1,CHD9,CHST2,CIAPI…
mTOR Signaling	5.99	-0.218		AKT1,DDIT4,DGKZ,EIF3A,EIF3C,EIF3D,EIF3E,EIF3G,EIF4A3,EIF4G1,EIF4G2,HIF1A,INSR,MT-RNR2,PIK3CA,PLD1,PLD5,PPP2R1A,PPP2R5B,PRKCE,PRR5L,PTPA,RALA,RAP2A,RHOA,RHOC,RHOQ,RHOU,RPS10,RPS14,RPS15,RPS20,RPS27A,RPS3,RPS4Y1,RPS5,RPS6KA1,RPS6KA3,RPS6KA4,RPS6KC1,RPS8,RPS9,RPSA,RRAS,VEGFC,VEGFD
Lymphohematopoietic cancer	36.3382	-0.214		AAK1,ABCD1,ACLY,ACOT8,ACSL3,ACSL4,ACTB,ACVR1,ADA,ADAM10,ADAM19,ADAM22,ADD3,ADGRL2,AGRN,AHNAK,AHSG,AIG1,AKAP13,AKT1,ALDH5A1,ANK3,ANKS1A,ANLN,ANO8,ANXA2,ANXA5,ANXA6,AP1G2,APBA1,APEH,APEX1,ARFGEF1,ARHGAP1,ARHGAP21,ARHGAP24,ARHGAP5,ARHGAP6,ARHGEF10L,ARHGEF28,ASF1B,ASH2L,ATF6B,ATF7,ATF7IP,ATIC,ATP10A,ATP11A,ATP5F1A,ATP6V1A,ATP6V1H,ATR,ATRNL1,ATRX,ATXN2,ATXN7L1,AUTS2,AZIN1,BAD,BASP1,BAZ2A,BBX,BCAR1,BCL…
Malignant neoplasm of respiratory system	27.0061	-0.213		ABCA1,ABCC5,ABCD1,ABCG4,ABHD4,ABR,ACAT2,ACKR3,ACLY,ACSL3,ACSS2,ACTB,ACVR2A,ADAM10,ADAM19,ADAM22,ADAM23,ADAMTS1,ADARB1,ADD3,ADGRL2,ADH7,AFG3L2,AGBL2,AGO2,AGRN,AGTPBP1,AHDC1,AHNAK,AHSG,AKR1B10,AKT1,ALG3,ANK3,ANKZF1,ANLN,ANO6,ANO8,ANXA2,ANXA6,APBA1,APBB2,APEX1,APLP2,APOA1,AREG,ARFGEF1,ARHGAP21,ARHGAP5,ARHGAP6,ARHGEF10L,ARHGEF12,ARHGEF17,ARL13B,ARL4C,ARL8A,ARMCX1,ARSG,ASNSD1,ASPM,ASPSCR1,ATAD2,ATF7IP…
Apoptosis Signaling	4.31	-0.209		BAD,CAPN5,CAPNS1,CASP2,CDK1,CYC1,ENDOG,FAS,GAS2,MAP2K7,MAPK8,NFKBIA,NFKBIB,NFKBIE,PARP1,PRKCE,RALA,RAP2A,RELA,RELB,RPS6KA1,RRAS,SPTAN1,TNFRSF1A,XIAP
Organization of organelle	18.8928	-0.202		ABCA1,ABCD1,ADAM10,ADGRL2,AFAP1,AFG3L2,AGRN,AGTPBP1,AKT1,Ank2,ANK3,ANXA2,ANXA8/ANXA8L1,ARAP1,ARF4,ARFGEF1,ARHGAP21,ARHGAP6,ARHGEF28,ARL1,ATR,BANF1,BAZ2A,BCAR1,BECN1,BLM,BMP1,BRCA1,BRCA2,CADPS,CARMIL1,CAV1,CCDC47,CD44,CEBPA,CENPF,CGNL1,CHAF1A,CHEK1,CHMP2A,CIT,CLN6,CLTC,CLUH,CNTNAP2,COL5A1,COL5A2,CSK,CSNK1A1,CSNK1D,Cstad,DAG1,DDR2,DLG1,DLG4,DLGAP5,DNAJA3,DNM1,DPYSL2,DTNBP1,DVL1,DYM,EP300,EPB41,EPS1…
Soft tissue neoplasm	29.9208	-0.199		AAK1,ABCA1,ABCC5,ABCD1,ABCG4,ABHD12,ABHD4,ABI1,ABR,ACAP1,ACAP3,ACBD4,ACKR3,ACKR4,ACOT8,ACSL3,ACSL4,ACSL5,ACTB,ACTR3,ACVR1,ACVR2A,ADA,ADAM10,ADAM19,ADAM22,ADAM23,ADAMTS4,ADARB1,ADD3,ADGRB2,ADGRL2,ADH7,AFAP1,AGO2,AGO4,AGRN,AHCYL1,AHNAK,AHRR,AK2,AKAP1,AKAP13,AKR1B10,AKT1,ALAD,ALDH5A1,ANK3,ANKRD1,ANKRD12,ANKRD44,ANKS1A,ANO8,ANXA2,ANXA5,ANXA8/ANXA8L1,AP4S1,APBA1,APBB2,APEH,APEX1,APLP2,APPL1,ARCN1,AREG…
Lymphoma	25.6737	-0.198		AAK1,ACVR1,ADA,ADAM19,AGRN,AHNAK,AKT1,ALDH5A1,ANK3,ANLN,ANXA2,ANXA6,APBA1,ARHGAP1,ARHGEF28,ASF1B,ATF7,ATIC,ATP10A,ATRX,ATXN7L1,BAD,BASP1,BBX,BCL3,BCL6,BCLAF1,BECN1,BLM,BNC2,BPTF,BRCA1,BRCA2,BRIP1,BTD,BTG1,BUB1,BUB1B,BZW2,C3,CAD,CADPS,CAMTA1,CARMIL1,CASP2,CAV1,CCN1,CCNA2,CCNB2,CCND2,CCNE1,CCNH,CCP110,CD36,CD44,CD47,CD63,CDC20,CDC34,CDC6,CDCA3,CDH7,CDK1,CDK6,CDV3,CEBPA,CEBPB,CELF2,CENPF,CENPK,CEP12…
Non-Hodgkin lymphoma	15.4609	-0.19		AAK1,ACVR1,ADA,ADAM19,AGRN,AHNAK,AKT1,ANK3,ANXA2,ANXA6,APBA1,ARHGAP1,ARHGEF28,ATP10A,ATRX,ATXN7L1,BASP1,BBX,BCL3,BCL6,BCLAF1,BECN1,BNC2,BPTF,BRCA1,BRCA2,BRIP1,BTD,BTG1,BZW2,C3,CADPS,CAMTA1,CARMIL1,CASP2,CAV1,CCN1,CCNA2,CCND2,CCP110,CD36,CD44,CD47,CD63,CDC20,CDC34,CDH7,CDK1,CDK6,CDV3,CEBPA,CEBPB,CELF2,CEP120,CHAF1A,CHEK1,CLPTM1,CMSS1,CNOT3,COMT,CREBBP,CREM,CSK,CSMD3,CSNK1A1,CSTF2,CTBP1,CTNNA2,CUL1…
Development of respiratory system tumor	14.1537	-0.19		ABCC5,ABCD1,ACVR2A,ADAM19,ADAM23,ADGRL2,ADH7,AGO2,AGRN,AGTPBP1,AHDC1,AHNAK,AKT1,ANLN,APBA1,APBB2,APLP2,AREG,ARFGEF1,ARHGAP6,ARHGEF10L,ARHGEF12,ARL4C,ARMCX1,ASPSCR1,ATAD2,ATF7IP,ATIC,ATP10A,ATP2B1,ATR,ATRNL1,ATRX,AVL9,BAG6,BASP1,BCL6,BCL9L,BECN1,BEND4,BLM,BLNK,BMP2K,BNC2,BPTF,BRCA1,BRCA2,BRINP3,BRIP1,BUB1,BUB1B,BUD23,C2orf49,CACNA1I,CAMSAP1,CAPG,CAPRIN1,CAV1,CCDC122,CCDC34,CCDC80,CCDC88A,CCNA2,CCN…
Solid tumor	126.81	-0.183		AAK1,ABCA1,ABCC5,ABCD1,ABCG4,ABHD12,ABHD18,ABHD4,ABI1,ABR,ACAP1,ACAP3,ACAT2,ACBD4,ACBD6,ACER3,ACKR3,ACKR4,ACLY,ACOT8,ACSL3,ACSL4,ACSL5,ACSS2,ACTB,Actn3,ACTR3,ACVR1,ACVR2A,ADA,ADAM10,ADAM19,ADAM22,ADAM23,ADAMTS1,ADAMTS4,ADARB1,ADCK5,ADD3,ADGRB2,ADGRL1,ADGRL2,ADH7,AFAP1,AFG3L2,AGAP3,AGBL2,AGO2,AGO4,AGPAT1,AGRN,AGTPBP1,AHCYL1,AHDC1,AHNAK,AHRR,AHSG,AIG1,AIP,AK2,AK4,AKAP1,AKAP13,AKR1B10,AKT1,ALAD,ALDH…
cAMP-mediated signaling	1.72	-0.18		AKAP1,AKAP13,APEX1,Calm1 (includes others),CAMK2D,CAMK4,CHRM1,CREB3L1,CREBBP,CREM,DRD4,DUSP1,DUSP6,GABBR1,GNAI1,GNAI2,GRK2,GRK4,HTR1B,PDE2A,PDE4A,PDE4B,PDE6H,PKIA,PPP3R1,PRKACA,PRKAR1A,PRKAR2A,PTGER4,RAPGEF3,RGS10,RGS12,RPS6KA1,SRC,STAT3
ERK/MAPK Signaling	3.66	-0.174		BAD,BCAR1,CREB3L1,CREBBP,DUSP1,DUSP6,ELK3,ESR1,ETS1,GRB2,ITGA9,ITGB1,ITGB4,ITGB5,ITGB6,KSR1,MYC,PAK1,PIK3CA,PPP1CB,PPP2R1A,PPP2R5B,PRKACA,PRKAR1A,PRKAR2A,PRKCE,PTK2,PTPA,PXN,RALA,RAP2A,RAPGEF3,RPS6KA1,RPS6KA4,RRAS,SOS2,SRC,STAT3,YWHAB,YWHAG
Colon tumor	40.7375	-0.151		ABCC5,ABCD1,ABHD18,ABHD4,ACAP1,ACAP3,ACBD6,ACKR3,ACKR4,ACLY,ACSL4,ACVR1,ACVR2A,ADA,ADAM10,ADAM19,ADAM23,ADAMTS1,ADAMTS4,ADARB1,ADCK5,ADD3,ADGRB2,ADGRL1,ADGRL2,AFAP1,AFG3L2,AGAP3,AGBL2,AGRN,AHDC1,AHNAK,AHRR,AHSG,AKAP13,AKR1B10,AKT1,ANK3,ANKS1A,ANLN,AP1G2,APBA1,APEH,APEX1,APLP2,APPL1,APTX,ARAP1,AREG,ARFGEF1,ARHGAP1,ARHGAP11A,ARHGAP21,ARHGAP5,ARHGEF10L,ARHGEF17,ARHGEF4,ARL13B,ARMCX1,ARPC1A,ASNSD1,AS…
Quantity of leukocytes	13.8928	-0.14		ABCA1,ACKR3,ACKR4,ADA,ADAM10,AKAP13,AKT1,Ank2,APOA1,ATP11C,ATP2B1,ATP6AP2,B4GALT1,BAD,BBS4,BCL3,BCL6,BCLAF1,BLM,BLNK,BRCA1,BRCC3,BUB1,C3,C6,CAMK4,CAV1,CBR3,CCBE1,Ccl2,CCNB2,CD36,CD44,CD47,CDH13,CDK6,CEBPA,CEBPB,CEBPG,CHD7,CHST2,CLCF1,CNN2,COMT,CREBBP,CSF1,CTSB,CTSD,CTSV,Cxcl3,CYLD,DIAPH1,DICER1,DKC1,DNAJA3,DUSP1,DUSP10,EEF1D,EGR2,ELAVL1,ELMO1,EP300,EPHA2,EPS15,ESR1,Esrra,ETS1,EZH2,FAS,FASTK,FBXO1…
Cancer of cells	46.2882	-0.134		AAK1,ABCA1,ABCC5,ABCD1,ABCG4,ACLY,ACSL3,ACSL4,ACSS2,ACTB,ACVR1,ACVR2A,ADA,ADAM10,ADAM19,ADAM22,ADAMTS1,ADARB1,ADCK5,ADD3,ADGRL1,ADGRL2,AFG3L2,AGO2,AGRN,AHNAK,AIG1,AKAP1,AKAP13,AKT1,ALAD,ALDH5A1,ANK3,ANKRD12,ANKS1A,ANKZF1,ANLN,ANO8,ANXA2,ANXA5,ANXA6,AP1G2,APBA1,APLP2,ARAP1,ARF4,ARHGAP1,ARHGAP18,ARHGAP5,ARHGAP6,ARHGEF10L,ARHGEF12,ARHGEF17,ARHGEF28,ARL4A,ARMCX1,ASAP1,ASF1B,ASH2L,ASPM,ASPSCR1,ATAD2,A…
Extrapancreatic malignant tumor	114.622	-0.104		AAK1,ABCA1,ABCC5,ABCD1,ABCG4,ABHD12,ABHD18,ABHD4,ABI1,ABR,ACAP1,ACAP3,ACAT2,ACBD4,ACBD6,ACER3,ACKR3,ACKR4,ACLY,ACOT8,ACSL3,ACSL4,ACSL5,ACSS2,ACTB,ACTR3,ACVR1,ACVR2A,ADA,ADAM10,ADAM19,ADAM22,ADAM23,ADAMTS1,ADAMTS4,ADARB1,ADCK5,ADD3,ADGRB2,ADGRL1,ADGRL2,ADH7,AFAP1,AFG3L2,AGAP3,AGBL2,AGO2,AGO4,AGPAT1,AGRN,AGTPBP1,AHCYL1,AHDC1,AHNAK,AHRR,AHSG,AIG1,AIP,AKAP1,AKAP13,AKR1B10,AKT1,ALAD,ALDH3A2,ALDH5A1,AL…
Lymphocytic cancer	35.4401	-0.085		AAK1,ABCD1,ACLY,ACOT8,ACTB,ACVR1,ADA,ADAM10,ADAM19,ADAM22,ADD3,ADGRL2,AGRN,AHNAK,AIG1,AKT1,ALDH5A1,ANK3,ANKS1A,ANLN,ANO8,ANXA2,ANXA5,ANXA6,APBA1,APEH,ARHGAP1,ARHGAP21,ARHGAP5,ARHGEF10L,ARHGEF28,ASF1B,ATF7,ATF7IP,ATIC,ATP10A,ATP11A,ATR,ATRNL1,ATRX,ATXN2,ATXN7L1,BAD,BASP1,BAZ2A,BBX,BCAR1,BCL3,BCL6,BCL9L,BCLAF1,BECN1,BLM,BLNK,BNC2,BNIP2,BPTF,BRCA1,BRCA2,BRIP1,BTD,BTG1,BUB1,BUB1B,BZW2,C3,CACHD1,CACNA…
Malignant lymphocytic neoplasm	35.4401	-0.085		AAK1,ABCD1,ACLY,ACOT8,ACTB,ACVR1,ADA,ADAM10,ADAM19,ADAM22,ADD3,ADGRL2,AGRN,AHNAK,AIG1,AKT1,ALDH5A1,ANK3,ANKS1A,ANLN,ANO8,ANXA2,ANXA5,ANXA6,APBA1,APEH,ARHGAP1,ARHGAP21,ARHGAP5,ARHGEF10L,ARHGEF28,ASF1B,ATF7,ATF7IP,ATIC,ATP10A,ATP11A,ATR,ATRNL1,ATRX,ATXN2,ATXN7L1,BAD,BASP1,BAZ2A,BBX,BCAR1,BCL3,BCL6,BCL9L,BCLAF1,BECN1,BLM,BLNK,BNC2,BNIP2,BPTF,BRCA1,BRCA2,BRIP1,BTD,BTG1,BUB1,BUB1B,BZW2,C3,CACHD1,CACNA…
Lymphoproliferative disorder	35.4868	-0.084		AAK1,ABCD1,ACLY,ACOT8,ACTB,ACVR1,ADA,ADAM10,ADAM19,ADAM22,ADD3,ADGRL2,AGRN,AHNAK,AIG1,AKT1,ALDH5A1,ANK3,ANKS1A,ANLN,ANO8,ANXA2,ANXA5,ANXA6,APBA1,APEH,ARHGAP1,ARHGAP21,ARHGAP5,ARHGEF10L,ARHGEF28,ASF1B,ATF7,ATF7IP,ATIC,ATP10A,ATP11A,ATR,ATRNL1,ATRX,ATXN2,ATXN7L1,BAD,BASP1,BAZ2A,BBX,BCAR1,BCL3,BCL6,BCL9L,BCLAF1,BECN1,BLM,BLNK,BNC2,BNIP2,BPTF,BRCA1,BRCA2,BRIP1,BTD,BTG1,BUB1,BUB1B,BZW2,C3,CACHD1,CACNA…
Epithelial neoplasm	141.857	-0.078		AAK1,ABCA1,ABCC5,ABCD1,ABCG4,ABHD12,ABHD18,ABHD4,ABI1,ABR,ACAP1,ACAP3,ACAT2,ACBD4,ACBD6,ACER3,ACKR3,ACKR4,ACLY,ACOT8,ACSL3,ACSL4,ACSL5,ACSS2,ACTB,Actn3,ACTR3,ACVR1,ACVR2A,ADA,ADAM10,ADAM19,ADAM22,ADAM23,ADAMTS1,ADAMTS4,ADARB1,ADCK5,ADD3,ADGRB2,ADGRL1,ADGRL2,ADH7,AFAP1,AFG3L2,AGAP3,AGBL2,AGO2,AGO4,AGPAT1,AGRN,AGTPBP1,AHCYL1,AHDC1,AHNAK,AHRR,AHSG,AIG1,AIP,AK2,AK4,AKAP1,AKAP13,AKR1B10,AKT1,ALAD,ALDH…
Oral cancer	24.3893	-0.068		ABCA1,ABCC5,ACSL4,ADAM10,ADD3,AKAP1,AKT1,ANKRD12,ANKZF1,APLP2,ARHGAP18,ARHGAP5,ASAP1,ATAD2B,ATIC,ATP10A,ATP6V1A,ATRNL1,ATXN2,AUTS2,AZIN1,BAHD1,BDP1,BICD1,BMERB1,BNC2,BRCA2,BTBD7,CAD,CADPS,CAMSAP2,CASC3,CCAR1,CCDC88A,CCN2,CCNJ,CCNL2,CD44,CDH13,CDK12,CDK2AP1,CEBPZ,CELF2,CEP295,CEP85L,CHD7,CHSY1,CIP2A,CITED2,CLCN3,CLEC16A,CNBP,CNN1,COL5A1,COL7A1,CREBBP,CREM,CSMD3,CSNK1A1,CSPP1,CTDSP2,CXXC4,CYP26B1,D…
Head and neck squamous cell carcinoma	23.1637	-0.059		ABCA1,ABCC5,ABCD1,ACSL3,ACSL4,ACSS2,ACTB,ACVR2A,ADAM10,ADAM19,ADAM22,ADARB1,ADD3,ADGRL1,AGO2,AHNAK,AKAP1,AKAP13,AKT1,ANKRD12,ANKZF1,ANLN,AP1G2,APLP2,ARAP1,ARHGAP18,ARHGAP5,ARHGAP6,ARHGEF17,ASAP1,ASPSCR1,ATAD2,ATAD2B,ATP10A,ATP6AP2,ATP6V1A,ATR,ATRNL1,ATRX,ATXN2,AURKC,AUTS2,AZIN1,BAHD1,BCL6,BDP1,BICD1,BMERB1,BNC2,BOP1,BPTF,BRCA1,BRCA2,BTBD7,BUB1B,C18orf25,C1QTNF12,CAD,CADPS,CALCR,CAMSAP1,CAMSAP2,CA…
Malignant neoplasm of male genital organ	33.4935	-0.053		AAK1,ABCA1,ABCC5,ABCG4,ABR,ACLY,ACOT8,ACSL3,ACSL4,ACSS2,ACVR2A,ADAM10,ADAMTS4,ADCK5,ADD3,AFAP1,AGO2,AHNAK,AHRR,AKAP1,AKAP13,AKT1,ALDH5A1,ANK3,ANKRD1,ANKRD12,ANLN,ANO6,ANXA2,ANXA6,AP1G2,APBA1,APEX1,APOA1,APPL1,ARAP1,ARF5,ARHGAP18,ARHGAP29,ARHGAP5,ARHGAP6,ARHGEF10L,ARHGEF17,ARMCX1,ASH2L,ASPM,ATAD2,ATF7IP,ATP11A,ATP11C,ATP1A1,ATP6V0A1,ATP6V1A,ATP6V1H,ATR,ATRNL1,ATRX,ATXN2,BABAM2,BAZ2A,BCAR3,BCL6,BCL…
Prostate cancer	33.0376	-0.053		AAK1,ABCA1,ABCC5,ABCG4,ABR,ACLY,ACOT8,ACSL3,ACSL4,ACSS2,ACVR2A,ADAM10,ADAMTS4,ADCK5,ADD3,AFAP1,AGO2,AHNAK,AHRR,AKAP1,AKAP13,AKT1,ALDH5A1,ANK3,ANKRD1,ANKRD12,ANLN,ANO6,ANXA2,ANXA6,AP1G2,APBA1,APEX1,APOA1,APPL1,ARAP1,ARF5,ARHGAP18,ARHGAP29,ARHGAP5,ARHGAP6,ARHGEF10L,ARHGEF17,ARMCX1,ASH2L,ASPM,ATAD2,ATF7IP,ATP11A,ATP11C,ATP1A1,ATP6V0A1,ATP6V1A,ATP6V1H,ATR,ATRNL1,ATRX,BABAM2,BAZ2A,BCAR3,BCL9L,BCLAF3,B…
Endocrine gland tumor	119.807	-0.034		AAK1,ABCA1,ABCC5,ABCD1,ABCG4,ABHD12,ABHD18,ABI1,ABR,ACAP1,ACAP3,ACAT2,ACBD6,ACER3,ACLY,ACSL3,ACSL4,ACSL5,ACSS2,ACTR3,ACVR1,ACVR2A,ADA,ADAM10,ADAM19,ADAM22,ADAM23,ADAMTS1,ADAMTS4,ADARB1,ADCK5,ADD3,ADGRB2,ADGRL1,ADGRL2,ADH7,AFAP1,AFG3L2,AGAP3,AGBL2,AGO2,AGPAT1,AGRN,AGTPBP1,AHCYL1,AHDC1,AHNAK,AHRR,AHSG,AIP,AK2,AK4,AKAP1,AKAP13,AKT1,ALAD,ALDH3A2,ALDH5A1,ALG3,ALKBH7,ANK3,ANKRD1,ANKRD12,ANKRD44,ANKS1A,…
Migration of neural cells	16.8928	-0.027		ACAP3,ACKR3,ADAM10,APBB2,ASPM,AUTS2,BBS4,C3,CAMK4,CAMSAP1,Ccl2,CCN1,CCN2,CEP85L,CHL1,CNTNAP2,CTNNA2,CUL5,DCDC2,DDIT4,DIAPH1,Diaph2,DLG4,DLX1,DLX2,DOCK7,DUSP1,EBF2,EBF3,EGR2,FGFR1,FLNA,GATA2,GATA3,GJA1,GLI3,GRB2,HBEGF,HGF,HIF1A,HSP90AA1,IGF1R,ITGB1,KIAA0319L,KIF20B,KITLG,LHX6,LMNB1,LMO4,LRP1,LRP8,MAPK8,MAPT,Marcks,MARK1,MARK2,MBOAT7,MEF2C,MET,MRTFA,MYLK,NAB2,NDEL1,NECTIN3,NEO1,NF1,NFIA,NR1D1,NR2F1…
Incidence of tumor	86.8125	-0.015		AAK1,ABCA1,ABCC5,ABCD1,ABCG4,ABHD18,ABHD4,ABI1,ABR,ACAP1,ACAP3,ACBD4,ACBD6,ACKR3,ACKR4,ACLY,ACOT8,ACSL3,ACSL4,ACSS2,ACTB,ACTR3,ACVR1,ACVR2A,ADA,ADAM10,ADAM19,ADAM22,ADAM23,ADAMTS1,ADAMTS4,ADARB1,ADCK5,ADD3,ADGRB2,ADGRL1,ADGRL2,ADH7,AFAP1,AFG3L2,AGAP3,AGBL2,AGO2,AGPAT1,AGRN,AGTPBP1,AHCYL1,AHDC1,AHNAK,AHRR,AHSG,AIG1,AIP,AK2,AKAP13,AKR1B10,AKT1,ALDH3A2,ALDH5A1,ALKBH7,ANK3,ANKRD12,ANKRD44,ANKS1A,ANLN…
Binding of DNA	27.3125	-0.01		AATF,ABCD1,AGO2,AHRR,AKT1,APEX1,ATF6B,ATF7,BANF1,BAZ2A,BCAT2,BCL3,BRCA1,BRCA2,BTAF1,CAV1,CBX1,CCAR1,Ccl2,CCN2,CDK1,CEBPA,CEBPB,CEBPD,CHRM1,COPS5,CREBBP,CREM,CSNK1A1,CTSB,DAB2,DDIT4,EGR2,EP300,EPC1,ESR1,Esrra,ETS1,EZH2,FAS,FBN1,FGF13,FOSB,FOSL1,FOSL2,FOXF2,FOXM1,FOXO1,Foxp1,FOXP4,GATA2,GATA3,GFPT1,GRHL2,HBEGF,HGF,HIF1A,HMGA1,HMGB2,HOXA9,ID2,ID3,IER3,IL11,IL33,IL6,IL6ST,INSR,IP6K2,IRF3,JAG1,JAK2,JU…
Interaction of DNA	28.983	-0.003		AATF,ABCD1,AGO2,AHRR,AKT1,APEX1,APTX,ATF6B,ATF7,BANF1,BAZ2A,BCAT2,BCL3,BRCA1,BRCA2,BTAF1,CAV1,CBX1,CCAR1,Ccl2,CCN2,CDK1,CEBPA,CEBPB,CEBPD,CHRM1,COPS5,CREBBP,CREM,CSNK1A1,CTSB,DAB2,DDIT4,EGR2,EP300,EPC1,ESR1,Esrra,ETS1,EVL,EZH2,FAS,FBN1,FGF13,FOSB,FOSL1,FOSL2,FOXF2,FOXM1,FOXO1,Foxp1,FOXP4,GATA2,GATA3,GFPT1,GRHL2,HBEGF,HGF,HIF1A,HMGA1,HMGB2,HOXA9,ID2,ID3,IER3,IL11,IL33,IL6,IL6ST,INSR,IP6K2,IRF3,JAG…
Hepato-pancreato-biliary cancer	57.9281	-0.002		AAK1,ABCA1,ABCC5,ABCD1,ABCG4,ABI1,ABR,ACAP1,ACAT2,ACKR3,ACLY,ACOT8,ACSL3,ACSL4,ACSL5,ACSS2,ACTB,ACTR3,ACVR1,ACVR2A,ADA,ADAM10,ADAM19,ADAM22,ADAM23,ADAMTS1,ADAMTS4,ADARB1,ADGRB2,ADGRL2,AFAP1,AGAP3,AGBL2,AGO2,AGO4,AGRN,AGTPBP1,AHDC1,AHNAK,AHSG,AIG1,AKAP1,AKAP13,AKR1B10,AKT1,ALAD,ALG3,ALKBH7,ANK3,ANKRD12,ANKRD44,ANKS1A,ANKZF1,ANLN,ANO6,ANO8,ANXA2,ANXA5,AP1G2,APBA1,APEX1,APLP2,APOA1,APPL1,APTX,ARAP1,…
JAK/STAT Signaling	4.14	0		AKT1,CEBPB,GNAQ,GRB2,IL6,JAK2,JUN,PIAS1,PIAS2,PIK3CA,PTPN1,RALA,RAP2A,RELA,RELB,RRAS,SOCS1,SOCS7,SOS2,STAT3,STAT5B
Renal Cell Carcinoma Signaling	3.35	0		AKT1,CREBBP,ELOC,EP300,ETS1,FH,GRB2,HGF,HIF1A,JUN,MET,PAK1,PIK3CA,RALA,RAP2A,RPS27A,RRAS,SOS2,UBC
p53 Signaling	3.01	0		AKT1,ATR,BRCA1,CCND2,CHEK1,CSNK1D,EP300,FAS,GNL3,HDAC9,HIF1A,JUN,MAPK8,MED1,PCNA,PIAS1,PIK3CA,RPRM,SNAI2,TIGAR,WT1
HIF1α Signaling	2.81	0		AKT1,APEX1,CAMK2D,CAMK4,COPS5,CREBBP,ELOC,EP300,FLT1,HGF,HIF1A,HK1,HK2,HSP90AA1,HSPA9,IL6,JUN,KDM1A,MAP2K3,MAP2K7,MET,MMP10,MMP23B,NAA10,PIK3CA,PPP3R1,PRKCE,RACK1,RALA,RAP2A,RRAS,SAT1,STAT3,TF,VEGFC,VEGFD
Prolactin Signaling	2.54	0		CEBPB,CREBBP,EP300,GRB2,JAK2,JUN,MYC,NR3C1,PIK3CA,PRKCE,RALA,RAP2A,RRAS,SOCS1,SOCS7,SOS2,STAT3,STAT5B
Angiopoietin Signaling	2.29	0		AKT1,BAD,FOXO1,GRB2,NFKBIA,NFKBIB,NFKBIE,PAK1,PIK3CA,PTK2,RALA,RAP2A,RELA,RELB,RRAS,STAT5B
Type II Diabetes Mellitus Signaling	2.08	0		ACSL3,ACSL4,ACSL5,AKT1,CACNA1I,CACNB3,CACNB4,CACNG6,CD36,CEBPB,INSR,ITPR3,MAP2K7,MAPK8,NFKBIA,NFKBIB,NFKBIE,NSMAF,PIK3CA,PRKCE,RELA,RELB,SLC27A4,SOCS1,SOCS7,TNFRSF1A
IL-1 Signaling	2.02	0		ECSIT,GNAI1,GNAI2,GNAQ,GNB1,GNG12,JUN,MAP2K3,MAP2K7,MAPK8,NFKBIA,NFKBIB,NFKBIE,PRKACA,PRKAR1A,PRKAR2A,RELA,RELB
ERB2-ERBB3 Signaling	1.82	0		AKT1,BAD,FOXO1,GRB2,JUN,MYC,PIK3CA,RALA,RAP2A,RRAS,SOS2,STAT3,STAT5B
PI3K/AKT Signaling	1.61	0		AKT1,BAD,FOXO1,GAB2,GRB2,HSP90AA1,IL6ST,INPPL1,ITGA9,ITGB1,ITGB4,ITGB5,ITGB6,JAK2,NFKBIA,NFKBIB,NFKBIE,PIK3CA,PPP2R1A,PPP2R5B,PTGS2,PTPA,RALA,RAP2A,RELA,RELB,RRAS,SOS2,YWHAB,YWHAG
Thrombopoietin Signaling	1.56	0		GAB2,GRB2,JAK2,JUN,MYC,PIK3CA,PRKCE,RALA,RAP2A,RRAS,STAT3,STAT5B
CSDE1 Signaling Pathway	1.56	0		AGO2,AGO4,AKT1,DDX6,HNRNPD,MYC,PABPC1,SDC4,SNAI1,SNAI2,SYNCRIP
IL-7 Signaling Pathway	1.53	0		AKT1,BAD,BCL6,FOXO1,GRB2,HGF,JUN,MET,MYC,PIK3CA,PTK2,SOCS1,SOS2,STAT5B
Growth Hormone Signaling	1.52	0		CEBPA,IGF1R,JAK2,PIK3CA,PRKCE,RPS6KA1,RPS6KA3,RPS6KA4,RPS6KC1,SOCS1,SOCS7,STAT3,STAT5B
Endometrial Cancer Signaling	1.36	0		AKT1,BAD,CTNNA2,GRB2,MLH1,MYC,PIK3CA,RALA,RAP2A,RRAS,SOS2
Role of IL-17F in Allergic Inflammatory Airway Diseases	1.3	0		CREB3L1,CREBBP,IL11,IL6,RELA,RELB,RPS6KA1,RPS6KA3,RPS6KA4
Intestinal cancer	84.7423	0		AAK1,ABCA1,ABCC5,ABCD1,ABCG4,ABHD12,ABHD18,ABHD4,ABR,ACAP1,ACAP3,ACBD6,ACER3,ACKR3,ACKR4,ACLY,ACSL4,ACSL5,ACSS2,ACTB,ACVR1,ACVR2A,ADA,ADAM10,ADAM19,ADAM22,ADAM23,ADAMTS1,ADAMTS4,ADARB1,ADCK5,ADD3,ADGRB2,ADGRL1,ADGRL2,ADH7,AFAP1,AFG3L2,AGAP3,AGBL2,AGO2,AGO4,AGPAT1,AGRN,AGTPBP1,AHCYL1,AHDC1,AHNAK,AHRR,AHSG,AIP,AKAP13,AKR1B10,AKT1,ALAD,ALDH3A2,ALG3,ANK3,ANKRD12,ANKRD44,ANKS1A,ANKZF1,ANLN,ANO6,ANO8,A…
Urinary tract cancer	41.4802	0		ABCC5,ABCD1,ABCG4,ACAP3,ACKR4,ACSL3,ACSL5,ACTB,ACVR2A,ADA,ADAM10,ADAM19,ADAM22,ADAM23,ADGRL2,AFG3L2,AGO2,AGTPBP1,AHNAK,AHRR,AIP,AKAP13,AKT1,ALAD,ALDH5A1,ANKRD12,ANKRD44,ANLN,ANO6,ANXA2,ANXA5,APBA1,ARHGAP11A,ARHGAP21,ARHGAP5,ARMCX1,ASAP1,ASPM,ATAD2,ATF7,ATIC,ATP2B1,ATP6V0A1,ATR,ATRX,AUTS2,BASP1,BCAR1,BCAR3,BCL6,BCL9L,BCLAF1,BDP1,BECN1,BLM,BMP1,BPGM,BRCA1,BRCA2,BTAF1,BTBD7,BUB1B,C11orf68,C3,C6orf62…
Gastric cancer	38.5317	0		AAK1,ABCA1,ABCC5,ABR,ACAP1,ACBD4,ACKR4,ACSL3,ACVR1,ACVR2A,ADAM10,ADAM22,ADAM23,ADAMTS1,ADAMTS4,ADARB1,ADCK5,ADD3,ADGRB2,ADGRL2,AFAP1,AFG3L2,AGAP3,AGBL2,AGO2,AGRN,AGTPBP1,AHDC1,AHNAK,AKAP13,AKT1,ANK3,ANKS1A,ANLN,APBA1,APOA1,APPL1,ARAP1,ARCN1,AREG,ARFGEF1,ARHGAP1,ARHGAP24,ARHGAP5,ARHGAP6,ARHGEF10L,ARHGEF17,ARL13B,ARPC5L,ASAP1,ASPM,ATAD2,ATAD2B,ATF5,ATF7IP,ATIC,ATP10A,ATP11A,ATP2B1,ATP2C1,ATP8A1,ATR…
Colon carcinoma	35.8239	0		ABCC5,ABCD1,ABHD18,ABHD4,ACAP1,ACAP3,ACBD6,ACKR3,ACKR4,ACLY,ACSL4,ACVR1,ACVR2A,ADA,ADAM19,ADAM23,ADAMTS1,ADAMTS4,ADARB1,ADCK5,ADD3,ADGRB2,ADGRL1,ADGRL2,AFAP1,AFG3L2,AGAP3,AGBL2,AGRN,AHDC1,AHNAK,AHRR,AHSG,AKAP13,AKR1B10,AKT1,ANK3,ANKS1A,ANLN,AP1G2,APBA1,APEH,APEX1,APLP2,APPL1,APTX,ARAP1,AREG,ARFGEF1,ARHGAP1,ARHGAP11A,ARHGAP21,ARHGAP5,ARHGEF10L,ARHGEF17,ARHGEF4,ARL13B,ARMCX1,ARPC1A,ASNSD1,ASPM,ASPS…
Autism spectrum disorder or intellectual disability	19.9706	0		ABCD1,ABCG4,ACBD6,ACSL4,ACSL5,ACTB,ADARB1,ADGRL2,AGO2,AHDC1,AHSG,AKT1,ALDH5A1,ALG3,ANK3,ANXA2,ANXA5,AP4S1,ARHGEF10L,ASPM,ATP10A,ATP1A1,ATP6AP2,ATP6V1A,ATRX,AUTS2,BBS4,BCAP31,BPTF,BRCA2,BRF1,BTD,C3,CADPS,CAMTA1,CASP2,CCN2,CCNA2,CDC45,CDK13,CENPE,CEP290,CEP41,CHD1L,CHRM1,CHSY1,CIT,CKAP2L,CLCN4,CLTC,CNOT3,CNTNAP2,COMT,CREBBP,CTBP1,CTNNA2,CYB5A,DAG1,DCAF6,DDX23,DDX54,DDX6,DLG4,DOCK3,DRD4,EBF3,EEF1D,E…
Autism or intellectual disability	18	0		ABCD1,ACBD6,ACSL4,ACTB,ADARB1,AGO2,AHDC1,AHSG,AKT1,ALDH5A1,ALG3,ANK3,AP4S1,ARHGEF10L,ASPM,ATP1A1,ATP6AP2,ATP6V1A,ATRX,AUTS2,BBS4,BCAP31,BPTF,BRCA2,BRF1,BTD,C3,CAMTA1,CASP2,CCN2,CCNA2,CDC45,CDK13,CENPE,CEP290,CHD1L,CHRM1,CHSY1,CIT,CKAP2L,CLCN4,CLTC,CNOT3,CNTNAP2,COMT,CREBBP,CTBP1,CTNNA2,CYB5A,DAG1,DCAF6,DDX23,DDX54,DDX6,DLG4,DOCK3,DRD4,EBF3,EEF1D,EFTUD2,EP300,EPB41L1,ERC1,FAM126A,FBXO11,FGFR1,FLNA…
Genital tract cancer	53.2197	0.016		AAK1,ABCA1,ABCC5,ABCD1,ABCG4,ABHD4,ABI1,ABR,ACLY,ACOT8,ACSL3,ACSL4,ACSS2,ACTB,ACTR3,ACVR1,ACVR2A,ADAM10,ADAM19,ADAM22,ADAM23,ADAMTS1,ADAMTS4,ADCK5,ADD3,ADGRB2,ADGRL2,AFAP1,AFG3L2,AGAP3,AGO2,AGO4,AGTPBP1,AHCYL1,AHDC1,AHNAK,AHRR,AKAP1,AKAP13,AKT1,ALDH3A2,ALDH5A1,ALKBH7,ANK3,ANKRD1,ANKRD12,ANKRD44,ANKS1A,ANLN,ANO6,ANO8,ANTKMT,ANXA2,ANXA5,ANXA6,ANXA8/ANXA8L1,AP1G2,APBA1,APEH,APEX1,APOA1,APPL1,APTX,AR…
Malignant soft tissue neoplasm	29.5436	0.024		AAK1,ABCA1,ABCC5,ABCD1,ABCG4,ABHD12,ABHD4,ABI1,ABR,ACAP1,ACAP3,ACBD4,ACKR3,ACKR4,ACOT8,ACSL3,ACSL4,ACSL5,ACTB,ACTR3,ACVR1,ACVR2A,ADA,ADAM10,ADAM19,ADAM22,ADAM23,ADAMTS4,ADARB1,ADD3,ADGRB2,ADGRL2,ADH7,AFAP1,AGO2,AGO4,AGRN,AHCYL1,AHNAK,AHRR,AK2,AKAP1,AKAP13,AKR1B10,AKT1,ALAD,ALDH5A1,ANK3,ANKRD1,ANKRD12,ANKRD44,ANKS1A,ANO8,ANXA2,ANXA5,ANXA8/ANXA8L1,AP4S1,APBA1,APBB2,APEH,APEX1,APLP2,APPL1,ARCN1,AREG…
Cardiogenesis	16.0066	0.026		ACKR3,ACVR1,ADAM19,ADGRL2,AGRN,AKAP13,AKT1,ANKRD1,Ap2b1,AP4S1,ARL13B,ATF7,BCAR1,BECN1,BRCA1,CAMK2D,CAPNS1,CAV1,CAVIN4,CCN1,CCNA2,CCNB1,CCND2,CDK1,CEP290,CHD7,CITED2,COL5A1,CTBP1,CUL5,DIAPH3,DICER1,DLC1,DTNBP1,DUSP1,DUSP6,EMP3,ENDOG,ENG,EP300,EPHB4,FBN1,FGFR1,FHL1,FILIP1L,FLNA,FLRT3,FLT1,Fmnl1,FMNL2,FOXF1,FOXM1,FOXO1,Foxp1,FOXP4,FURIN,GAS1,GATA3,GATA4,GDF11,GJA1,GLI3,GNAQ,GRK2,HBEGF,HDAC4,HDAC9,HE…
Expression of RNA	56.6596	0.034		AATF,ABCG4,ACTR3,ACVR1,ACVR2A,ADA,ADAM10,ADAM19,AGO2,AGRN,AHRR,AKT1,Ank2,ANK3,ANKRD1,ANXA2,APBA1,APBB2,APEX1,ARF4,ARHGEF28,ARNT2,ASCL2,ASH2L,ASPM,ATAD2,ATF5,ATF6B,ATF7,ATF7IP,ATP2C1,ATRAID,ATRX,AUTS2,BAD,BAHD1,BASP1,BAZ2A,BBS4,BCL3,BCL6,BCL9L,BCLAF1,BDP1,BLM,BLNK,BPTF,BRCA1,BRCA2,BRF1,BRIP1,BTAF1,BTG1,BZW2,C8orf44-SGK3/SGK3,CALCR,CAMK2D,CAMK4,CAMTA1,CAPRIN1,CAPRIN2,CAV1,CAVIN4,CBX1,CBX5,Ccl2,CCN1…
Neoplasia of leukocytes	31.6402	0.04		AAK1,ABCD1,ACLY,ACTB,ACVR1,ADA,ADAM10,ADAM19,ADAM22,ADD3,ADGRL2,AGRN,AHNAK,AIG1,AKT1,ALDH5A1,ANK3,ANKS1A,ANLN,ANO8,ANXA2,ANXA5,ANXA6,APBA1,ARHGAP1,ARHGAP5,ARHGEF10L,ARHGEF28,ASF1B,ATF7,ATF7IP,ATIC,ATP10A,ATP11A,ATR,ATRNL1,ATRX,ATXN2,ATXN7L1,BAD,BASP1,BAZ2A,BBX,BCAR1,BCL3,BCL6,BCL9L,BCLAF1,BECN1,BLM,BLNK,BNC2,BNIP2,BPTF,BRCA1,BRCA2,BRIP1,BTD,BTG1,BUB1,BUB1B,BZW2,C3,CACHD1,CACNA1I,CAD,CADPS,CAMK2N1…
Frequency of tumor	84.6904	0.062		AAK1,ABCA1,ABCC5,ABCD1,ABCG4,ABHD18,ABHD4,ABI1,ABR,ACAP1,ACAP3,ACBD4,ACBD6,ACKR3,ACKR4,ACLY,ACSL3,ACSL4,ACSS2,ACVR1,ACVR2A,ADA,ADAM10,ADAM19,ADAM22,ADAM23,ADAMTS1,ADAMTS4,ADARB1,ADCK5,ADD3,ADGRB2,ADGRL1,ADGRL2,ADH7,AFAP1,AFG3L2,AGAP3,AGBL2,AGO2,AGPAT1,AGRN,AGTPBP1,AHCYL1,AHDC1,AHNAK,AHRR,AHSG,AIP,AKAP13,AKR1B10,AKT1,ALDH3A2,ALDH5A1,ALKBH7,ANK3,ANKRD12,ANKRD44,ANKS1A,ANLN,ANO6,ANTKMT,ANXA2,ANXA5,A…
Quantity of lymphatic system cells	14.0742	0.067		ACKR3,ACKR4,ADA,ADAM10,AKAP13,AKT1,Ank2,APOA1,ARHGAP1,ATP11C,ATP2B1,ATP6AP2,B4GALT1,BAD,BBS4,BCL3,BCL6,BCLAF1,BLM,BLNK,BRCA2,C3,CAMK4,CASP2,CAV1,Ccl2,CCNB2,CD36,CD44,CD47,CDH13,CDK6,CEBPB,CHD7,CHST2,CNN2,COMT,CREBBP,CSF1,CSK,CTSB,CTSD,CTSV,Cxcl3,CYLD,DIAPH1,DICER1,DKC1,DNAJA3,DPP3,DUSP10,EEF1D,EGR2,ELAVL1,EP300,EPHA2,EPS15,ESR1,Esrra,ETS1,EZH2,FAS,FBXO11,FGFR1,FLNA,FLT1,FOSB,FOSL2,FOXO1,Foxp1,Fox…
Morphogenesis of nervous tissue	22.6799	0.082		ABI1,ACTB,ACTR3,ACVR2A,ADAM10,ADAM22,ADAMTS4,AFG3L2,AGRN,AGTPBP1,AKT1,Ank2,ANK3,APBA1,APLP2,AREG,ARFGEF1,ARHGAP5,ARHGEF28,ATP6AP2,ATRX,ATXN10,ATXN2,B4GALT5,BASP1,BBS4,C3,CAMK4,CAMSAP1,CAMSAP2,CAPNS1,CAPRIN1,CAPRIN2,CAV1,CCDC88A,CCN1,CCN2,CD44,CD47,CDC20,CHL1,CIT,CNTNAP2,CPEB4,CSF1,CSMD3,CSNK2A2,CTNNA2,DCDC2,DIAPH1,DICER1,DIXDC1,DLG1,DLG4,DLG5,DLX2,DOCK7,DPYSL2,DTNBP1,DVL1,ELMO1,EPS8,FGF13,FGFR1,F…
Large intestine neoplasm	87.3215	0.095		AAK1,ABCA1,ABCC5,ABCD1,ABCG4,ABHD12,ABHD18,ABHD4,ABR,ACAP1,ACAP3,ACBD6,ACER3,ACKR3,ACKR4,ACLY,ACSL4,ACSL5,ACSS2,ACTB,ACVR1,ACVR2A,ADA,ADAM10,ADAM19,ADAM22,ADAM23,ADAMTS1,ADAMTS4,ADARB1,ADCK5,ADD3,ADGRB2,ADGRL1,ADGRL2,ADH7,AFAP1,AFG3L2,AGAP3,AGBL2,AGO2,AGO4,AGPAT1,AGRN,AGTPBP1,AHCYL1,AHDC1,AHNAK,AHRR,AHSG,AIP,AKAP13,AKR1B10,AKT1,ALAD,ALDH3A2,ALG3,ANK3,ANKRD12,ANKRD44,ANKS1A,ANKZF1,ANLN,ANO6,ANO8,A…
Hepatocellular carcinoma	24.4881	0.1		ACLY,ACSL3,ACSL4,ACSS2,ADA,ADAM10,ADAMTS1,AGAP3,AGO2,AHNAK,AKR1B10,AKT1,ALAD,ANLN,ANXA5,APOA1,AREG,ARHGEF12,ARHGEF17,ARNT2,ASAP1,ASF1B,ASPM,ATAD2,ATP1A1,ATP6V0A1,AUTS2,BAHD1,BAZ2A,BECN1,BLM,BRCA1,BRCA2,BRINP3,BUB1,BUB1B,BUD23,CA3,CALU,CAMK2N1,CASD1,CASP2,CCDC122,CCDC80,CCDC88A,CCN1,CCN2,CCNA2,CCNB1,CCNE1,CCNE2,CD109,CD44,CDC6,CDH7,CDK1,CDK14,CDKN3,CENPF,CENPU,CEP41,CEP76,CFDP1,CHPF2,CHST2,CIRBP,C…
Abdominal carcinoma	122.633	0.126		AAK1,ABCA1,ABCC5,ABCD1,ABCG4,ABHD12,ABHD18,ABHD4,ABI1,ABR,ACAP1,ACAP3,ACAT2,ACBD4,ACBD6,ACER3,ACKR3,ACKR4,ACLY,ACOT8,ACSL3,ACSL4,ACSL5,ACSS2,ACTB,ACTR3,ACVR1,ACVR2A,ADA,ADAM10,ADAM19,ADAM22,ADAM23,ADAMTS1,ADAMTS4,ADARB1,ADCK5,ADD3,ADGRB2,ADGRL1,ADGRL2,ADH7,AFAP1,AFG3L2,AGAP3,AGBL2,AGO2,AGO4,AGPAT1,AGRN,AGTPBP1,AHCYL1,AHDC1,AHNAK,AHRR,AHSG,AIG1,AIP,AKAP1,AKAP13,AKR1B10,AKT1,ALAD,ALDH3A2,ALDH5A1,AL…
Female genital tract cancer	36.71	0.128		AAK1,ABCA1,ABCD1,ABCG4,ABHD4,ABI1,ABR,ACOT8,ACSL3,ACSL4,ACSS2,ACTB,ACTR3,ACVR1,ACVR2A,ADAM10,ADAM19,ADAM22,ADAM23,ADAMTS1,ADD3,ADGRB2,ADGRL2,AFG3L2,AGAP3,AGO2,AGO4,AGTPBP1,AHCYL1,AHDC1,AHNAK,AHRR,AKT1,ALDH3A2,ALDH5A1,ALKBH7,ANK3,ANKRD12,ANKRD44,ANKS1A,ANLN,ANO8,ANTKMT,ANXA2,ANXA5,ANXA8/ANXA8L1,AP1G2,APBA1,APEH,APOA1,APPL1,APTX,ARAP1,ARCN1,ARFGEF1,ARGLU1,ARHGAP21,ARHGAP24,ARHGAP29,ARHGAP6,ARHGEF12…
Tumorigenesis of lymphocytes	32.3372	0.144		AAK1,ABCD1,ACLY,ACVR1,ADA,ADAM10,ADAM19,ADAM22,ADD3,ADGRL2,AGRN,AHNAK,AIG1,AKT1,ALDH5A1,ANK3,ANKS1A,ANLN,ANXA2,ANXA5,ANXA6,APBA1,ARHGAP1,ARHGAP5,ARHGEF10L,ARHGEF28,ASF1B,ATF7,ATF7IP,ATIC,ATP10A,ATP11A,ATR,ATRNL1,ATRX,ATXN2,ATXN7L1,BAD,BASP1,BAZ2A,BBX,BCAR1,BCL3,BCL6,BCL9L,BCLAF1,BECN1,BLM,BLNK,BNC2,BNIP2,BPTF,BRCA1,BRCA2,BRIP1,BTD,BTG1,BUB1,BUB1B,BZW2,C3,CACHD1,CACNA1I,CAD,CADPS,CAMTA1,CAPRIN2,CA…
Development of abdomen	21.8665	0.145		ACVR2A,ADA,ADAMTS1,AKT1,ANXA2,APOA1,AREG,ARHGAP1,ASL,ATF7,B4GALT1,BAG6,BCL3,BRCA2,CACNB4,CAMK4,CAV1,CCN2,CCND2,CD44,CDK13,CEBPA,CEBPB,CENPF,CIAPIN1,CITED1,CITED2,CREBBP,CSF1,DICER1,DLG1,EHD4,EIF2B4,EP300,ERN1,ESR1,Esrra,ETV1,ETV5,EYA1,EZH2,FABP2,FANCL,FAS,FBN1,FGFR1,FH,FKBP4,FLNA,FLT1,FOXF1,FOXF2,FOXM1,FRAS1,FST,FURIN,GATA3,GATA4,GDF11,GJA1,GLI3,GLIS2,GRB2,GRHL2,GRN,GSTK1,HBEGF,HELLS,HGF,HIF1A,HO…
Infection of tumor cell lines	15.2284	0.146		ACTR3,ADAM10,AKT1,APEX1,ARCN1,ARGLU1,ARHGAP23,ARHGEF12,ARPC1A,ARPC3,ATP1A1,ATP6AP2,ATP6V0A1,ATRAID,B4GALT1,BAG6,BAHD1,BCLAF1,BMP2K,BRCA1,CAPN5,CCT2,CIB2,CLTB,CLTC,CRIM1,CSPP1,CTBP1,CUL5,CYB5B,CYP46A1,DAB2,DCAF13,DDX50,DIAPH1,DLST,DNM1,DTX4,DVL1,EIF3A,EIF3G,EPHA2,EPN1,EPN2,EPS15,EPS8,ERC1,ETHE1,FAS,FBL,FBXO21,FCGRT,FOXF2,FURIN,G3BP1,GABARAP,GPD2,GRK2,GTF2H1,HIP1R,HNRNPU,HSPA9,IDH1,IFI35,IFITM2,IRF…
Advanced malignant solid tumor	14.6253	0.149		ABCA1,ACKR3,ADAMTS1,AKT1,ALDH5A1,ANK3,ANXA2,ANXA8/ANXA8L1,APOA1,ARHGEF17,ARL4C,ATIC,ATP2C1,ATR,ATRX,BRCA1,BRCA2,BRIP1,BTG1,C3,CADPS,CALU,CAPG,CAV1,CCN1,CCN2,CCN4,CCND2,CCNE1,CD36,CD44,CDK12,CDK6,CDKN3,CEBPD,CHEK1,CIP2A,CLCN3,CREBBP,CSF1,CSNK1A1,CTNNAL1,CTSB,DAB2,DDR2,DHFR,DICER1,DLC1,DLGAP5,DPYSL2,DTNA,DUSP6,ENG,ENPEP,EP300,EPHA2,ESPL1,ESR1,ETV1,EZH2,FAS,FGFR1,FLNA,FLT1,FOXF1,FOXF2,FOXO1,FRY,FST,…
Thyroid gland tumor	126.051	0.152		AAK1,ABCA1,ABCC5,ABCD1,ABCG4,ABHD12,ABHD18,ABI1,ABR,ACAP1,ACAP3,ACAT2,ACBD6,ACER3,ACLY,ACSL3,ACSL4,ACSL5,ACSS2,ACTR3,ACVR1,ACVR2A,ADA,ADAM10,ADAM19,ADAM22,ADAM23,ADAMTS1,ADAMTS4,ADARB1,ADCK5,ADD3,ADGRB2,ADGRL1,ADGRL2,ADH7,AFAP1,AFG3L2,AGAP3,AGBL2,AGO2,AGPAT1,AGRN,AGTPBP1,AHCYL1,AHDC1,AHNAK,AHRR,AHSG,AIP,AK2,AK4,AKAP1,AKAP13,AKT1,ALAD,ALDH3A2,ALDH5A1,ALG3,ALKBH7,ANK3,ANKRD1,ANKRD12,ANKRD44,ANKS1A,…
Neck neoplasm	124.939	0.152		AAK1,ABCA1,ABCC5,ABCD1,ABCG4,ABHD12,ABHD18,ABI1,ABR,ACAP1,ACAP3,ACAT2,ACBD6,ACER3,ACLY,ACSL3,ACSL4,ACSL5,ACSS2,ACTR3,ACVR1,ACVR2A,ADA,ADAM10,ADAM19,ADAM22,ADAM23,ADAMTS1,ADAMTS4,ADARB1,ADCK5,ADD3,ADGRB2,ADGRL1,ADGRL2,ADH7,AFAP1,AFG3L2,AGAP3,AGBL2,AGO2,AGPAT1,AGRN,AGTPBP1,AHCYL1,AHDC1,AHNAK,AHRR,AHSG,AIP,AK2,AK4,AKAP1,AKAP13,AKT1,ALAD,ALDH3A2,ALDH5A1,ALG3,ALKBH7,ANK3,ANKRD1,ANKRD12,ANKRD44,ANKS1A,…
Apoptosis of neurons	14.4647	0.169		ADA,ADARB1,AGRN,AKT1,ARHGAP1,ATP2C1,ATRX,BAD,BAG6,BECN1,BTG1,CAMK4,CAPRIN1,CASP2,Ccl2,CCNB1,CDC34,CDK1,CEBPB,CHL1,CIT,CITED1,CLCF1,CPEB4,CREBBP,CREM,CTSB,CTSV,DLG4,DLX1,DLX2,DUSP1,EP300,ESR1,FAIM,FAS,FOXO1,GATA3,GBA,GCLM,GLI3,GRIK5,GRN,HDAC4,HIF1A,HK2,Hrk,HSPH1,ID2,IGF1R,IL6ST,INSR,JAK2,JUN,KIF14,KIFAP3,KSR1,LGALS1,LGALS3,LIF,LINGO1,LRP1,MAGED1,MAP2K3,MAP2K7,MAP3K11,MAPK8,MAPT,MBOAT7,MCPH1,MECP2,…
Infection by RNA virus	17.3161	0.174		ACTB,ACTR3,ADA,ADAM10,ADH7,AFG3L2,AHNAK,AHSG,AIP,AKAP13,AKT1,ANK3,ANXA2,AP1G2,APEX1,APOA1,ARCN1,ARGLU1,ARHGAP23,ARHGEF12,ARL4C,ARPC1A,ARPC3,ATP10A,ATP1A1,ATP5F1A,ATP6AP2,ATP6V0A1,ATRAID,ATXN2,AUTS2,B4GALT1,B4GALT5,BAG6,BAHD1,BCLAF1,BMP1,BMP2K,BRCA1,C3,C6,CACNB3,CACNB4,CAD,CAPN5,CAV1,CCAR1,CCT2,CD36,CD44,CHAF1A,CHL1,CIB2,CIT,CLTB,CLTC,COL5A1,CRIM1,CSF1,CSPP1,CTBP1,CTSB,CUL5,CYB5B,CYP46A1,DAB2,DAG1…
Adenocarcinoma	113.074	0.176		AAK1,ABCA1,ABCC5,ABCD1,ABCG4,ABHD12,ABHD18,ABHD4,ABI1,ABR,ACAP1,ACAP3,ACAT2,ACBD4,ACBD6,ACER3,ACKR3,ACKR4,ACLY,ACOT8,ACSL3,ACSL4,ACSL5,ACSS2,ACTB,ACTR3,ACVR1,ACVR2A,ADA,ADAM10,ADAM19,ADAM22,ADAM23,ADAMTS1,ADAMTS4,ADARB1,ADCK5,ADD3,ADGRB2,ADGRL1,ADGRL2,ADH7,AFAP1,AFG3L2,AGAP3,AGBL2,AGO2,AGO4,AGPAT1,AGRN,AGTPBP1,AHCYL1,AHDC1,AHNAK,AHRR,AHSG,AIP,AKAP1,AKAP13,AKR1B10,AKT1,ALAD,ALDH3A2,ALDH5A1,ALG3,AL…
Cell movement	35.109	0.177		ABCA1,ABI1,ABR,ACAP3,ACKR3,ACKR4,ACSL4,ACTB,ACTR3,ACVR1,ADA,ADAM10,ADAM19,ADAMTS1,ADARB1,AFAP1,AGO2,AHNAK,AHSG,AKAP1,AKT1,ANKS1A,ANO6,ANXA2,APBA1,APBB2,APLP2,APOA1,APPL1,ARAP1,AREG,ARF4,ARFGEF1,ARHGAP1,ARHGAP11A,ARHGAP18,ARHGAP21,ARHGAP24,ARHGAP5,ARHGEF12,ARHGEF17,ARHGEF28,ARHGEF4,ARL4C,ARPC2,ARPC3,ASAP1,ASH2L,ASPM,ATP5F1A,ATP6V1C1,ATP8A1,AUTS2,B4GALT1,BBS4,BCAR1,BCAR3,BCL3,BCL6,BCL9L,BECN1,BLM,B…
Tumor Microenvironment Pathway	2.23	0.186		AKT1,BAD,CD44,CSF1,FAS,FGF13,FOXO1,HGF,HIF1A,IL6,JAK2,JUN,MMP10,MMP23B,MYC,OSM,PIK3CA,PLAU,PTGS2,RALA,RAP2A,RELA,RELB,RRAS,SLC1A4,SPP1,STAT3,TNFRSF1A,VEGFC,VEGFD
Colorectal tumor	44.3391	0.189		ABCC5,ABCD1,ABHD18,ABHD4,ACAP1,ACAP3,ACBD6,ACKR3,ACKR4,ACLY,ACSL4,ACSL5,ACVR1,ACVR2A,ADA,ADAM10,ADAM19,ADAM23,ADAMTS1,ADAMTS4,ADARB1,ADCK5,ADD3,ADGRB2,ADGRL1,ADGRL2,ADH7,AFAP1,AFG3L2,AGAP3,AGBL2,AGPAT1,AGRN,AHDC1,AHNAK,AHRR,AHSG,AKAP13,AKR1B10,AKT1,ANK3,ANKS1A,ANLN,ANXA2,ANXA5,AP1G2,APBA1,APEH,APEX1,APLP2,APPL1,APTX,ARAP1,AREG,ARFGEF1,ARHGAP1,ARHGAP11A,ARHGAP21,ARHGAP5,ARHGEF10L,ARHGEF17,ARHGEF28…
M phase	17.3936	0.191		ANLN,ATR,AURKC,BBS4,BECN1,BRCA2,BUB1B,Cald1,CAP1,CCNB1,CCNE1,CCP110,CDC14A,CDC20,CDC34,CDC6,CDK1,CENPE,CEP55,CETN2,CHFR,CHMP3,CIT,CKAP2,CSF1,CSPP1,CYP26B1,DIAPH3,DNM1,DSTN,E2F7,E2F8,ECT2,EFTUD2,EIF3E,EPS15,FLNA,Fmnl1,FOXM1,FSD1,GNAI1,GNAI2,GOLGA2,HMMR,IGF1R,INCENP,ITGB1,KIF14,KIF20A,KIF20B,KIF23,KIF4A,KMT5A,MCM7,MLH1,MOB1A,NDC80,NEK6,NFE2L1,NPM1,NUSAP1,PI4KB,PKP4,PLK1,PRC1,PRKCE,PRPF31,PRPF40A,PT…
Morphogenesis of neurons	21.8794	0.196		ABI1,ACTB,ACTR3,ACVR2A,ADAM10,ADAM22,ADAMTS4,AFG3L2,AGRN,AGTPBP1,AKT1,Ank2,ANK3,APBA1,APLP2,AREG,ARFGEF1,ARHGAP5,ARHGEF28,ATRX,ATXN10,ATXN2,B4GALT5,BASP1,BBS4,C3,CAMK4,CAMSAP1,CAMSAP2,CAPNS1,CAPRIN1,CAPRIN2,CAV1,CCDC88A,CCN1,CCN2,CD44,CD47,CDC20,CHL1,CIT,CNTNAP2,CPEB4,CSF1,CSMD3,CSNK2A2,CTNNA2,DCDC2,DIAPH1,DICER1,DIXDC1,DLG1,DLG4,DLG5,DLX2,DOCK7,DPYSL2,DTNBP1,DVL1,ELMO1,EPS8,FGF13,FGFR1,FLNA,FLRT…
Neuritogenesis	21.0467	0.196		ABI1,ACTB,ACTR3,ACVR2A,ADAM10,ADAM22,ADAMTS4,AFG3L2,AGRN,AGTPBP1,AKT1,Ank2,ANK3,APBA1,APLP2,AREG,ARFGEF1,ARHGAP5,ARHGEF28,ATRX,ATXN10,ATXN2,B4GALT5,BASP1,BBS4,C3,CAMK4,CAMSAP1,CAMSAP2,CAPNS1,CAPRIN1,CAPRIN2,CAV1,CCDC88A,CCN1,CCN2,CD44,CD47,CDC20,CHL1,CIT,CNTNAP2,CPEB4,CSF1,CSMD3,CSNK2A2,CTNNA2,DCDC2,DIAPH1,DICER1,DIXDC1,DLG1,DLG4,DLG5,DLX2,DOCK7,DPYSL2,DTNBP1,DVL1,ELMO1,EPS8,FGF13,FGFR1,FLNA,FLRT…
PPAR Signaling	5.01	0.2		AIP,CITED2,CREBBP,EP300,GRB2,HSP90AA1,IL33,INSR,JUN,MED1,NCOR1,NFKBIA,NFKBIB,NFKBIE,NR2F1,PDGFRA,PTGS2,RALA,RAP2A,RELA,RELB,RRAS,RXRA,SNW1,SOS2,STAT5B,TNFRSF1A
Viral Infection	27.8601	0.2		ABI1,ACTB,ACTR3,ACVR2A,ADA,ADAM10,ADARB1,ADH7,AFG3L2,AGO2,AGO4,AHCYL1,AHNAK,AHSG,AIP,AKAP13,AKT1,ANK3,ANXA2,ANXA5,ANXA6,AP1G2,APEX1,APOA1,ARCN1,ARF5,ARGLU1,ARHGAP21,ARHGAP23,ARHGEF12,ARL4C,ARPC1A,ARPC3,ATF5,ATP10A,ATP1A1,ATP2C1,ATP5F1A,ATP6AP2,ATP6V0A1,ATP6V1A,ATR,ATRAID,ATRX,ATXN2,AUTS2,B4GALT1,B4GALT5,BAG6,BAHD1,BCAR1,BCL3,BCLAF1,BECN1,BMP1,BMP2K,BNIP2,BRCA1,C3,C6,CACNA1I,CACNB3,CACNB4,CAD,CAPN…
Lymphatic system tumor	36.1152	0.202		AAK1,ABCD1,ACLY,ACOT8,ACTB,ACVR1,ADA,ADAM10,ADAM19,ADAM22,ADD3,ADGRL2,AGRN,AHNAK,AHSG,AIG1,AKT1,ALDH5A1,ANK3,ANKS1A,ANLN,ANO8,ANXA2,ANXA5,ANXA6,APBA1,APEH,ARHGAP1,ARHGAP21,ARHGAP5,ARHGEF10L,ARHGEF28,ASF1B,ATF7,ATF7IP,ATIC,ATP10A,ATP11A,ATR,ATRNL1,ATRX,ATXN2,ATXN7L1,BAD,BASP1,BAZ2A,BBX,BCAR1,BCL3,BCL6,BCL9L,BCLAF1,BECN1,BLM,BLNK,BNC2,BNIP2,BPTF,BRCA1,BRCA2,BRIP1,BTD,BTG1,BUB1,BUB1B,BZW2,C3,CACHD1,…
Infection of cells	18.7496	0.204		ACTR3,ADAM10,AFG3L2,AIP,AKAP13,AKT1,ANXA2,AP1G2,APEX1,ARCN1,ARGLU1,ARHGAP23,ARHGEF12,ARPC1A,ARPC3,ATP1A1,ATP5F1A,ATP6AP2,ATP6V0A1,ATRAID,ATXN2,B4GALT1,BAG6,BAHD1,BCLAF1,BMP1,BMP2K,BRCA1,C3,CAD,CAPN5,CAV1,CCAR1,CCT2,CD44,CHAF1A,CIB2,CLTB,CLTC,COL5A1,CRIM1,CSF1,CSPP1,CTBP1,CTSB,CUL5,CYB5B,CYP46A1,DAB2,DAG1,DCAF13,DDX23,DDX50,DIAPH1,DLST,DNM1,DTX4,DVL1,EIF3A,EIF3G,ELOC,EP300,EPHA2,EPN1,EPN2,EPS15,EP…
Familial encephalopathy	30.6271	0.218		ABCA1,ABCD1,ACBD6,ACER3,ACSL4,ACTB,ADAM10,ADAM22,ADARB1,ADD3,AFG3L2,AGO2,AGTPBP1,AHCYL1,AHDC1,AHSG,AIG1,AKT1,ANK3,ANTKMT,AP4S1,ARL13B,ARNT2,ASPM,ATP1A1,ATP2B1,ATP5F1A,ATP6AP2,ATP6V1A,ATRX,ATXN10,ATXN2,AUTS2,B4GALT5,BASP1,BBS4,BCAP31,BCL6,BEAN1,BEND4,BPTF,BRCA2,BRINP3,BTD,C3,CA3,CACNB3,CACNB4,CAD,CAMK4,CAMTA1,CAPNS1,CARS2,CASP2,CAV1,CCDC88A,CCN2,CCNA2,CCND2,CCP110,CCT5,CD36,CD44,CDK13,CDK19,CDK5RA…
Carcinoma	140.26	0.231		AAK1,ABCA1,ABCC5,ABCD1,ABCG4,ABHD12,ABHD18,ABHD4,ABI1,ABR,ACAP1,ACAP3,ACAT2,ACBD4,ACBD6,ACER3,ACKR3,ACKR4,ACLY,ACOT8,ACSL3,ACSL4,ACSL5,ACSS2,ACTB,ACTR3,ACVR1,ACVR2A,ADA,ADAM10,ADAM19,ADAM22,ADAM23,ADAMTS1,ADAMTS4,ADARB1,ADCK5,ADD3,ADGRB2,ADGRL1,ADGRL2,ADH7,AFAP1,AFG3L2,AGAP3,AGBL2,AGO2,AGO4,AGPAT1,AGRN,AGTPBP1,AHCYL1,AHDC1,AHNAK,AHRR,AHSG,AIG1,AIP,AK2,AK4,AKAP1,AKAP13,AKR1B10,AKT1,ALAD,ALDH3A2,AL…
Muscle tumor	16.3645	0.232		ABCC5,ADARB1,AGRN,AHCYL1,AIG1,AK2,ANXA2,ARHGEF4,ASH2L,ATR,ATRNL1,ATRX,BLM,BNC2,BRCA1,BRCA2,C11orf49,CALCR,CAMSAP3,CAPN5,CCN1,CCNJ,CCT8,CD44,CHEK1,CHERP,CLEC16A,CLPP,CLUH,COL5A1,COL5A2,COL7A1,CORO1C,CRIM1,CSF1,DDX50,DDX6,DIAPH3,DICER1,DNTTIP2,DR1,DRD4,DSE,DTNBP1,DUSP1,DVL1,EFTUD2,EIF4G1,ESR1,ETV1,EXO1,FAS,FBN1,FERMT2,FGD3,FGFR1,FH,FLT1,FOXF1,FOXM1,FOXO1,FRMD4B,GABBR1,GLI3,GRAMD2B,GRB2,HACD1,HAUS3,…
Lymphocytic leukemia	13.8041	0.242		ACLY,ACTB,ADA,ADAM10,ADAM22,ADD3,ADGRL2,AHNAK,AIG1,AKT1,ANK3,ANKS1A,ANO8,ARHGAP5,ARHGEF10L,ATF7IP,ATP10A,ATP11A,ATR,ATRNL1,ATRX,BAZ2A,BBX,BCAR1,BCL3,BCL6,BCL9L,BCLAF1,BLNK,BNIP2,BRCA2,BRIP1,BTG1,C3,CACHD1,CACNA1I,CADPS,CAMK2N1,CAMTA1,CAPRIN2,CD36,CD44,CDH7,CDK1,CEBPA,CEBPB,CENPE,CEP41,CHAF1A,CHEK1,CHL1,CKAP2L,CMSS1,CNTNAP2,COL7A1,CPD,CPNE5,CREBBP,CSK,CSNK1A1,CWF19L2,DAGLA,DDIT4,DDR2,DGCR2,DHFR,DL…
Upper gastrointestinal tract tumor	52.7471	0.245		AAK1,ABCA1,ABCC5,ABHD4,ABR,ACAP1,ACBD4,ACKR4,ACSL3,ACSL4,ACVR1,ACVR2A,ADAM10,ADAM22,ADAM23,ADAMTS1,ADAMTS4,ADARB1,ADCK5,ADD3,ADGRB2,ADGRL1,ADGRL2,AFAP1,AFG3L2,AGAP3,AGBL2,AGO2,AGRN,AGTPBP1,AHDC1,AHNAK,AKAP1,AKAP13,AKT1,ANK3,ANKRD12,ANKS1A,ANKZF1,ANLN,APBA1,APLP2,APOA1,APPL1,ARAP1,ARCN1,AREG,ARFGEF1,ARHGAP1,ARHGAP18,ARHGAP24,ARHGAP5,ARHGAP6,ARHGEF10L,ARHGEF17,ARL13B,ARPC5L,ASAP1,ASL,ASPM,ATAD2,ATA…
Metastasis	20.0325	0.246		ABCA1,ACKR3,ACTB,ADAM10,ADAMTS1,AGRN,AHSG,AKT1,ALDH5A1,ANK3,ANXA2,ANXA5,APOA1,ARF4,ARHGEF17,ASAP1,ASH2L,ATIC,ATP2C1,ATR,ATRX,BCAR1,BCL9L,BPNT2,BRCA1,BRCA2,BRIP1,BUD23,C3,CADPS,CALU,CAPG,CAV1,CCDC80,CCDC88A,Ccl2,CCN1,CCN2,CCN4,CCND2,CCNE1,CCR10,CD36,CD44,CD47,CDK12,CDK6,CEBPA,CEBPD,CHEK1,CLCN3,CNN1,CREBBP,CSF1,CSNK1A1,CTNNA2,CTSB,DDR2,DHFR,DICER1,DLC1,DLGAP5,DLX2,DPYSL2,DUSP6,ENG,ENO1,EP300,EPHA2,…
FAT10 Cancer Signaling Pathway	5.89	0.258		ACKR3,ACVR1,ACVR2A,AKT1,IL6,NFKBIA,NFKBIB,NFKBIE,PCNA,RELA,RELB,SMAD2,SMAD3,SMAD4,STAT3,TGFBR2,TGFBR3,TNFRSF1A
Pyridoxal 5'-phosphate Salvage Pathway	2.56	0.258		ACVR2A,CDK1,CDK6,CSNK1A1,CSNK1D,GRK4,HIPK1,MAP2K3,MAPK8,PAK1,PKN1,PLK1,PNPO,PRKCE,TTK
Development of neural cells	27.7799	0.259		ABI1,ACTB,ACTR3,ACVR2A,ADAM10,ADAM19,ADAM22,ADAMTS4,ADGRB2,ADGRL1,ADGRL2,AFG3L2,AGRN,AGTPBP1,AKT1,Ank2,ANK3,APBA1,APLP2,AREG,ARFGEF1,ARHGAP5,ARHGEF28,ATP6AP2,ATRX,ATXN10,ATXN2,B4GALT5,BASP1,BBS4,BECN1,C3,CACNB4,CAMK4,CAMSAP1,CAMSAP2,CAPNS1,CAPRIN1,CAPRIN2,CAV1,CCDC88A,CCN1,CCN2,CD44,CD47,CDC20,CDK6,CHL1,CHRM1,CIT,CNTNAP2,CPEB4,CSF1,CSMD3,CSNK2A2,CTNNA2,DAG1,DAGLA,DCDC2,DDIT4,DIAPH1,DICER1,DIXDC1,…
Development of lung carcinoma	14.3028	0.26		ABCC5,ABCD1,ACVR2A,ADAM19,ADAM23,ADGRL2,ADH7,AGO2,AGRN,AGTPBP1,AHDC1,AHNAK,AKT1,ANLN,APBA1,APBB2,APLP2,AREG,ARFGEF1,ARHGAP6,ARHGEF10L,ARHGEF12,ARL4C,ARMCX1,ASPSCR1,ATAD2,ATF7IP,ATIC,ATP10A,ATP2B1,ATR,ATRNL1,ATRX,AVL9,BAG6,BASP1,BCL6,BCL9L,BECN1,BEND4,BLM,BLNK,BMP2K,BNC2,BPTF,BRCA1,BRCA2,BRINP3,BRIP1,BUB1,BUB1B,BUD23,C2orf49,CACNA1I,CAMSAP1,CAPG,CAPRIN1,CAV1,CCDC122,CCDC34,CCDC80,CCDC88A,CCNA2,CCN…
Development of adenocarcinoma	46.2628	0.261		AAK1,ABCA1,ABCC5,ABCD1,ABCG4,ABHD4,ABI1,ABR,ACKR4,ACSL3,ACSL4,ACSS2,ACVR1,ACVR2A,ADAM19,ADAM22,ADAM23,ADAMTS1,ADD3,ADGRB2,ADGRL2,ADH7,AFG3L2,AGAP3,AGO2,AGRN,AGTPBP1,AHCYL1,AHDC1,AHNAK,AHRR,AKT1,ALDH3A2,ALDH5A1,ALKBH7,ANK3,ANKRD12,ANKRD44,ANKS1A,ANLN,ANTKMT,ANXA2,ANXA5,ANXA8/ANXA8L1,AP1G2,APBA1,APBB2,APEH,APLP2,APPL1,APTX,ARAP1,ARCN1,AREG,ARFGEF1,ARGLU1,ARHGAP21,ARHGAP24,ARHGAP29,ARHGAP6,ARHGEF10L…
B-cell lymphoma	18.284	0.264		ACVR1,ADA,AHNAK,ANLN,ANXA2,ANXA6,APBA1,ARHGAP1,ARHGEF28,ASF1B,ATP10A,BAD,BCL3,BCL6,BCLAF1,BECN1,BNC2,BRCA1,BTD,BTG1,BUB1,BUB1B,BZW2,CADPS,CAMTA1,CARMIL1,CASP2,CAV1,CCNA2,CCNB2,CCND2,CCNE1,CD36,CD44,CD63,CDC20,CDC34,CDC6,CDCA3,CDH7,CDK1,CDK6,CDV3,CEBPA,CENPF,CENPK,CHAF1A,CLPTM1,CMSS1,CNOT3,COMT,CREBBP,CREM,CSTF2,CTBP1,CTNNA2,CXXC1,DBF4,DCTPP1,DHFR,DIAPH1,DIS3,DLG1,DLG5,DLGAP5,DRD4,DUSP10,E2F8,EGR2…
PEDF Signaling	2.27	0.277		AKT1,DOCK3,FAS,NFKBIA,NFKBIB,NFKBIE,PIK3CA,PNPLA2,RALA,RAP2A,RELA,RELB,RHOA,RRAS,SERPINF1,SOD2,TCF4
Development of vasculature	23.1871	0.282		ABI1,ACKR3,ACVR1,ADA,ADAM19,ADAMTS1,AGO2,AK4,AKAP1,AKT1,ANXA2,Ap2b1,AP4S1,APOA1,AREG,ARHGAP24,ARHGEF12,ARHGEF4,ARSG,ATP5F1A,B4GALT1,BCLAF1,BECN1,BMP1,BRCA1,BTG1,C3,C6,CACNB3,CAMK2D,CAPNS1,CAV1,CCBE1,CCDC88A,Ccl2,CCN1,CCN2,CCNE1,CCNE2,CD36,CD44,CD63,CDC6,CDH13,CDK6,CEBPD,CHCHD4,CHD7,CITED1,CITED2,CNN1,COL5A1,COL8A1,COMT,CREB3L1,CREBBP,CSF1,CSK,CSNK1A1,CTSB,CUL5,CYLD,CYP26B1,DAB2,DCBLD2,DDR2,DGKE,D…
Abdominal adenocarcinoma	116.329	0.291		AAK1,ABCA1,ABCC5,ABCD1,ABCG4,ABHD12,ABHD18,ABHD4,ABI1,ABR,ACAP1,ACAP3,ACAT2,ACBD4,ACBD6,ACER3,ACKR3,ACKR4,ACLY,ACOT8,ACSL3,ACSL4,ACSL5,ACSS2,ACTB,ACTR3,ACVR1,ACVR2A,ADA,ADAM10,ADAM19,ADAM22,ADAM23,ADAMTS1,ADAMTS4,ADARB1,ADCK5,ADD3,ADGRB2,ADGRL1,ADGRL2,ADH7,AFAP1,AFG3L2,AGAP3,AGBL2,AGO2,AGO4,AGPAT1,AGRN,AGTPBP1,AHCYL1,AHDC1,AHNAK,AHRR,AHSG,AIP,AKAP13,AKR1B10,AKT1,ALAD,ALDH3A2,ALDH5A1,ALG3,ALKBH7,A…
Liver carcinoma	51.5391	0.295		ABCA1,ABCC5,ABCD1,ABCG4,ACKR3,ACLY,ACOT8,ACSL3,ACSL4,ACSS2,ACTB,ACTR3,ACVR1,ACVR2A,ADA,ADAM10,ADAM19,ADAM23,ADAMTS1,ADAMTS4,ADARB1,AGAP3,AGO2,AGO4,AGRN,AGTPBP1,AHDC1,AHNAK,AIG1,AKAP13,AKR1B10,AKT1,ALAD,ALG3,ALKBH7,ANK3,ANKRD12,ANLN,ANO6,ANXA5,AP1G2,APBA1,APEX1,APOA1,ARAP1,AREG,ARFGEF1,ARGLU1,ARHGAP21,ARHGAP24,ARHGAP29,ARHGAP5,ARHGAP6,ARHGEF12,ARHGEF17,ARHGEF28,ARHGEF4,ARL13B,ARMCX1,ARNT2,ARPC1A,A…
Cerebral disorder	24.0223	0.296		ABCA1,ABCD1,ABCG4,ACER3,ACLY,ACOT8,ACSL5,ACTB,ACVR1,ACVR2A,ADA,ADAM10,ADAM23,ADAMTS1,ADD3,AGO4,AGTPBP1,AHCYL1,AHNAK,AIP,AKAP1,AKAP13,AKR1B10,ALDH3A2,ALDH5A1,ALKBH7,ANK3,ANKS1A,ANKZF1,ANLN,ANO8,ANXA2,ANXA5,AP1G2,APBB2,APEH,APOA1,ARAP1,ARF3,ARHGAP21,ARHGAP24,ARHGAP5,ARHGEF10L,ARHGEF17,ARHGEF28,ARHGEF4,ARL13B,ARSG,ASPM,ATF7,ATF7IP,ATP10A,ATP11A,ATP11C,ATP1A1,ATP2B1,ATP2C1,ATP6V0A1,ATP6V1A,ATP6V1C1,A…
Angiogenesis	21.3778	0.298		ABI1,ACVR1,ADA,ADAMTS1,AGO2,AK4,AKAP1,AKT1,ANXA2,Ap2b1,AP4S1,APOA1,AREG,ARHGAP24,ARHGEF4,ATP5F1A,B4GALT1,BCLAF1,BECN1,BRCA1,BTG1,C3,C6,CAMK2D,CAPNS1,CAV1,CCBE1,CCDC88A,Ccl2,CCN1,CCN2,CCNE1,CCNE2,CD36,CD44,CD63,CDC6,CDH13,CDK6,CEBPD,CHCHD4,CHD7,CITED1,CITED2,COL5A1,COL8A1,CREB3L1,CREBBP,CSF1,CSK,CSNK1A1,CTSB,CUL5,CYLD,DAB2,DCBLD2,DDR2,DGKE,DIAPH3,DICER1,DLG1,E2F7,E2F8,ECT2,EGR2,EHD4,EIF4A3,ELAVL1,…
Oral lesion	24.4634	0.314		ABCA1,ABCC5,ACSL4,ADAM10,ADD3,AKAP1,AKT1,ANKRD12,ANKZF1,APLP2,ARHGAP18,ARHGAP5,ASAP1,ATAD2B,ATIC,ATP10A,ATP6V1A,ATRNL1,ATXN2,AUTS2,AZIN1,BAHD1,BDP1,BICD1,BMERB1,BNC2,BRCA2,BTBD7,CAD,CADPS,CAMSAP2,CASC3,CCAR1,CCDC88A,CCN2,CCNJ,CCNL2,CD44,CDH13,CDK12,CDK2AP1,CEBPZ,CELF2,CEP295,CEP85L,CHD7,CHSY1,CIP2A,CITED2,CLCN3,CLEC16A,CNBP,CNN1,COL5A1,COL7A1,CREBBP,CREM,CSMD3,CSNK1A1,CSPP1,CTDSP2,CXXC4,CYP26B1,D…
Oral tumor	24.2366	0.314		ABCA1,ABCC5,ACSL4,ADAM10,ADD3,AKAP1,AKT1,ANKRD12,ANKZF1,APLP2,ARHGAP18,ARHGAP5,ASAP1,ATAD2B,ATIC,ATP10A,ATP6V1A,ATRNL1,ATXN2,AUTS2,AZIN1,BAHD1,BDP1,BICD1,BMERB1,BNC2,BRCA2,BTBD7,CAD,CADPS,CAMSAP2,CASC3,CCAR1,CCDC88A,CCN2,CCNJ,CCNL2,CD44,CDH13,CDK12,CDK2AP1,CEBPZ,CELF2,CEP295,CEP85L,CHD7,CHSY1,CIP2A,CITED2,CLCN3,CLEC16A,CNBP,CNN1,COL5A1,COL7A1,CREBBP,CREM,CSMD3,CSNK1A1,CSPP1,CTDSP2,CXXC4,CYP26B1,D…
Hypoxia Signaling in the Cardiovascular System	6.4	0.333		AKT1,CDC34,COPS5,CREB3L1,CREBBP,CSNK1D,EP300,HIF1A,HSP90AA1,JUN,NFKBIA,NFKBIB,NFKBIE,P4HB,UBE2C,UBE2D1,UBE2G1,UBE2H,UBE2L3,UBE2M,UBE2R2,UBE2S,UBE2T,UBE2Z
iNOS Signaling	3.12	0.333		Calm1 (includes others),CAMK4,CREBBP,HMGA1,IFNGR1,JAK2,JUN,LY96,NFKBIA,NFKBIB,NFKBIE,RELA,RELB
Hepatobiliary carcinoma	56.6861	0.348		ABCA1,ABCC5,ABCD1,ABCG4,ABI1,ACKR3,ACLY,ACOT8,ACSL3,ACSL4,ACSL5,ACSS2,ACTB,ACTR3,ACVR1,ACVR2A,ADA,ADAM10,ADAM19,ADAM23,ADAMTS1,ADAMTS4,ADARB1,AFAP1,AGAP3,AGBL2,AGO2,AGO4,AGRN,AGTPBP1,AHDC1,AHNAK,AIG1,AKAP1,AKAP13,AKR1B10,AKT1,ALAD,ALG3,ALKBH7,ANK3,ANKRD12,ANKRD44,ANKS1A,ANKZF1,ANLN,ANO6,ANXA2,ANXA5,AP1G2,APBA1,APEX1,APLP2,APOA1,ARAP1,AREG,ARFGEF1,ARGLU1,ARHGAP21,ARHGAP24,ARHGAP29,ARHGAP5,ARHGAP6,…
WNT/β-catenin Signaling	4.05	0.354		ACVR1,ACVR2A,AKT1,APPL1,CD44,CREBBP,CSNK1A1,CSNK1D,CSNK2A2,DVL1,EP300,GJA1,GNAQ,JUN,LRP1,MARK2,MYC,NLK,PPP2R1A,PPP2R5B,PTPA,RARA,RARG,RPS27A,SMO,SOX4,SRC,TCF4,TGFBR2,TGFBR3,TLE3,UBC,WNT4,WNT7B,WNT9A
Development of neurons	25.6799	0.368		ABI1,ACTB,ACTR3,ACVR2A,ADAM10,ADAM19,ADAM22,ADAMTS4,ADGRB2,ADGRL1,ADGRL2,AFG3L2,AGRN,AGTPBP1,AKT1,Ank2,ANK3,APBA1,APLP2,AREG,ARFGEF1,ARHGAP5,ARHGEF28,ATRX,ATXN10,ATXN2,B4GALT5,BASP1,BBS4,BECN1,C3,CACNB4,CAMK4,CAMSAP1,CAMSAP2,CAPNS1,CAPRIN1,CAPRIN2,CAV1,CCDC88A,CCN1,CCN2,CD44,CD47,CDC20,CDK6,CHL1,CHRM1,CIT,CNTNAP2,CPEB4,CSF1,CSMD3,CSNK2A2,CTNNA2,DAGLA,DCDC2,DIAPH1,DICER1,DIXDC1,DLG1,DLG4,DLG5,DLX1…
Neoplasia of epithelial cells	24.1818	0.378		ABCA1,ABCC5,ABCD1,ABCG4,ACLY,ACSL3,ACSL4,ACSS2,ACTB,ACVR2A,ADAM10,ADAM19,ADAM22,ADARB1,ADCK5,ADD3,ADGRL1,ADGRL2,AFG3L2,AGO2,AHNAK,AKAP1,AKAP13,AKT1,ALAD,ALDH5A1,ANK3,ANKRD12,ANKZF1,ANLN,ANO8,ANXA2,ANXA6,AP1G2,APLP2,ARAP1,ARHGAP18,ARHGAP5,ARHGAP6,ARHGEF10L,ARHGEF12,ARHGEF17,ARL4A,ARMCX1,ASAP1,ASPM,ASPSCR1,ATAD2,ATAD2B,ATF5,ATF7IP,ATIC,ATP10A,ATP1A1,ATP2C1,ATP6AP2,ATP6V1A,ATR,ATRNL1,ATRX,ATXN2,AURK…
Advanced stage tumor	20.6556	0.38		ABCA1,ACKR3,ACTB,ADAM10,ADAMTS1,AGRN,AHSG,AKT1,ALDH5A1,ANK3,ANXA2,ANXA5,ANXA8/ANXA8L1,APOA1,ARF4,ARHGEF17,ARL4C,ASAP1,ASH2L,ATIC,ATP2C1,ATR,ATRX,BCAR1,BCL9L,BMP1,BPNT2,BRCA1,BRCA2,BRIP1,BTG1,BUD23,C3,CADPS,CALU,CAPG,CAV1,CCDC80,CCDC88A,Ccl2,CCN1,CCN2,CCN4,CCND2,CCNE1,CCR10,CD36,CD44,CD47,CDK12,CDK6,CDKN3,CEBPA,CEBPD,CHEK1,CIP2A,CLCN3,CNN1,CREBBP,CSF1,CSK,CSNK1A1,CTNNA2,CTNNAL1,CTSB,DAB2,DDR2,DHFR…
Advanced malignant tumor	20.5229	0.38		ABCA1,ACKR3,ACTB,ADAM10,ADAMTS1,AGRN,AHSG,AKT1,ALDH5A1,ANK3,ANXA2,ANXA5,ANXA8/ANXA8L1,APOA1,ARF4,ARHGEF17,ARL4C,ASAP1,ASH2L,ATIC,ATP2C1,ATR,ATRX,BCAR1,BCL9L,BPNT2,BRCA1,BRCA2,BRIP1,BTG1,BUD23,C3,CADPS,CALU,CAPG,CAV1,CCDC80,CCDC88A,Ccl2,CCN1,CCN2,CCN4,CCND2,CCNE1,CCR10,CD36,CD44,CD47,CDK12,CDK6,CDKN3,CEBPA,CEBPD,CHEK1,CIP2A,CLCN3,CNN1,CREBBP,CSF1,CSK,CSNK1A1,CTNNA2,CTNNAL1,CTSB,DAB2,DDR2,DHFR,DICE…
Genitourinary carcinoma	75.9431	0.384		AAK1,ABCA1,ABCC5,ABCD1,ABCG4,ABHD18,ABHD4,ABI1,ABR,ACAP3,ACKR4,ACLY,ACOT8,ACSL3,ACSL4,ACSL5,ACSS2,ACTB,ACVR1,ACVR2A,ADA,ADAM10,ADAM19,ADAM22,ADAM23,ADAMTS1,ADAMTS4,ADCK5,ADD3,ADGRB2,ADGRL2,AFAP1,AFG3L2,AGAP3,AGO2,AGO4,AGRN,AGTPBP1,AHCYL1,AHDC1,AHNAK,AHRR,AIG1,AIP,AKAP1,AKAP13,AKT1,ALAD,ALDH3A2,ALDH5A1,ALKBH7,ANK3,ANKRD1,ANKRD12,ANKRD44,ANKS1A,ANLN,ANO6,ANO8,ANTKMT,ANXA2,ANXA5,ANXA6,ANXA8/ANXA8L1,…
Head and neck carcinoma	127.405	0.393		AAK1,ABCA1,ABCC5,ABCD1,ABCG4,ABHD12,ABHD18,ABHD4,ABI1,ABR,ACAP1,ACAP3,ACAT2,ACBD6,ACER3,ACLY,ACSL3,ACSL4,ACSL5,ACSS2,ACTB,ACTR3,ACVR1,ACVR2A,ADA,ADAM10,ADAM19,ADAM22,ADAM23,ADAMTS1,ADAMTS4,ADARB1,ADCK5,ADD3,ADGRB2,ADGRL1,ADGRL2,ADH7,AFAP1,AFG3L2,AGAP3,AGBL2,AGO2,AGPAT1,AGRN,AGTPBP1,AHCYL1,AHDC1,AHNAK,AHRR,AHSG,AIP,AK2,AK4,AKAP1,AKAP13,AKT1,ALAD,ALDH3A2,ALDH5A1,ALG3,ALKBH7,ANK3,ANKRD1,ANKRD12,ANKR…
Malignant solid tumor	127.141	0.394		AAK1,ABCA1,ABCC5,ABCD1,ABCG4,ABHD12,ABHD18,ABHD4,ABI1,ABR,ACAP1,ACAP3,ACAT2,ACBD4,ACBD6,ACER3,ACKR3,ACKR4,ACLY,ACOT8,ACSL3,ACSL4,ACSL5,ACSS2,ACTB,ACTR3,ACVR1,ACVR2A,ADA,ADAM10,ADAM19,ADAM22,ADAM23,ADAMTS1,ADAMTS4,ADARB1,ADCK5,ADD3,ADGRB2,ADGRL1,ADGRL2,ADH7,AFAP1,AFG3L2,AGAP3,AGBL2,AGO2,AGO4,AGPAT1,AGRN,AGTPBP1,AHCYL1,AHDC1,AHNAK,AHRR,AHSG,AIG1,AIP,AK2,AK4,AKAP1,AKAP13,AKR1B10,AKT1,ALAD,ALDH3A2,AL…
Non-hematological solid tumor	141.108	0.395		AAK1,ABCA1,ABCC5,ABCD1,ABCG4,ABHD12,ABHD18,ABHD4,ABI1,ABR,ACAP1,ACAP3,ACAT2,ACBD4,ACBD6,ACER3,ACKR3,ACKR4,ACLY,ACOT8,ACSL3,ACSL4,ACSL5,ACSS2,ACTB,Actn3,ACTR3,ACVR1,ACVR2A,ADA,ADAM10,ADAM19,ADAM22,ADAM23,ADAMTS1,ADAMTS4,ADARB1,ADCK5,ADD3,ADGRB2,ADGRL1,ADGRL2,ADH7,AFAP1,AFG3L2,AGAP3,AGBL2,AGO2,AGO4,AGPAT1,AGRN,AGTPBP1,AHCYL1,AHDC1,AHNAK,AHRR,AHSG,AIG1,AIP,AK2,AK4,AKAP1,AKAP13,AKR1B10,AKT1,ALAD,ALDH…
Nonhematologic malignant neoplasm	139.199	0.404		AAK1,ABCA1,ABCC5,ABCD1,ABCG4,ABHD12,ABHD18,ABHD4,ABI1,ABR,ACAP1,ACAP3,ACAT2,ACBD4,ACBD6,ACER3,ACKR3,ACKR4,ACLY,ACOT8,ACSL3,ACSL4,ACSL5,ACSS2,ACTB,ACTR3,ACVR1,ACVR2A,ADA,ADAM10,ADAM19,ADAM22,ADAM23,ADAMTS1,ADAMTS4,ADARB1,ADCK5,ADD3,ADGRB2,ADGRL1,ADGRL2,ADH7,AFAP1,AFG3L2,AGAP3,AGBL2,AGO2,AGO4,AGPAT1,AGRN,AGTPBP1,AHCYL1,AHDC1,AHNAK,AHRR,AHSG,AIG1,AIP,AK2,AK4,AKAP1,AKAP13,AKR1B10,AKT1,ALAD,ALDH3A2,AL…
Development of non-small cell lung carcinoma	14.2472	0.404		ABCC5,ABCD1,ACVR2A,ADAM19,ADAM23,ADGRL2,ADH7,AGO2,AGRN,AGTPBP1,AHDC1,AHNAK,AKT1,ANLN,APBA1,APBB2,APLP2,AREG,ARFGEF1,ARHGAP6,ARHGEF10L,ARHGEF12,ARL4C,ARMCX1,ASPSCR1,ATAD2,ATF7IP,ATIC,ATP10A,ATP2B1,ATR,ATRNL1,ATRX,AVL9,BAG6,BASP1,BCL6,BCL9L,BECN1,BEND4,BLM,BLNK,BMP2K,BNC2,BPTF,BRCA1,BRCA2,BRINP3,BRIP1,BUB1,BUB1B,BUD23,C2orf49,CACNA1I,CAMSAP1,CAPG,CAPRIN1,CAV1,CCDC122,CCDC34,CCDC80,CCDC88A,CCNA2,CCN…
PTEN Signaling	3.13	0.408		AKT1,BAD,BCAR1,CSNK2A2,FGFR1,FLT1,FOXO1,GRB2,IGF1R,INPPL1,INSR,ITGA9,ITGB1,ITGB4,ITGB5,ITGB6,MAGI1,PDGFRA,PIK3CA,PREX2,PTK2,RALA,RAP2A,RELA,RELB,RRAS,SOS2,TGFBR2,TGFBR3
Lymphoid cancer	36.0762	0.409		AAK1,ABCD1,ACLY,ACOT8,ACTB,ACVR1,ADA,ADAM10,ADAM19,ADAM22,ADD3,ADGRL2,AGRN,AHNAK,AHSG,AIG1,AKT1,ALDH5A1,ANK3,ANKS1A,ANLN,ANO8,ANXA2,ANXA5,ANXA6,APBA1,APEH,ARHGAP1,ARHGAP21,ARHGAP5,ARHGEF10L,ARHGEF28,ASF1B,ATF7,ATF7IP,ATIC,ATP10A,ATP11A,ATR,ATRNL1,ATRX,ATXN2,ATXN7L1,BAD,BASP1,BAZ2A,BBX,BCAR1,BCL3,BCL6,BCL9L,BCLAF1,BECN1,BLM,BLNK,BNC2,BNIP2,BPTF,BRCA1,BRCA2,BRIP1,BTD,BTG1,BUB1,BUB1B,BZW2,C3,CACHD1,…
Liver lesion	48.0937	0.411		AAK1,ABCA1,ABCC5,ABCD1,ABCG4,ACKR3,ACLY,ACOT8,ACSL3,ACSL4,ACSS2,ACTB,ACTR3,ACVR1,ACVR2A,ADA,ADAM10,ADAM19,ADAM23,ADAMTS1,ADAMTS4,ADARB1,ADCK5,ADGRB2,ADGRL2,AGAP3,AGO2,AGO4,AGRN,AGTPBP1,AHDC1,AHNAK,AHSG,AIG1,AK2,AKAP13,AKR1B10,AKT1,ALAD,ALG3,ALKBH7,ANK3,ANKRD12,ANKS1A,ANLN,ANO6,ANXA5,AP1G2,APBA1,APEX1,APOA1,ARAP1,AREG,ARFGEF1,ARGLU1,ARHGAP21,ARHGAP24,ARHGAP29,ARHGAP5,ARHGAP6,ARHGEF12,ARHGEF17,ARHG…
Upper aero-digestive squamous cell carcinoma	20.7496	0.418		ABCA1,ABCC5,ACSL3,ACSL4,ACSS2,ADAM10,ADAM19,ADAM22,ADARB1,ADD3,AGO2,AHNAK,ANKRD12,ANKZF1,APLP2,ARHGAP18,ARHGAP5,ARHGAP6,ASAP1,ASPSCR1,ATAD2B,ATF5,ATP10A,ATP2C1,ATP6V1A,ATRNL1,ATXN2,AURKC,AUTS2,AZIN1,BAHD1,BDP1,BICD1,BMERB1,BNC2,BOP1,BRCA2,BTBD7,CAD,CADPS,CALCR,CAMSAP2,CAMTA1,CASC3,CCAR1,CCDC18,CCDC88A,CCN2,CCNJ,CCNL2,CD44,CDH13,CDK12,CDK2AP1,CEBPB,CELF2,CENPF,CEP295,CEP85L,CGNL1,CHAF1A,CHCHD6,CHD…
Upper gastrointestinal carcinoma	53.4486	0.424		AAK1,ABCA1,ABCC5,ABHD4,ABR,ACAP1,ACBD4,ACKR4,ACSL3,ACSL4,ACVR1,ACVR2A,ADAM10,ADAM22,ADAM23,ADAMTS1,ADAMTS4,ADARB1,ADCK5,ADD3,ADGRB2,ADGRL1,ADGRL2,AFAP1,AFG3L2,AGAP3,AGBL2,AGO2,AGRN,AGTPBP1,AHDC1,AHNAK,AKAP1,AKAP13,AKT1,ANK3,ANKRD12,ANKS1A,ANKZF1,ANLN,APBA1,APLP2,APOA1,APPL1,ARAP1,ARCN1,AREG,ARFGEF1,ARHGAP1,ARHGAP18,ARHGAP24,ARHGAP5,ARHGAP6,ARHGEF10L,ARHGEF17,ARL13B,ARPC5L,ASAP1,ASL,ASPM,ATAD2,ATA…
Insulin Receptor Signaling	1.74	0.426		ACLY,AKT1,BAD,EIF2B3,EIF2B4,FOXO1,GRB2,INPPL1,INSR,JAK2,MAPK8,PIK3CA,PPP1CB,PRKACA,PRKAR1A,PRKAR2A,PTPN1,RALA,RAP2A,RHOQ,RRAS,SOS2,STX4
Formation of solid tumor	99.6615	0.445		AAK1,ABCA1,ABCC5,ABCD1,ABCG4,ABHD12,ABHD18,ABHD4,ABI1,ABR,ACAP1,ACAP3,ACBD4,ACBD6,ACER3,ACKR3,ACKR4,ACLY,ACOT8,ACSL3,ACSL4,ACSL5,ACSS2,ACTB,ACTR3,ACVR1,ACVR2A,ADA,ADAM10,ADAM19,ADAM22,ADAM23,ADAMTS1,ADAMTS4,ADARB1,ADCK5,ADD3,ADGRB2,ADGRL1,ADGRL2,ADH7,AFAP1,AFG3L2,AGAP3,AGBL2,AGO2,AGO4,AGPAT1,AGRN,AGTPBP1,AHCYL1,AHDC1,AHNAK,AHRR,AHSG,AIG1,AIP,AK2,AKAP1,AKAP13,AKR1B10,AKT1,ALAD,ALDH3A2,ALDH5A1,ALKB…
Upper aerodigestive tract carcinoma	23.3316	0.461		ABCA1,ABCC5,ABHD4,ACSL3,ACSL4,ACSS2,ADAM10,ADAM19,ADAM22,ADARB1,ADD3,ADGRL1,ADGRL2,AGO2,AHNAK,AKAP1,AKT1,ANK3,ANKRD12,ANKZF1,APLP2,ARHGAP18,ARHGAP5,ARHGAP6,ASAP1,ASL,ASPSCR1,ATAD2B,ATF5,ATIC,ATP10A,ATP2C1,ATP6AP2,ATP6V1A,ATRNL1,ATXN2,AURKC,AUTS2,AZIN1,BAHD1,BCAR1,BCL6,BDP1,BEAN1,BICD1,BMERB1,BNC2,BOP1,BRCA1,BRCA2,BRI3BP,BRINP3,BTAF1,BTBD7,BUB1B,CAD,CADPS,CALCR,CAMSAP2,CAMTA1,CASC3,CASP2,CAV1,CCAR…
Salvage Pathways of Pyrimidine Ribonucleotides	1.93	0.471		ACVR2A,AK4,CDADC1,CDK1,CDK6,CSNK1A1,CSNK1D,GRK4,HIPK1,MAP2K3,MAPK8,PAK1,PKN1,PLK1,PRKCE,TTK,UCK2,UPRT
Apelin Endothelial Signaling Pathway	1.46	0.471		AKT1,Calm1 (includes others),CAMK4,GNAI1,GNAI2,GNAQ,GNB1,GNG12,HDAC4,HIF1A,JUN,MAPK8,MEF2C,PIK3CA,PLCB1,PRKCE,RALA,RAP2A,RELA,RELB,RRAS,SMAD3
Transactivation	20.3575	0.472		ACVR1,ACVR2A,AHRR,AKAP13,AKT1,APBA1,APPL1,ARHGEF12,BCL3,BCL6,BRCA1,BRCA2,CAV1,CCN2,CCND2,CCNE1,CCNH,CCT2,CD44,CEBPA,CEBPB,CEBPD,CHRM1,CIB2,CITED2,COPS5,CREBBP,CREM,CRIM1,CUL1,DAB2,DDX20,DMTN,DNM1,DTX4,DUSP1,DVL1,EGR2,EP300,EPN2,ERN1,ESR1,ETS1,FABP4,FGF13,FKBP4,FOSB,FOSL1,FOSL2,FOXO1,GATA3,GATA4,GLIS2,HDAC4,HGF,HIF1A,HOXB7,HOXC6,HR,HSPA9,ID3,IGFBP4,IL33,IL6,ILF3,IRF3,JUN,JUNB,KAT2A,KAT7,KDM1A,KHDR…
Lung carcinoma	21.3116	0.476		ABCA1,ABCC5,ABCD1,ABCG4,ABR,ACAT2,ACSL3,ACTB,ACVR2A,ADAM10,ADAM19,ADAM22,ADAM23,ADAMTS1,ADD3,ADGRL2,ADH7,AFG3L2,AGBL2,AGO2,AGRN,AGTPBP1,AHDC1,AHNAK,AHSG,AKR1B10,AKT1,ALG3,ANLN,ANO6,ANO8,ANXA2,ANXA6,APBA1,APBB2,APEX1,APLP2,APOA1,AREG,ARFGEF1,ARHGAP21,ARHGAP5,ARHGAP6,ARHGEF10L,ARHGEF12,ARHGEF17,ARL13B,ARL4C,ARL8A,ARMCX1,ARSG,ASNSD1,ASPM,ASPSCR1,ATAD2,ATF7IP,ATIC,ATP10A,ATP11A,ATP11C,ATP1A1,ATP2B1,A…
Liver tumor	47.9914	0.491		AAK1,ABCA1,ABCC5,ABCD1,ABCG4,ACKR3,ACLY,ACOT8,ACSL3,ACSL4,ACSS2,ACTB,ACTR3,ACVR1,ACVR2A,ADA,ADAM10,ADAM19,ADAM23,ADAMTS1,ADAMTS4,ADARB1,ADCK5,ADGRB2,ADGRL2,AGAP3,AGO2,AGO4,AGRN,AGTPBP1,AHDC1,AHNAK,AHSG,AIG1,AK2,AKAP13,AKR1B10,AKT1,ALAD,ALG3,ALKBH7,ANK3,ANKRD12,ANKS1A,ANLN,ANO6,ANXA5,AP1G2,APBA1,APEX1,APOA1,ARAP1,AREG,ARFGEF1,ARGLU1,ARHGAP21,ARHGAP24,ARHGAP29,ARHGAP5,ARHGAP6,ARHGEF12,ARHGEF17,ARHG…
Migration of cells	34.0044	0.495		ABCA1,ABR,ACAP3,ACKR3,ACSL4,ACTB,ACTR3,ACVR1,ADA,ADAM10,ADAM19,ADAMTS1,ADARB1,AFAP1,AGO2,AHNAK,AHSG,AKAP1,AKT1,ANKS1A,ANO6,ANXA2,APBA1,APBB2,APLP2,APOA1,APPL1,AREG,ARF4,ARFGEF1,ARHGAP1,ARHGAP11A,ARHGAP18,ARHGAP21,ARHGAP24,ARHGAP5,ARHGEF12,ARHGEF17,ARHGEF28,ARHGEF4,ARL4C,ARPC2,ASAP1,ASH2L,ASPM,ATP5F1A,ATP6V1C1,ATP8A1,AUTS2,B4GALT1,BBS4,BCAR1,BCAR3,BCL3,BCL6,BCL9L,BECN1,BLM,BLNK,BPNT2,BRCA1,BRCA2,B…
Cell Cycle: G1/S Checkpoint Regulation	4.36	0.5		ATR,CCND2,CCNE1,CCNE2,CDC34,CDK6,CUL1,E2F7,E2F8,FOXO1,GNL3,HDAC4,HDAC9,MYC,PA2G4,RPL11,SMAD3,SMAD4,SUV39H1
LXR/RXR Activation	1.54	0.5		ABCA1,ABCG4,AHSG,APOA1,C3,CD36,IL33,IL6,IRF3,LPL,LY96,NCOR1,NR1H2,PTGS2,RELA,RELB,RXRA,SERPINF1,TF,TNFRSF1A
MSP-RON Signaling In Macrophages Pathway	1.41	0.5		CREB3L1,CREBBP,GAB2,GRB2,IFNGR1,JAK2,JUN,MST1,NFKBIZ,PIK3CA,PTGS2,RALA,RAP2A,RELA,RELB,RRAS,SOCS1,SOS2,STAT3
Gastrointestinal tract cancer	94.6459	0.501		AAK1,ABCA1,ABCC5,ABCD1,ABCG4,ABHD12,ABHD18,ABHD4,ABR,ACAP1,ACAP3,ACBD4,ACBD6,ACER3,ACKR3,ACKR4,ACLY,ACSL3,ACSL4,ACSL5,ACSS2,ACTB,ACVR1,ACVR2A,ADA,ADAM10,ADAM19,ADAM22,ADAM23,ADAMTS1,ADAMTS4,ADARB1,ADCK5,ADD3,ADGRB2,ADGRL1,ADGRL2,ADH7,AFAP1,AFG3L2,AGAP3,AGBL2,AGO2,AGO4,AGPAT1,AGRN,AGTPBP1,AHCYL1,AHDC1,AHNAK,AHRR,AHSG,AIP,AKAP1,AKAP13,AKR1B10,AKT1,ALAD,ALDH3A2,ALG3,ANK3,ANKRD12,ANKRD44,ANKS1A,ANKZF…
Digestive system cancer	97.8508	0.502		AAK1,ABCA1,ABCC5,ABCD1,ABCG4,ABHD12,ABHD18,ABHD4,ABI1,ABR,ACAP1,ACAP3,ACAT2,ACBD4,ACBD6,ACER3,ACKR3,ACKR4,ACLY,ACOT8,ACSL3,ACSL4,ACSL5,ACSS2,ACTB,ACTR3,ACVR1,ACVR2A,ADA,ADAM10,ADAM19,ADAM22,ADAM23,ADAMTS1,ADAMTS4,ADARB1,ADCK5,ADD3,ADGRB2,ADGRL1,ADGRL2,ADH7,AFAP1,AFG3L2,AGAP3,AGBL2,AGO2,AGO4,AGPAT1,AGRN,AGTPBP1,AHCYL1,AHDC1,AHNAK,AHRR,AHSG,AIG1,AIP,AKAP1,AKAP13,AKR1B10,AKT1,ALAD,ALDH3A2,ALG3,ALKBH…
Hepatobiliary neoplasm	52.9101	0.512		AAK1,ABCA1,ABCC5,ABCD1,ABCG4,ABI1,ACKR3,ACLY,ACOT8,ACSL3,ACSL4,ACSL5,ACSS2,ACTB,ACTR3,ACVR1,ACVR2A,ADA,ADAM10,ADAM19,ADAM23,ADAMTS1,ADAMTS4,ADARB1,ADCK5,ADGRB2,ADGRL2,AFAP1,AGAP3,AGBL2,AGO2,AGO4,AGRN,AGTPBP1,AHDC1,AHNAK,AHSG,AIG1,AK2,AKAP1,AKAP13,AKR1B10,AKT1,ALAD,ALG3,ALKBH7,ANK3,ANKRD12,ANKRD44,ANKS1A,ANKZF1,ANLN,ANO6,ANXA2,ANXA5,AP1G2,APBA1,APEX1,APLP2,APOA1,ARAP1,AREG,ARFGEF1,ARGLU1,ARHGAP21,…
Osteoarthritis Pathway	4.68	0.522		ADAMTS4,ANXA2,ANXA5,CASP2,CCN4,CEBPB,CREB3L1,CREBBP,CTNNA2,DDIT4,DDR2,FGFR1,GLI3,GLIS2,HDAC4,HIF1A,ITGA9,ITGB1,ITGB4,ITGB5,ITGB6,JAG1,LRP1,MEF2C,MMP10,MYBBP1A,NOTCH1,PTCH1,PTCH2,PTGS2,PTHLH,RBPJ,RELA,RELB,S1PR2,SDC4,SMAD2,SMAD3,SMAD4,SMO,SPP1,TCF4,TGFBR2,TNFRSF1A,VEGFC,VEGFD
Migration of connective tissue cells	14.7282	0.528		ACTB,ACTR3,AKT1,APPL1,ARHGAP1,ARHGEF28,BCAR1,CAPNS1,CAV1,CCN1,CCN2,CCNA2,CD44,COL7A1,CORO1C,CSF1,DDR2,DMTN,ELN,ENG,FGFR1,FNDC3B,FOSL1,FOXO1,HBEGF,HGF,HIF1A,HMMR,HSPG2,IL33,IL6,IQGAP1,ITGB1,LAMTOR2,LGALS1,LPP,LRP1,MACIR,MAPKAPK2,MET,MRTFA,MYC,NF1,NFAT5,PAK1,PLAU,PLAUR,PRKACA,PRKAR1A,PRKCE,PRR5L,PTK2,PTPN2,PTPRA,PXN,RACK1,RAP2A,RAPGEF3,RCC2,RFFL,SDC4,SEMA3E,SERPINF1,SGPL1,SKAP2,SMO,SPP1,SRC,STAT3,S…
Invasive tumor	25.4401	0.544		ABCA1,ACKR3,ACTB,ADAM10,ADAMTS1,ADAMTS4,AGRN,AHSG,AKAP13,AKT1,ALDH5A1,ANK3,ANKRD44,ANXA2,ANXA5,APOA1,ARF3,ARF4,ARHGEF17,ASAP1,ASH2L,ATAD2,ATIC,ATP2C1,ATR,ATRX,BCAR1,BCL9L,BLM,BPNT2,BRCA1,BRCA2,BRIP1,BTAF1,BUB1B,BUD23,C3,CADPS,CALU,CAPG,CASP2,CAV1,CCDC80,CCDC88A,Ccl2,CCN1,CCN2,CCN4,CCND2,CCNE1,CCNE2,CCR10,CD36,CD44,CD47,CDC6,CDK12,CDK6,CEBPA,CEBPB,CEBPD,CENPF,CENPU,CEP192,CHEK1,CLCN3,CLHC1,CLSPN,C…
Pelvic cancer	62.7167	0.547		AAK1,ABCA1,ABCC5,ABCD1,ABCG4,ABHD4,ABI1,ABR,ACAP3,ACLY,ACOT8,ACSL3,ACSL4,ACSL5,ACSS2,ACTB,ACTR3,ACVR1,ACVR2A,ADA,ADAM10,ADAM19,ADAM22,ADAM23,ADAMTS1,ADAMTS4,ADCK5,ADD3,ADGRB2,ADGRL2,ADH7,AFAP1,AFG3L2,AGAP3,AGO2,AGO4,AGPAT1,AGTPBP1,AHCYL1,AHDC1,AHNAK,AHRR,AIP,AKAP1,AKAP13,AKT1,ALAD,ALDH3A2,ALDH5A1,ALKBH7,ANK3,ANKRD1,ANKRD12,ANKRD44,ANKS1A,ANLN,ANO6,ANO8,ANTKMT,ANXA2,ANXA5,ANXA6,ANXA8/ANXA8L1,AP1G2…
Liver cancer	49.4559	0.553		ABCA1,ABCC5,ABCD1,ABCG4,ACKR3,ACLY,ACOT8,ACSL3,ACSL4,ACSS2,ACTB,ACTR3,ACVR1,ACVR2A,ADA,ADAM10,ADAM19,ADAM23,ADAMTS1,ADAMTS4,ADARB1,AGAP3,AGO2,AGO4,AGRN,AGTPBP1,AHDC1,AHNAK,AHSG,AIG1,AKAP13,AKR1B10,AKT1,ALAD,ALG3,ALKBH7,ANK3,ANKRD12,ANLN,ANO6,ANXA5,AP1G2,APBA1,APEX1,APOA1,ARAP1,AREG,ARFGEF1,ARGLU1,ARHGAP21,ARHGAP24,ARHGAP29,ARHGAP5,ARHGAP6,ARHGEF12,ARHGEF17,ARHGEF28,ARHGEF4,ARL13B,ARMCX1,ARNT2,ARP…
Brain tumor	49.3605	0.554		AAK1,ABCA1,ABCC5,ABCD1,ABCG4,ABHD12,ABR,ACAP1,ACAP3,ACER3,ACKR3,ACLY,ACOT8,ACSL5,ACSS2,ACTB,ACVR1,ACVR2A,ADA,ADAM10,ADAM19,ADAM22,ADAM23,ADAMTS1,ADAMTS4,ADCK5,ADGRB2,ADGRL1,ADGRL2,ADH7,AFAP1,AFG3L2,AGAP3,AGBL2,AGO2,AGO4,AGRN,AGTPBP1,AHCYL1,AHDC1,AHNAK,AIG1,AIP,AKAP1,AKAP13,AKR1B10,AKT1,ALAD,ALDH3A2,ALDH5A1,ALKBH7,ANK3,ANKRD1,ANKRD12,ANKRD44,ANKS1A,ANKZF1,ANLN,ANO6,ANO8,ANXA2,ANXA5,AP1G2,APBA1,APE…
Non-colon gastrointestinal cancer	54.4908	0.567		AAK1,ABCA1,ABCC5,ABHD4,ABR,ACAP1,ACBD4,ACKR4,ACSL3,ACSL4,ACVR1,ACVR2A,ADAM10,ADAM22,ADAM23,ADAMTS1,ADAMTS4,ADARB1,ADCK5,ADD3,ADGRB2,ADGRL1,ADGRL2,ADH7,AFAP1,AFG3L2,AGAP3,AGBL2,AGO2,AGPAT1,AGRN,AGTPBP1,AHDC1,AHNAK,AKAP1,AKAP13,AKT1,ANK3,ANKRD12,ANKS1A,ANKZF1,ANLN,APBA1,APLP2,APOA1,APPL1,ARAP1,ARCN1,AREG,ARFGEF1,ARHGAP1,ARHGAP18,ARHGAP24,ARHGAP5,ARHGAP6,ARHGEF10L,ARHGEF17,ARL13B,ARMCX1,ARPC5L,ASAP1…
Development of malignant tumor	80.8268	0.595		AAK1,ABCA1,ABCC5,ABCD1,ABCG4,ABHD18,ABHD4,ABI1,ABR,ACAP1,ACAP3,ACBD4,ACBD6,ACKR3,ACKR4,ACLY,ACSL3,ACSL4,ACSS2,ACVR1,ACVR2A,ADA,ADAM10,ADAM19,ADAM22,ADAM23,ADAMTS1,ADAMTS4,ADARB1,ADCK5,ADD3,ADGRB2,ADGRL1,ADGRL2,ADH7,AFAP1,AFG3L2,AGAP3,AGBL2,AGO2,AGPAT1,AGRN,AGTPBP1,AHCYL1,AHDC1,AHNAK,AHRR,AHSG,AKAP13,AKR1B10,AKT1,ALDH3A2,ALDH5A1,ALKBH7,ANK3,ANKRD12,ANKRD44,ANKS1A,ANLN,ANTKMT,ANXA2,ANXA5,ANXA8/ANXA…
Apoptosis of breast cancer cell lines	14.1002	0.608		ACSL4,AKT1,ANXA2,BAD,BCAR1,BCL6,BECN1,BRCA1,C8orf44-SGK3/SGK3,CASP2,CAV1,CCAR1,CCDC80,CCN1,CCN2,CD44,CDK1,CHEK1,CYLD,DAB2,DDIT4,DNAJA3,DNM1,DUSP1,ELAVL1,EP300,EPHA2,ESR1,FAS,FBXL20,FBXO32,FGFR1,FOXM1,GRHL2,HDAC4,HDAC9,HGF,HIF1A,HK2,HOXA5,HOXC6,HSPB8,IER3,IGF1R,ITGB4,JUN,KIF11,KIFC3,KSR1,LGALS3,LMO4,LTV1,MAP2K3,MAP3K11,MAPK8,mir-34,MTDH,MYBBP1A,NFKBIA,NFKBIB,NRP1,PA2G4,PARP1,PHB,PIK3CA,PLK1,PLK2,P…
Hepatobiliary system cancer	54.8794	0.613		ABCA1,ABCC5,ABCD1,ABCG4,ABI1,ACKR3,ACLY,ACOT8,ACSL3,ACSL4,ACSL5,ACSS2,ACTB,ACTR3,ACVR1,ACVR2A,ADA,ADAM10,ADAM19,ADAM23,ADAMTS1,ADAMTS4,ADARB1,AFAP1,AGAP3,AGBL2,AGO2,AGO4,AGRN,AGTPBP1,AHDC1,AHNAK,AHSG,AIG1,AKAP1,AKAP13,AKR1B10,AKT1,ALAD,ALG3,ALKBH7,ANK3,ANKRD12,ANKRD44,ANKS1A,ANKZF1,ANLN,ANO6,ANXA2,ANXA5,AP1G2,APBA1,APEX1,APLP2,APOA1,ARAP1,AREG,ARFGEF1,ARGLU1,ARHGAP21,ARHGAP24,ARHGAP29,ARHGAP5,ARH…
Renal lesion	27.4413	0.618		ABCG4,ACKR4,ACSL3,ACTB,ACVR2A,ADAM19,ADAM23,AHNAK,AHRR,AKT1,ALDH5A1,ANLN,ANXA2,ANXA5,ARHGAP21,ARMCX1,ASAP1,ASPM,ATF7,ATP2B1,ATR,ATRX,BASP1,BCAR1,BDP1,BECN1,BLM,BPGM,BRCA1,BRCA2,BRF1,BTAF1,BUB1B,C11orf68,C3,C6orf62,CAD,CAP1,CARS2,CASP2,CAV1,CCDC15,CCDC18,CCDC80,CCDC88A,CCN1,CCND2,CCNE2,CCT8,CD44,CDC14B,CDC34,CDC6,CDK12,CDK5RAP2,CEBPA,CEBPZ,CENPE,CENPF,CENPU,CEP55,CEP63,CEP76,CFAP20DC,CGNL1,CHD9,CH…
Nonsquamous non-small cell lung carcinoma	14.1811	0.619		ABCC5,ABCD1,ACVR2A,ADAM19,ADAM23,ADGRL2,ADH7,AGO2,AGRN,AGTPBP1,AHDC1,AHNAK,AKT1,ANLN,APBA1,APBB2,APLP2,AREG,ARFGEF1,ARHGAP6,ARHGEF10L,ARHGEF12,ARL4C,ARMCX1,ASPSCR1,ATAD2,ATF7IP,ATIC,ATP10A,ATP2B1,ATR,ATRNL1,ATRX,AVL9,BAG6,BASP1,BCL6,BCL9L,BECN1,BEND4,BLM,BLNK,BMP2K,BNC2,BPTF,BRCA1,BRCA2,BRINP3,BRIP1,BUB1,BUB1B,BUD23,C2orf49,CACNA1I,CAMSAP1,CAPG,CAPRIN1,CAV1,CCDC122,CCDC34,CCDC80,CCDC88A,CCNA2,CCN…
Lung adenocarcinoma	14.1186	0.619		ABCC5,ABCD1,ACVR2A,ADAM19,ADAM23,ADGRL2,ADH7,AGO2,AGRN,AGTPBP1,AHDC1,AHNAK,AKT1,ANLN,APBA1,APBB2,APLP2,AREG,ARFGEF1,ARHGAP6,ARHGEF10L,ARHGEF12,ARL4C,ARMCX1,ASPSCR1,ATAD2,ATF7IP,ATIC,ATP10A,ATP2B1,ATR,ATRNL1,ATRX,AVL9,BAG6,BASP1,BCL6,BCL9L,BECN1,BEND4,BLM,BLNK,BMP2K,BNC2,BPTF,BRCA1,BRCA2,BRINP3,BRIP1,BUB1,BUB1B,BUD23,C2orf49,CACNA1I,CAMSAP1,CAPG,CAPRIN1,CAV1,CCDC122,CCDC34,CCDC80,CCDC88A,CCNA2,CCN…
HER-2 Signaling in Breast Cancer	7.91	0.632		AKT1,AREG,Arf2,ARF3,ARF4,ARF5,BAD,CCNE1,CCNE2,CYB5A,ELK3,ETS1,FOXO1,GRB2,HBEGF,ITGB1,ITGB4,ITGB5,ITGB6,JUN,KPNB1,MT-CO1,MYC,NDC1,NFKBIA,NFKBIB,NFKBIE,NUP107,NUP133,NUP155,NUP160,NUP205,NUP35,NUP37,NUP43,NUP58,NUP85,NUP88,PIK3CA,PRKCE,PTGS2,RALA,RAP2A,RELA,RELB,RRAS,SEH1L,SMAD3,SMAD4,SOS2,SRC,STAT3,XIAP
Growth of tumor	20.0851	0.647		ABI1,ACKR3,ACKR4,ACLY,ACSL4,ACSS2,ADAM10,ADAMTS1,AGO2,AKR1B10,AKT1,ANXA2,APOA1,AREG,ARF5,ARHGEF17,ARHGEF4,ARL13B,BCL9L,BECN1,BRCA1,BUB1B,C8orf44-SGK3/SGK3,CAMTA1,CASP2,CAV1,CBX1,CCDC88A,Ccl2,CCN1,CCN2,CCN4,CCNE1,CD36,CD44,CD47,CDC6,CDK1,CDK6,CEBPD,CHCHD4,CHEK1,CIP2A,CKAP2L,CKAP5,COL7A1,CREBBP,CREM,CSF1,CTSB,CTSV,CUL1,DICER1,DLC1,DUSP1,ELAVL1,ENG,ENO1,EP300,EPHA2,EPHB4,ERN1,ESR1,Esrra,ETS1,EZH2,FA…
Urinary tract tumor	41.5884	0.655		ABCC5,ABCD1,ABCG4,ACAP3,ACKR4,ACSL3,ACSL5,ACTB,ACVR2A,ADA,ADAM10,ADAM19,ADAM22,ADAM23,ADGRL2,AFG3L2,AGO2,AGTPBP1,AHNAK,AHRR,AIP,AKAP13,AKT1,ALAD,ALDH5A1,ANKRD12,ANKRD44,ANLN,ANO6,ANXA2,ANXA5,APBA1,ARHGAP11A,ARHGAP21,ARHGAP5,ARMCX1,ASAP1,ASPM,ATAD2,ATF7,ATIC,ATP2B1,ATP6V0A1,ATR,ATRX,AUTS2,BASP1,BCAR1,BCAR3,BCL6,BCL9L,BCLAF1,BDP1,BECN1,BLM,BMP1,BPGM,BRCA1,BRCA2,BRF1,BTAF1,BTBD7,BUB1B,C11orf68,C3,C6…
Growth of lesion	20.2588	0.658		ABI1,ACKR3,ACKR4,ACLY,ACSL4,ACSS2,ADAM10,ADAMTS1,AGO2,AKR1B10,AKT1,ANXA2,APOA1,AREG,ARF5,ARHGEF17,ARHGEF4,ARL13B,BCL9L,BECN1,BRCA1,BUB1B,C8orf44-SGK3/SGK3,CAMTA1,CAPNS1,CASP2,CAV1,CBX1,CCDC88A,Ccl2,CCN1,CCN2,CCN4,CCNE1,CD36,CD44,CD47,CDC6,CDK1,CDK6,CEBPD,CHCHD4,CHEK1,CIP2A,CKAP2L,CKAP5,COL7A1,CREBBP,CREM,CSF1,CTSB,CTSV,CUL1,DICER1,DLC1,DUSP1,ELAVL1,ENG,ENO1,EP300,EPHA2,EPHB4,ERN1,ESR1,Esrra,ETS1,…
Development of genital tumor	41.6615	0.671		AAK1,ABCA1,ABCD1,ABCG4,ABHD4,ABI1,ABR,ACOT8,ACSL3,ACSL4,ACSS2,ACTB,ACTR3,ACVR1,ACVR2A,ADAM10,ADAM19,ADAM22,ADAM23,ADAMTS1,ADARB1,ADD3,ADGRB2,ADGRL2,AFG3L2,AGAP3,AGO2,AGTPBP1,AHCYL1,AHDC1,AHNAK,AHRR,AIG1,AK2,AKT1,ALDH3A2,ALDH5A1,ALKBH7,ANK3,ANKRD12,ANKRD44,ANKS1A,ANLN,ANO8,ANTKMT,ANXA2,ANXA5,ANXA8/ANXA8L1,AP1G2,APBA1,APEH,APPL1,APTX,ARAP1,ARCN1,ARFGEF1,ARGLU1,ARHGAP21,ARHGAP24,ARHGAP29,ARHGAP5,ARH…
Neuronal cell death	21.058	0.699		ADA,ADARB1,AGAP3,AGRN,AGTPBP1,AKT1,APOA1,AREG,ARHGAP1,ARPC2,ARPC3,ATP2C1,ATP5F1A,ATP5MC1,ATP6V1C1,ATR,ATRX,ATXN2,BAD,BAG6,BECN1,BTG1,BUB1,BUB1B,CAMK4,CAPNS1,CAPRIN1,CASP2,Ccl2,CCN2,CCNB1,CDC34,CDK1,CDK12,CDK6,CEBPB,CHEK1,CHL1,CIAPIN1,CIT,CITED1,CLCF1,CPEB4,CREBBP,CREM,CSF1,CTSB,CTSD,CTSV,CYC1,DDIT4,DDR2,DICER1,DLG4,DLX1,DLX2,DTNBP1,DUSP1,DUSP6,DUT,EHD4,EIF2S1,EIF4G1,EP300,ESR1,FAIM,FAS,FECH,FOXO1…
Tumorigenesis of epithelial neoplasm	83.5361	0.704		AAK1,ABCA1,ABCC5,ABCD1,ABCG4,ABHD18,ABHD4,ABI1,ABR,ACAP1,ACAP3,ACBD4,ACBD6,ACKR3,ACKR4,ACLY,ACSL3,ACSL4,ACSS2,ACVR1,ACVR2A,ADA,ADAM10,ADAM19,ADAM22,ADAM23,ADAMTS1,ADAMTS4,ADARB1,ADCK5,ADD3,ADGRB2,ADGRL1,ADGRL2,ADH7,AFAP1,AFG3L2,AGAP3,AGBL2,AGO2,AGPAT1,AGRN,AGTPBP1,AHCYL1,AHDC1,AHNAK,AHRR,AHSG,AIP,AKAP13,AKR1B10,AKT1,ALDH3A2,ALDH5A1,ALKBH7,ANK3,ANKRD12,ANKRD44,ANKS1A,ANLN,ANTKMT,ANXA2,ANXA5,ANXA8/…
TNFR2 Signaling	2.37	0.707		JUN,MAPK8,NFKBIA,NFKBIB,NFKBIE,RELA,RELB,TBK1,XIAP
MIF Regulation of Innate Immunity	1.46	0.707		JUN,LY96,MAPK8,NFKBIA,NFKBIB,NFKBIE,PTGS2,RELA,RELB
Transactivation of RNA	20.9031	0.711		ACVR1,ACVR2A,AHRR,AKAP13,AKT1,APBA1,APPL1,ARHGEF12,BCL3,BCL6,BRCA1,BRCA2,CAV1,CCND2,CCNE1,CCNH,CCT2,CD44,CEBPA,CEBPB,CEBPD,CHRM1,CIB2,CITED2,COPS5,CREBBP,CREM,CRIM1,CUL1,DAB2,DDX20,DNM1,DTX4,DUSP1,DVL1,EGR2,EP300,EPN2,ERN1,ESR1,ETS1,FABP4,FGF13,FOSB,FOSL1,FOSL2,FOXO1,GATA3,GATA4,GLIS2,HDAC4,HGF,HIF1A,HOXB7,HOXC6,HR,HSPA9,ID3,IGFBP4,IL33,IL6,ILF3,IRF3,JUN,JUNB,KAT2A,KAT7,KDM1A,KHDRBS1,KMT2A,LGALS1…
Acute Myeloid Leukemia Signaling	3.03	0.728		AKT1,BAD,CEBPA,GRB2,IDH1,KITLG,MAP2K3,MAP2K7,MYC,PIK3CA,RALA,RAP2A,RARA,RELA,RELB,RRAS,SOS2,STAT3,STAT5B,TCF4
Malignant neoplasm of aerodigestive tract	22.8268	0.735		ABCA1,ABCC5,ABHD4,ACSL3,ACSL4,ACSS2,ADAM10,ADAM19,ADAM22,ADARB1,ADD3,ADGRL1,ADGRL2,AGO2,AHNAK,AKAP1,AKT1,ANK3,ANKRD12,ANKZF1,APLP2,ARHGAP18,ARHGAP5,ARHGAP6,ASAP1,ASL,ASPSCR1,ATAD2B,ATF5,ATIC,ATP10A,ATP2C1,ATP6AP2,ATP6V1A,ATRNL1,ATXN2,AURKC,AUTS2,AZIN1,BAHD1,BCAR1,BCL6,BDP1,BEAN1,BICD1,BMERB1,BNC2,BOP1,BRCA1,BRCA2,BRI3BP,BRINP3,BTAF1,BTBD7,BUB1B,CAD,CADPS,CALCR,CAMSAP2,CAMTA1,CASC3,CASP2,CAV1,CCAR…
Endocannabinoid Cancer Inhibition Pathway	3.28	0.756		AKT1,BAD,CASP2,CCND2,CCNE1,CCNE2,CREB3L1,CREBBP,GNAI1,GNAI2,GNAQ,HIF1A,MAP2K3,MAP2K7,MYC,NSMAF,PIK3CA,PRKACA,PRKAR1A,PRKAR2A,PTK2,RHOA,SNAI2,SRC,TCF4,TWIST1,TWIST2,VEGFC,VEGFD
Neoplasia of cells	45.6234	0.764		AAK1,ABCA1,ABCC5,ABCD1,ABCG4,ABI1,ACLY,ACSL3,ACSL4,ACSS2,ACTB,ACVR1,ACVR2A,ADA,ADAM10,ADAM19,ADAM22,ADAMTS1,ADARB1,ADCK5,ADD3,ADGRL1,ADGRL2,AFG3L2,AGO2,AGRN,AHNAK,AIG1,AKAP1,AKAP13,AKT1,ALAD,ALDH5A1,ANK3,ANKRD12,ANKS1A,ANKZF1,ANLN,ANO8,ANXA2,ANXA5,ANXA6,AP1G2,APBA1,APEX1,APLP2,ARAP1,AREG,ARF4,ARFGEF1,ARHGAP1,ARHGAP18,ARHGAP24,ARHGAP5,ARHGAP6,ARHGEF10L,ARHGEF12,ARHGEF17,ARHGEF28,ARL4A,ARMCX1,ASAP1…
Non-small cell lung carcinoma	18.0731	0.77		ABCC5,ABCD1,ABCG4,ACSL3,ACTB,ACVR2A,ADAM10,ADAM19,ADAM23,ADAMTS1,ADGRL2,ADH7,AFG3L2,AGO2,AGRN,AGTPBP1,AHDC1,AHNAK,AKR1B10,AKT1,ANLN,ANXA2,ANXA6,APBA1,APBB2,APEX1,APLP2,AREG,ARFGEF1,ARHGAP6,ARHGEF10L,ARHGEF12,ARHGEF17,ARL4C,ARMCX1,ASPSCR1,ATAD2,ATF7IP,ATIC,ATP10A,ATP1A1,ATP2B1,ATR,ATRNL1,ATRX,AVL9,BAG6,BASP1,BCAR1,BCL6,BCL9L,BECN1,BEND4,BLM,BLNK,BMERB1,BMP2K,BNC2,BPTF,BRCA1,BRCA2,BRCC3,BRINP3,BRIP…
Telomerase Signaling	1.85	0.775		AKT1,DKC1,ELK3,ETS1,GRB2,HDAC4,HDAC9,HSP90AA1,MYC,PIK3CA,PPP2R1A,PPP2R5B,PTPA,RALA,RAP2A,RRAS,SOS2,TERF1,TERF2
Mitosis of tumor cell lines	18.5654	0.777		ADGRL2,ATR,BRCA1,BRCA2,BUB1,BUB1B,CBX5,CCNB1,CCNB2,CCNE1,CCT4,CDC14A,CDC20,CDK1,CENPE,CHEK1,CHFR,CKAP5,CLTC,CSK,CYLD,DLGAP5,EIF3E,ELOC,FERMT2,FOXM1,GRN,HDAC4,IL6,KIF11,KIF22,KIF4A,KNL1,KPNB1,MAD1L1,MECP2,NDC80,NEK6,NUDCD3,PDLIM7,PKD1,PLK1,PLK4,PPP1R12C,PPP2R1A,PRKACA,PTTG1,PXN,RACGAP1,RACK1,RAD21,RPS6KA3,SIN3B,SLC20A1,SPC25,TBL1XR1,TCP1,TERF1,TOP2A,TOP2B,TPX2,TTK,UBA7,UBE2S,USP13
Cancer of head	37.6144	0.779		ABCA1,ABCC5,ABCG4,ACER3,ACLY,ACOT8,ACSL4,ACSL5,ACTB,ACVR1,ACVR2A,ADAM10,ADAM23,ADAMTS4,ADD3,AGO4,AGTPBP1,AHCYL1,AHNAK,AIP,AKAP1,AKAP13,AKR1B10,AKT1,ALAD,ALDH3A2,ALDH5A1,ALKBH7,ANK3,ANKRD12,ANKS1A,ANKZF1,ANLN,ANO8,ANXA2,AP1G2,APEH,APEX1,APLP2,ARAP1,ARF3,ARHGAP18,ARHGAP21,ARHGAP24,ARHGAP5,ARHGEF10L,ARHGEF17,ARHGEF28,ARHGEF4,ARL13B,ASAP1,ASPM,ATAD2B,ATF7,ATF7IP,ATIC,ATP10A,ATP11A,ATP11C,ATP2B1,ATP2C…
Gastroesophageal cancer	36.1675	0.788		AAK1,ABCA1,ABCC5,ABR,ACAP1,ACBD4,ACKR4,ACSL3,ACVR1,ACVR2A,ADAM10,ADAM22,ADAM23,ADAMTS1,ADAMTS4,ADARB1,ADCK5,ADD3,ADGRB2,ADGRL1,ADGRL2,AFAP1,AFG3L2,AGAP3,AGBL2,AGO2,AGRN,AGTPBP1,AHDC1,AHNAK,AKAP13,AKT1,ANK3,ANKS1A,ANLN,APBA1,APOA1,APPL1,ARAP1,ARCN1,AREG,ARFGEF1,ARHGAP1,ARHGAP24,ARHGAP5,ARHGAP6,ARHGEF10L,ARHGEF17,ARL13B,ARPC5L,ASAP1,ASL,ASPM,ATAD2,ATAD2B,ATF5,ATF7IP,ATIC,ATP10A,ATP11A,ATP2B1,ATP2C1…
PPARα/RXRα Activation	8.95	0.801		ABCA1,ACVR1,ACVR2A,AIP,APOA1,BCL3,CD36,CHD5,CKAP5,CREBBP,EP300,GNAQ,GPD2,GRB2,HSP90AA1,IL6,INSR,ITGB5,JAK2,JUN,LPL,MAP2K3,MAP2K7,MAPK8,MED1,MED24,MEF2C,NCOR1,NFKBIA,NFKBIB,NFKBIE,NR2F1,PLCB1,PRKACA,PRKAR1A,PRKAR2A,RALA,RAP2A,RELA,RELB,RRAS,RXRA,SMAD2,SMAD3,SMAD4,SOS2,STAT5B,TGFBR2,TGFBR3,TGS1
Epithelial Adherens Junction Signaling	6.75	0.801		ACTR3,ACVR1,ACVR2A,AKT1,ARHGEF17,ARPC1A,ARPC2,ARPC3,ARPC5L,CTNNA2,DIAPH1,ECT2,FGFR1,HGF,IGF1R,IQGAP1,KIF23,MAGI1,MET,MST1,NECTIN3,NOTCH1,PAK1,PPP2R1A,PPP2R5B,PTPA,RACGAP1,RALA,RAP2A,RHOA,RRAS,SNAI1,SNAI2,SRC,TCF4,TGFBR2,TGFBR3,YWHAB,YWHAG
Upper gastrointestinal tract cancer	52.6655	0.827		AAK1,ABCA1,ABCC5,ABHD4,ABR,ACAP1,ACBD4,ACKR4,ACSL3,ACSL4,ACVR1,ACVR2A,ADAM10,ADAM22,ADAM23,ADAMTS1,ADAMTS4,ADARB1,ADCK5,ADD3,ADGRB2,ADGRL1,ADGRL2,AFAP1,AFG3L2,AGAP3,AGBL2,AGO2,AGRN,AGTPBP1,AHDC1,AHNAK,AKAP1,AKAP13,AKT1,ANK3,ANKRD12,ANKS1A,ANKZF1,ANLN,APBA1,APLP2,APOA1,APPL1,ARAP1,ARCN1,AREG,ARFGEF1,ARHGAP1,ARHGAP18,ARHGAP24,ARHGAP5,ARHGAP6,ARHGEF10L,ARHGEF17,ARL13B,ARPC5L,ASAP1,ASL,ASPM,ATAD2,ATA…
Branching of cells	13.4191	0.828		ABI1,ACTR3,ADAM10,ADAMTS4,AGRN,AKT1,Ank2,ANXA2,APBA1,APLP2,ATRX,BASP1,C3,CAMK4,CAPNS1,CAV1,CCDC88A,CCN1,CD44,CHL1,CNTNAP2,CPEB4,CTNNA2,CYLD,DIAPH1,DICER1,DLG1,DLG4,DLG5,DOCK7,DPYSL2,DTNBP1,ELAVL1,ELMO1,EPHB4,EPS8,ETS1,EVL,FERMT2,FGF13,FGFR1,Fnbp1l,GRB2,GRN,HDAC9,HGF,HMGB2,HS6ST1,ICAM5,IL33,IL6,ITGB1,JUN,KDM5C,KIF3A,KMT2A,LMNB1,LOXL2,LYPLA1,MAPT,MARK4,MECP2,MET,MFN2,mir-34,MST1,NAB2,NEO1,NF1,NFKBI…
Invasion of cells	25.3936	0.832		ABI1,ACKR3,ACSL3,ACSL4,ACSS2,ACVR1,ADAM10,ADAMTS1,AGO2,AHNAK,AHSG,AKAP13,AKT1,ANK3,ANXA2,ANXA8/ANXA8L1,APEX1,AREG,ARF4,ARF5,ARHGAP24,ARHGEF17,ASAP1,ASH2L,ATP6V0A1,B4GALT5,BCAR1,BCAR3,BCL6,BLNK,BPNT2,BRCA1,BRINP3,BTBD7,CA3,CADPS,CAP1,CAPNS1,CAV1,CBX5,CCDC88A,CCN1,CCN2,CCN4,CCNA2,CCNH,CD44,CDH13,CDK1,CDK14,CDKN3,CEBPA,CEBPB,CEBPD,CELF2,CENPF,CHD5,CHFR,CITED1,CLCN4,COL7A1,CSF1,CSK,CSNK2A2,CTBP1,CTNN…
Benign Tumors	21.6635	0.848		ABCA1,ACKR3,Actn3,ACVR2A,ADARB1,ADGRL1,AGRN,AHCYL1,AIG1,AIP,AK2,AKT1,ALDH5A1,ANXA2,ANXA5,APOA1,ASH2L,ATP1A1,ATP2C1,ATR,ATRNL1,BCL3,BECN1,BLM,BPTF,BRCA1,BRCA2,BRINP3,BRIP1,BUB1B,BYSL,C3,CAD,CAV1,CCDC80,CCDC88A,CCN1,CCNB1,CCNB2,CCND2,CCNE1,CCNE2,CD44,CDK1,CEBPA,CEBPB,CEBPD,CEBPG,CFAP20DC,CIT,CLEC16A,CLUH,CNNM4,COL5A1,COL5A2,COL7A1,COL8A1,CRIM1,CSF1,CTSB,CYLD,DDR2,DDX17,DDX6,DGAT2,DHFR,DICER1,DKC1,D…
Benign solid tumor	21.5528	0.848		ABCA1,ACKR3,Actn3,ACVR2A,ADARB1,ADGRL1,AGRN,AHCYL1,AIG1,AIP,AK2,AKT1,ALDH5A1,ANXA2,ANXA5,APOA1,ASH2L,ATP1A1,ATP2C1,ATR,ATRNL1,BCL3,BECN1,BLM,BPTF,BRCA1,BRCA2,BRINP3,BRIP1,BUB1B,BYSL,C3,CAD,CAV1,CCDC80,CCDC88A,CCN1,CCNB1,CCNB2,CCND2,CCNE1,CCNE2,CD44,CDK1,CEBPA,CEBPB,CEBPD,CEBPG,CFAP20DC,CIT,CLEC16A,CLUH,CNNM4,COL5A1,COL5A2,COL7A1,COL8A1,CRIM1,CSF1,CTSB,CYLD,DDR2,DDX17,DDX6,DGAT2,DHFR,DICER1,DKC1,D…
Malignant neoplasm of large intestine	84.4962	0.862		AAK1,ABCA1,ABCC5,ABCD1,ABCG4,ABHD12,ABHD18,ABHD4,ABR,ACAP1,ACAP3,ACBD6,ACER3,ACKR3,ACKR4,ACLY,ACSL4,ACSL5,ACSS2,ACTB,ACVR1,ACVR2A,ADA,ADAM10,ADAM19,ADAM22,ADAM23,ADAMTS1,ADAMTS4,ADARB1,ADCK5,ADD3,ADGRB2,ADGRL1,ADGRL2,ADH7,AFAP1,AFG3L2,AGAP3,AGBL2,AGO2,AGO4,AGPAT1,AGRN,AGTPBP1,AHCYL1,AHDC1,AHNAK,AHRR,AHSG,AIP,AKAP13,AKR1B10,AKT1,ALAD,ALDH3A2,ALG3,ANK3,ANKRD12,ANKRD44,ANKS1A,ANKZF1,ANLN,ANO6,ANO8,A…
Abnormal growth in endometrium	30.7375	0.882		AAK1,ABCA1,ABCD1,ABHD4,ABI1,ABR,ACOT8,ACSL3,ACSL4,ACSS2,ACVR1,ACVR2A,ADAM19,ADAM22,ADAM23,ADAMTS1,ADD3,AFG3L2,AGAP3,AGO2,AGTPBP1,AHCYL1,AHDC1,AHNAK,AHRR,AKT1,ALDH3A2,ALDH5A1,ANK3,ANKRD12,ANKRD44,ANKS1A,ANXA2,ANXA5,AP1G2,APBA1,APPL1,ARAP1,ARCN1,ARFGEF1,ARGLU1,ARHGAP21,ARHGAP24,ARHGAP29,ARHGAP6,ARHGEF12,ARHGEF17,ARHGEF28,ARL13B,ARMCX1,ASPM,ATAD2,ATAD2B,ATF7IP,ATIC,ATP10A,ATP11A,ATP11C,ATP2B1,ATP2C1…
Sumoylation Pathway	5.35	0.894		CEBPA,CREBBP,CTBP1,EP300,ETS1,FAS,JUN,KDM1A,MAPK8,NFKBIA,NR3C1,PCNA,PIAS1,RANGAP1,RCOR1,RFC1,RFC3,RFC4,RHOA,RHOC,RHOQ,RHOU,RPA1,SENP5,SMAD4,UBA2,XIAP
Transport of protein	13.7496	0.912		ABCA1,ABCC5,AGAP3,AHCYL1,AIP,AKT1,AP1G2,AP4S1,APBA1,APPL1,ARCN1,Arf2,ARF3,ARF5,ASPSCR1,BCAP31,BCL3,BRCA1,CAV1,CDK1,CENPF,CEP290,CHCHD4,CHIC2,CHMP3,CSNK1D,DESI1,DTX3L,ECT2,EFCAB7,EGR2,EIF2D,ELAVL1,EPG5,EPS15,FAM53A,FLNA,FRAS1,GABARAP,GLI3,HOOK3,HPSE,HSP90AA1,HSPA9,IL6,IPO4,IPO5,JAK2,KIF3A,KLC1,KPNA6,KPNB1,LRP1,MAPT,MBP,MED1,MFN2,MIA3,NBR1,NDEL1,NDFIP1,NFKBIA,NOTCH1,NPM1,NUP155,NUP58,PHIP,PKD1,PPP3…
Connective or soft tissue tumor	34.083	0.938		AAK1,ABCA1,ABCC5,ABCD1,ABCG4,ABHD12,ABHD4,ABI1,ABR,ACAP1,ACAP3,ACBD4,ACKR3,ACKR4,ACOT8,ACSL3,ACSL4,ACSL5,ACTB,ACTR3,ACVR1,ACVR2A,ADA,ADAM10,ADAM19,ADAM22,ADAM23,ADAMTS4,ADARB1,ADD3,ADGRB2,ADGRL2,ADH7,AFAP1,AGO2,AGO4,AGRN,AHCYL1,AHNAK,AHRR,AIG1,AK2,AKAP1,AKAP13,AKR1B10,AKT1,ALAD,ALDH5A1,ANK3,ANKRD1,ANKRD12,ANKRD44,ANKS1A,ANO8,ANXA2,ANXA5,ANXA8/ANXA8L1,AP4S1,APBA1,APBB2,APEH,APEX1,APLP2,APPL1,ARCN1…
Vasculogenesis	17.0013	0.938		ABI1,ACVR1,ADA,ADAMTS1,AK4,AKAP1,AKT1,ANXA2,Ap2b1,AP4S1,APOA1,ARHGAP24,ATP5F1A,BCLAF1,BECN1,C3,C6,CAMK2D,CAPNS1,CAV1,CCDC88A,Ccl2,CCN1,CCN2,CCNE1,CCNE2,CD36,CD44,CD63,CDC6,CDH13,CDK6,CEBPD,CHD7,CITED1,CITED2,COL8A1,CREBBP,CSF1,CSNK1A1,CTSB,CUL5,CYLD,DAB2,DDR2,DIAPH3,DICER1,DLG1,ECT2,EGR2,EHD4,EIF4A3,ELAVL1,ELK3,ELN,EMP3,ENG,EPHA2,EPHB4,EPS15,ERN1,ESR1,Esrra,ETS1,EVL,EYA1,FABP4,FAS,FECH,FERMT2,FGF…
BEX2 Signaling Pathway	3.28	0.943		AKT1,BAD,HIF1A,ITGB6,JUN,LGALS1,MAPK8,NFKBIA,PPP2R1A,PPP2R5B,PTPA,RELA,RELB,SPP1,STAT3,SWAP70,TCF4,VEGFC,VEGFD
Cell movement of connective tissue cells	13.4214	0.95		ACTB,ACTR3,AKT1,APPL1,ARHGAP1,ARHGEF28,BCAR1,CAPNS1,CAV1,CCDC88A,Ccl2,CCN1,CCN2,CCNA2,CD44,COL7A1,CORO1C,CSF1,DDR2,DMTN,ELN,ENG,FBN1,FGFR1,FNDC3B,FOSL1,FOXO1,HBEGF,HGF,HIF1A,HMMR,HSPG2,IL33,IL6,IQGAP1,ITGB1,JUN,LAMTOR2,LGALS1,LPP,LRP1,MACIR,MAPKAPK2,MET,MRTFA,MYC,NCK2,NF1,NFAT5,OSM,PAK1,PLAU,PLAUR,PRKACA,PRKAR1A,PRKCE,PRR5L,PTK2,PTPN2,PTPRA,PXN,RACK1,RAP2A,RAPGEF3,RCC2,RELB,RFFL,SDC4,SEMA3E,SERPI…
Malignant connective or soft tissue neoplasm	31.4001	0.962		AAK1,ABCA1,ABCC5,ABCD1,ABCG4,ABHD12,ABHD4,ABI1,ABR,ACAP1,ACAP3,ACBD4,ACKR3,ACKR4,ACOT8,ACSL3,ACSL4,ACSL5,ACTB,ACTR3,ACVR1,ACVR2A,ADA,ADAM10,ADAM19,ADAM22,ADAM23,ADAMTS4,ADARB1,ADD3,ADGRB2,ADGRL2,ADH7,AFAP1,AGO2,AGO4,AGRN,AHCYL1,AHNAK,AHRR,AK2,AKAP1,AKAP13,AKR1B10,AKT1,ALAD,ALDH5A1,ANK3,ANKRD1,ANKRD12,ANKRD44,ANKS1A,ANO8,ANXA2,ANXA5,ANXA8/ANXA8L1,AP4S1,APBA1,APBB2,APEH,APEX1,APLP2,APPL1,ARCN1,AREG…
Development of reproductive system	14.8962	0.98		ABCA1,ABI1,ACVR1,ACVR2A,ADA,ADAMTS1,AFAP1,AGO4,AGPAT1,AHSG,AKT1,AREG,ARHGAP5,ARHGEF12,ARL4A,ASCL2,ASPM,ATRX,AURKC,B4GALT1,BAG6,BBS4,BCL6,BECN1,BLM,BPTF,BRCA1,BRCA2,BRIP1,CAMK4,CAV1,CCN2,CCND2,CCNE2,CD44,CDK6,CEBPA,CEBPB,CEBPD,CHD5,CHD7,CHEK1,CHTF18,CIP2A,CIT,CITED1,CITED2,CNTD1,COMT,CREM,CSF1,CSNK2A2,CYP26B1,DDX20,DICER1,DLG1,E2F7,E2F8,EHD4,EIF2B4,EIF2S2,ELAVL1,ENG,ESR1,ETV5,EZH2,FANCL,FKBP4,FOSL…
Development of carcinoma	80.2034	0.986		AAK1,ABCA1,ABCC5,ABCD1,ABCG4,ABHD18,ABHD4,ABI1,ABR,ACAP1,ACAP3,ACBD4,ACBD6,ACKR3,ACKR4,ACLY,ACSL3,ACSL4,ACSS2,ACVR1,ACVR2A,ADA,ADAM10,ADAM19,ADAM22,ADAM23,ADAMTS1,ADAMTS4,ADARB1,ADCK5,ADD3,ADGRB2,ADGRL1,ADGRL2,ADH7,AFAP1,AFG3L2,AGAP3,AGBL2,AGO2,AGPAT1,AGRN,AGTPBP1,AHCYL1,AHDC1,AHNAK,AHRR,AHSG,AKAP13,AKR1B10,AKT1,ALDH3A2,ALDH5A1,ALKBH7,ANK3,ANKRD12,ANKRD44,ANKS1A,ANLN,ANTKMT,ANXA2,ANXA5,ANXA8/ANXA…
Sprouting	14.5452	0.996		ABI1,ACTR3,ADAM10,ADAMTS1,ADAMTS4,AGRN,AKT1,Ank2,ANXA2,APBA1,APLP2,ATRX,BASP1,C3,CAMK4,CAPNS1,CAV1,CCDC88A,CCN1,CD44,CD63,CHL1,CNTNAP2,CORO1C,CPEB4,CTNNA2,CYLD,DIAPH1,DICER1,DLG1,DLG4,DLG5,DOCK7,DPYSL2,DTNBP1,ELAVL1,ELMO1,EPHB4,EPS8,ETS1,EVL,FERMT2,FGF13,FGFR1,Fnbp1l,GRB2,GRN,HDAC9,HGF,HMGB2,HS6ST1,HSPG2,ICAM5,IGFBP4,IL19,IL33,IL6,ITGB1,JAG1,JAK2,JUN,KDM5C,KIF3A,KITLG,KMT2A,LMNB1,LTBR,LYPLA1,MAPT…
Head and neck cancer	128.703	1.012		AAK1,ABCA1,ABCC5,ABCD1,ABCG4,ABHD12,ABHD18,ABHD4,ABI1,ABR,ACAP1,ACAP3,ACAT2,ACBD6,ACER3,ACLY,ACOT8,ACSL3,ACSL4,ACSL5,ACSS2,ACTB,ACTR3,ACVR1,ACVR2A,ADA,ADAM10,ADAM19,ADAM22,ADAM23,ADAMTS1,ADAMTS4,ADARB1,ADCK5,ADD3,ADGRB2,ADGRL1,ADGRL2,ADH7,AFAP1,AFG3L2,AGAP3,AGBL2,AGO2,AGO4,AGPAT1,AGRN,AGTPBP1,AHCYL1,AHDC1,AHNAK,AHRR,AHSG,AIP,AK2,AK4,AKAP1,AKAP13,AKR1B10,AKT1,ALAD,ALDH3A2,ALDH5A1,ALG3,ALKBH7,ANK3,…
Development of genitourinary system	17.7721	1.034		ABCA1,ABI1,ACVR1,ACVR2A,ADA,ADAMTS1,AFAP1,AGO4,AGPAT1,AHSG,AKT1,ANXA2,AREG,ARHGAP1,ARHGAP5,ARHGEF12,ARL4A,ASCL2,ASPM,ATRX,ATXN2,AURKC,B4GALT1,BAG6,BBS4,BCAT2,BCL6,BECN1,BLM,BPTF,BRCA1,BRCA2,BRIP1,CAMK4,CAV1,CCN2,CCND2,CCNE2,CD44,CDK13,CDK6,CEBPA,CEBPB,CEBPD,CENPF,CHD5,CHD7,CHEK1,CHTF18,CIP2A,CIT,CITED1,CITED2,CNTD1,COMT,CREM,CSF1,CSNK2A2,CYP26B1,DDX20,DICER1,DLG1,DUSP1,E2F7,E2F8,EHD4,EIF2B4,EIF2S…
Cell proliferation of fibroblasts	26.0872	1.052		ACTB,AKT1,ANXA2,AREG,ARHGAP1,ARHGEF12,BABAM2,BCAR1,BLM,BRCA1,BRCA2,BUB1,CASC3,CAV1,CCDC80,CCN1,CCN2,CCN4,CCNA2,CCNB1,CCND2,CCNE1,CD44,CDC6,CDK6,CEBPB,CIRBP,CITED2,CREB3L1,CSF1,CTSB,CTSD,DDR2,DKC1,DUSP1,ELN,ENG,EP300,ERCC6L,ESPL1,ESR1,EZH2,FAS,FGFR1,FNDC3B,FOSB,FOSL1,FOSL2,GJA1,GNL3,GRB2,GRK2,GRN,HAT1,HBEGF,HDGFL2,HGF,HIF1A,HMMR,HPSE,HS6ST1,ICMT,IDH1,IGF1R,IGFBP4,IGFBP7,IL6,IL6ST,IP6K2,ITGB1,JUN,K…
Growth of connective tissue	26.6021	1.057		ACTB,AKT1,ALDH3A2,ANXA2,AREG,ARHGAP1,ARHGEF12,ATR,ATRAID,BABAM2,BAD,BCAR1,BLM,BRCA1,BRCA2,BTG1,BUB1,C8orf44-SGK3/SGK3,CAPNS1,CASC3,CAV1,CCDC80,CCN1,CCN2,CCN4,CCNA2,CCNB1,CCND2,CCNE1,CD109,CD44,CDC6,CDH13,CDK1,CDK6,CEBPA,CEBPB,CIRBP,CITED2,CREB3L1,CSF1,CSK,CSNK1A1,CTSB,CTSD,CTSV,DDR2,DHFR,DICER1,DKC1,DUSP1,E2F7,E2F8,ELN,ENG,EP300,EPHA2,ERCC6L,ERN1,ESPL1,ESR1,EZH2,FAS,FGF13,FGFR1,FNDC3B,FOSB,FOSL1,…
Female genital carcinoma	33.4034	1.067		AAK1,ABCA1,ABCD1,ABCG4,ABHD4,ABI1,ABR,ACSL3,ACSL4,ACSS2,ACTB,ACVR1,ACVR2A,ADAM19,ADAM22,ADAM23,ADAMTS1,ADD3,ADGRB2,AFG3L2,AGAP3,AGO2,AGO4,AGTPBP1,AHCYL1,AHDC1,AHNAK,AHRR,AKT1,ALDH3A2,ALDH5A1,ALKBH7,ANK3,ANKRD12,ANKRD44,ANKS1A,ANLN,ANO8,ANTKMT,ANXA2,ANXA5,ANXA8/ANXA8L1,AP1G2,APBA1,APEH,APPL1,APTX,ARAP1,ARCN1,ARFGEF1,ARGLU1,ARHGAP21,ARHGAP24,ARHGAP29,ARHGAP6,ARHGEF12,ARHGEF17,ARHGEF28,ARL13B,ARL4A,…
Development of gonadal tumor	13.1302	1.067		ABCA1,ABCD1,ABCG4,ABR,ADAM19,ADGRB2,AHNAK,AHRR,AKT1,ALKBH7,ANLN,ANTKMT,ANXA8/ANXA8L1,APBA1,APEH,APTX,ARHGEF12,ARHGEF17,ARHGEF28,ARL4C,ASAP1,ASPM,ASPSCR1,ATAD2,ATP1A1,ATP8A1,ATR,ATRX,BAG6,BAHD1,BCL3,BCL9L,BCLAF1,BLM,BRCA1,BRCA2,BRINP3,BRIP1,BUB1,C11orf49,C3,C6orf47,CADPS,CAMTA1,CASD1,CASP2,CCDC47,CCDC88A,CCN4,CCT6A,CD109,CD36,CD44,CD47,CDK12,CDK13,CDK19,CEBPZ,CEP120,CEP290,CEP295,CHCHD6,CHEK1,CHL1…
Development of ovarian tumor	13.0752	1.067		ABCA1,ABCD1,ABCG4,ABR,ADAM19,ADGRB2,AHNAK,AHRR,AKT1,ALKBH7,ANLN,ANTKMT,ANXA8/ANXA8L1,APBA1,APEH,APTX,ARHGEF12,ARHGEF17,ARHGEF28,ARL4C,ASAP1,ASPM,ASPSCR1,ATAD2,ATP1A1,ATP8A1,ATR,ATRX,BAG6,BAHD1,BCL3,BCL9L,BCLAF1,BLM,BRCA1,BRCA2,BRINP3,BRIP1,BUB1,C11orf49,C3,C6orf47,CADPS,CAMTA1,CASD1,CASP2,CCDC47,CCDC88A,CCN4,CCT6A,CD109,CD36,CD44,CD47,CDK12,CDK13,CDK19,CEBPZ,CEP120,CEP290,CEP295,CHCHD6,CHEK1,CHL1…
Proliferation of connective tissue cells	28.8761	1.072		ACTB,AKT1,ALDH3A2,ANXA2,AREG,ARHGAP1,ARHGEF12,ATR,ATRAID,BABAM2,BAD,BCAR1,BLM,BRCA1,BRCA2,BUB1,C8orf44-SGK3/SGK3,CAPNS1,CASC3,CAV1,CCDC80,CCN1,CCN2,CCN4,CCNA2,CCNB1,CCND2,CCNE1,CD109,CD44,CDC6,CDH13,CDK1,CDK6,CEBPA,CEBPB,CIRBP,CITED2,CREB3L1,CSF1,CSK,CTSB,CTSD,CTSV,DDR2,DICER1,DKC1,DUSP1,E2F7,E2F8,ELN,ENG,EP300,EPHA2,ERCC6L,ERN1,ESPL1,ESR1,EZH2,FAS,FGF13,FGFR1,FNDC3B,FOSB,FOSL1,FOSL2,FOXM1,FOXO1,…
Benign lesion	23.7645	1.073		ABCA1,ACKR3,Actn3,ACVR2A,ADARB1,ADGRL1,AFAP1,AGRN,AHCYL1,AHNAK,AIG1,AIP,AK2,AKT1,ALDH5A1,ANXA2,ANXA5,APLP2,APOA1,ASH2L,ATP1A1,ATP2C1,ATR,ATRNL1,B4GALT1,BCL3,BCLAF1,BECN1,BLM,BPTF,BRCA1,BRCA2,BRINP3,BRIP1,BUB1B,BYSL,C3,CAD,CAV1,CCDC80,CCDC88A,CCN1,CCNB1,CCNB2,CCND2,CCNE1,CCNE2,CD44,CDK1,CEBPA,CEBPB,CEBPD,CEBPG,CFAP20DC,CHRM1,CIT,CLEC16A,CLUH,CNNM4,COL5A1,COL5A2,COL7A1,COL8A1,CRIM1,CSF1,CSNK2A2,CTS…
Familial neurological disorder	37.6108	1.093		ABCA1,ABCD1,ABHD12,ACBD6,ACER3,ACKR3,ACSL4,ACTB,ADAM10,ADAM22,ADAMTS1,ADARB1,ADD3,AFG3L2,AGO2,AGRN,AGTPBP1,AHCYL1,AHDC1,AHNAK,AHSG,AIG1,AKT1,ANK3,ANTKMT,AP4S1,APOA1,APTX,ARL13B,ARNT2,ARSG,ASL,ASPM,ATP1A1,ATP2B1,ATP5F1A,ATP6AP2,ATP6V1A,ATRX,ATXN10,ATXN2,AUTS2,B4GALT5,BASP1,BBS4,BCAP31,BCL6,BDP1,BEAN1,BEND4,BPTF,BRCA2,BRF1,BRINP3,BTD,C3,CA3,CACNB3,CACNB4,CAD,CAMK4,CAMTA1,CAPNS1,CARS2,CASP2,CAV1,CCD…
Brain cancer	22.767	1.093		ABCA1,ABCG4,ACER3,ACLY,ACOT8,ACSL5,ACTB,ACVR1,ACVR2A,ADAM23,ADAMTS4,AGO4,AGTPBP1,AHCYL1,AHNAK,AIP,AKAP1,AKAP13,AKR1B10,AKT1,ALAD,ALDH3A2,ALDH5A1,ALKBH7,ANK3,ANKS1A,ANKZF1,ANLN,ANO8,ANXA2,AP1G2,APEH,APEX1,ARAP1,ARF3,ARHGAP21,ARHGAP24,ARHGEF10L,ARHGEF17,ARHGEF28,ARHGEF4,ARL13B,ASPM,ATF7,ATF7IP,ATP10A,ATP11A,ATP11C,ATP2B1,ATP2C1,ATP6V0A1,ATP6V1A,ATP6V1C1,ATP8A1,ATR,ATRNL1,ATRX,ATXN7L1,BBX,BCAR1,BCL9…
Proliferation of epithelial cells	21.0696	1.099		ACVR2A,AKT1,ALDH3A2,AREG,AZIN1,B4GALT1,BAD,BCAR1,BRCA1,C3,C8orf44-SGK3/SGK3,Calm1 (includes others),CAV1,CCN1,CCNB1,CCND2,CCNE1,CD109,CD44,CDH13,CDK6,CEBPA,CEBPB,CITED2,COL8A1,CREBBP,CSMD3,CTSV,DAB2,DICER1,DLC1,DLG1,DOCK7,DUSP10,E2F7,E2F8,ELAVL1,ENG,ENTPD5,EP300,EPHA2,ERN1,ESR1,Esrra,ETV5,EYA1,EZH2,FAS,FGFR1,FLT1,FOXF1,FOXF2,FOXM1,Foxp1,Foxp2,FST,GAB2,GAS1,GATA2,GATA3,GNPTAB,GRN,HBEGF,HGF,HIF1A,H…
Mitosis	36.1911	1.102		AATF,ADGRL2,AHSG,AKT1,ANKS1A,ANLN,AREG,ATR,B4GALT1,BLM,BRCA1,BRCA2,BRINP3,BUB1,BUB1B,Cald1,CBX5,CCN1,CCNA2,CCNB1,CCNB2,CCNE1,CCP110,CCT4,CDC14A,CDC20,CDC6,CDK1,CDK13,CDK19,CDKN3,CEBPA,CEBPB,CENPE,CENPF,CEP72,CHD7,CHEK1,CHFR,CHMP2A,CIT,CKAP2,CKAP5,CLTC,CSF1,CSK,CSNK1A1,CSNK1D,CYLD,DBF4,DBI,DICER1,DLGAP5,DYNC1LI2,DYNLT3,EIF3E,ELOC,EPS8,ESCO2,ESPL1,FERMT2,FGFR1,FLT1,FOXM1,GAS1,GNL3,GOLGA2,GRB2,GRK4,…
Colorectal cancer	41.8297	1.104		ABCC5,ABCD1,ABHD18,ABHD4,ACAP1,ACAP3,ACBD6,ACKR3,ACKR4,ACLY,ACSL4,ACSL5,ACVR1,ACVR2A,ADA,ADAM10,ADAM19,ADAM23,ADAMTS1,ADAMTS4,ADARB1,ADCK5,ADD3,ADGRB2,ADGRL1,ADGRL2,ADH7,AFAP1,AFG3L2,AGAP3,AGBL2,AGPAT1,AGRN,AHDC1,AHNAK,AHRR,AHSG,AKAP13,AKR1B10,AKT1,ANK3,ANKS1A,ANLN,ANXA2,ANXA5,AP1G2,APBA1,APEH,APEX1,APLP2,APPL1,APTX,ARAP1,AREG,ARFGEF1,ARHGAP1,ARHGAP11A,ARHGAP21,ARHGAP5,ARHGEF10L,ARHGEF17,ARHGEF28…
Proliferation of neuronal cells	19.4881	1.107		ACTB,ADAM10,AGRN,AKT1,APBB2,APEX1,ARFGEF1,ARHGAP5,ASPM,BASP1,CAMK4,CAP1,CAV1,Ccl2,CD47,CDK1,CELF2,CHL1,CHST2,CLPTM1,COTL1,CSF1,CSNK1D,DAGLA,DIXDC1,DLG4,DMRTA2,DNAJA3,DOCK3,DPYSL2,DTNBP1,DUSP10,DVL1,EIF4G2,EP300,EPHA2,EPN1,ESR1,ETV5,EXOC5,EXTL3,FAIM,FAS,FECH,FGFR1,FKBP4,FLT1,GATA3,GJA1,GLI3,GNAI2,GNAQ,GPHN,GRN,HGF,HIF1A,HPSE,ICAM5,ID3,IGF1R,IL6,IL6ST,IQGAP1,IRX3,IRX6,ISLR2,ITGA9,ITGB1,JAG1,JUN,KDM…
Outgrowth of cells	15.0269	1.132		ADAM10,AKT1,APBB2,APEX1,ARFGEF1,ARHGAP5,BASP1,CAMK4,CCN1,CD47,CDK1,CEBPD,CELF2,CHL1,CSF1,CSNK1D,CTSD,DNAJA3,DOCK3,DPYSL2,DTNBP1,DVL1,EIF4G2,EPHA2,EPN1,ESR1,ETV5,EXOC5,EXTL3,FAIM,FECH,FGFR1,FKBP4,FLT1,GATA3,GJA1,GNAQ,GPHN,GRN,HGF,HPSE,HSP90AA1,ICAM5,IGF1R,IL6,IL6ST,IQGAP1,ISLR2,ITGA9,ITGB1,JAK2,JUN,KIF3A,KITLG,LGALS1,LIF,LMNB1,MAFK,MAPK8,MAPT,MARK2,MECP2,MET,mir-34,MNAT1,NCK2,NDEL1,NF1,NFIA,NINJ1,…
MIF-mediated Glucocorticoid Regulation	1.54	1.134		LY96,NFKBIA,NFKBIB,NFKBIE,NR3C1,PTGS2,RELA,RELB
Benign connective or soft tissue neoplasm	14.0074	1.134		ADARB1,AHCYL1,AIG1,AK2,AKT1,ANXA2,ASH2L,ATRNL1,CCN1,CCND2,CCNE1,CCNE2,CLEC16A,CLUH,COL5A1,COL5A2,COL7A1,COL8A1,CRIM1,CSF1,DDR2,DDX6,DHFR,DNTTIP2,DR1,DUSP1,DVL1,ESR1,FABP4,FAS,FBN1,FERMT2,FGFR1,FH,FLNA,FLT1,FRMD4B,GABBR1,GRAMD2B,GRB2,HAUS3,HGF,HIF1A,HMMR,HOXA5,HSPA9,IDH1,IGF1R,IMPDH2,INSR,IQGAP1,ISOC1,JUN,KITLG,KMT2D,LTBP1,LTN1,MALAT1,MBP,MET,MEX3D,MFHAS1,MICALL1,MLX,MYBL1,MYC,NF1,NINJ1,NR1H2,NR2F…
Skin cancer	33.3161	1.147		AAK1,ABCA1,ABCC5,ABCD1,ABCG4,ABHD12,ABHD4,ABI1,ABR,ACAP1,ACAP3,ACBD4,ACKR3,ACKR4,ACLY,ACOT8,ACSL3,ACSL4,ACSL5,ACTB,ACTR3,ACVR1,ACVR2A,ADA,ADAM10,ADAM19,ADAM22,ADAM23,ADAMTS1,ADAMTS4,ADARB1,ADCK5,ADD3,ADGRB2,ADGRL2,ADH7,AFAP1,AFG3L2,AGO2,AGO4,AGRN,AHCYL1,AHDC1,AHNAK,AHRR,AK2,AKAP1,AKAP13,AKR1B10,AKT1,ALAD,ALDH5A1,ALG3,ANK3,ANKRD1,ANKRD12,ANKRD44,ANKS1A,ANO6,ANO8,ANTKMT,ANXA2,ANXA5,ANXA8/ANXA8L1,AP…
Polyamine Regulation in Colon Cancer	1.83	1.155		AKT1,AZIN1,CSNK2A2,JUN,MAP2K3,MAP2K7,MYC,RHOA,SAT1,SMS,SRM,TCF4
Proliferation of neural cells	20.4225	1.16		ACTB,ADAM10,AGRN,AKT1,ANK3,APBB2,APEX1,AREG,ARFGEF1,ARHGAP5,ASCL2,ASPM,BASP1,BTG1,CAMK4,CAP1,CAV1,Ccl2,CCN1,CD47,CDK1,CDK6,CELF2,CHL1,CHRM1,CHST2,CIP2A,CLPTM1,CNTNAP2,COTL1,CSF1,CSNK1D,DAGLA,DBI,DICER1,DIXDC1,DLG4,DMRTA2,DNAJA3,DOCK3,DOCK7,DPYSL2,DTNBP1,DUSP10,DVL1,EGR2,EIF4G2,EP300,EPHA2,EPN1,ESR1,ETV5,EXOC5,EXTL3,FAIM,FAS,FECH,FGFR1,FKBP4,FLNA,FLT1,FOXO1,GAB2,GATA2,GATA3,GJA1,GLI3,GNAI2,GNAQ,GP…
Plasma cell neoplasm	14.6925	1.165		ABCD1,ACVR1,AKT1,ANKS1A,ANXA2,ANXA5,ANXA6,APBA1,ARHGAP1,ATR,ATXN2,BCL6,BCLAF1,BECN1,BRCA1,BRCA2,BTD,CAV1,Ccl2,CCNB1,CCNB2,CCND2,CD36,CD44,CD47,CDC20,CDK1,CDV3,CEBPD,CEP41,CFAP20DC,CHAF1A,CITED2,CLPTM1,COMT,CREBBP,CREM,CSGALNACT2,CSK,CTBP1,CYLD,DEK,DHFR,DIAPH1,DIS3,DUSP10,ELOC,EP300,EPN1,FANCI,FAS,FCGRT,FGFR1,FLNA,FLT1,FRMD4B,FUBP1,G3BP1,GPR137,GRB2,HAT1,HDAC4,HDAC9,HERC2,HGF,HIF1A,HSP90AA1,IDH1,I…
Epilepsy or neurodevelopmental disorder	17.4056	1.188		ABCC5,ACTB,ADAM22,ADARB1,AGO2,AGTPBP1,AHNAK,ALDH5A1,AP4S1,ASL,ATP2B1,ATP6AP2,ATP6V1A,ATXN2,BCAP31,BPTF,BRF1,C3,CA3,CACNA1I,CACNB4,CAD,CAMTA1,CCN1,CDK19,CEBPD,CEP85L,CHD5,CHD7,CHRM1,CITED2,CLCN3,CLCN4,CLN6,CLTC,CLUH,CNOT3,CNRIP1,CNTNAP2,CREBBP,CREM,CTNNA2,CTSB,DALRD3,DBP,DHFR,DHX30,DIAPH1,DNM1,DOCK3,DOCK7,DPYSL2,DTNA,DUSP1,DUSP6,EBF3,EGR2,EIF4A3,EP300,EPHX1,ESR1,EXTL3,EZH2,FBN1,FBXO11,FBXO33,FGF13…
Abnormality of endometrium	33.4737	1.195		AAK1,ABCA1,ABCC5,ABCD1,ABHD4,ABI1,ABR,ACOT8,ACSL3,ACSL4,ACSS2,ACVR1,ACVR2A,ADAM19,ADAM22,ADAM23,ADAMTS1,ADD3,AFG3L2,AGAP3,AGO2,AGRN,AGTPBP1,AHCYL1,AHDC1,AHNAK,AHRR,AKT1,ALDH3A2,ALDH5A1,ANK3,ANKRD12,ANKRD44,ANKS1A,ANXA2,ANXA5,AP1G2,APBA1,APPL1,ARAP1,ARCN1,ARFGEF1,ARGLU1,ARHGAP21,ARHGAP24,ARHGAP29,ARHGAP6,ARHGEF10L,ARHGEF12,ARHGEF17,ARHGEF28,ARL13B,ARMCX1,ASPM,ATAD2,ATAD2B,ATF7IP,ATIC,ATP10A,ATP11A…
Invasion of tumor cell lines	23.6696	1.204		ABI1,ACSL3,ACSL4,ACSS2,ACVR1,ADAM10,ADAMTS1,AGO2,AHNAK,AKT1,ANK3,ANXA2,ANXA8/ANXA8L1,APEX1,AREG,ARF5,ARHGAP24,ARHGEF17,ASAP1,ASH2L,ATP6V0A1,BCAR1,BCAR3,BLNK,BPNT2,BRCA1,CA3,CADPS,CAP1,CAPNS1,CAV1,CBX5,CCDC88A,CCN1,CCN2,CCN4,CCNA2,CCNH,CD44,CDH13,CDK1,CDK14,CDKN3,CEBPA,CEBPB,CEBPD,CENPF,CLCN4,COL7A1,CSK,CTBP1,CTNNAL1,CTSB,CTSD,DAB2,DDR2,DEPTOR,DIAPH1,DIAPH3,DICER1,DIXDC1,DLC1,DLG1,DPYSL2,DSE,DUSP1…
Development of digestive system	17.9508	1.214		ACVR1,ACVR2A,ADA,ASL,ATF7,BNC2,Ccl2,CCND2,CDK13,CEBPA,CEBPB,CHD7,CIAPIN1,CITED2,CNNM4,CREBBP,CSF1,CYP26B1,DICER1,DLG1,DLX1,DLX2,EP300,ERN1,Esrra,ETV1,EYA1,FGFR1,FH,FOXF1,FOXF2,FOXM1,Foxp1,Foxp2,FOXP4,FRAS1,FST,FURIN,GABRA1,GAS1,GATA3,GATA4,GDF11,GJA1,GLI3,HGF,HIF1A,HIP1R,HOXA5,ICMT,ID2,IGF1R,IL6,IL6ST,INSIG1,ITGB1,ITGB6,JARID2,JUN,KMT2A,LAMB1,LGALS3,LHX6,LIG1,LOXL3,LRP4,LTBR,MAN2A1,MED1,MEF2C,MET…
B cell cancer	24.9508	1.218		ABCD1,ACLY,ACVR1,ADA,ADAM10,ADAM22,ADD3,AHNAK,AKT1,ANK3,ANKS1A,ANLN,ANXA2,ANXA5,ANXA6,APBA1,ARHGAP1,ARHGAP5,ARHGEF10L,ARHGEF28,ASF1B,ATF7IP,ATP10A,ATP11A,ATR,ATRX,ATXN2,BAD,BAZ2A,BBX,BCAR1,BCL3,BCL6,BCL9L,BCLAF1,BECN1,BLNK,BNC2,BNIP2,BRCA1,BRCA2,BRIP1,BTD,BTG1,BUB1,BUB1B,BZW2,C3,CACHD1,CACNA1I,CADPS,CAMTA1,CARMIL1,CASP2,CAV1,Ccl2,CCNA2,CCNB1,CCNB2,CCND2,CCNE1,CD36,CD44,CD47,CD63,CDC20,CDC34,CDC6,…
Aryl Hydrocarbon Receptor Signaling	7.55	1.219		AHRR,AIP,ALDH3A2,ALDH5A1,ATR,CCNA2,CCND2,CCNE1,CCNE2,CDK6,CHEK1,CTSD,DHFR,EP300,ESR1,FAS,GSTA3,GSTK1,GSTM4,GSTO1,GSTT2/GSTT2B,HSP90AA1,IL6,JUN,MAPK8,MCM7,MED1,MYC,NCOA2,NFE2L2,NFIA,NFIC,NR2F1,POLA1,RARA,RARG,RELA,RELB,RXRA,SRC,TGM2
B-cell neoplasm	25.7144	1.22		ABCD1,ACLY,ACVR1,ADA,ADAM10,ADAM22,ADD3,ADGRL2,AHNAK,AIG1,AKT1,ANK3,ANKS1A,ANLN,ANXA2,ANXA5,ANXA6,APBA1,ARHGAP1,ARHGAP5,ARHGEF10L,ARHGEF28,ASF1B,ATF7IP,ATP10A,ATP11A,ATR,ATRNL1,ATRX,ATXN2,BAD,BAZ2A,BBX,BCAR1,BCL3,BCL6,BCL9L,BCLAF1,BECN1,BLNK,BNC2,BNIP2,BRCA1,BRCA2,BRIP1,BTD,BTG1,BUB1,BUB1B,BZW2,C3,CACHD1,CACNA1I,CADPS,CAMTA1,CAPRIN2,CARMIL1,CASP2,CAV1,Ccl2,CCNA2,CCNB1,CCNB2,CCND2,CCNE1,CD36,CD44,…
Squamous-cell carcinoma	23.6861	1.226		ABCA1,ABCC5,ABCD1,ABCG4,ACLY,ACSL3,ACSL4,ACSS2,ACTB,ACVR2A,ADAM10,ADAM19,ADAM22,ADARB1,ADCK5,ADD3,ADGRL1,ADGRL2,AFG3L2,AGO2,AHNAK,AKAP1,AKAP13,AKT1,ALAD,ALDH5A1,ANK3,ANKRD12,ANKZF1,ANLN,ANO8,ANXA2,ANXA6,AP1G2,APLP2,ARAP1,ARHGAP18,ARHGAP5,ARHGAP6,ARHGEF10L,ARHGEF12,ARHGEF17,ARL4A,ARMCX1,ASAP1,ASPM,ASPSCR1,ATAD2,ATAD2B,ATF5,ATF7IP,ATIC,ATP10A,ATP1A1,ATP2C1,ATP6AP2,ATP6V1A,ATR,ATRNL1,ATRX,ATXN2,AURK…
Proliferation of embryonic cell lines	14.5528	1.229		ABCC5,ACTB,AKT1,ARHGEF12,BCAR1,BRF1,BTG1,CALCR,CAV1,CCNB2,CCNH,CDC14B,CDH13,CDK2AP1,CEBPA,CEBPB,CIRBP,COPS5,CSTF2,CUL1,DDR2,DICER1,DLC1,DLGAP5,DLST,E2F7,ESR1,EZH2,FOXF1,FOXF2,FOXM1,FOXO1,FTSJ3,GATA2,GLCE,GRB2,HBEGF,HGF,HSP90AA1,ICMT,IGF2BP3,IQGAP2,ITGB1,ITPR3,JUN,KMT2A,KMT5B,KMT5C,KSR1,LIF,LIN9,LTBP1,MAP2K3,MAP2K7,MFN2,MNT,MYC,NFKBIA,NTN1,OGT,OLA1,PA2G4,PARP1,PKD1,PLAUR,PLK1,POLG,PPIF,PPP2R1A,PRP…
Mature B cell malignant tumor	14.4597	1.241		ABCD1,ACVR1,ADA,AHNAK,AKT1,ANKS1A,ANXA2,ANXA5,ANXA6,APBA1,ARHGAP1,ARHGEF28,ATP10A,ATR,ATXN2,BCL6,BCLAF1,BECN1,BNC2,BRCA1,BRCA2,BTD,BTG1,BZW2,CADPS,CAMTA1,CARMIL1,CASP2,CAV1,Ccl2,CCNB1,CCNB2,CCND2,CD36,CD44,CD47,CD63,CDC20,CDC34,CDH7,CDK1,CDK6,CDV3,CEBPA,CEBPD,CEP41,CFAP20DC,CHAF1A,CITED2,CLPTM1,CMSS1,CNOT3,COMT,CREBBP,CREM,CSGALNACT2,CSK,CSTF2,CTBP1,CTNNA2,CXXC1,CYLD,DEK,DHFR,DIAPH1,DIS3,DLG1,DLG…
Mature B-cell neoplasm	15.3915	1.242		ABCD1,ACVR1,ADA,ADGRL2,AHNAK,AIG1,AKT1,ANKS1A,ANXA2,ANXA5,ANXA6,APBA1,ARHGAP1,ARHGEF28,ATP10A,ATR,ATRNL1,ATXN2,BAZ2A,BCL6,BCL9L,BCLAF1,BECN1,BNC2,BRCA1,BRCA2,BTD,BTG1,BZW2,CADPS,CAMTA1,CAPRIN2,CARMIL1,CASP2,CAV1,Ccl2,CCNB1,CCNB2,CCND2,CD36,CD44,CD47,CD63,CDC20,CDC34,CDH7,CDK1,CDK6,CDV3,CEBPA,CEBPD,CEP41,CFAP20DC,CHAF1A,CITED2,CKAP2L,CLPTM1,CMSS1,CNOT3,CNTNAP2,COL7A1,COMT,CPD,CREBBP,CREM,CSGALNACT…
Cell viability of tumor cell lines	30.556	1.246		ABCA1,ACKR3,ACSL5,ACVR2A,ADAMTS1,AGO2,AHNAK,AKAP13,AKT1,ANKRD1,ANLN,ANXA2,APEX1,ARCN1,AREG,ATF5,ATP2C1,ATR,ATRX,AURKAIP1,BAD,BCL6,BCLAF1,BECN1,BLM,BNIP2,BRCA1,BRCA2,BRF1,BRIP1,BUB1B,BUD23,C8orf44-SGK3/SGK3,Calm1 (includes others),CAMK2D,CAMK2N1,CASP2,CAV1,CBX5,CCAR1,CCN2,CCNA2,CCNB1,CCND2,CCT4,CD44,CDK6,CEBPB,CEBPD,CHCHD6,CHD1L,CHEK1,CHFR,CKAP5,CLCN4,COPS5,CSNK1A1,CTBP1,CTDSPL,CTSD,DCDC2,DEPTOR,D…
Orofacial dysmorphism	13.8729	1.254		ACSS2,ACVR2A,ARHGAP29,BLM,BPNT2,BPTF,BRCA1,BRIP1,CCNE2,CCP110,CDC45,CDC6,CDK13,CENPK,CKAP2L,CLSPN,CNOT3,CREBBP,DDX59,DDX6,DHFR,DLG1,DLX1,DNTTIP2,E2F7,EFTUD2,EP300,ERC1,ESCO2,EXO1,EXOSC2,FANCL,FBXO11,FGFR1,FOXF2,FST,GAS1,GDF11,GLCE,GNPTAB,GPC6,HELLS,HEXA,HOXA3,HSPG2,IFT57,INSIG1,KDM1A,LOXL3,MED13L,MEIS2,MNT,MSH2,NTN1,OFD1,PAK1,PAX3,PBX1,PBX2,PCGF2,PDGFRA,PDS5B,PIK3CA,PLEKHA5,POLE,PRIM1,PTCH1,PTGS2…
Genitourinary adenocarcinoma	58.1772	1.256		AAK1,ABCA1,ABCC5,ABCD1,ABCG4,ABHD4,ABI1,ABR,ACKR4,ACLY,ACOT8,ACSL3,ACSL4,ACSS2,ACVR1,ACVR2A,ADAM10,ADAM19,ADAM22,ADAM23,ADAMTS1,ADAMTS4,ADD3,ADGRB2,AFG3L2,AGAP3,AGO2,AGTPBP1,AHCYL1,AHDC1,AHNAK,AHRR,AKAP1,AKAP13,AKT1,ALDH3A2,ALDH5A1,ALKBH7,ANK3,ANKRD1,ANKRD12,ANKRD44,ANKS1A,ANLN,ANTKMT,ANXA2,ANXA5,ANXA6,ANXA8/ANXA8L1,AP1G2,APBA1,APEH,APEX1,APPL1,APTX,ARAP1,ARCN1,ARF3,ARF5,ARFGEF1,ARGLU1,ARHGAP18,A…
TNFR1 Signaling	1.79	1.265		CASP2,JUN,MAPK8,NFKBIA,NFKBIB,NFKBIE,PAK1,RELA,RELB,TNFRSF1A,XIAP
Growth failure or short stature	24.5498	1.273		ABCA1,ABCD1,ABI1,AGO2,AKAP13,APEX1,APLP2,ARCN1,AREG,ARHGAP1,ATF7,ATP2C1,ATR,ATRX,B4GALT1,BCAR1,BCL6,BLM,BPNT2,BRCA1,BRCA2,CAMSAP2,CCN2,CCNE1,CCNE2,CDC45,CDC6,CDK13,CEBPA,CEP120,CEP63,CHD7,CHSY1,CITED1,CLCN3,COPS5,CREB3L1,CREBBP,CSF1,CTSB,CTSV,DBI,DDR2,DERL1,DIAPH1,DMRTA2,DNAAF2,DYM,E2F7,E2F8,EBF2,EFTUD2,EIF4G2,ELAVL1,EP300,EPG5,EPS15,ERN1,ESPL1,ESR1,ETHE1,ETS1,EXOSC2,EZH2,FBN1,FBXL19,FGFR1,FKBP4,…
Role of BRCA1 in DNA Damage Response	7.16	1.291		ACTB,ATR,BABAM2,BLM,BRCA1,BRCA2,BRCC3,BRIP1,CHEK1,DPF1,E2F7,E2F8,FANCL,MDC1,MLH1,MSH2,MSH6,PBRM1,PLK1,POU2F1,RAD50,RFC1,RFC3,RFC4,RPA1,SMARCA2
BER (Base Excision Repair) Pathway	4.68	1.291		APEX1,LIG1,MAP2K3,MAP2K7,MBD4,NF1,PARP1,PCNA,POLE,POLG,RFC1,RFC3,RFC4,RPA1,XRCC1
Hereditary connective tissue disorder	19.2604	1.291		ABCD1,ACTB,ACVR1,ADAMTS4,ADARB1,AKR1B10,APOA1,ARCN1,ARHGAP29,ARL4C,ASPM,ATP6V1A,ATR,ATRX,BANF1,BCLAF1,BLM,BMP1,BPNT2,BPTF,C3,CALCR,CAV1,CCN2,CDC45,CDC6,CDK5RAP2,CDK6,CEBPA,CENPE,CEP120,CEP63,CHD7,CHSY1,CIT,CKAP2L,CLTC,CNN1,CNOT3,COL5A1,COL5A2,COL7A1,COL8A1,CREB3L1,CREBBP,CSF1,CYP26B1,DCUN1D2,DDR2,DDX59,DDX6,DGAT2,DHFR,DIAPH1,DICER1,DNASE1L3,DSE,DTNBP1,DYM,EFTUD2,EIF4A3,ELN,EP300,EPG5,ERC1,ESCO2,E…
Head and neck tumor	134.735	1.3		AAK1,ABCA1,ABCC5,ABCD1,ABCG4,ABHD12,ABHD18,ABHD4,ABI1,ABR,ACAP1,ACAP3,ACAT2,ACBD6,ACER3,ACKR3,ACLY,ACOT8,ACSL3,ACSL4,ACSL5,ACSS2,ACTB,ACTR3,ACVR1,ACVR2A,ADA,ADAM10,ADAM19,ADAM22,ADAM23,ADAMTS1,ADAMTS4,ADARB1,ADCK5,ADD3,ADGRB2,ADGRL1,ADGRL2,ADH7,AFAP1,AFG3L2,AGAP3,AGBL2,AGO2,AGO4,AGPAT1,AGRN,AGTPBP1,AHCYL1,AHDC1,AHNAK,AHRR,AHSG,AIG1,AIP,AK2,AK4,AKAP1,AKAP13,AKR1B10,AKT1,ALAD,ALDH3A2,ALDH5A1,ALG3,A…
Growth Failure	22.6073	1.305		ABCA1,ABI1,AGO2,AKAP13,APEX1,APLP2,AREG,ARHGAP1,ATF7,ATP2C1,B4GALT1,BCAR1,BCL6,BLM,BRCA1,BRCA2,CAMSAP2,CCNE1,CCNE2,CDC45,CDC6,CDK13,CEBPA,CHD7,CHSY1,CITED1,CLCN3,COPS5,CREB3L1,CREBBP,CSF1,CTSB,CTSV,DBI,DDR2,DERL1,DIAPH1,DMRTA2,DNAAF2,E2F7,E2F8,EBF2,EFTUD2,EIF4G2,ELAVL1,EP300,EPG5,EPS15,ERN1,ESPL1,ESR1,ETHE1,ETS1,EZH2,FBXL19,FGFR1,FKBP4,FLRT3,FLT1,FOSL2,Foxp2,FST,FUBP1,GATA4,GNAI2,GNPTAB,GPD2,GRK2…
G1 phase of tumor cell lines	15.3316	1.312		AATF,ANXA2,ARHGAP11A,BAD,BRCA1,CBX1,CCN1,CCNA2,CCNE1,CDC6,CDK6,CDKN3,CEBPA,CEBPB,COPS5,CREM,CSNK2A2,DAB2,DARS1,DTD1,DUSP1,ELAVL1,EP300,EPB41L1,ESR1,ETS1,EZH2,FOXM1,FOXO1,GATA3,GJA1,GLI3,GNL2,GNL3,GSPT1,HGF,HIF1A,HMGA1,ID3,IGF1R,IGF2BP3,IGFBP7,IL6,ING3,INSR,ITGB1,JAK2,JUN,KAT2A,KDM3A,KMT2E,KPNB1,LGALS1,LGALS3,LIF,LMNB1,MAP2K3,MAPK8,MET,MINDY3,mir-34,MLH1,MNAT1,MYC,NASP,NAT10,NFE2L2,NFKBIA,NOTCH1,N…
Cell proliferation of breast cancer cell lines	21.9318	1.314		ACKR3,ACSL4,ACTB,ADAMTS1,AKT1,ANXA2,ARHGAP11A,ATAD2,BAD,BCAR1,BCAR3,BECN1,BICD1,BRCA1,BRCA2,BUB1,C8orf44-SGK3/SGK3,CAV1,CCN1,CCN2,CCND2,CCNE1,CCNE2,CD44,CDK1,CEBPA,CEBPB,CEBPD,CENPF,CHCHD6,CIP2A,CITED1,COPS5,CSF1,CTSD,DAB2,DDX17,DLC1,DLGAP5,DUSP6,ECD,EIF3A,EIF3C,EIF3E,EIF4G2,ELAVL1,EP300,EPHA2,ESR1,ETS1,EZH2,FAS,FBXL16,FGFR1,FOSL1,FOXF2,FOXM1,FOXO1,GAB2,GATA3,GJA1,GRB2,GRHL2,GRN,HAT1,HBEGF,HEXIM1…
Colon cancer	40.5045	1.32		ABCC5,ABCD1,ABHD18,ABHD4,ACAP1,ACAP3,ACBD6,ACKR3,ACKR4,ACLY,ACSL4,ACVR1,ACVR2A,ADA,ADAM10,ADAM19,ADAM23,ADAMTS1,ADAMTS4,ADARB1,ADCK5,ADD3,ADGRB2,ADGRL1,ADGRL2,AFAP1,AFG3L2,AGAP3,AGBL2,AGRN,AHDC1,AHNAK,AHRR,AHSG,AKAP13,AKR1B10,AKT1,ANK3,ANKS1A,ANLN,AP1G2,APBA1,APEH,APEX1,APLP2,APPL1,APTX,ARAP1,AREG,ARFGEF1,ARHGAP1,ARHGAP11A,ARHGAP21,ARHGAP5,ARHGEF10L,ARHGEF17,ARHGEF4,ARL13B,ARMCX1,ARPC1A,ASNSD1,AS…
Cell Cycle Regulation by BTG Family Proteins	1.47	1.342		BTG1,CCNE1,CCNE2,E2F7,E2F8,PPP2R1A,PPP2R5B,PTPA
Metabolism of protein	23.767	1.354		AAK1,ABCA1,ADAM10,ADAM19,ADAMTS4,AFG3L2,AGAP3,AGO2,AKT1,Ank2,APEH,APEX1,APOA1,APTX,ATF5,ATF7IP,AURKAIP1,AZIN1,B4GALT1,B4GALT5,BAD,BAG6,BCL3,BMP1,BZW2,C3,CAPNS1,CAPRIN1,CAPRIN2,CASC3,CASP2,CAV1,CCDC47,Ccl2,CCN4,CCNH,CCT2,CCT4,CCT5,CCT6A,CCT8,CENPE,CHFR,CIRBP,CKAP5,CLN6,CLPP,CNBP,COPS5,CPEB4,CREBL2,CSF1,CTIF,Cts8,CTSB,CTSD,CTSV,DAG1,DARS1,DDX6,DEPTOR,DERL1,DERL2,DHFR,DIAPH1,DIAPH3,DICER1,DKC1,DNAJC…
Connective tissue tumor	13.5272	1.354		ABCC5,ABCD1,ACOT8,AGRN,AKT1,APBB2,ARFGEF1,ARHGAP6,ARHGEF4,ASPSCR1,ATF7IP,ATIC,ATP2B1,ATP2C1,ATP6AP2,ATR,ATRX,BCL6,BECN1,BLM,BNC2,BPTF,BRCA1,BRCA2,BTBD7,BUB1B,BUD23,C11orf49,CACNA1I,CALCR,CAMSAP3,CAPN5,CASKIN2,CAV1,CCAR1,Ccl2,CCN1,CCNA2,CCND2,CCNE1,CCNE2,CCNJ,CCT8,CD44,CDK12,CDK6,CENPE,CEP164,CEP192,CFAP20DC,CHD5,CHEK1,CHERP,CIB2,CLK4,CLPP,CNN1,CNN2,CNNM4,CNTNAP2,COL5A1,COL5A2,COL7A1,COL8A1,COPS5,…
G2 phase	19.3298	1.366		AKT1,ANXA2,ASCL2,ATF5,ATR,ATRX,BABAM2,BLM,BRCA1,BRCC3,CALCR,Cald1,Calm1 (includes others),CCDC88A,CCNA2,CCNB1,CCNE1,CCNY,CDC14B,CDH13,CDK1,CDK14,CEBPA,CELF2,CHEK1,CIT,CLSPN,COPS5,CREM,EIF3E,ELAC2,ELAVL1,EME1,EP300,FGFR1,FLNA,FOXM1,GRK4,HDAC4,HIF1A,HMGA1,IDH1,IER3,IL6,JAK2,JUN,JUNB,KDM5B,KIF11,KMT2E,LGALS1,LIF,LIN9,LMO4,MAP2K7,MAP3K11,MAP3K20,MBD4,MCPH1,MDC1,MET,mir-34,MLH1,MMS22L,MSH2,MTDH,MYC,NF…
Cell proliferation of tumor cell lines	34.7721	1.381		AATF,ACER3,ACKR3,ACLY,ACSL4,ACSL5,ACTB,ACVR1,ACVR2A,ADAM10,ADAMTS1,ADAMTS4,AFAP1,AGO2,AGPAT1,AHNAK,AHSG,AKR1B10,AKT1,ANXA2,ANXA6,APEX1,ARCN1,AREG,ARHGAP11A,ARL13B,ARL4C,ARL5A,ATAD2,ATF5,ATP6V0A1,ATR,BAD,BCAR1,BCAR3,BCL3,BCL6,BECN1,BICD1,BOP1,BRCA1,BRCA2,BUB1,C8orf44-SGK3/SGK3,CA3,CAMK2D,CAMK4,CASP2,CAV1,CBX1,CCDC6,CCDC80,CCDC88A,CCN1,CCN2,CCN4,CCNA2,CCNB1,CCNB2,CCND2,CCNE1,CCNE2,CCNL2,CD320,CD44,…
Cell death of fibroblast cell lines	14.4413	1.398		AATF,ACTB,AKT1,ATP6AP2,ATR,BAD,BCL6,BECN1,BLM,BRCA1,BRCA2,CA3,CAPNS1,CASP2,CCN1,CCNB1,CCNE1,CDC20,CDK6,CEBPB,CHEK1,CHRM1,COPS5,CREBL2,CTSB,CTSD,CTSV,CYLD,DDIT4,DICER1,DNAJA3,DUSP1,EGR2,EIF2S1,EIF3C,EIF5B,ENO1,ENTPD5,EPHX1,ERN1,ETS1,FAS,FH,FKBP4,FLT1,GNAQ,GRB2,GRK2,HGF,HIF1A,HIPK1,HOXA3,HPSE,ID2,IER3,IGF1R,ITGB1,JUN,LIG1,MACO1,MAP2K7,MAPK8,MAPKAPK2,MAPT,MDN1,MET,MFN2,MNT,MRTFA,MST1,Mt1,MYC,Neat1,N…
Malignant solid organ tumor	35.5513	1.427		AAK1,ABCA1,ABCC5,ABCD1,ABCG4,ABHD12,ABHD4,ABI1,ABR,ACAP1,ACAP3,ACBD4,ACKR3,ACKR4,ACLY,ACOT8,ACSL3,ACSL4,ACSL5,ACTB,ACTR3,ACVR1,ACVR2A,ADA,ADAM10,ADAM19,ADAM22,ADAM23,ADAMTS1,ADAMTS4,ADARB1,ADCK5,ADD3,ADGRB2,ADGRL2,ADH7,AFAP1,AFG3L2,AGO2,AGO4,AGRN,AHCYL1,AHDC1,AHNAK,AHRR,AK2,AKAP1,AKAP13,AKR1B10,AKT1,ALAD,ALDH5A1,ALG3,ANK3,ANKRD1,ANKRD12,ANKRD44,ANKS1A,ANO6,ANO8,ANTKMT,ANXA2,ANXA5,ANXA8/ANXA8L1,AP…
Non-melanoma solid tumor	143.18	1.442		AAK1,ABCA1,ABCC5,ABCD1,ABCG4,ABHD12,ABHD18,ABHD4,ABI1,ABR,ACAP1,ACAP3,ACAT2,ACBD4,ACBD6,ACER3,ACKR3,ACKR4,ACLY,ACOT8,ACSL3,ACSL4,ACSL5,ACSS2,ACTB,Actn3,ACTR3,ACVR1,ACVR2A,ADA,ADAM10,ADAM19,ADAM22,ADAM23,ADAMTS1,ADAMTS4,ADARB1,ADCK5,ADD3,ADGRB2,ADGRL1,ADGRL2,ADH7,AFAP1,AFG3L2,AGAP3,AGBL2,AGO2,AGO4,AGPAT1,AGRN,AGTPBP1,AHCYL1,AHDC1,AHNAK,AHRR,AHSG,AIG1,AIP,AK2,AK4,AKAP1,AKAP13,AKR1B10,AKT1,ALAD,ALDH…
Cell cycle progression	55.719	1.443		AATF,ACKR3,ACTB,ADARB1,ADGRL2,AHNAK,AHSG,AKT1,ANKS1A,ANLN,APBB2,AREG,ATR,B4GALT1,BAD,BANF1,BCAR1,BCL6,BLM,BLNK,BOP1,BRCA1,BRCA2,BRINP3,BTG1,BUB1,BUB1B,C8orf44-SGK3/SGK3,Cald1,CAMK4,CASP2,CAV1,CBX5,CCN1,CCNA2,CCNB1,CCNB2,CCND2,CCNE1,CCNE2,CCNI,CCP110,CCT4,CD320,CD44,CDC14A,CDC20,CDC6,CDK1,CDK13,CDK14,CDK19,CDK6,CDKN3,CEBPA,CEBPB,CENPE,CENPF,CEP72,CHAF1A,CHD7,CHEK1,CHFR,CHMP2A,CIRBP,CIT,CITED2,CKAP…
Mature lymphocytic neoplasm	19.3799	1.47		AAK1,ABCD1,ACVR1,ADA,ADAM19,ADGRL2,AGRN,AHNAK,AIG1,AKT1,ANK3,ANKS1A,ANXA2,ANXA5,ANXA6,APBA1,ARHGAP1,ARHGEF28,ATP10A,ATR,ATRNL1,ATRX,ATXN2,ATXN7L1,BASP1,BAZ2A,BBX,BCL6,BCL9L,BCLAF1,BECN1,BNC2,BPTF,BRCA1,BRCA2,BRIP1,BTD,BTG1,BZW2,C3,CADPS,CAMTA1,CAPRIN2,CARMIL1,CASP2,CAV1,Ccl2,CCN1,CCNB1,CCNB2,CCND2,CCP110,CD36,CD44,CD47,CD63,CDC20,CDC34,CDH7,CDK1,CDK6,CDV3,CEBPA,CEBPB,CEBPD,CELF2,CEP120,CEP41,CFAP…
Brain lesion	49.8601	1.477		AAK1,ABCA1,ABCC5,ABCD1,ABCG4,ABHD12,ABR,ACAP1,ACAP3,ACER3,ACKR3,ACLY,ACOT8,ACSL5,ACSS2,ACTB,ACVR1,ACVR2A,ADA,ADAM10,ADAM19,ADAM22,ADAM23,ADAMTS1,ADAMTS4,ADCK5,ADGRB2,ADGRL1,ADGRL2,ADH7,AFAP1,AFG3L2,AGAP3,AGBL2,AGO2,AGO4,AGRN,AGTPBP1,AHCYL1,AHDC1,AHNAK,AIG1,AIP,AKAP1,AKAP13,AKR1B10,AKT1,ALAD,ALDH3A2,ALDH5A1,ALKBH7,ANK3,ANKRD1,ANKRD12,ANKRD44,ANKS1A,ANKZF1,ANLN,ANO6,ANO8,ANXA2,ANXA5,AP1G2,APBA1,APE…
Biliary tract cancer	14.5229	1.477		ABI1,ACLY,ACSL5,ACVR2A,ADAM10,AFAP1,AGAP3,AGBL2,AHNAK,AKAP1,AKAP13,ANK3,ANKRD44,ANKS1A,ANKZF1,ANO6,ANXA2,APLP2,ARL13B,ASPM,ATP10A,ATP11C,ATR,ATRX,BAHD1,BEAN1,BECN1,BPTF,BRCA1,BRCA2,BTAF1,C15orf39,C2orf76,CACHD1,CASKIN2,CCDC88A,CCNE1,CD44,CDADC1,CDC14A,CDK6,CENPE,CEP290,CEP76,CLIP2,CLK4,CLPTM1,CNN1,COL5A1,CPEB4,CREM,CSMD3,CTNNAL1,CTSD,CWF19L2,DDX20,DDX54,DDX59,DEK,DHFR,DHX8,DIP2A,DIS3,DKC1,DLST,DO…
Biliary tract carcinoma	13.5086	1.477		ABI1,ACLY,ACSL5,ACVR2A,ADAM10,AFAP1,AGAP3,AGBL2,AHNAK,AKAP1,AKAP13,ANK3,ANKRD44,ANKS1A,ANKZF1,ANO6,ANXA2,APLP2,ARL13B,ASPM,ATP10A,ATP11C,ATR,ATRX,BAHD1,BEAN1,BECN1,BPTF,BRCA1,BRCA2,BTAF1,C15orf39,C2orf76,CACHD1,CASKIN2,CCDC88A,CCNE1,CD44,CDADC1,CDC14A,CDK6,CENPE,CEP290,CEP76,CLIP2,CLK4,CLPTM1,CNN1,COL5A1,CPEB4,CREM,CSMD3,CTNNAL1,CTSD,CWF19L2,DDX20,DDX54,DDX59,DEK,DHFR,DHX8,DIP2A,DIS3,DKC1,DLST,DO…
Skin lesion	33.8356	1.504		AAK1,ABCA1,ABCC5,ABCD1,ABCG4,ABHD12,ABHD4,ABI1,ABR,ACAP1,ACAP3,ACBD4,ACKR3,ACKR4,ACLY,ACOT8,ACSL3,ACSL4,ACSL5,ACTB,ACTR3,ACVR1,ACVR2A,ADA,ADAM10,ADAM19,ADAM22,ADAM23,ADAMTS1,ADAMTS4,ADARB1,ADCK5,ADD3,ADGRB2,ADGRL2,ADH7,AFAP1,AFG3L2,AGO2,AGO4,AGRN,AHCYL1,AHDC1,AHNAK,AHRR,AHSG,AK2,AKAP1,AKAP13,AKR1B10,AKT1,ALAD,ALDH5A1,ALG3,ANK3,ANKRD1,ANKRD12,ANKRD44,ANKS1A,ANO6,ANO8,ANTKMT,ANXA2,ANXA5,ANXA8/ANXA8…
Cell movement of tumor cell lines	25.4881	1.504		ABCA1,ACKR3,ACKR4,ACSL4,ACVR1,ADAM10,AFAP1,AGO2,AHNAK,AKT1,ANKS1A,ANXA2,APPL1,AREG,ARFGEF1,ARHGAP11A,ARHGAP21,ARHGAP24,ARHGEF17,ARHGEF28,ARHGEF4,ARL4C,ARPC2,ASAP1,ASH2L,BCAR1,BCAR3,BCL3,BLNK,BPNT2,BRCA1,C3,C8orf44-SGK3/SGK3,CADPS,CALU,CAP1,CAPNS1,CAV1,CCDC88A,Ccl2,CCN1,CCN2,CCN4,CCNH,CD36,CD44,CD47,CDH13,CDK14,CDKN3,CEBPA,CEBPB,CEBPD,CENPF,CIP2A,CLCN3,CLCN4,CLTC,CNN1,COL7A1,COPS5,CORO1C,CREB3L1,C…
Development of tumor cell lines	15.3197	1.506		ACLY,ADAM19,AKT1,ANKRD1,ANXA2,ARHGAP5,BCL6,BECN1,BRCA1,CAV1,CCDC88A,CCN1,CCN4,CD44,CDK6,CEBPB,CETN2,CNOT3,CSF1,CSNK2A2,CSPP1,CTSB,CTSD,DICER1,DLC1,DNAJA3,DUSP1,DUSP6,DVL1,E2F8,ECD,ENO1,ENTPD5,EPHA2,ESPL1,ESR1,ETS1,FERMT2,FGFR1,FLNA,FOXO1,FXN,GJA1,GNAQ,GPRC5A,GRN,GSTO1,HGF,HIF1A,HMGA1,HMMR,HOXB7,HPSE,IGF1R,IGFBP4,IGFBP7,IL33,IL6,IL6ST,INSR,IP6K2,IQGAP1,IRF3,ITGB1,ITGB4,JAG1,JAK2,JUN,KDM3A,KIF23,KI…
Growth of epithelial tissue	21.3134	1.509		ACVR2A,ADAMTS1,AKT1,ALDH3A2,APOA1,AREG,ARHGAP24,ATP5F1A,AZIN1,B4GALT1,BAD,BCAR1,BCLAF1,BRCA1,C3,C8orf44-SGK3/SGK3,Calm1 (includes others),CAMK2D,CAV1,Ccl2,CCN1,CCNB1,CCND2,CCNE1,CD109,CD36,CD44,CDH13,CDK6,CEBPA,CEBPB,CITED2,COL8A1,CREBBP,CSF1,CSMD3,CSNK1A1,CTSB,CTSV,CUL5,DAB2,DICER1,DLC1,DLG1,DOCK7,DUSP10,E2F7,E2F8,EIF4A3,ELAVL1,ENG,ENTPD5,EP300,EPHA2,EPHB4,ERN1,ESR1,Esrra,ETV5,EVL,EYA1,EZH2,FABP…
Congenital anomaly of gastrointestinal tract	15.0353	1.51		ACSS2,ACVR2A,ARHGAP29,BLM,BPNT2,BPTF,BRCA1,BRIP1,CCNE2,CCP110,CDC45,CDC6,CDK13,CENPK,CHSY1,CKAP2L,CLSPN,CNOT3,CREBBP,DDX59,DDX6,DHFR,DLG1,DLX1,DNTTIP2,E2F7,EFTUD2,EP300,ERC1,ESCO2,EXO1,EXOSC2,FANCL,FBXO11,FGFR1,FLNA,FOXF2,FST,GAS1,GDF11,GLCE,GNPTAB,GPC6,HELLS,HEXA,HOXA3,HSPG2,IFT57,INSIG1,KDM1A,LOXL3,MED13L,MEIS2,MNT,MSH2,NTN1,OFD1,PAK1,PAX3,PBX1,PBX2,PCGF2,PDGFRA,PDS5B,PIK3CA,PLEKHA5,POLE,PRIM1,…
Congenital anomaly of mouth	15.0083	1.51		ACSS2,ACVR2A,ARHGAP29,BLM,BPNT2,BPTF,BRCA1,BRIP1,CCNE2,CCP110,CDC45,CDC6,CDK13,CENPK,CHSY1,CKAP2L,CLSPN,CNOT3,CREBBP,DDX59,DDX6,DHFR,DLG1,DLX1,DNTTIP2,E2F7,EFTUD2,EP300,ERC1,ESCO2,EXO1,EXOSC2,FANCL,FBXO11,FGFR1,FOXF2,FST,GAS1,GDF11,GLCE,GNPTAB,GPC6,HELLS,HEXA,HOXA3,HSPG2,IFT57,INSIG1,KDM1A,LOXL3,MED13L,MEIS2,MNT,MSH2,NTN1,OFD1,PAK1,PAX3,PBX1,PBX2,PCGF2,PDGFRA,PDS5B,PIK3CA,PLEKHA5,POLE,PRIM1,PTCH1…
Semaphorin Neuronal Repulsive Signaling Pathway	3.08	1.512		AKT1,ARHGEF12,CD44,DPYSL2,ITGA9,ITGB1,ITGB4,ITGB5,ITGB6,MAP2K3,MAP2K7,MAPT,NRP1,PAK1,PDE4A,PDE4B,PIK3CA,PLXNA2,PLXND1,PPP1CB,Ppp1r12b,PRKACA,PRKAR1A,PRKAR2A,RHOA,RRAS,SEMA3E,SMC3,VCAN
ATM Signaling	5.7	1.528		ATR,BLM,BRCA1,CBX1,CBX5,CCNB1,CCNB2,CDK1,CHEK1,CREB3L1,CREBBP,HERC2,JUN,MAPK8,MDC1,NFKBIA,PPP2R1A,PPP2R5B,PTPA,RAD50,SMC1A,SMC2,SMC3,SUV39H1,TDP1,TLK2,TRIM28
Cell transformation	22.556	1.546		ABI1,ACLY,AKAP13,AKT1,ANO6,ARHGEF12,ARHGEF28,ASAP1,ATAD2,AZIN1,BCAR1,BCL6,BCL9L,BECN1,BRCA1,CASP2,CAV1,CCN1,CCN4,CCND2,CCNE1,CCNE2,CDK6,CEBPA,CEBPB,CHRM1,CSF1,CSK,CYLD,DCAF13,DCUN1D3,DDIT4,DICER1,DLC1,DNAJA3,DVL1,ECT2,EEF1D,EFR3A,EIF2S1,EIF3E,EIF4G1,EP300,EPHA2,EPS8,ESR1,ETS1,ETV1,EYA1,EZH2,FH,FLT1,FOSB,FOSL1,FOXM1,Foxp1,FXN,GAB2,GLDC,GNAI2,GNAQ,GRB2,HGF,HMGA1,HOXA9,HSP90AA1,ICMT,ID2,IGF1R,IGF2BP…
Non-malignant disorder	31.8477	1.553		ABCA1,ABCC5,ACKR3,ACSS2,ACTB,Actn3,ACVR2A,ADARB1,ADGRL1,AFAP1,AGRN,AHCYL1,AHNAK,AHRR,AHSG,AIG1,AIP,AK2,AKT1,ALAD,ALDH5A1,ANK3,ANXA2,ANXA5,APEX1,APLP2,APOA1,AREG,ARHGAP29,ARHGEF10L,ASH2L,ATP1A1,ATP2C1,ATP5F1A,ATR,ATRNL1,B4GALT1,BAZ2A,BCAR3,BCL3,BCL6,BCLAF1,BECN1,BLM,BPNT2,BPTF,BRCA1,BRCA2,BRINP3,BRIP1,BUB1B,BYSL,C3,CA3,CAD,CALCR,CAMK4,CARMIL1,CAV1,CCDC80,CCDC88A,Ccl2,CCN1,CCN2,CCNA2,CCNB1,CCNB2,CC…
Growth of neurites	16.6757	1.555		ACTB,ADAM10,AKT1,APBB2,APEX1,ARFGEF1,ARHGAP5,BASP1,CAMK4,CAP1,CAV1,Ccl2,CD47,CDK1,CELF2,CHL1,CHST2,CLPTM1,COTL1,CSF1,CSNK1D,DIXDC1,DLG4,DNAJA3,DOCK3,DPYSL2,DTNBP1,DUSP10,DVL1,EIF4G2,EP300,EPHA2,EPN1,ESR1,ETV5,EXOC5,EXTL3,FAIM,FAS,FECH,FGFR1,FKBP4,FLT1,GATA3,GJA1,GNAI2,GNAQ,GPHN,GRN,HGF,HIF1A,HPSE,ICAM5,IGF1R,IL6,IL6ST,IQGAP1,ISLR2,ITGA9,ITGB1,JUN,KIF23,KIF3A,KITLG,LGALS1,LIF,LINGO1,LMNB1,MAFK,MAP…
Anemia	13.3316	1.585		ACSS2,ADD3,AGO2,AKT1,ARHGAP1,ATF7,BLM,BRCA1,BRCA2,BRIP1,BUB1,C3,CCBE1,CCND2,CD320,CD47,CDK6,DGKE,DHFR,DIAPH1,DMTN,EP300,EPB41,ESR1,EZH2,FANCI,FANCL,FAS,FLT1,FRMD4B,FUBP1,GATA2,GDF11,GSS,HIF1A,HK1,HSPA9,IDH1,IL33,IL6,IL6ST,IMPDH2,INHBB,IQCG,IREB2,IRF3,ITGB1,JAK2,JUN,KCNN4,KHDRBS1,KITLG,KMT2C,KMT2D,KMT2E,LENG8,LGALS3,LIG1,LPAR6,MAN2A1,MEIS2,MGAT1,MT-CO1,NCOR1,NDFIP1,NFAT5,NFE2L1,NFE2L2,NFKBIA,NPM1,…
Congenital malformation of brain	14.9914	1.595		ABI1,AHDC1,Ank2,APBB2,ASPM,ATP2C1,AUTS2,BAG6,BCAP31,BRCA1,BRCA2,CAMTA1,CCND2,CDK5RAP2,CEP290,CEP55,CEP85L,CITED2,CNTNAP2,CREBBP,CTNNA2,DAG1,DICER1,DKC1,DMRTA2,DOCK3,DVL1,EP300,EPG5,ERC1,EXOSC8,FGFR1,FLNA,FLVCR2,FURIN,GAS1,HDAC4,HIPK1,HK1,HSPG2,IFT122,IFT57,IPO11,KAT2A,KIF14,KIF4A,LAMB1,LMO4,MAPK8,MAPT,Marcks,MBOAT7,MECP2,MEF2C,MIB2,NF1,NFIA,NID1,NOTCH1,NTN1,OXR1,PARP1,PHF6,PIK3CA,PNPO,PPP1CB,PRDM…
Congenital encephalopathy	22.3915	1.609		ABCA1,ABCD1,ABI1,ADAM10,ADARB1,AHDC1,Ank2,APBB2,ARL13B,ASPM,ATP2C1,AUTS2,BAG6,BBS4,BCAP31,BPTF,BRCA1,BRCA2,CAD,CAMTA1,CARS2,CAV1,CCN2,CCND2,CDK13,CDK5RAP2,CEP120,CEP290,CEP41,CEP55,CEP85L,CHD7,CHSY1,CITED2,CKAP2L,CNTNAP2,CREBBP,CSPP1,CTNNA2,CTSD,DAG1,DIAPH1,DICER1,DKC1,DMRTA2,DOCK3,DUSP6,DVL1,EFTUD2,ENG,EP300,EPG5,ERC1,ESCO2,EXOSC8,FAM126A,FANCI,FAS,FBXO11,FGFR1,FLNA,FLRT3,FLT1,FLVCR2,FURIN,GABBR…
EIF2 Signaling	9.97	1.616		ACTB,AGO2,AGO4,AKT1,ATF5,EIF2B3,EIF2B4,EIF2S1,EIF2S2,EIF3A,EIF3C,EIF3D,EIF3E,EIF3G,EIF4A3,EIF4G1,EIF4G2,EIF5B,GRB2,IGF1R,INSR,MT-RNR2,MYC,PABPC1,PIK3CA,PPP1CB,RALA,RAP2A,RPL11,RPL14,RPL17,RPL19,RPL22,Rpl22l1,RPL23,RPL27,RPL28,RPL30,Rpl36a,RPL4,RPL6,RPL7,RPL8,RPS10,RPS14,RPS15,RPS20,RPS27A,RPS3,RPS4Y1,RPS5,RPS8,RPS9,RPSA,RRAS,SOS2,XIAP
Synthesis of DNA	16.1669	1.643		ADA,AKAP13,AKT1,AREG,ARHGEF28,ATR,BAD,BCAR1,BCL3,BRCA1,BRIP1,CAV1,CCDC88A,CCN1,CCNA2,CCND2,CCNE1,CCNE2,CDK2AP1,CDK6,CEBPA,CHEK1,COMT,CREM,CSF1,DKC1,DUSP1,EP300,ESR1,EXO1,FLT1,FOXO1,FURIN,GAB2,GJA1,GNAI1,GNAI2,GRB2,GRN,GTF2F2,HBEGF,HGF,IGF1R,IGFBP4,IL6,IL6ST,INPPL1,INSR,IQGAP1,IRF3,ITGB1,JUN,KHDRBS1,KITLG,KSR1,LGALS1,LGALS3,LIF,LIG1,MAPK8,MAPKAPK2,MCM2,MED1,MET,mir-34,MMS22L,MST1,MYBL1,MYC,NCOA2,N…
Motor dysfunction or movement disorder	23.3556	1.648		ABCA1,ABCD1,ABHD12,ACKR3,ACTB,ADAM22,ADAM23,ADD3,AFG3L2,AGRN,AHCYL1,AIG1,AKT1,ALDH5A1,Ank2,ANK3,ANTKMT,ANXA2,APBA1,APLP2,APTX,ARF4,ARF5,ATP2B1,ATP5F1A,ATP6AP2,ATP6V1A,ATRX,ATXN10,ATXN2,B4GALT5,BASP1,BCAP31,BCL6,BEAN1,BECN1,BRCA2,BRINP3,BTD,C3,CA3,CACNA1I,CACNB3,CACNB4,CAMK4,CAMTA1,CAPNS1,CASP2,CAV1,CCN2,CCP110,CCR10,CD44,CELF2,CETN2,CHRM1,CIRBP,CIT,CLCN3,CLK4,COMT,COPE,CPNE5,CREB3L1,CRIM1,CSF1,CT…
Metabolism of DNA	22.3054	1.655		AKT1,APEX1,ATR,BANF1,BCAR3,BECN1,BLM,BRCA1,BRCA2,BRIP1,CAMK4,CASP2,CAV1,CCDC88A,CCNA2,CCNE1,CCNE2,CD47,CDC6,CDK1,CDK2AP1,CHEK1,CLPP,CLSPN,CSF1,CUL1,DBF4,DNAJA3,DNAJC2,DNASE1L3,DUSP1,DUT,ENDOG,ENO1,EP300,ERCC6L,ESCO2,EXO1,FAS,FBL,FOXM1,GRN,GRSF1,HBEGF,HMGA1,HMGB2,ID3,IGF1R,IL6,INPPL1,JADE1,JADE2,JUN,KAT7,KEAP1,KITLG,KMT5A,LHX6,LIG1,LRR1,MAPK8,MAPKAPK2,MAPT,MCM2,MCM3,MCM7,MEAF6,MET,MSH2,MYC,NCL,NFK…
Congenital anomaly of central nervous system	14.8125	1.704		ABI1,AHDC1,Ank2,APBB2,ASPM,ATP2C1,AUTS2,BAG6,BCAP31,BRCA1,BRCA2,CAMTA1,CCND2,CDK5RAP2,CEP290,CEP55,CEP85L,CITED2,CNTNAP2,CREBBP,CTNNA2,DAG1,DICER1,DKC1,DMRTA2,DOCK3,DVL1,EP300,EPG5,ERC1,EXOSC8,FGFR1,FLNA,FLVCR2,FURIN,GAS1,HDAC4,HIPK1,HK1,HSPG2,IFT122,IFT57,IPO11,KAT2A,KIF14,KIF4A,LAMB1,LMO4,MAPK8,MAPT,Marcks,MBOAT7,MECP2,MEF2C,MIB2,NF1,NFIA,NID1,NOTCH1,NTN1,OXR1,PARP1,PHF6,PIK3CA,PNPO,PPP1CB,PRDM…
NER (Nucleotide Excision Repair, Enhanced Pathway)	4.85	1.706		CCNH,CETN2,CHAF1A,COPS5,EP300,GTF2H1,LIG1,MNAT1,PCNA,POLA1,POLD2,POLD3,POLD4,POLE,POLE2,POLR2C,PRIM1,RFC1,RFC3,RFC4,RPA1,RPA3,TCEA1,TOP2A,TOP2B,XRCC1
Familial congenital malformation	25.1993	1.759		ABCD1,ACTB,ACVR1,ACVR2A,ADAM10,ADAMTS1,ADAMTS4,ADARB1,AGRN,AHNAK,AIP,AKAP13,ALDH3A2,ARCN1,ARHGAP1,ARHGAP29,ARL13B,ASPM,ATP6V1A,ATR,ATRX,AUTS2,BAD,BBS4,BCAP31,BCL6,BCLAF1,BLM,BLNK,BMP1,BNC2,BPNT2,BPTF,BRCA2,BRF1,C3,CA3,CAMTA1,CAV1,CCBE1,CCDC47,CCN2,CCNA2,CCNB1,CCND2,CCNE1,CCNE2,CCNH,CCP110,CDC45,CDC6,CDK13,CDK5RAP2,CDK6,CENPE,CEP120,CEP290,CEP295,CEP41,CEP55,CEP63,CEP85L,CHD1L,CHD7,CHSY1,CIT,CITED…
Movement Disorders	22.6536	1.768		ABCA1,ABCD1,ABHD12,ACKR3,ACTB,ADAM22,ADAM23,ADD3,AFG3L2,AGRN,AHCYL1,AIG1,AKT1,ALDH5A1,Ank2,ANK3,ANTKMT,ANXA2,APBA1,APLP2,APTX,ARF4,ARF5,ATP2B1,ATP5F1A,ATP6AP2,ATP6V1A,ATRX,ATXN10,ATXN2,B4GALT5,BASP1,BCAP31,BCL6,BEAN1,BECN1,BRINP3,BTD,C3,CA3,CACNA1I,CACNB3,CACNB4,CAMK4,CAMTA1,CAPNS1,CASP2,CAV1,CCN2,CCP110,CCR10,CD44,CELF2,CETN2,CHRM1,CIRBP,CIT,CLCN3,CLK4,COMT,COPE,CPNE5,CREB3L1,CRIM1,CSF1,CTBP1,CT…
Proliferation of blood cells	13.5901	1.77		ABI1,ACKR4,ACLY,ADA,AGRN,AHNAK,AKAP13,AKT1,ANO6,APOA1,APPL1,BCL3,BCL6,BCLAF1,BLM,BLNK,BRCA1,BTG1,C3,Ccl2,CCN2,CCNA2,CCND2,CD320,CD36,CD44,CD47,CDK6,CEBPA,CEBPB,CLCF1,CSF1,CSNK1A1,CTSD,CUL1,CUL5,CYLD,DAB2,DDIT4,DGKZ,DHFR,DIAPH1,DICER1,DLG1,DLG5,DNAJA3,DUSP1,DUSP10,EGR2,EHD4,ELAVL1,EP300,EPHA2,ESR1,Esrra,ETS1,EZH2,FABP4,FAS,FGFR1,FOXO1,Foxp1,FUBP1,GAB2,GATA2,GATA3,GBA,GJA1,GNAI2,GPAM,HGF,HIF1A,HMGA…
Extrapulmonary squamous cell carcinoma	19.2343	1.772		ABCA1,ABCC5,ABCD1,ACLY,ACSL3,ACSL4,ACSS2,ACTB,ACVR2A,ADAM10,ADAM19,ADAM22,ADARB1,ADCK5,ADD3,ADGRL1,ADGRL2,AGO2,AHNAK,AKAP1,AKAP13,AKT1,ALDH5A1,ANK3,ANKRD12,ANKZF1,ANLN,ANO8,ANXA2,AP1G2,APLP2,ARAP1,ARHGAP18,ARHGAP5,ARHGAP6,ARHGEF10L,ARHGEF12,ARHGEF17,ARL4A,ASAP1,ASPM,ASPSCR1,ATAD2,ATAD2B,ATF5,ATP10A,ATP2C1,ATP6AP2,ATP6V1A,ATR,ATRNL1,ATRX,ATXN2,AURKC,AUTS2,AZIN1,BAHD1,BAZ2A,BCL6,BCL9L,BCLAF1,BDP1,B…
Repair of DNA	17.2097	1.78		AKT1,APEX1,APTX,ARHGAP1,ATAD2B,ATR,BABAM2,BCLAF1,BLM,BRCA1,BRCA2,BRCC3,BRIP1,CDC14B,CDK1,CDK2AP1,CEBPA,CEBPG,CETN2,CHD1L,CHEK1,COPS5,DEK,DKC1,DTX3L,EIF3A,EIF4G1,EME1,EP300,ESCO2,EVL,EXO1,EYA1,EZH2,FANCI,FANCL,FOXM1,HAT1,HDAC9,HGF,HMGA1,HNRNPU,HPF1,IER3,IGF1R,IL6,JUN,KAT2A,KMT5B,KMT5C,LIG1,MARF1,MBD4,MCM7,MDC1,METTL14,MLH1,MSH2,MSH6,MYBL1,NFE2L1,NFRKB,NPM1,NSD2,PARP1,PAXX,PBRM1,PCNA,PHF6,PIAS1,POL…
Cell death of connective tissue cells	20.3391	1.783		AATF,ACTB,AKT1,ARHGAP1,ATF5,ATP6AP2,ATR,BABAM2,BAD,BCL6,BECN1,BLM,BRCA1,BRCA2,BUB1,CA3,CAPNS1,CASP2,CCDC47,CCDC80,CCN1,CCNB1,CCNE1,CD36,CD44,CDC20,CDK6,CEBPA,CEBPB,CENPE,CHEK1,CHRM1,COPS5,CREBL2,CSF1,CTBP1,CTSB,CTSD,CTSV,CYLD,DDIT4,DICER1,DNAJA3,DUSP1,ECD,EGR2,EIF2S1,EIF3C,EIF5B,ENG,ENO1,ENTPD5,EP300,EPHX1,ERN1,ESR1,ETS1,FAS,FH,FKBP4,FLNA,FLT1,FOXO1,GABBR1,GNAQ,GNL3,GRB2,GRK2,HBEGF,HGF,HIF1A,HIPK…
Colony formation of tumor cell lines	13.2132	1.81		ACLY,ADAM19,AKT1,ANKRD1,ANXA2,BCL6,BECN1,BRCA1,CAV1,CCDC88A,CCN1,CCN4,CD44,CDK6,CTSB,CTSD,DICER1,DLC1,DNAJA3,DUSP1,DUSP6,DVL1,E2F8,ECD,ENO1,ENTPD5,EPHA2,ESR1,ETS1,FERMT2,FGFR1,FXN,GJA1,GPRC5A,GRN,GSTO1,HGF,HIF1A,HMGA1,HMMR,HOXB7,HPSE,IGF1R,IGFBP4,IGFBP7,IL6,IL6ST,INSR,IP6K2,IQGAP1,IRF3,ITGB4,JAK2,JUN,KDM3A,KITLG,LOXL1,LTBP1,LY6E,MAD1L1,MAP3K11,MET,mir-34,MYC,NEK6,NF1,NFKBIA,NOTCH1,PAK1,PARP1,PBK,…
Migration of tumor cell lines	24.5591	1.85		ACKR3,ACSL4,ACVR1,ADAM10,AFAP1,AGO2,AHNAK,AKT1,ANKS1A,ANXA2,APPL1,AREG,ARFGEF1,ARHGAP11A,ARHGAP21,ARHGAP24,ARHGEF17,ARHGEF4,ARL4C,ARPC2,ASH2L,BCAR1,BCAR3,BCL3,BLNK,BPNT2,BRCA1,C3,C8orf44-SGK3/SGK3,CADPS,CALU,CAPNS1,CAV1,CCDC88A,Ccl2,CCN1,CCN2,CCN4,CCNH,CD36,CD44,CD47,CDH13,CDKN3,CEBPA,CEBPB,CEBPD,CENPF,CIP2A,CLCN4,CLTC,COL7A1,COPS5,CORO1C,CREB3L1,CSF1,CSK,CTBP1,CTNNAL1,CTSB,DAB2,DBF4,DCBLD2,DCDC2…
Cell viability	38.4989	1.89		ABCA1,ACKR3,ACLY,ACSL5,ACVR2A,ADAMTS1,AGO2,AGRN,AGTPBP1,AHNAK,AK4,AKAP13,AKT1,ANKRD1,ANLN,ANXA2,ANXA5,APEX1,APOA1,APPL1,ARCN1,AREG,ARPC2,ARPC3,ATF5,ATP2C1,ATP5F1A,ATP6V1C1,ATR,ATRX,AURKAIP1,B4GALT5,BAD,BCAP31,BCAR1,BCL3,BCL6,BCLAF1,BECN1,BLM,BLNK,BNIP2,BRCA1,BRCA2,BRF1,BRIP1,BUB1,BUB1B,BUD23,C3,C8orf44-SGK3/SGK3,CACNB3,CALCR,Calm1 (includes others),CAMK2D,CAMK2N1,CAMK4,CASP2,CAV1,CBX5,CCAR1,CCDC4…
Glioma cancer	49.5157	1.914		AAK1,ABCA1,ABCC5,ABCD1,ABCG4,ABHD12,ABR,ACAP1,ACAP3,ACER3,ACKR3,ACLY,ACOT8,ACSL5,ACSS2,ACTB,ACVR1,ACVR2A,ADA,ADAM10,ADAM19,ADAM22,ADAM23,ADAMTS1,ADAMTS4,ADARB1,ADCK5,ADGRB2,ADGRL1,ADGRL2,ADH7,AFAP1,AFG3L2,AGAP3,AGBL2,AGO2,AGO4,AGRN,AGTPBP1,AHCYL1,AHDC1,AHNAK,AIG1,AIP,AKAP1,AKAP13,AKR1B10,AKT1,ALAD,ALDH3A2,ALDH5A1,ALKBH7,ANK3,ANKRD1,ANKRD12,ANKRD44,ANKS1A,ANKZF1,ANLN,ANO6,ANO8,ANXA2,ANXA5,AP1G2,AP…
High grade astrocytoma	34.2596	1.914		AAK1,ABCA1,ABCC5,ABCD1,ABR,ACAP1,ACAP3,ACKR3,ACLY,ACSS2,ACVR1,ACVR2A,ADA,ADAM19,ADAM22,ADAMTS1,ADARB1,ADCK5,ADGRB2,ADGRL1,ADGRL2,ADH7,AFAP1,AFG3L2,AGAP3,AGBL2,AGO2,AGO4,AGRN,AHCYL1,AHDC1,AHNAK,AIG1,AKAP1,AKAP13,AKR1B10,AKT1,ALAD,ALDH5A1,ANK3,ANKRD1,ANKRD12,ANKRD44,ANLN,ANO6,ANO8,APBA1,APEX1,APPL1,APTX,ARAP1,ARCN1,ARF4,ARF5,ARFGEF1,ARGLU1,ARHGAP11A,ARHGAP29,ARHGAP5,ARHGAP6,ARHGEF17,ARHGEF28,ARHGEF…
Colony formation of cells	18.3507	1.987		ACKR3,ACLY,ADAM19,AKT1,ANKRD1,ANXA2,AREG,ATR,BAD,BCL6,BECN1,BRCA1,CAV1,CCDC88A,CCN1,CCN4,CCNE1,CD44,CDK6,CEBPB,CHEK1,CHFR,CREBBP,CSF1,CTSB,CTSD,DICER1,DLC1,DNAJA3,DUSP1,DUSP6,DVL1,E2F8,ECD,ELAVL1,ENO1,ENTPD5,EPHA2,ESR1,Esrra,ETS1,FAS,FERMT2,FGFR1,FLT1,FXN,GJA1,GNAI2,GNAQ,GPRC5A,GRN,GSDMD,GSTO1,HDAC4,HGF,HIF1A,HMGA1,HMMR,HOXA9,HOXB7,HPSE,HSPA9,ICMT,IDH1,IGF1R,IGFBP4,IGFBP7,IL11,IL6,IL6ST,INSR,IP6K…
