# Supplementary material for: Identification of Mispairing Omic Signatures in Chinese Hamster Ovary (CHO) Cells Producing a Tri-Specific Antibody
Source: Biomedicines. 2023 Oct 25;11(11):2890. doi: 10.3390/biomedicines11112890 (PMC10669571; doi:10.3390/biomedicines11112890)
Supplement: Supplementary file 1 [file biomedicines-11-02890-s001.zip › 20220801_Supplementary File S8_FunctionalAnalysis_TransD10.xlsx]

## Sheet: Transcriptomics D10
Supplementary Information File 8. Full list of Canonical Pathways, Functions and Diseases from IPA functional analysis of transcriptomics data D10 Low vs High misparing clones
Only pathways/functions with -log (p-value) ≥1.3 are included
z score represents the match between expected relationship direction and observed molecule expression resulting in activation (z-score ≥ 2) or inhibition (z-score ≤ −2) of the respective pathway.
Canonical Pathways/ Diseases/ Functions	- log p value	z score	Predicted Activation State	Molecules
Cell death of osteosarcoma cells	17.3354	-4.143	Decreased	EIF3E,EIF3F,EIF3G,EIF3L,FAU,KPNB1,NUP155,PABPC1,PSMA4,PSMA7,PSMC1,PSMC4,PSMC5,PSMC6,RBM39,RPA3,RPL11,RPL13,RPL19,Rpl23a,RPL27,RPL31,RPL37,RPL37A,RPL38,RPL5,RPL6,RPL7,RPL7A,RPS11,RPS13,RPS14,RPS15A,RPS16,RPS17,RPS18,RPS19,RPS3,RPS4Y1,RPS5,RPS7,SF3B2,SMC1A,SNRPB,SNRPD3,SPC25,SUPT16H,TTK,U2AF2
Cell death of tumor cell lines	34.4976	-3.711	Decreased	AATK,ABCA1,ACKR3,ACSL4,ADH5,ADRM1,AFAP1,AGPAT2,AGT,AIMP1,AKAP12,AKAP7,ALCAM,ANKRD1,ANXA2,AP2A2,AR,AREG,ARL4C,ATAD2,ATF5,ATP13A2,ATP1A1,ATP5F1A,ATR,BAG6,BAZ1A,BBC3,BBS4,BCAP31,BCL2L11,BCL6,BCLAF1,BLM,BLNK,BRCA2,BTG2,BUB1,BUB1B,C3,C8orf44-SGK3/SGK3,CAMK4,CASP8,CAV1,CBX5,CCAR1,CCDC6,CCDC80,CCN1,CCN2,CCNB1,CCND2,CCNL2,CCT2,CCT3,CCT5,CCT6A,CCT8,Cd24a,CD40,CD44,CD74,CDC20,CDC25A,CDC37,Cdc42,CDK6,CEBPA,…
Apoptosis	44.1475	-3.125	Decreased	AATK,ABCA1,ACKR3,ACLY,ACSL4,ADA,ADH5,AFAP1L2,AGPAT2,AGRN,AGT,AHCYL1,AIMP1,AKAP12,ALCAM,ALDH1A1,ALKBH5,AMFR,ANKRD1,ANKZF1,Anp32b,ANXA1,ANXA11,ANXA2,AP2A2,APBB2,AR,AREG,ARHGAP18,ARNT2,ASIC2,ATAD2,ATAD5,ATF5,ATP1A1,ATP6V0D2,ATR,BABAM2,BAG2,BAG6,BASP1,BAZ1A,BBC3,BBS4,BCAP31,BCL2L11,BCL6,BCLAF1,BIN1,BLM,BLNK,BMP1,BRCA2,BRD1,BTG2,BUB1,C3,C8orf44-SGK3/SGK3,CA3,CALCR,CAMK2D,CAMK2N2,CAMK4,CASP8,CAV1,CBLB,…
Apoptosis of tumor cell lines	27.0964	-3.041	Decreased	AATK,ABCA1,ACKR3,ACSL4,AGPAT2,AGT,AIMP1,AKAP12,ALCAM,ANKRD1,ANXA2,AP2A2,AR,AREG,ATAD2,ATF5,ATP1A1,ATR,BAG6,BAZ1A,BBC3,BBS4,BCAP31,BCL2L11,BCL6,BCLAF1,BLM,BLNK,BRCA2,BTG2,BUB1,C3,C8orf44-SGK3/SGK3,CASP8,CAV1,CBX5,CCAR1,CCDC6,CCDC80,CCN1,CCN2,CCNB1,CCNL2,CCT2,Cd24a,CD40,CD44,CD74,CDC20,CDC25A,CDC37,Cdc42,CDK6,CEBPA,CENPE,CENPF,CERS2,CERS6,CIB1,CKAP2,CLTC,CNN2,COMMD3-BMI1,COPS5,COX7A2L,CREBBP,CREM,C…
Cell death of tumor cells	24.4634	-2.85	Decreased	ACLY,AFAP1L2,AIMP1,ANXA1,ANXA2,AR,ATR,BBC3,BCL2L11,BLNK,BRD2,BUB1B,CASP8,CAV1,CCN1,CD40,CD44,CD74,Cdc42,CDK6,CSF1,CTSB,CXCL12,DHCR7,EIF3C,EIF3E,EIF3F,EIF3G,EIF3L,EP300,ERBB2,ETS1,EZH2,FAS,FAU,FGFR1,FLT1,FOXO1,GAB2,GADD45A,GCH1,HBEGF,HGF,HIF1A,HRAS,HSPB8,IDH2,IL33,IL6ST,INSR,IRF1,JUN,KITLG,KPNB1,KSR1,LYPLA1,MAPK8,MCL1,MEF2C,MET,MITF,MYC,NAMPT,NFATC2,NRAS,NRP1,NUP155,PABPC1,PARP1,PHLDA1,PIK3CB,PIK3…
Necrosis of tumor	24.4437	-2.785	Decreased	ACLY,AFAP1L2,AIMP1,ANXA1,ANXA2,AR,ATR,BBC3,BCL2L11,BLNK,BRD2,BUB1B,CASP8,CAV1,CCN1,CD40,CD44,CD74,Cdc42,CDK6,CSF1,CTSB,CXCL12,DHCR7,EIF3C,EIF3E,EIF3F,EIF3G,EIF3L,EP300,ERBB2,ETS1,EZH2,FAS,FAU,FGFR1,FLT1,FOXO1,GAB2,GADD45A,GCH1,HBEGF,HGF,HIF1A,HRAS,HSPB8,IDH2,IL33,IL6ST,INSR,IRF1,JUN,KITLG,KPNB1,KSR1,LTBR,LYPLA1,MAPK8,MCL1,MEF2C,MET,MITF,MYC,NAMPT,NFATC2,NRAS,NRP1,NUP155,PABPC1,PARP1,PHLDA1,PIK3CB…
Necrosis	58.8894	-2.521	Decreased	AAK1,AATK,ABCA1,ACKR3,ACLY,ACSL4,ADA,ADH5,ADRM1,AFAP1,AFAP1L2,AGAP3,AGPAT2,AGRN,AGT,AGTPBP1,AIMP1,AKAP11,AKAP12,AKAP7,ALCAM,ALDH1A1,ANKRD1,ANKZF1,ANXA1,ANXA2,AP2A2,AR,AREG,ARFIP2,ARHGAP18,ARL4C,ATAD2,ATF5,ATP13A2,ATP1A1,ATP5F1A,ATP5MC1,ATP6V1C1,ATR,BABAM2,BAG2,BAG6,BAZ1A,BBC3,BBS4,BCAP31,BCL2L11,BCL6,BCLAF1,BLM,BLNK,BRCA2,BRD2,BTG2,BUB1,BUB1B,C3,C8orf44-SGK3/SGK3,CA3,CALCR,CAMK2D,CAMK2N2,CAMK4,CA…
Coronavirus Pathogenesis Pathway	8.87	-2.48	Decreased	AGT,AR,BCL2L11,CASP8,CCNE2,CCR2,E2F3,EIF4E,ELK1,EP300,FAU,HDAC4,HDAC9,HIF1A,IRF3,JAK1,JUN,KPNB1,MAPK8,MT-RNR1,MT-RNR2,NLRP3,PA2G4,PTGS2,RB1,RBL1,RELB,RPS10,RPS11,RPS13,RPS14,RPS15,RPS15A,RPS16,RPS17,RPS18,RPS19,RPS20,RPS3,RPS4Y1,RPS5,RPS7,RPSA,SMAD3,SMAD4,STAT3,TRAF3
Death Receptor Signaling	1.92	-2.324	Decreased	ACTA2,CASP8,FAS,HSPB1,MAP2K7,MAPK8,PARP1,PARP10,PARP6,PARP8,RELB,ROCK1,TNFRSF1A,TNFRSF21,TNFRSF25,TNFSF12
Tumorigenesis of gastrointestinal tumor	28.4401	-2.197	Decreased	AATK,ABCA2,ABCA9,ABCD2,ABLIM2,ACAP3,ACKR3,ACLY,ACOT7,ACSL4,ACTN1,ADA,ADAM19,ADAMTSL5,ADCY3,ADD3,ADGRA2,ADGRL1,ADH7,AFAP1,AFAP1L2,AFF4,AFG3L2,AGAP3,AGPAT1,AGPAT2,AGRN,AHSG,AKAP12,AKAP13,AKAP3,AKAP7,ALDH1A1,ALX1,AMOTL2,ANK3,ANKRD11,ANKRD26,ANKRD39,ANKRD9,ANLN,ANXA1,ANXA11,AP1G2,AP2A2,APLP2,AR,AREG,ARFGEF1,ARHGAP20,ARHGAP21,ARHGAP32,ARHGEF10,ARHGEF4,ARL2,ARL2BP,ARMCX1,ASAP2,ASH1L,ASPM,ASXL1,ATAD2,AT…
Cell death of cancer cells	18.8761	-2.18	Decreased	ACLY,AFAP1L2,ANXA1,AR,ATR,BCL2L11,BLNK,BRD2,BUB1B,CASP8,CCN1,CD40,CD44,CD74,Cdc42,CDK6,CSF1,CTSB,CXCL12,EIF3C,EIF3E,EIF3F,EIF3G,EIF3L,ERBB2,ETS1,FAS,FAU,FOXO1,GAB2,GCH1,HGF,HIF1A,HSPB8,IDH2,IL6ST,IRF1,JUN,KITLG,KPNB1,LYPLA1,MAPK8,MCL1,MET,MITF,MYC,NAMPT,NFATC2,NRAS,NUP155,PABPC1,PARP1,PHLDA1,PIK3CB,PIK3CD,PNP,PPARG,PRKAB1,PRNP,PSMA4,PSMA7,PSMC1,PSMC4,PSMC5,PSMC6,PTGS2,RB1,RBM39,RPA3,RPL11,RPL13,R…
CLEAR Signaling Pathway	6.86	-2.177	Decreased	ATP6V0A2,ATP6V0D2,ATP6V0E2,ATP6V1C1,ATP6V1H,CD63,CLCN7,CREB3L3,CREB5,CREBBP,CTSB,CTSD,CTSF,DDIT4,EP300,FGFR1,FLT1,HEXA,HGF,HIF1A,HRAS,INSR,ITPR3,LAMTOR1,LAMTOR2,LAMTOR4,MITF,NAGLU,NAGPA,NRAS,PDGFRB,PIP4P1,PLBD2,PPP2R1A,PPP2R1B,PPP2R2C,PPP3R1,PRKAB1,PRKCA,PRKCG,PTPA,RALA,RAP1A,RAP2A,RRAS2,RXRA,SEH1L,STK4,STUB1,TNFRSF1A,TSC1,WDR24,YWHAE,YWHAQ
Gαs Signaling	2.07	-2	Decreased	ADCY3,ADD3,CHRM1,CREB3L3,CREB5,CREBBP,ELK1,GNAI1,GNAI3,GNAQ,GNB1,GNG12,MAP2K1,MAP2K2,PTGER4,PTGIR,RAP1A,RAPGEF3,RAPGEF4,SRC
EIF2 Signaling	19.7	3.795	Increased	ACTA2,ATF5,EIF3C,EIF3E,EIF3F,EIF3G,EIF3L,EIF4E,EIF4G3,EIF5,FAU,HRAS,INSR,MAP2K1,MAP2K2,MT-RNR1,MT-RNR2,MYC,NOX4,NRAS,PABPC1,PIK3CB,PIK3CD,PIK3R4,RALA,RAP1A,RAP2A,RPL10A,RPL11,RPL13,RPL15,RPL17,RPL19,RPL23,RPL26,RPL27,RPL28,RPL30,RPL31,Rpl36a,RPL36AL,RPL37,RPL37A,RPL38,RPL4,RPL5,RPL6,RPL7,RPL7A,RPL8,RPLP2,RPS10,RPS11,RPS13,RPS14,RPS15,RPS15A,RPS16,RPS17,RPS18,RPS19,RPS20,RPS3,RPS4Y1,RPS5,RPS7,RPSA…
Migration of cells	38.6038	3.794	Increased	ABCA1,ABR,ACAP3,ACKR3,ACSL4,ACTA2,ACTN1,ADA,ADAM19,ADCY3,ADGRA2,AFAP1,AGT,AHSG,AIMP1,AJUBA,AKAP11,AKAP12,ALCAM,ANXA1,ANXA2,AP1S2,APBB2,APLP2,AR,AREG,ARFGEF1,ARHGAP18,ARHGAP21,ARHGAP24,ARHGAP32,ARHGEF28,ARHGEF4,ARL4C,ASAP1,ASAP2,ASPH,ASPM,ATP5F1A,ATP6V1C1,ATP8A1,AUTS2,B4GALT6,BBS4,BCL6,BCL9,BIN1,BLM,BLNK,BPNT2,BRCA2,BRINP3,BTG2,C3,C8orf44-SGK3/SGK3,CAMK2D,CAMK2N2,CAMK4,CAMSAP1,CAMSAP3,CARMIL2,CASP…
Shape change of neurites	18.6615	3.79	Increased	ABI1,ADCY3,AGRN,ALCAM,APLP2,ARHGAP32,C3,CAMK4,CAPZB,CAV1,CCN1,Cdc42,CDKL5,CFL1,CHL1,CNTNAP2,CXCL12,DIAPH1,DICER1,DLG4,DLG5,DOCK1,DPYSL2,DTNBP1,EFNA5,EIF4E,EIF4G3,ELK1,ELMO1,EMC10,EPHB3,EPS8,FGF13,FGFR1,FYN,GAP43,GDA,Gprasp2,HGF,HRAS,ICAM5,IL1RAP,IL33,ITGA3,ITGB1,KIF2A,LASP1,LMNB1,LRPAP1,LYPLA1,MAGI2,MAPT,MARK4,MET,MFN2,NCAM1,NEO1,NF1,NPR2,NRCAM,NRP1,NTN1,NUMBL,PAK1,PALM,PCYT1B,PHACTR1,PIP5K1A,PIT…
Cell survival	34.5768	3.786	Increased	ABCA1,ACKR3,ACLY,ADH5,ADRM1,AFAP1L2,AGRN,AGT,AGTPBP1,AIMP1,AK4,AKAP13,AKAP7,ALCAM,AMFR,ANKRD1,ANLN,ANXA2,AR,AREG,ATF5,ATP13A2,ATP5F1A,ATP6V1C1,ATR,AURKAIP1,BABAM2,BANF1,BBC3,BCAP31,BCL2L11,BCL6,BCLAF1,BLM,BLNK,BRCA2,BRD2,BTG2,BUB1,BUB1B,C3,C8orf44-SGK3/SGK3,CALCR,CAMK2D,CAMK2N1,CAMK4,CASK,CASP8,CAV1,CBLB,CBX5,CCAR1,CCDC47,CCN1,CCN2,CCNB1,CCND2,CCNK,CCR2,CCR7,CD40,CD44,CD74,CDK12,CDK6,CHCHD6,CLCN4…
Branching of neurites	18.4056	3.779	Increased	ABI1,AGRN,ALCAM,APLP2,ARHGAP32,C3,CAMK4,CAPZB,CAV1,CCN1,Cdc42,CDKL5,CFL1,CHL1,CNTNAP2,CXCL12,DIAPH1,DICER1,DLG4,DLG5,DOCK1,DPYSL2,DTNBP1,EFNA5,EIF4E,EIF4G3,ELK1,ELMO1,EMC10,EPHB3,EPS8,FGF13,FGFR1,FYN,GAP43,GDA,Gprasp2,HGF,HRAS,ICAM5,IL1RAP,IL33,ITGA3,ITGB1,KIF2A,LASP1,LMNB1,LRPAP1,LYPLA1,MAGI2,MAPT,MARK4,MET,MFN2,NCAM1,NEO1,NF1,NPR2,NRCAM,NTN1,NUMBL,PAK1,PALM,PCYT1B,PHACTR1,PIP5K1A,PITX3,PKP4,PLD…
Synthesis of protein	14.9208	3.758	Increased	ABCF1,ADRM1,AGT,AMPD2,ANXA1,ATAD5,ATF5,BTG2,BZW1,BZW2,C3,CAV1,CIRBP,COPS5,CRTC1,CSF1,CTIF,DDX39B,DHFR,DICER1,DNAJC1,DNMT1,EEF2,EIF3C,EIF3E,EIF3F,EIF3G,EIF3L,EIF4B,EIF4E,EIF4G3,EIF4H,EIF5,EP300,EPRS1,ERBB2,ERRFI1,EZH2,FAS,FCGR2B,FGF13,FOXO1,FST,GAB2,GNAQ,GPC1,GRK2,GSN,H1-10,HNRNPD,HRAS,HSPB1,HSPB8,IGF2BP2,IGF2BP3,INSR,ITGB1,JUN,KIF11,LPL,MALAT1,MAP2K1,MAPT,METTL14,METTL5,MT-RNR1,MT-RNR2,MYC,NCK2,N…
Migration of tumor cell lines	23.3686	3.746	Increased	ACKR3,ACSL4,ACTA2,ACTN1,AFAP1,AGT,AKAP11,AKAP12,ALCAM,ANXA1,ANXA2,AR,AREG,ARFGEF1,ARHGAP21,ARHGAP24,ARHGEF4,ARL4C,ASPH,BCL9,BIN1,BLNK,BPNT2,C3,C8orf44-SGK3/SGK3,CASP8,CAV1,CBLB,Ccl2,CCN1,CCN2,CCNH,CCR2,CCR7,CD40,CD44,Cdc42,CDKL5,CDKN3,CEBPA,CEMIP2,CENPF,CERS2,CERS6,CIP2A,CLCN4,CLTC,CNDP2,COMMD3-BMI1,COPS5,CORO1C,CPNE3,CSF1,CST3,CTBP1,CTNNAL1,CTSB,CXCL12,DAB2,DCBLD2,DCDC2,DEF6,DIAPH1,DLC1,DLG3,DNA…
Development of neurons	31.3134	3.737	Increased	ABI1,ADAM19,ADAM22,ADCY3,ADGRL1,AFG3L2,AGRN,AGTPBP1,ALCAM,ANK3,APLP2,AR,AREG,ARFGEF1,ARHGAP32,ARHGEF28,ASIC2,ATL1,B4GALT6,BASP1,BBS4,BTG2,C3,CAMK4,CAMSAP1,CAPZB,CAV1,CCN1,CCN2,Cd24a,CD44,CDC20,Cdc42,CDK6,CDKL5,CELSR2,CFL1,CHL1,CHRM1,CNTN1,CNTNAP2,COBLL1,CSF1,CSNK2A2,CXCL12,CYBB,DBNL,DCDC2,DIAPH1,DICER1,DLG3,DLG4,DLG5,DLX1,DLX2,DNAJA3,DNER,DNM2,DNMT1,DOCK1,DPYSL2,DTNBP1,DVL1,EBF3,EFNA5,EFNB2,EHD1,…
Invasion of tumor cell lines	19.7423	3.723	Increased	ABI1,ACSL3,ACSL4,ACSS2,ACTA2,AGT,AKAP12,ALCAM,ALX1,ANK3,ANKRD11,ANXA1,ANXA2,AR,AREG,ARHGAP24,ASAP1,ASPH,BBC3,BCL9,BIN1,BLNK,BPNT2,BTG2,CA3,CAV1,CBX5,CCN1,CCN2,CCNH,CCR7,Cd24a,CD44,CD74,CDK14,CDK5RAP3,CDKN3,CEBPA,CEMIP2,CENPF,CERS2,CIB1,CLCN4,CNDP2,CNTN1,CTBP1,CTNNAL1,CTNNBIP1,CTSB,CTSD,CTSS,CXCL12,DAB2,DBNL,DEF6,DIAPH1,DIAPH3,DICER1,DKK3,DLC1,DLG3,DNM2,DOCK1,DPYSL2,DUSP1,DUSP6,ECT2,EIF3E,EIF3F,EI…
Interaction of tumor cell lines	16.1192	3.648	Increased	ADD3,AFAP1,AGT,AKAP12,ALCAM,ANXA1,ANXA2,AR,ARHGAP21,ASAP1,CASP8,CAV1,Ccl2,CCN1,CCN2,Cd24a,CD44,CEMIP2,CLEC7A,COMMD3-BMI1,CSF1,CTSB,CXCL12,CYBB,DAB2,DKK3,EPHA2,ERBB2,ERP29,ESR1,ETS1,ETV5,EVL,EXT1,EXT2,F11R,FAS,FBN1,FERMT2,FLNA,FOXO1,FYN,GATA3,GJA1,GRIA4,HGF,HMMR,HRAS,HSP90B1,INHBB,INSR,IP6K2,ITGA3,ITGA5,ITGA9,ITGAL,ITGB1,ITGB5,JUN,KITLG,LASP1,LIPA,LPL,LTBR,MAP2K1,MAP2K2,MET,METTL14,MMP2,NCAM1,NCL,…
Branching of neurons	18.8601	3.602	Increased	ABI1,AGRN,ALCAM,APLP2,ARHGAP32,BASP1,C3,CAMK4,CAPZB,CAV1,CCN1,Cdc42,CDKL5,CFL1,CHL1,CNTNAP2,CXCL12,DIAPH1,DICER1,DLG4,DLG5,DOCK1,DPYSL2,DTNBP1,EFNA5,EIF4E,EIF4G3,ELK1,ELMO1,EMC10,EPHB3,EPS8,FGF13,FGFR1,FYN,GAP43,GDA,Gprasp2,HGF,HRAS,ICAM5,IL1RAP,IL33,ITGA3,ITGB1,JUN,KIF2A,LASP1,LMNB1,LRPAP1,LYPLA1,MAGI2,MAPT,MARK4,MET,MFN2,NCAM1,NEO1,NF1,NPR2,NRCAM,NTN1,NUMBL,PAK1,PALM,PCYT1B,PHACTR1,PIP5K1A,PITX…
Development of neural cells	32.4034	3.482	Increased	ABI1,ADAM19,ADAM22,ADCY3,ADGRL1,AFG3L2,AGRN,AGTPBP1,ALCAM,ANK3,APLP2,AR,AREG,ARFGEF1,ARHGAP32,ARHGEF28,ASIC2,ATL1,B4GALT6,BASP1,BBS4,BTG2,C3,CAMK4,CAMSAP1,CAPZB,CAV1,CCN1,CCN2,Cd24a,CD44,CDC20,Cdc42,CDK6,CDKL5,CELSR2,CFL1,CHL1,CHRM1,CNTN1,CNTNAP2,COBLL1,COMMD3-BMI1,CSF1,CSNK2A2,CXCL12,CYBB,DBNL,DCDC2,DDIT4,DIAPH1,DICER1,DLG3,DLG4,DLG5,DLX1,DLX2,DNAJA3,DNER,DNM2,DNMT1,DOCK1,DPYSL2,DTNBP1,DVL1,EBF3…
Cell viability	31.9666	3.45	Increased	ABCA1,ACKR3,ACLY,ADH5,ADRM1,AFAP1L2,AGRN,AGT,AGTPBP1,AIMP1,AK4,AKAP13,AKAP7,ALCAM,AMFR,ANKRD1,ANLN,ANXA2,AR,AREG,ATF5,ATP13A2,ATP5F1A,ATP6V1C1,ATR,AURKAIP1,BBC3,BCAP31,BCL2L11,BCL6,BCLAF1,BLM,BLNK,BRCA2,BRD2,BTG2,BUB1,BUB1B,C3,C8orf44-SGK3/SGK3,CALCR,CAMK2D,CAMK2N1,CAMK4,CASK,CASP8,CAV1,CBX5,CCAR1,CCDC47,CCN1,CCN2,CCNB1,CCND2,CCNK,CCR2,CCR7,CD40,CD44,CD74,CDK12,CDK6,CHCHD6,CLCN4,CLCN7,CNDP2,COMMD…
Binding of tumor cell lines	16.4672	3.403	Increased	ADD3,AFAP1,AGT,AKAP12,ALCAM,ANXA1,ANXA2,AR,ARHGAP21,ASAP1,CASP8,CAV1,Ccl2,CCN1,CCN2,Cd24a,CD44,CEMIP2,CLEC7A,COMMD3-BMI1,CSF1,CTSB,CXCL12,CYBB,DAB2,DKK3,EPHA2,ERBB2,ERP29,ESR1,ETS1,ETV5,EVL,EXT1,EXT2,F11R,FAS,FBN1,FERMT2,FLNA,FOXO1,FYN,GATA3,GRIA4,HGF,HMMR,HRAS,HSP90B1,INHBB,INSR,IP6K2,ITGA3,ITGA5,ITGA9,ITGAL,ITGB1,ITGB5,JUN,KITLG,LASP1,LIPA,LPL,LTBR,MAP2K1,MAP2K2,MET,METTL14,MMP2,NCAM1,NCL,NECTI…
Survival of organism	14.1791	3.381	Increased	ADH5,AGPAT2,AGRN,AGT,ANXA1,AR,AREG,ASXL1,ATR,BBC3,BCL2L11,BCL6,BLM,BLMH,BRCA2,C3,CAMK4,CAMTA1,CASP8,CAV1,Ccl2,CCN2,CCND2,CCNK,CCR2,CD40,CD44,CD74,CDC25A,CDK6,CEBPA,CNTN1,CSF1,CTSB,CXCL12,CYBB,CYLD,CYP26B1,DGKZ,DICER1,DIO2,DNM1,DNMT1,DUSP1,E2F3,EFNA5,ELK3,EPG5,EPHA2,EPN1,ERBB2,ESR1,ETHE1,ETS1,EZH2,FAS,FBN1,FBXO11,FCGR2B,FCGR3A/FCGR3B,FCGRT,FGFR1,FLT1,FOXO1,FST,FXN,GAP43,GGNBP2,GLDC,GLUL,GPSM1,GPX1…
Cell proliferation of T lymphocytes	14.4377	3.339	Increased	ABI1,AKAP13,ALCAM,ANXA1,ATP6V0A2,BBC3,BCLAF1,BLM,C3,CARMIL2,CASP8,CBLB,Ccl2,CCN2,CCR2,CCR7,Cd24a,CD40,CD44,CD74,CDC25A,CDK6,CEBPA,COMMD3-BMI1,CORO1A,CRLF2,CSNK1A1,CTSD,CUL1,CXCL12,CYLD,DDIT4,DEF6,DGKZ,DIAPH1,DICER1,DLG5,DNAJA3,DNM2,DUSP1,EFNB2,EHD1,EHD3,EIF4E,ESR1,ETS1,FABP4,FAS,FCER1G,FCGR2B,FOXO1,Foxp1,FYN,GAB2,GADD45A,GATA3,GCH1,GJA1,GPAM,HIF1A,HLA-DQA1,HSP90B1,ID2,IL33,IL6ST,IMPDH2,INSR,IRAK4…
Cell movement	37.8794	3.285	Increased	ABCA1,ABI1,ABR,ACAP3,ACKR3,ACSL4,ACTA2,ACTN1,ADA,ADAM19,ADCY3,ADGRA2,AFAP1,AGT,AHSG,AIMP1,AJUBA,AKAP11,AKAP12,ALCAM,ANXA1,ANXA2,AP1S2,APBB2,APLP2,AR,AREG,ARFGEF1,ARHGAP18,ARHGAP21,ARHGAP24,ARHGAP32,ARHGEF28,ARHGEF4,ARL4C,ARPC1B,ASAP1,ASAP2,ASH1L,ASPH,ASPM,ATP5F1A,ATP6V1C1,ATP8A1,AUTS2,B4GALT6,BBS4,BCL6,BCL9,BIN1,BLM,BLNK,BPNT2,BRCA2,BRINP3,BTG2,C3,C8orf44-SGK3/SGK3,CAMK2D,CAMK2N2,CAMK4,CAMSAP1,CA…
Invasion of cells	28.1451	3.236	Increased	ABI1,ACKR3,ACSL3,ACSL4,ACSS2,ACTA2,ADCY3,AGT,AHSG,AKAP12,AKAP13,ALCAM,ALX1,ANK3,ANKRD11,ANXA1,ANXA2,AR,AREG,ARHGAP24,ASAP1,ASPH,BBC3,BCL6,BCL9,BIN1,BLNK,BPNT2,BRINP3,BTBD7,BTG2,CA3,CAV1,CBX5,CCN1,CCN2,CCNH,CCR2,CCR7,Cd24a,CD44,CD53,CD74,Cdc42,CDK14,CDK5RAP3,CDKN3,CEBPA,CELF2,CEMIP2,CENPF,CERS2,CHD5,CIB1,CITED1,CLCN4,CNDP2,CNTN1,CSF1,CSNK2A2,CST3,CTBP1,CTNNAL1,CTNNBIP1,CTSB,CTSD,CTSS,CXCL12,DAB2,D…
Cell movement of tumor cell lines	27.3307	3.204	Increased	ABCA1,ACKR3,ACSL4,ACTA2,ACTN1,AFAP1,AGT,AKAP11,AKAP12,ALCAM,ANXA1,ANXA2,AR,AREG,ARFGEF1,ARHGAP21,ARHGAP24,ARHGEF28,ARHGEF4,ARL4C,ARPC1B,ASAP1,ASPH,BCL9,BIN1,BLNK,BPNT2,C3,C8orf44-SGK3/SGK3,CASP8,CAV1,CBLB,Ccl2,CCN1,CCN2,CCNH,CCR2,CCR7,Cd24a,CD40,CD44,Cdc42,CDK14,CDKL5,CDKN3,CEBPA,CEMIP2,CENPF,CERS2,CERS6,CIP2A,CLCN4,CLIP1,CLTC,CNDP2,CNN1,COMMD3-BMI1,COPS5,CORO1C,CPNE3,CSF1,CST3,CTBP1,CTNNAL1,CTNN…
Morphogenesis of neurons	35.7852	3.196	Increased	ABI1,ADAM22,ADCY3,AFG3L2,AGRN,AGTPBP1,ALCAM,ANK3,APLP2,AR,AREG,ARFGEF1,ARHGAP32,ARHGEF28,ATL1,B4GALT6,BASP1,BBS4,BTG2,C3,CAMK4,CAMSAP1,CAPZB,CAV1,CCN1,CCN2,Cd24a,CD44,CDC20,Cdc42,CDKL5,CELSR2,CFL1,CHL1,CNTN1,CNTNAP2,COBLL1,CSF1,CSNK2A2,CXCL12,CYBB,DBNL,DCDC2,DIAPH1,DICER1,DLG4,DLG5,DLX2,DNER,DNM2,DOCK1,DPYSL2,DTNBP1,DVL1,EFNA5,EFNB2,EHD1,EIF4E,EIF4G3,ELK1,ELMO1,EMC10,EPHB3,EPS8,ERBB2,EXT1,FCGR2B,…
Metabolism of protein	26.7447	3.174	Increased	AAK1,ABCA1,ABCF1,ADAM19,ADRM1,AFG3L2,AGAP3,AGT,AMFR,AMPD2,ANXA1,ASPH,ATAD5,ATF5,ATF7IP,ATP13A2,AURKAIP1,BAG2,BAG6,BMP1,BTG2,BZW1,BZW2,C3,CASP8,CAV1,CBLB,CCDC47,Ccl2,CCNH,CCT2,CCT3,CCT5,CCT6A,CCT8,CD74,CDC37,CENATAC,CENPE,CFL1,CIRBP,CNDP2,COPS5,CREBL2,CRTC1,CSF1,CST3,CTIF,Cts8,CTSB,CTSD,CTSF,Ctsr,CTSS,CYP51A1,DAD1,DDX39B,DERL2,DHFR,DIAPH1,DIAPH3,DICER1,DNAJC1,DNMT1,DPP7,DTX3L,DVL1,EEF2,EIF3C,EIF3E…
Sprouting	24.7258	3.153	Increased	ABI1,ADGRA2,AGRN,AGT,ALCAM,ANXA1,ANXA2,APLP2,ARHGAP32,BASP1,C3,CAMK4,CAPZB,CAV1,CCN1,CD44,CD63,Cdc42,CDKL5,CFL1,CHL1,CNTNAP2,CORO1C,CXCL12,CYLD,DIAPH1,DICER1,DLG4,DLG5,DOCK1,DPYSL2,DTNBP1,EFNA5,EFNB2,EIF4E,EIF4G3,ELK1,ELMO1,EMB,EMC10,EPHB3,EPS8,ETS1,EVL,FERMT2,FGF13,FGFR1,FYN,GAP43,GDA,GLUL,Gprasp2,HDAC9,HGF,HOXB5,HRAS,HSPG2,ICAM5,IL1RAP,IL33,ITGA3,ITGB1,JUN,KIF2A,KITLG,LAMA2,LASP1,LMNB1,LRPAP1,L…
Branching of cells	20.8386	3.112	Increased	ABI1,AGRN,ALCAM,ANXA1,ANXA2,APLP2,ARHGAP32,BASP1,C3,CAMK4,CAPZB,CAV1,CCN1,CD44,Cdc42,CDKL5,CFL1,CHL1,CNTNAP2,CXCL12,CYLD,DIAPH1,DICER1,DLG4,DLG5,DOCK1,DPYSL2,DTNBP1,EFNA5,EFNB2,EIF4E,EIF4G3,ELK1,ELMO1,EMC10,EPHB3,EPS8,ETS1,EVL,FERMT2,FGF13,FGFR1,FYN,GAP43,GDA,GLUL,Gprasp2,HDAC9,HGF,HOXB5,HRAS,ICAM5,IL1RAP,IL33,ITGA3,ITGB1,JUN,KIF2A,LAMA2,LASP1,LMNB1,LRPAP1,LYPLA1,MAGI2,MAPT,MARK4,MET,MFN2,NAB2,NC…
Neuritogenesis	34.684	3.102	Increased	ABI1,ADAM22,ADCY3,AFG3L2,AGRN,AGTPBP1,ALCAM,ANK3,APLP2,AR,AREG,ARFGEF1,ARHGAP32,ARHGEF28,ATL1,B4GALT6,BASP1,BBS4,BTG2,C3,CAMK4,CAMSAP1,CAPZB,CAV1,CCN1,CCN2,Cd24a,CD44,CDC20,Cdc42,CDKL5,CELSR2,CFL1,CHL1,CNTN1,CNTNAP2,CSF1,CSNK2A2,CXCL12,CYBB,DBNL,DCDC2,DIAPH1,DICER1,DLG4,DLG5,DLX2,DNER,DNM2,DOCK1,DPYSL2,DTNBP1,DVL1,EFNA5,EFNB2,EHD1,EIF4E,EIF4G3,ELK1,ELMO1,EMC10,EPHB3,EPS8,ERBB2,EXT1,FCGR2B,FGF13,F…
Cell movement of connective tissue cells	16.4283	2.996	Increased	ACTA2,AGT,AIMP1,AR,ARHGEF28,CAV1,Ccl2,CCN1,CCN2,CCR7,CD44,Cdc42,CORO1C,CSF1,CXCL12,DNM2,EHD1,ERBB2,FBN1,FGFR1,FLNB,FNDC3B,FOXO1,FRMD6,GSN,HBEGF,HGF,HIF1A,HMMR,HRAS,HSPB1,HSPG2,ID1,IGBP1,IL33,ITGA5,ITGB1,JUN,LAMTOR2,LRPAP1,MAP2K1,MAPKAPK2,MET,MTA2,MYC,MYH10,NCK2,NF1,OSM,PAK1,PDLIM1,PIK3CB,PIK3CD,PIP5K1A,PLAU,PRR5L,PTPN2,PXN,RACK1,RAP2A,RAPGEF3,RCC2,RELB,RHOB,SEMA3E,SERPINF1,SKAP2,SMAD3,SMO,SPARC,S…
Morphogenesis of nervous tissue	36.3401	2.979	Increased	ABI1,ADAM22,ADCY3,AFG3L2,AGRN,AGTPBP1,ALCAM,ANK3,APLP2,AR,AREG,ARFGEF1,ARHGAP32,ARHGEF28,ATL1,B4GALT6,BASP1,BBS4,BTG2,C3,CAMK4,CAMSAP1,CAPZB,CAV1,CCN1,CCN2,Cd24a,CD44,CDC20,Cdc42,CDKL5,CELSR2,CFL1,CHL1,CNTN1,CNTNAP2,COBLL1,CSF1,CSNK2A2,CXCL12,CYBB,DBNL,DCDC2,DIAPH1,DICER1,DLG4,DLG5,DLX2,DNER,DNM2,DOCK1,DPYSL2,DTNBP1,DVL1,EFNA5,EFNB2,EHD1,EIF4E,EIF4G3,ELK1,ELMO1,EMC10,EPHB3,EPS8,ERBB2,EXT1,FCGR2B,…
Cell viability of tumor cell lines	21.083	2.928	Increased	ABCA1,ACKR3,ADH5,ADRM1,AIMP1,AKAP13,AKAP7,ALCAM,AMFR,ANKRD1,ANLN,ANXA2,AR,AREG,ATF5,ATP13A2,ATR,AURKAIP1,BCL2L11,BCL6,BCLAF1,BLM,BRCA2,BTG2,BUB1B,C8orf44-SGK3/SGK3,CAMK2D,CAMK2N1,CASK,CASP8,CAV1,CBX5,CCAR1,CCN2,CCNB1,CCND2,CCNK,CCR2,CD40,CD44,CDK6,CHCHD6,CLCN4,CLCN7,CNDP2,COMMD3-BMI1,COPS5,CSNK1A1,CTBP1,CTSD,CXCL12,CYBA,CYBB,DCDC2,DHCR24,DHX8,DIS3,DNAJA1,DNM1,DNM2,DOCK1,DUSP1,DUSP6,EEF2,EIF3C,EIF…
Proliferation of prostate cancer cell lines	13.2013	2.865	Increased	ACKR3,AFAP1,AKAP12,ALCAM,AR,ATAD2,CAV1,CBX1,CCN1,CD44,CD74,CDC37,CDK6,COBLL1,CREM,CTNNBIP1,DAB2,DNAJB2,E2F3,ELK1,ELOVL7,EP300,ERBB2,ETS1,EZH2,FDFT1,FDPS,FOXO1,FST,FYN,GBP7,GNAQ,GPD1,HBEGF,HELLS,HGF,HIF1A,HOXC6,HPSE,ID1,ID2,IFI16,INO80B,ITGA3,ITGA7,ITGB1,JUND,KIF2C,KIF4A,LAMB2,LCP1,MALAT1,MAOA,MAP2K1,MET,MIPEP,MMP2,MYC,NR1H2,PA2G4,PAFAH1B1,PARP1,PDCD4,PDZD2,PHB,PIK3CB,PIK3CD,PLOD2,POM121/POM121C,P…
Oxidative Phosphorylation	1.38	2.84	Increased	ATP5F1A,ATP5F1D,ATP5MC1,ATP5MC3,COX7A2L,COX7B,COX8A,ENOX1,MT-ND2,MT-ND4,NDUFA3,NDUFA4,NDUFB5,NDUFB7,NDUFS4,SDHA
Cell proliferation of tumor cell lines	39.2168	2.832	Increased	ACKR3,ACLY,ACSL4,ACTN1,AFAP1,AGPAT1,AGT,AHSG,AJUBA,AKAP12,ALCAM,ALDH1A1,ALKBH5,ALX1,AMOTL2,ANXA1,ANXA2,AR,AREG,ARL2BP,ARL4C,ASIC2,ASPH,ATAD2,ATF5,ATR,BBC3,BCL2L11,BCL6,BCL9,BICD1,BIN1,BRCA2,BTG2,BUB1,C8orf44-SGK3/SGK3,CA3,CACYBP,CAMK2D,CAMK4,CASP8,CAV1,CBLB,CBLL1,CBX1,CCDC6,CCDC80,CCN1,CCN2,CCNB1,CCNB2,CCND2,CCNE2,CCNK,CCNL2,CCT3,Cd24a,CD320,CD40,CD44,CD63,CD74,CDC25A,CDC37,CDK14,CDK6,CDKN3,CEBPA…
Kinetochore Metaphase Signaling Pathway	3.05	2.828	Increased	BUB1,BUB1B,CCNB1,CDC20,CENPE,CENPK,CENPQ,H2AZ2,KAT5,KIF2C,KNL1,MIS12,MXD3,NDC80,PTTG1,SMC1A,SPC24,SPC25,STAG2,TTK,ZWILCH
Superpathway of Cholesterol Biosynthesis	5.46	2.714	Increased	ACAA2,ACAT2,CYP51A1,DHCR24,DHCR7,FDFT1,FDPS,HMGCS1,HMGCS2,LSS,MSMO1,SQLE
Cell-cell contact	12.9355	2.705	Increased	ABCA1,ACTN1,ADCY3,ADGRL1,AFG3L2,AGRN,AGT,AJUBA,AKAP3,ALCAM,ALX1,ANK3,ANXA1,APLP2,AR,ARHGAP21,ARHGAP26,ARHGEF10,ASCL2,ASH1L,ASIC2,ATP1A1,C3,CAMK2D,CAPZB,CAV1,CBLB,CBLL1,Ccl2,CCN1,CCR2,Cd24a,CD44,CD53,Cdc42,CELSR2,CHRM1,CITED2,CLTC,CNTN1,CNTNAP2,COL13A1,CORO1A,CSF1,CST3,CTSB,CXCL12,DAB2,DBNL,DICER1,DLG3,DLG4,DLG5,DNAJA3,DNM1,DNM2,DOCK1,DTNA,DVL1,EFNA5,EFNB2,EHD1,EPHB3,EPS8,ERBB2,ERBIN,ERP29,ESR1,F1…
Colony formation of cells	19.2865	2.68	Increased	ACKR3,ACLY,ADAM19,AKAP12,ALDH1A1,ANKRD1,ANXA1,ANXA2,AR,AREG,ARHGAP32,ATR,BCL2L11,BCL6,BIN1,CAV1,CBLB,CCN1,CD44,CDK6,CNDP2,CREBBP,CRLF2,CRTC1,CSF1,CTSB,CTSD,CXCL12,DDX5,DICER1,DLC1,DNAJA3,DUSP1,DUSP6,DVL1,E2F3,EIF4E,EIF5A2,EPHA2,ERBB2,ERRFI1,ESR1,ETS1,FAS,FERMT2,FGFR1,FLT1,FRMD6,FXN,FYN,GADD45A,GJA1,GNAQ,HDAC4,HDGF,HGF,HIF1A,HMGA1,HMMR,HOXA9,HPSE,HRAS,ID1,IFI16,IL11,IL1RN,IL6ST,INSR,IP6K2,IRF3,JUN…
Cholesterol Biosynthesis I	4.29	2.646	Increased	CYP51A1,DHCR24,DHCR7,FDFT1,LSS,MSMO1,SQLE
Cholesterol Biosynthesis II (via 24,25-dihydrolanosterol)	4.29	2.646	Increased	CYP51A1,DHCR24,DHCR7,FDFT1,LSS,MSMO1,SQLE
Cholesterol Biosynthesis III (via Desmosterol)	4.29	2.646	Increased	CYP51A1,DHCR24,DHCR7,FDFT1,LSS,MSMO1,SQLE
Pelvic adenocarcinoma	38.7167	2.621	Increased	AAK1,ABCA1,ABCA2,ABCA9,ABCD2,ABHD8,ABI1,ABLIM2,ABR,ACLY,ACOT7,ACOT8,ACSL3,ACSL4,ACSS2,ADAM19,ADAM22,ADD3,ADGRA2,ADGRD1,ADH7,AFAP1L2,AFG3L2,AGAP3,AGPAT1,AGPAT2,AGT,AGTPBP1,AHCYL1,AKAP11,AKAP12,AKAP13,AKAP3,AKAP7,ALDH1A1,ALDH7A1,ALX1,AMFR,AMPD2,ANK3,ANKRD1,ANKRD11,ANKRD26,ANLN,ANTKMT,ANXA1,ANXA11,ANXA2,AP1G2,AP1S2,AP2A2,AR,ARFGAP1,ARFGEF1,ARHGAP18,ARHGAP20,ARHGAP21,ARHGAP24,ARHGAP26,ARHGAP27,ARHGAP…
Formation of cellular protrusions	37.9355	2.605	Increased	ABI1,ADAM22,ADCY3,ADGRA2,AFG3L2,AGRN,AGT,AGTPBP1,AJUBA,AKAP12,ALCAM,ANK3,APLP2,AR,AREG,ARFGEF1,ARFIP2,ARHGAP24,ARHGAP32,ARHGEF28,ARHGEF4,ARL2,ARL3,ASAP1,ATL1,AUTS2,B4GALT6,BASP1,BBS4,BTG2,C3,CAMK4,CAMSAP1,CAPZB,CARMIL2,CAV1,CCN1,CCN2,CCR2,CCR7,Cd24a,CD44,CDC20,Cdc42,CDC42EP4,CDKL5,CELSR2,CENPF,CEP104,CEP162,CEP290,CERS2,CFL1,CHL1,CLCN4,CNTN1,CNTNAP2,CSF1,CSNK1D,CSNK2A2,CXCL12,CYBB,DBNL,DCDC2,DIAP…
Development of tumor cell lines	16.5031	2.592	Increased	ACLY,ADAM19,AKAP12,ALDH1A1,ANKRD1,ANXA1,ANXA2,AR,BCL2L11,BCL6,BIN1,CAV1,CCN1,CD44,CDK6,CNDP2,CNOT3,COBLL1,CRTC1,CSF1,CSNK2A2,CSPP1,CTSB,CTSD,DICER1,DLC1,DNAJA3,DUSP1,DUSP6,DVL1,E2F3,EIF4E,EIF5A2,EPHA2,ERBB2,ERRFI1,ESR1,ETS1,FERMT2,FGFR1,FLNA,FOXO1,FRMD6,FXN,FYN,GADD45A,GJA1,GLUL,GNAQ,HDGF,HGF,HIF1A,HMGA1,HMMR,HPSE,HRAS,ID1,IFI16,IL33,IL6ST,INSR,IP6K2,IRF3,ITGB1,JUN,KAT5,KIF23,KITLG,LGR4,LOXL1,LTB…
Growth of tumor	17.6108	2.59	Increased	ABI1,ACKR3,ACLY,ACSL4,ACSS2,ADH5,AFAP1L2,AGT,AIMP1,AJUBA,ALCAM,ALKBH5,ANXA1,ANXA2,AR,AREG,ARHGEF4,ATP6V0A2,BBC3,BCL9,BTG2,BUB1B,C8orf44-SGK3/SGK3,CACYBP,CAMTA1,CAV1,CBLL1,CBX1,Ccl2,CCN1,CCN2,CCR2,CD40,CD44,CDK6,CERS6,CIB1,CIP2A,CKAP2L,CREBBP,CREM,CSF1,CST3,CTSB,CTSS,CUL1,CXCL12,CYBA,CYBB,DICER1,DLC1,DNAJA1,DNM2,DNMT1,DUSP1,DYNC1I1,EFEMP2,EFNB2,EIF3F,EIF4B,ELK1,EP300,EPHA2,ERBB2,ESR1,ETS1,EZH2,FA2…
Proliferation of mononuclear leukocytes	15.3507	2.581	Increased	ABI1,ACLY,ADA,AKAP13,ALCAM,ANXA1,ATAD5,ATP6V0A2,BBC3,BCL2L11,BCL6,BCLAF1,BLM,BLNK,C3,CARMIL2,CASP8,CBLB,Ccl2,CCN2,CCND2,CCR2,CCR7,Cd24a,CD320,CD40,CD44,CD74,CDC25A,Cdc42,CDK6,CEBPA,CLCF1,COMMD3-BMI1,CORO1A,CRLF2,CSF1,CSNK1A1,CTSD,CUL1,CXCL12,CYBB,CYLD,DDIT4,DEF6,DGKZ,DIAPH1,DICER1,DKK3,DLG5,DNAJA3,DNM2,DUSP1,EFNB2,EHD1,EHD3,EIF4E,EP300,EPHA2,ESR1,ETS1,FABP4,FAS,FCER1G,FCGR2B,FCGR3A/FCGR3B,FOXO1,F…
Migration of connective tissue cells	14.058	2.559	Increased	ACTA2,AGT,AIMP1,ARHGEF28,CAV1,CCN1,CCN2,CCR7,CD44,Cdc42,CORO1C,CSF1,CXCL12,DNM2,EHD1,FGFR1,FLNB,FNDC3B,FOXO1,FRMD6,HBEGF,HGF,HIF1A,HMMR,HSPB1,HSPG2,ID1,IGBP1,IL33,ITGA5,ITGB1,LAMTOR2,LRPAP1,MAP2K1,MAPKAPK2,MET,MTA2,MYC,MYH10,NF1,PAK1,PDLIM1,PIK3CD,PIP5K1A,PLAU,PRR5L,PTPN2,PXN,RACK1,RAP2A,RAPGEF3,RCC2,SEMA3E,SERPINF1,SKAP2,SMO,SPP1,SRC,STAT3,STRIP1,THBS1,THBS2,TIMP2,TMEM30A,VASP,VCL,ZFAND5
Colony formation of tumor cell lines	14.3098	2.553	Increased	ACLY,ADAM19,ALDH1A1,ANKRD1,ANXA1,ANXA2,AR,BCL2L11,BCL6,BIN1,CAV1,CCN1,CD44,CDK6,CNDP2,CRTC1,CTSB,CTSD,DICER1,DLC1,DNAJA3,DUSP1,DUSP6,DVL1,E2F3,EIF4E,EIF5A2,EPHA2,ERBB2,ERRFI1,ESR1,ETS1,FERMT2,FGFR1,FRMD6,FXN,FYN,GADD45A,GJA1,HDGF,HGF,HIF1A,HMGA1,HMMR,HPSE,ID1,IFI16,IL6ST,INSR,IP6K2,IRF3,JUN,KAT5,KITLG,LGR4,LOXL1,MET,MITF,MYC,NEK6,NF1,PAK1,PARP1,PCGF2,PEA15,PHB,PKM,PLAU,POM121/POM121C,PPARGC1B,PPP…
Proliferation of lymphocytes	15.7258	2.548	Increased	ABI1,ACLY,ADA,AKAP13,ALCAM,ANXA1,ATAD5,ATP6V0A2,BBC3,BCL2L11,BCL6,BCLAF1,BLM,BLNK,C3,CARMIL2,CASP8,CBLB,Ccl2,CCN2,CCND2,CCR2,CCR7,Cd24a,CD320,CD40,CD44,CD74,CDC25A,Cdc42,CDK6,CEBPA,CLCF1,COMMD3-BMI1,CORO1A,CRLF2,CSNK1A1,CTSD,CUL1,CXCL12,CYBB,CYLD,DDIT4,DEF6,DGKZ,DIAPH1,DICER1,DKK3,DLG5,DNAJA3,DNM2,DUSP1,EFNB2,EHD1,EHD3,EIF4E,EP300,EPHA2,ESR1,ETS1,FABP4,FAS,FCER1G,FCGR2B,FCGR3A/FCGR3B,FOXO1,Foxp1,…
Transformation of fibroblast cell lines	12.8601	2.547	Increased	AKAP13,ARHGAP32,ASPH,BCL6,BIN1,BTG2,CASP8,CCND2,CDC25A,Cdc42,CDK6,CEBPA,CHRM1,CSF1,DCUN1D3,DLC1,DNMT1,ECT2,EIF4E,EP300,EPS8,ERBB2,ERRFI1,ESR1,ETS1,FBXO4,FH,FOSB,FYN,GLDC,GNAQ,HGF,HMGA1,HRAS,HSP90AA1,IRF1,JUN,KIFAP3,KSR1,LRIG1,MALAT1,MAP2K1,MAPK8,MCF2L,MET,MITF,MT-RNR2,MYC,NCK2,NFATC2,NRAS,NRCAM,PARP10,PDGFRB,PIK3CB,PIK3CD,PRKCG,PRMT5,PSEN2,PTPN6,PTTG1,RAP1A,RASIP1,RB1,RBL1,RHOB,RHOQ,RNMT,ROCK1,RR…
Development of genitourinary system	16.8268	2.519	Increased	ABCA1,ABI1,ACOT13,ADA,ADRM1,AFAP1,AFF4,AGPAT1,AGPAT2,AGT,AHSG,AKAP12,ALDH1A1,ALKBH5,ANXA2,AR,AREG,ARL3,ARL4A,ASCL2,ASH1L,ASPM,AURKC,BAG6,BAZ1A,BBS4,BCAT2,BCL2L11,BCL6,BLM,BPTF,BRCA2,BRD2,BRPF1,CAMK4,CAV1,CAVIN1,CCN2,CCND2,CCNE2,CD44,CDC25A,CDK6,CEBPA,CENPF,CHD5,CHD7,CHTF18,CIB1,CIP2A,CITED1,CITED2,CLIP1,CNTD1,COMMD3-BMI1,CREM,CSF1,CSNK2A2,CTNNBIP1,CXCL12,CYP26B1,CYP51A1,DHCR24,DICER1,DIO2,DKK3,DN…
Dendritic growth/branching	13.2865	2.511	Increased	ABI1,AGRN,APLP2,ARHGAP32,C3,CAMK4,CAPZB,CAV1,CCN1,CDKL5,CFL1,CHL1,CNTNAP2,DICER1,DLG4,DLG5,DOCK1,DTNBP1,EIF4E,EIF4G3,ELK1,ELMO1,EMC10,EPHB3,EPS8,FGFR1,GAP43,GDA,Gprasp2,HGF,HRAS,ICAM5,IL1RAP,IL33,ITGA3,ITGB1,LASP1,LMNB1,LYPLA1,MAGI2,MAPT,MARK4,MET,MFN2,NEO1,NF1,NRCAM,NUMBL,PAK1,PALM,PHACTR1,PITX3,PLD1,PSEN2,PTGS2,RAC3,RAP2A,RAPGEF4,RHOB,RPL4,RPS14,SEMA3B,SEPTIN11,SIPA1L1,SLC12A5,SMAD4,SORBS2,SRC,…
Adhesion of tumor cell lines	14.7167	2.45	Increased	ADD3,AFAP1,AGT,AKAP12,ALCAM,ANXA1,ANXA2,ARHGAP21,ASAP1,CASP8,CAV1,Ccl2,CCN1,CCN2,Cd24a,CD44,CEMIP2,COMMD3-BMI1,CTSB,CXCL12,CYBB,DAB2,DKK3,EPHA2,ERP29,ETS1,ETV5,EVL,F11R,FBN1,FLNA,FOXO1,GATA3,HGF,HMMR,HRAS,INHBB,IP6K2,ITGA3,ITGA5,ITGA9,ITGAL,ITGB1,JUN,LASP1,LIPA,LTBR,MAP2K1,MAP2K2,MET,MMP2,NCAM1,NECTIN3,NOX4,NRDC,NRP1,PAK1,PARP1,PARVA,PHACTR1,PHLDA1,PKM,PLAU,PLD1,PNPLA2,PPARG,PREX1,PRKCA,PRNP,PSMD…
IL-9 Signaling	1.46	2.449	Increased	JAK1,PIK3CB,PIK3CD,PIK3R4,RELB,STAT3,STAT5A
Prostatic adenocarcinoma	20.7986	2.433	Increased	AAK1,ABCA1,ABHD8,ABR,ACLY,ACOT7,ACOT8,ACSL3,ACSL4,ACSS2,ADD3,ADGRA2,ADGRD1,AFAP1L2,AGT,AKAP11,AKAP12,AKAP13,ANK3,ANKRD1,ANKRD11,ANLN,ANXA11,AP1G2,AP2A2,AR,ARHGAP18,ARHGAP20,ARHGAP29,ARMCX1,ASAP2,ASH1L,ASPM,ASXL1,ATAD2,ATAD5,ATF7IP,ATG2A,ATP13A2,ATP1A1,ATP6V1H,ATP8B4,ATR,ATXN1L,B3GALNT2,B3GNTL1,B4GALT4,B4GALT6,BCL2L11,BCL9,BCLAF3,BEND6,BICD1,BIN1,BLM,BPTF,BRAP,BRCA2,BRD1,BRD3,BRPF1,BTD,BUB1B,BZW1,…
Proliferation of immune cells	14.6126	2.414	Increased	ABI1,ACLY,ADA,AKAP13,ALCAM,ANXA1,ATAD5,ATP6V0A2,BBC3,BCL2L11,BCL6,BCLAF1,BLM,BLNK,C3,CARMIL2,CASP8,CBLB,Ccl2,CCN2,CCND2,CCR2,CCR7,Cd24a,CD320,CD40,CD44,CD74,CDC25A,Cdc42,CDK6,CEBPA,CLCF1,COMMD3-BMI1,CORO1A,CRLF2,CSF1,CSNK1A1,CTSD,CUL1,CXCL12,CYBB,CYLD,DDIT4,DEF6,DGKZ,DIAPH1,DICER1,DKK3,DLG5,DNAJA3,DNM2,DUSP1,EFNB2,EHD1,EHD3,EIF4E,EP300,EPHA2,ERBB2,ESR1,ETS1,FABP4,FAS,FCER1G,FCGR2B,FCGR3A/FCGR3B,F…
Organization of cytoplasm	62.4306	2.406	Increased	AATK,ABCA1,ABI1,ABR,ACTN1,ADAM22,ADCY3,ADD3,ADGRA2,AFAP1,Afg3l1,AFG3L2,AGRN,AGT,AGTPBP1,AJUBA,AKAP11,AKAP12,ALCAM,ANK3,ANXA1,APLP2,AR,AREG,ARFGEF1,ARFIP2,ARHGAP18,ARHGAP20,ARHGAP21,ARHGAP24,ARHGAP32,ARHGEF28,ARHGEF4,ARL2,ARL3,ASAP1,ASPM,ATL1,ATP13A2,ATP5MC1,AURKC,AUTS2,B4GALT6,BASP1,BBS4,BCL6,BICD1,BIN1,BTG2,C3,CAMK4,CAMSAP1,CAMSAP3,CAPZB,CARMIL2,CASQ1,CAV1,CAV2,CCDC47,CCN1,CCN2,CCNB1,CCR2,CCR7,C…
Prostatic carcinoma	22.2487	2.36	Increased	AAK1,ABCA1,ABHD8,ABR,ACLY,ACOT7,ACOT8,ACSL3,ACSL4,ACSS2,ADD3,ADGRA2,ADGRD1,AFAP1,AFAP1L2,AGT,AKAP11,AKAP12,AKAP13,ALDH7A1,ANK3,ANKRD1,ANKRD11,ANLN,ANXA11,ANXA2,AP1G2,AP2A2,AR,ARHGAP18,ARHGAP20,ARHGAP29,ARMCX1,ASAP2,ASH1L,ASPH,ASPM,ASXL1,ATAD2,ATAD5,ATF7IP,ATG2A,ATP13A2,ATP1A1,ATP6V1H,ATP8B4,ATR,ATXN1L,B3GALNT2,B3GNTL1,B4GALT4,B4GALT6,BCL2L11,BCL9,BCLAF3,BEND6,BICD1,BIN1,BLM,BPTF,BRAP,BRCA2,BRD1,B…
Organization of cytoskeleton	57.821	2.359	Increased	AATK,ABI1,ABR,ACTN1,ADAM22,ADCY3,ADD3,ADGRA2,AFAP1,AFG3L2,AGRN,AGT,AGTPBP1,AJUBA,AKAP11,AKAP12,ALCAM,ANK3,ANXA1,APLP2,AR,AREG,ARFGEF1,ARFIP2,ARHGAP18,ARHGAP20,ARHGAP24,ARHGAP32,ARHGEF28,ARHGEF4,ARL2,ARL3,ASAP1,ASPM,ATL1,ATP5MC1,AURKC,AUTS2,B4GALT6,BASP1,BBS4,BCL6,BICD1,BIN1,BTG2,C3,CAMK4,CAMSAP1,CAMSAP3,CAPZB,CARMIL2,CAV1,CCN1,CCN2,CCNB1,CCR2,CCR7,Cd24a,CD44,CDC20,Cdc42,CDC42EP4,CDK5RAP2,CDK5RAP3…
Colony formation	19.3675	2.355	Increased	ACKR3,ACLY,ADAM19,AKAP12,ALDH1A1,ANKRD1,ANXA1,ANXA2,AR,AREG,ARHGAP32,ATR,AURKC,BBC3,BCL2L11,BCL6,BIN1,BRCA2,CAV1,CBLB,CCN1,CCNB1,CD44,CDK6,CNDP2,COMMD3-BMI1,COPS5,CREBBP,CRLF2,CRTC1,CSF1,CTSB,CTSD,CXCL12,DDX5,DICER1,DKK3,DLC1,DNAJA3,DUSP1,DUSP6,DVL1,E2F3,EIF3F,EIF4E,EIF5A2,EPHA2,ERBB2,ERRFI1,ESR1,ETS1,FAS,FERMT2,FGFR1,FLT1,FRMD6,FXN,FYN,GADD45A,GJA1,GNAQ,HDAC4,HDGF,HGF,HIF1A,HIF1AN,HMGA1,HMMR,HOX…
Cell movement of leukocytes	15.6421	2.319	Increased	ABCA1,ACKR3,ACSL4,ADA,ADAM19,AGT,ALCAM,ANXA1,ANXA2,AR,AREG,ARHGAP18,BCL6,BCL9,BLM,C3,CAMK2D,CAMK2N2,CASP8,CAV1,CBLB,Ccl2,CCN1,CCN2,CCR2,CCR7,CD40,CD44,CD53,CD63,CD74,CD99L2,Cdc42,CEBPA,CLTC,CNN2,CORO1A,CRLF2,CSF1,CST3,CTSB,CTSS,CXCL12,CYBB,CYP26B1,DBNL,DDIT4,DEF6,DIAPH1,DICER1,DPYSL2,DRD4,DUSP1,EFNB2,EIF4E,ELMO1,EPHA2,EPS8,ERBB2,ESR1,ETS1,ETV5,EVL,F11R,FABP4,FAS,FCER1G,FLNA,FLT1,FOXO1,Foxp1,FYN,G…
Proliferation of blood cells	15.8097	2.29	Increased	ABI1,ACLY,ADA,AGRN,AKAP13,ALCAM,ANXA1,ATAD5,ATP6V0A2,ATXN1L,BBC3,BCL2L11,BCL6,BCLAF1,BLM,BLNK,BRPF1,C3,CARMIL2,CASP8,CBLB,Ccl2,CCN2,CCND2,CCR2,CCR7,Cd24a,CD320,CD40,CD44,CD74,CDC25A,Cdc42,CDK6,CEBPA,CLCF1,COMMD3-BMI1,CORO1A,CRLF2,CSF1,CSNK1A1,CTSD,CUL1,CXCL12,CYBB,CYLD,DAB2,DDIT4,DEF6,DGKZ,DHFR,DIAPH1,DICER1,DKK3,DLG5,DNAJA3,DNM2,DUSP1,EFNB2,EHD1,EHD3,EIF4E,ELK1,EP300,EPHA2,ERBB2,ESR1,ETS1,EZH2,F…
Formation of muscle	15.5654	2.287	Increased	AFG3L2,AKAP13,ANKRD1,ANXA1,AR,AREG,BIN1,CAMK2D,CAPZB,CASP8,CASQ1,CAV1,CD53,CENPF,CFL2,COL6A3,CREBBP,CTBP1,CXCL12,DEF6,DIAPH3,DICER1,DNM1,DNM2,DOCK1,DTNBP1,DUSP1,EHD1,EP300,EPHA2,ERBB2,FILIP1L,FLNB,Fmnl1,FMNL2,FOXF1,FOXO1,Foxp1,Foxp2,FST,GJA1,GPC1,GSN,HACD1,HBEGF,HDAC4,HDAC9,HGF,HIF1A,HRAS,HSP90AA1,HSPG2,ID2,IFI16,ITGA5,ITGA8,ITGB1,JUN,LAMA2,LAMB2,LBX1,LMNB1,LRRC8A,LUC7L,MAP2K1,MAP2K7,MBNL1,MED1,M…
Migration of blood cells	18.6615	2.282	Increased	ABCA1,ACKR3,ACSL4,ADA,ADAM19,AGT,AIMP1,ALCAM,ANXA1,ANXA2,AR,AREG,ARHGAP18,B4GALT6,BCL6,BCL9,BLM,C3,CAMK2D,CAMK2N2,CASP8,CAV1,CBLB,Ccl2,CCN1,CCN2,CCR2,CCR7,CD40,CD44,CD53,CD63,CD74,CD99L2,Cdc42,CEBPA,CIB1,CITED2,CLEC7A,CLTC,CNN2,CORO1A,CRLF2,CSF1,CST3,CTSB,CTSS,CXCL12,CYBB,CYP26B1,DBNL,DDIT4,DEF6,DIAPH1,DICER1,DOCK1,DPYSL2,DRD4,DUSP1,EFNB2,EIF4E,ELMO1,EPHA2,EPS8,ERBB2,ESR1,ETS1,ETV5,EVL,F11R,FABP4…
MSP-RON Signaling In Cancer Cells Pathway	7.68	2.263	Increased	ACTA2,CREB3L3,CREB5,CREBBP,ELK3,ETS1,FLNA,HIF1A,HRAS,ITGB1,JUN,MAP2K1,MAP2K2,MET,MYC,NRAS,PDGFC,PIK3CB,PIK3CD,PIK3R4,RALA,RAP1A,RAP2A,RELB,RRAS2,SMAD2,SOS2,SRC,ST14,STAT3,TCF4,VEGFD,VIM,YWHAE,YWHAQ
Leukocyte migration	18.4989	2.214	Increased	ABCA1,ACKR3,ACSL4,ADA,ADAM19,AGT,AIMP1,ALCAM,ANXA1,ANXA2,AR,AREG,ARHGAP18,B4GALT6,BCL6,BCL9,BLM,C3,CAMK2D,CAMK2N2,CASP8,CAV1,CBLB,Ccl2,CCN1,CCN2,CCR2,CCR7,CD40,CD44,CD53,CD63,CD74,CD99L2,Cdc42,CEBPA,CIB1,CITED2,CLEC7A,CLTC,CNN2,CORO1A,CRLF2,CSF1,CST3,CTSB,CTSS,CXCL12,CYBB,CYP26B1,DBNL,DDIT4,DEF6,DIAPH1,DICER1,DOCK1,DPYSL2,DRD4,DUSP1,EFNB2,EIF4E,ELMO1,EPHA2,EPS8,ERBB2,ESR1,ETS1,ETV5,EVL,F11R,FABP4…
Microtubule dynamics	51.1518	2.21	Increased	AATK,ABI1,ADAM22,ADCY3,ADGRA2,AFG3L2,AGRN,AGT,AGTPBP1,AJUBA,AKAP11,AKAP12,ALCAM,ANK3,APLP2,AR,AREG,ARFGEF1,ARFIP2,ARHGAP20,ARHGAP24,ARHGAP32,ARHGEF28,ARHGEF4,ARL2,ARL3,ASAP1,ATL1,ATP5MC1,AURKC,AUTS2,B4GALT6,BASP1,BBS4,BICD1,BTG2,C3,CAMK4,CAMSAP1,CAMSAP3,CAPZB,CARMIL2,CAV1,CCN1,CCN2,CCR2,CCR7,Cd24a,CD44,CDC20,Cdc42,CDC42EP4,CDK5RAP2,CDK5RAP3,CDKL5,CELSR2,CENPE,CENPF,CEP104,CEP162,CEP290,CERS2,CFL1…
Xenobiotic Metabolism CAR Signaling Pathway	1.44	2.2	Increased	ALDH1A1,ALDH7A1,CHST12,CHST15,CITED2,CREBBP,EP300,FMO5,Gstm3,GSTM5,HSP90AA1,HSP90B1,MAP2K1,MAP2K2,MAP2K7,MED1,PPP2R1A,PPP2R1B,PPP2R2C,PRKCA,PRKCG,PTPA,RACK1,RXRA,SRC
Pelvic carcinoma	41.5622	2.191	Increased	AAK1,AATK,ABCA1,ABCA2,ABCA9,ABCD2,ABCF1,ABHD8,ABI1,ABLIM2,ABR,ACAP3,ACLY,ACOT7,ACOT8,ACSL3,ACSL4,ACSS2,ADA,ADAM19,ADAM22,ADD3,ADGRA2,ADGRD1,ADH7,AFAP1,AFAP1L2,AFF4,AFG3L2,AGAP3,AGPAT1,AGPAT2,AGT,AGTPBP1,AHCYL1,AJUBA,AKAP11,AKAP12,AKAP13,AKAP3,AKAP7,ALDH1A1,ALDH7A1,ALX1,AMFR,AMPD2,ANGPTL6,ANK3,ANKRD1,ANKRD11,ANKRD26,ANLN,ANTKMT,ANXA1,ANXA11,ANXA2,AP1G2,AP1S2,AP2A2,AR,ARFGAP1,ARFGEF1,ARHGAP18,ARHGA…
Genital carcinoma	36.9281	2.191	Increased	AAK1,ABCA1,ABCA2,ABCA9,ABCD2,ABCF1,ABHD8,ABI1,ABLIM2,ABR,ACLY,ACOT7,ACOT8,ACSL3,ACSL4,ACSS2,ADAM19,ADAM22,ADD3,ADGRA2,ADGRD1,AFAP1,AFAP1L2,AFG3L2,AGAP3,AGPAT2,AGT,AGTPBP1,AHCYL1,AKAP11,AKAP12,AKAP13,AKAP3,AKAP7,ALDH1A1,ALDH7A1,ALX1,AMFR,AMPD2,ANK3,ANKRD1,ANKRD11,ANKRD26,ANLN,ANTKMT,ANXA11,ANXA2,AP1G2,AP1S2,AP2A2,AR,ARFGAP1,ARFGEF1,ARHGAP18,ARHGAP20,ARHGAP21,ARHGAP24,ARHGAP26,ARHGAP27,ARHGAP29,ARH…
Cell movement of fibroblasts	14.3726	2.189	Increased	ACTA2,AGT,AIMP1,ARHGEF28,CAV1,CCN1,CD44,Cdc42,CORO1C,CXCL12,EHD1,ERBB2,FBN1,FGFR1,FLNB,FNDC3B,FRMD6,GSN,HBEGF,HGF,HMMR,HRAS,HSPB1,IGBP1,IL33,ITGB1,JUN,LAMTOR2,LRPAP1,MAP2K1,MAPKAPK2,MET,MTA2,MYC,MYH10,NCK2,OSM,PAK1,PDLIM1,PIK3CB,PIK3CD,PIP5K1A,PLAU,PRR5L,PTPN2,PXN,RAP2A,RAPGEF3,RCC2,RELB,RHOB,SERPINF1,SKAP2,SMAD3,SMO,SPARC,SPP1,SRC,STAT3,STRIP1,THBS1,THBS2,TIMP2,TMEM30A,TNS3,VASP,VCL,VIM,ZFAND5
Glioma Invasiveness Signaling	5.32	2.183	Increased	CD44,Cdc42,HMMR,HRAS,MMP2,NRAS,PIK3CB,PIK3CD,PIK3R4,PLAU,RAC3,RALA,RAP1A,RAP2A,RHOB,RHOBTB1,RHOQ,RRAS2,TIMP1,TIMP2
Cell movement of blood cells	18.5272	2.178	Increased	ABCA1,ACKR3,ACSL4,ADA,ADAM19,AGT,AIMP1,ALCAM,ANXA1,ANXA2,AR,AREG,ARHGAP18,B4GALT6,BCL6,BCL9,BLM,C3,CAMK2D,CAMK2N2,CASP8,CAV1,CBLB,Ccl2,CCN1,CCN2,CCR2,CCR7,CD40,CD44,CD53,CD63,CD74,CD99L2,Cdc42,CEBPA,CIB1,CITED2,CLEC7A,CLTC,CNN2,CORO1A,CRLF2,CSF1,CST3,CTSB,CTSS,CXCL12,CYBB,CYP26B1,DBNL,DDIT4,DEF6,DIAPH1,DICER1,DOCK1,DPYSL2,DRD4,DUSP1,EFNB2,EIF4E,ELMO1,EPHA2,EPS8,ERBB2,ESR1,ETS1,ETV5,EVL,F11R,FABP4…
Proliferation of lymphatic system cells	16.5867	2.17	Increased	ABI1,ACLY,ADA,AKAP13,ALCAM,ANXA1,ATAD5,ATP6V0A2,BBC3,BCL2L11,BCL6,BCLAF1,BLM,BLNK,BRPF1,C3,CARMIL2,CASP8,CBLB,Ccl2,CCN2,CCNB1,CCND2,CCR2,CCR7,Cd24a,CD320,CD40,CD44,CD74,CDC25A,Cdc42,CDK6,CEBPA,CLCF1,COMMD3-BMI1,CORO1A,CRLF2,CSF1,CSNK1A1,CTSD,CUL1,CXCL12,CYBB,CYLD,DDIT4,DEF6,DGKZ,DHFR,DIAPH1,DICER1,DKK3,DLG5,DNAJA3,DNM2,DUSP1,EFNB2,EHD1,EHD3,EIF4E,EP300,EPHA2,ESR1,ETS1,FABP4,FAS,FBXO4,FCER1G,FCGR2…
Cell transformation	20.8601	2.151	Increased	ABI1,ACLY,AKAP13,ARHGAP32,ARHGEF28,ASAP1,ASPH,ATAD2,BCL6,BIN1,BTG2,CASP8,CAV1,CBLB,CCN1,CCND2,CCNE2,CDC25A,Cdc42,CDK6,CEBPA,CHRM1,CSF1,CYLD,DCUN1D3,DDIT4,DICER1,DLC1,DNAJA3,DNMT1,DVL1,ECT2,EFEMP2,EFR3A,EIF3E,EIF4E,EP300,EPHA2,EPS8,ERBB2,ERRFI1,ESR1,ETS1,EXT1,EYA1,EZH2,FBH1,FBXO4,FH,FLT1,FOSB,Foxp1,FXN,FYN,GAB2,GLDC,GNAQ,HGF,HMGA1,HOXA9,HRAS,HSP90AA1,HTATIP2,ID2,IGF2BP3,IL1RN,IL33,INSR,IRF1,ITGB1,…
Sphingosine-1-phosphate Signaling	1.38	2.138	Increased	ADCY3,CASP8,CASQ1,Cdc42,GNAI1,GNAI3,GNAQ,PDGFC,PDGFRB,PIK3CB,PIK3CD,PIK3R4,RAC3,RHOB,RHOBTB1,RHOQ,SMPD1
Prolactin Signaling	6.42	2.132	Increased	CREBBP,EP300,FYN,HRAS,IRF1,JUN,MAP2K1,MAP2K2,MYC,NRAS,PIK3CB,PIK3CD,PIK3R4,PRKCA,PRKCG,RALA,RAP1A,RAP2A,RRAS2,SOCS1,SOCS5,SOS2,STAT3,STAT5A
Transactivation	12.8794	2.078	Increased	AFAP1L2,AGT,AKAP13,AR,ASXL1,BCL6,BRCA2,BRD2,CAV1,CCN2,CCND2,CCNH,CCT2,CD40,CD44,Cdc42,CEBPA,CHRM1,CITED2,COPS5,CREBBP,CREM,CRIM1,CRTC1,CTNNBIP1,CUL1,DAB2,DNM1,DTX4,DUSP1,DVL1,E2F3,ELK1,EP300,ESR1,ETS1,FABP4,FGF13,FOSB,FOXO1,GADD45A,GATA3,GLIS1,GLIS2,GTF2F1,HDAC4,HGF,HIF1A,HOXC6,HRAS,HSD11B1,HTATIP2,ID1,IFI16,IL33,IRF1,IRF3,JAK1,JUN,JUND,KAT2A,KAT5,KAT7,LIPA,LMO4,Macf1,MAP2K1,MAPKAPK2,MAPT,MAX,MED…
Development of epithelial tissue	15.2636	2.049	Increased	ADRM1,AGT,AIMP1,ANXA2,AR,ARHGAP24,ATP5F1A,ATP6V0A2,BCL2L11,BCLAF1,C3,CAMK2D,CAV1,CAV2,CBLL1,Ccl2,CCN1,CCN2,CCR2,CCR7,CD40,CD44,CEP104,CHD7,COL8A1,CSF1,CSNK1A1,CTSB,CXCL12,CYBA,CYBB,DAB2,DICER1,E2F3,ECT2,EMC10,EPHA2,ERBB2,ESR1,EVL,EXT1,F11R,FABP4,FAT1,FECH,FGF13,FGFR1,FLNB,FLT1,FOXF1,FOXO1,GDF11,GJA1,GPC1,GPX1,GRHL2,HBEGF,HEG1,HGF,HIF1A,HIF1AN,HOXA5,HOXA9,HOXB5,HOXC9,HRAS,HSPG2,ID1,ID2,IL1RN,IL33,…
Apelin Endothelial Signaling Pathway	4.25	2.041	Increased	ADCY3,CAMK4,GNAI1,GNAI3,GNAQ,GNB1,GNG12,HDAC4,HIF1A,HRAS,JUN,MAP2K1,MAP2K2,MAPK8,MEF2C,NRAS,PIK3CB,PIK3CD,PIK3R4,PRKAB1,PRKCA,PRKCG,RALA,RAP1A,RAP2A,RELB,RRAS2,SMAD3
Development of body trunk	36.1314	2.009	Increased	ABCA1,ACKR3,ADA,ADAM19,ADRM1,AFAP1,AFF4,AGPAT2,AGRN,AGT,AKAP12,AKAP13,ALDH1A1,ANKRD1,ANXA1,ANXA2,AP4S1,AR,AREG,ARL3,ASH1L,ASL,ASXL1,ATXN1L,BAG6,BBC3,BCL2L11,BCLAF1,BIN1,BRCA2,BRD1,CAMK2D,CAMK4,CARMIL2,CASP8,CASQ1,CAV1,CAV2,CBX4,CCBE1,CCN1,CCN2,CCNB1,CCNB2,CCND2,CCNE2,CCR2,CCR7,CD40,CD44,CD74,CDC25A,Cdc42,CDK5RAP3,CEBPA,CEBPG,CENPF,CEP290,CFL2,Chaserr,CHD7,CITED1,CITED2,COL5A1,COMMD3-BMI1,CREBBP,C…
Leukocyte Extravasation Signaling	5.85	2	Increased	ACTA2,ACTN1,CD44,CXCL12,CYBA,CYBB,DLC1,F11R,GNAI1,GNAI3,ITGA3,ITGAL,ITGB1,MAP2K2,MAPK8,MMP2,MMP23B,MMP24,MSN,MYL6,PIK3CB,PIK3CD,PIK3R4,PRKCA,PRKCG,PXN,RAP1A,RAPGEF3,RAPGEF4,RASSF5,ROCK1,SELPLG,SRC,TIMP1,TIMP2,VASP,VAV1,VCL,Wasl
Myo-inositol Biosynthesis	3.51	2	Increased	BPNT2,IMPA2,INPP5F,ISYNA1
Sirtuin Signaling Pathway	4.13	-1.915		ABCA1,ACLY,ACSS2,ATG2A,ATP5F1A,ATP5F1D,ATP5MC1,BCL2L11,DUSP6,FOXO1,GABARAPL1,GADD45A,GLUD1,GOT2,GTF3C2,H1-10,HIF1A,HMGCS2,IDH2,JUN,KAT2A,MT-ND2,MT-ND4,MYC,NAMPT,NDUFA3,NDUFA4,NDUFB5,NDUFB7,NDUFS4,NQO1,NR1H2,PAM16,PARP1,POLR2F,PPARG,RELB,SDHA,SMARCA5,STAT3,TIMM17B,TOMM22,TOMM34,TOMM40,TRIM28,TUBA1A,WRN
Cardiac Hypertrophy Signaling	3.17	-1.915		ADCY3,CACNB1,CACNG6,CAMK4,Cdc42,CREBBP,EIF4E,ELK1,EP300,GNAI1,GNAI3,GNAQ,GNB1,GNG12,HRAS,HSPB1,JUN,MAP2K1,MAP2K2,MAP2K7,MAP3K10,MAPK8,MAPKAPK2,MEF2C,MYL6,MYL6B,NRAS,PIK3CB,PIK3CD,PIK3R4,PPP3R1,RAC3,RALA,RAP1A,RAP2A,RHOB,RHOBTB1,RHOQ,ROCK1,RRAS2
April Mediated Signaling	1.49	-1.89		ELK1,JUN,MAP2K7,MAPK8,NFATC2,NFATC3,RELB,TRAF3
B Cell Activating Factor Signaling	1.44	-1.89		ELK1,JUN,MAP2K7,MAPK8,NFATC2,NFATC3,RELB,TRAF3
White Adipose Tissue Browning Pathway	1.63	-1.886		ADCY3,CACNB1,CACNG6,CREB3L3,CREB5,CREBBP,CTBP1,DIO2,FCER1G,FGFR1,HIF1AN,HOXC9,ITPR3,PPARG,PRDM16,PRKAB1,RXRA,SLC16A1,THRB,VGF
Protein Kinase A Signaling	7.53	-1.871		ADCY3,ADD3,AKAP11,AKAP12,AKAP13,AKAP3,AKAP7,CAMK2D,CAMK4,CDC25A,CDKN3,CREB3L3,CREB5,CREBBP,CREM,DUSP1,DUSP11,DUSP6,ELK1,ENPP6,EYA1,FLNA,FLNB,GNAI1,GNAI3,GNAQ,GNB1,GNG12,H1-10,ITPR3,MAP2K1,MAP2K2,MYH10,MYL6,MYL6B,MYLK2,NAPEPLD,NFATC2,NFATC3,NTN1,PDE2A,PDE4A,PDE4B,PDE6H,PGP,PPP3R1,PRKCA,PRKCG,PTGS2,PTPN13,PTPN2,PTPN4,PTPN6,PTPN9,PTPRM,PTPRU,PTPRZ1,PXN,PYGB,RAP1A,RELB,ROCK1,SMAD3,SMAD4,SMO,SMPDL3A,T…
Gαq Signaling	4.68	-1.8		CALCR,CAMK4,Cdc42,CHRM1,ELK1,GNAI1,GNAI3,GNAQ,GNB1,GNG12,GPLD1,GRK2,ITPR3,MAP2K1,MAP2K2,NAPEPLD,NFATC2,NFATC3,PIK3CB,PIK3CD,PIK3R4,PLD1,PLD5,PPP3R1,PRKCA,PRKCG,RAC3,RELB,RGS16,RHOB,RHOBTB1,RHOQ,ROCK1
Synaptic Long Term Potentiation	2.16	-1.789		CAMK2D,CAMK4,CREB3L3,CREB5,CREBBP,EP300,GNAQ,GRIA4,HRAS,ITPR3,MAP2K1,MAP2K2,NRAS,PPP3R1,PRKCA,PRKCG,RALA,RAP1A,RAP2A,RAPGEF3,RRAS2
Gastric lesion	26.0173	-1.744		AAK1,ABCA1,ABCA2,ABCF1,ABLIM2,ABR,ACBD4,ACSL3,ADAM22,ADD3,ADGRA2,ADGRD1,AFAP1,AFAP1L2,AFG3L2,AGAP3,AGRN,AGT,AGTPBP1,AJM1,AKAP13,AKAP3,AKAP7,ALCAM,ALDH1A1,AMPD2,ANK3,ANKRD11,ANKRD26,ANLN,ANXA1,ANXA11,AP2A2,AR,AREG,ARFGAP1,ARFGEF1,ARHGAP20,ARHGAP24,ARHGAP26,ARHGAP32,ARPC5L,ASAP1,ASAP2,ASH1L,ASIC2,ASPH,ASPM,ASXL1,ATAD2,ATF5,ATF7IP,ATG2A,ATP10A,ATP13A2,ATP5MC3,ATP6V0A2,ATP6V0D2,ATP8A1,ATP8B4,ATR,ATXN…
Mitosis of cervical cancer cell lines	13.8729	-1.744		AJUBA,BAZ1A,BRCA2,BUB1,CBX5,CCNB1,CCNB2,CDC20,CDC25A,CENPE,CENPI,CLTC,CYLD,DLGAP5,EIF3E,ELOC,GAK,GNAI3,HDAC4,HMG20B,KIF11,KIF4A,KNL1,KPNB1,MAP2K1,NDC80,NEK6,NUDCD3,PDLIM7,PPP2R1A,PTTG1,RACGAP1,RASSF1,RMI2,SLC20A1,SPC25,TCP1,TOP2A,TPX2,TTK,TUBA1A,ZNF365
PTEN Signaling	6.38	-1.732		BCL2L11,CSNK2A2,FGFR1,FLT1,FOXO1,HRAS,INPP5B,INPP5F,INSR,ITGA3,ITGA5,ITGA7,ITGA8,ITGA9,ITGAL,ITGB1,ITGB5,ITGB6,MAGI2,MAGI3,MAP2K1,MAP2K2,NRAS,PDGFRB,PIK3CB,PIK3CD,PREX2,RAC3,RALA,RAP1A,RAP2A,RELB,RRAS2,SOS2
Regulation Of The Epithelial Mesenchymal Transition In Development Pathway	1.62	-1.732		BCL9,DVL1,GLIS1,GLIS2,HIF1A,PSEN2,RELB,SMO,SNAI1,SUFU,TCF4,TWIST1,WNT4,WNT7B
Triacylglycerol Biosynthesis	1.42	-1.667		AGPAT1,AGPAT2,DGAT2L6,ELOVL1,GPAM,GPAT4,MBOAT7,PLPP3,PLPPR2
Choline Biosynthesis III	3.79	-1.633		CEPT1,CHPT1,GPLD1,NAPEPLD,PCYT1B,PLD1,PLD5
Gastrointestinal adenocarcinoma	77.1002	-1.633		AAK1,AATK,ABCA1,ABCA2,ABCA9,ABCD2,ABCF1,ABHD12,ABHD16A,ABHD8,ABLIM2,ABR,ACAA2,ACAP3,ACBD4,ACKR3,ACLY,ACOT13,ACOT7,ACSL3,ACSL4,ACSS2,ACTA2,ACTN1,ADA,ADAM19,ADAM22,ADAMTSL5,ADCY3,ADD3,ADGRA2,ADGRD1,ADGRL1,ADH7,ADRM1,AFAP1,AFAP1L2,AFF4,AFG3L2,AGAP3,AGPAT1,AGPAT2,AGRN,AGT,AGTPBP1,AHCYL1,AHSG,AJM1,AKAP11,AKAP12,AKAP13,AKAP3,AKAP7,ALCAM,ALDH1A1,ALG8,ALKBH2,ALKBH5,ALX1,AMFR,AMOTL2,AMPD2,ANK3,ANKRD11,ANK…
GNRH Signaling	4.7	-1.616		ADCY3,CACNB1,CACNG6,CAMK2D,CAMK4,CREB3L3,CREB5,CREBBP,ELK1,GNAI1,GNAI3,GNAQ,GNB1,GNG12,HBEGF,HRAS,ITPR3,JUN,MAP2K1,MAP2K2,MAP2K7,MAP3K10,MAPK8,MMP2,NRAS,PAK1,PRKCA,PRKCG,PXN,RALA,RAP1A,RAP2A,RELB,RRAS2,SOS2,SRC
Role of NFAT in Cardiac Hypertrophy	3.38	-1.616		ADCY3,CACNB1,CACNG6,CAMK2D,CAMK4,CSNK1A1,EP300,GNAI1,GNAI3,GNAQ,GNB1,GNG12,HDAC4,HDAC9,HRAS,IL11,IL6ST,ITPR3,MAP2K1,MAP2K2,MAP2K7,MAPK8,MEF2C,NRAS,PIK3CB,PIK3CD,PIK3R4,PPP3R1,PRKCA,PRKCG,RALA,RAP1A,RAP2A,RRAS2,SOS2,SRC
Endocrine gland tumor	99.3536	-1.607		AAK1,AATK,ABCA1,ABCA2,ABCA9,ABCD2,ABCF1,ABHD12,ABHD16A,ABHD17C,ABHD8,ABI1,ABLIM2,ABR,ACAA2,ACAP3,ACAT2,ACLY,ACOT7,ACSL3,ACSL4,ACSS2,ACTA2,ACTN1,ADA,ADAM19,ADAM22,ADAMTSL5,ADCY3,ADD3,ADGRA2,ADGRD1,ADGRL1,ADH7,ADRM1,AFAP1,AFAP1L2,AFF4,AFG3L2,AGAP3,AGPAT1,AGPAT2,AGRN,AGT,AGTPBP1,AHCYL1,AHSG,AIMP1,AJM1,AJUBA,AK2,AK4,AKAP11,AKAP12,AKAP13,AKAP7,ALCAM,ALDH1A1,ALDH7A1,ALG8,ALKBH2,ALKBH5,ALX1,AMFR,AMOTL2,…
Cholecystokinin/Gastrin-mediated Signaling	6.23	-1.569		Cdc42,CREM,ELK1,GNAQ,HRAS,IL1RN,IL33,ITPR3,JUN,MAP2K1,MAP2K2,MAPK8,MEF2C,NRAS,PRKCA,PRKCG,PTGS2,PXN,RAC3,RALA,RAP1A,RAP2A,RHOB,RHOBTB1,RHOQ,ROCK1,RRAS2,SOS2,SRC
Sensitivity of cells	14.7932	-1.535		ACLY,ACSL4,AMFR,ANXA2,APLP2,AR,ATAD5,ATR,AURKAIP1,BBC3,BIN1,BRAP,BRCA2,BRD1,BRD2,CBLL1,CBX4,CCAR1,CDC37,CDK6,CEBPA,CERS6,CFL1,CHD7,CHPT1,CIZ1,CREBBP,CXCL12,DCAF15,DDX39B,DNMT1,EHD1,EIF4E,EMC2,EMC3,EP300,EPG5,ERBB2,ERRFI1,ESR1,EZH2,FAT1,FBXL20,FBXO11,GADD45A,GCLM,GPX1,GTF2F2,HELLS,HIF1A,HMG20B,HMGN1,HMMR,IL6ST,ILF2,IP6K2,IRF3,KAT2A,KDM2A,KMT5B,KMT5C,LIG4,MBNL1,MCL1,ME2,MEF2C,MET,MITF,MSH2,MTHFD2,M…
Stomach tumor	25.9957	-1.51		AAK1,ABCA1,ABCA2,ABCF1,ABLIM2,ABR,ACBD4,ACSL3,ADAM22,ADD3,ADGRA2,ADGRD1,AFAP1,AFAP1L2,AFG3L2,AGAP3,AGRN,AGT,AGTPBP1,AJM1,AKAP13,AKAP3,AKAP7,ALCAM,ALDH1A1,AMPD2,ANK3,ANKRD11,ANKRD26,ANLN,ANXA1,ANXA11,AP2A2,AR,AREG,ARFGAP1,ARFGEF1,ARHGAP20,ARHGAP24,ARHGAP26,ARHGAP32,ARPC5L,ASAP1,ASAP2,ASH1L,ASIC2,ASPH,ASPM,ASXL1,ATAD2,ATF5,ATF7IP,ATG2A,ATP10A,ATP13A2,ATP5MC3,ATP6V0A2,ATP6V0D2,ATP8A1,ATP8B4,ATR,ATXN…
Nonpituitary endocrine tumor	102.393	-1.468		AAK1,AATK,ABCA1,ABCA2,ABCA9,ABCD2,ABCF1,ABHD12,ABHD16A,ABHD17C,ABHD8,ABI1,ABLIM2,ABR,ACAA2,ACAP3,ACAT2,ACLY,ACOT7,ACSL3,ACSL4,ACSS2,ACTA2,ACTN1,ADA,ADAM19,ADAM22,ADAMTSL5,ADCY3,ADD3,ADGRA2,ADGRD1,ADGRL1,ADH7,ADRM1,AFAP1,AFAP1L2,AFF4,AFG3L2,AGAP3,AGPAT1,AGPAT2,AGRN,AGT,AGTPBP1,AHCYL1,AHSG,AIMP1,AJM1,AJUBA,AK2,AK4,AKAP11,AKAP12,AKAP13,AKAP7,ALCAM,ALDH1A1,ALDH7A1,ALG8,ALKBH2,ALKBH5,ALX1,AMFR,AMOTL2,…
Large intestine carcinoma	76.4855	-1.463		AAK1,AATK,ABCA1,ABCA2,ABCA9,ABCD2,ABCF1,ABHD12,ABHD16A,ABHD8,ABLIM2,ABR,ACAA2,ACAP3,ACKR3,ACLY,ACOT13,ACOT7,ACSL4,ACSS2,ACTA2,ACTN1,ADA,ADAM19,ADAM22,ADAMTSL5,ADCY3,ADD3,ADGRA2,ADGRD1,ADGRL1,ADH7,ADRM1,AFAP1,AFAP1L2,AFF4,AFG3L2,AGAP3,AGPAT1,AGPAT2,AGRN,AGT,AGTPBP1,AHCYL1,AHSG,AJM1,AKAP11,AKAP12,AKAP13,AKAP3,AKAP7,ALCAM,ALDH1A1,ALG8,ALKBH2,ALKBH5,ALX1,AMFR,AMOTL2,AMPD2,ANK3,ANKRD11,ANKRD26,ANKRD39…
Colorectal carcinoma	28.2048	-1.463		AATK,ABCA2,ABCA9,ABCD2,ABLIM2,ACAP3,ACKR3,ACLY,ACOT7,ACSL4,ACTN1,ADA,ADAM19,ADAMTSL5,ADCY3,ADD3,ADGRA2,ADGRL1,ADH7,AFAP1,AFAP1L2,AFF4,AFG3L2,AGAP3,AGPAT1,AGPAT2,AGRN,AHSG,AKAP12,AKAP13,AKAP3,AKAP7,ALDH1A1,ALX1,AMOTL2,ANK3,ANKRD11,ANKRD26,ANKRD39,ANKRD9,ANLN,ANXA1,ANXA11,AP1G2,AP2A2,APLP2,AR,AREG,ARFGEF1,ARHGAP20,ARHGAP21,ARHGAP32,ARHGEF10,ARHGEF4,ARL2,ARL2BP,ARMCX1,ASAP2,ASH1L,ASPM,ASXL1,ATAD2,AT…
Inhibition of ARE-Mediated mRNA Degradation Pathway	3.24	-1.414		CNOT11,CNOT3,DIS3,MAPKAPK2,PABPN1,PAPOLA,PPP2R1A,PPP2R1B,PPP2R2C,PSMA4,PSMA7,PSMC1,PSMC3,PSMC4,PSMC5,PSMC6,PSMD14,PSMD4,PSMD7,PSME1,PSME3,PSME4,PSMF1,PTPA,TNFRSF1A,TNFSF12,YWHAE,YWHAQ
Apoptosis Signaling	2.63	-1.414		BCL2L11,CASP8,FAS,HRAS,MAP2K1,MAP2K2,MAP2K7,MAPK8,MCL1,NRAS,PARP1,PRKCA,RALA,RAP1A,RAP2A,RELB,ROCK1,RRAS2,TNFRSF1A
Development of colorectal tumor	28.4389	-1.411		AATK,ABCA2,ABCA9,ABCD2,ABLIM2,ACAP3,ACKR3,ACLY,ACOT7,ACSL4,ACTN1,ADA,ADAM19,ADAMTSL5,ADCY3,ADD3,ADGRA2,ADGRL1,ADH7,AFAP1,AFAP1L2,AFF4,AFG3L2,AGAP3,AGPAT1,AGPAT2,AGRN,AHSG,AKAP12,AKAP13,AKAP3,AKAP7,ALDH1A1,ALX1,AMOTL2,ANK3,ANKRD11,ANKRD26,ANKRD39,ANKRD9,ANLN,ANXA1,ANXA11,AP1G2,AP2A2,APLP2,AR,AREG,ARFGEF1,ARHGAP20,ARHGAP21,ARHGAP32,ARHGEF10,ARHGEF4,ARL2,ARL2BP,ARMCX1,ASAP2,ASH1L,ASPM,ASXL1,ATAD2,AT…
PPAR Signaling	6.73	-1.347		CITED2,CREBBP,EP300,HRAS,HSP90AA1,HSP90B1,IL1RAP,IL1RN,IL33,INSR,JUN,MAP2K1,MAP2K2,MED1,NRAS,PDGFC,PDGFRB,PPARG,PTGS2,RALA,RAP1A,RAP2A,RELB,RRAS2,RXRA,SOS2,STAT5A,TNFRSF1A
Microcephaly	14.8327	-1.347		ADD3,AGT,AMPD2,ASPM,ASXL1,ATR,BCAP31,BLM,BPTF,CASK,CDK5RAP2,CDK6,CENPE,CENPF,CEP290,CEP63,CHD7,CKAP2L,CLCN4,COX7B,CSPP1,CTBP1,DHCR7,DIAPH1,DICER1,EFTUD2,EP300,EPG5,EXT1,EYA1,FAM20C,FH,FLNA,GNB1,HDAC4,HSPG2,IBA57,ITGB6,JARID2,KAT2A,KIF11,KIF14,KIF23,KIF2A,KMT2C,KNL1,LIG4,LMNB1,MCM3,MIPEP,MSMO1,NARS1,NF1,NSD1,NSMCE2,PCLO,PDGFRB,PEX16,POLA1,PPARG,PRDM16,PRIM1,PRRX1,PTDSS1,PUS7,RPGRIP1L,SCRIB,SLC12A5…
FAT10 Signaling Pathway	4.02	-1.342		PSMA4,PSMA7,PSMC1,PSMC3,PSMC4,PSMC5,PSMC6,PSMD14,PSMD4,PSMD7,PSME1,PSME3,PSME4,PSMF1,UBA1
Sonic Hedgehog Signaling	1.37	-1.342		CCNB1,GLIS1,GLIS2,GRK2,SMO,SUFU
Opioid Signaling Pathway	3.38	-1.298		ADCY3,AP1G2,AP2A2,CACNB1,CACNG6,CAMK2D,CAMK4,CLTC,CREB3L3,CREB5,CREBBP,ELK1,EP300,FOSB,FYN,GNAI1,GNAI3,GNAQ,GNB1,GNG12,GRK2,HRAS,ITPR3,MAP2K1,MAP2K2,MAP2K7,MYC,NRAS,PPP3R1,PRKCA,PRKCG,RAC3,RALA,RAP1A,RAP2A,RGS10,RGS16,RGS17,RRAS2,SLC12A5,SOS2,SRC,TCF4
Endocrine cancer	102.991	-1.28		AAK1,AATK,ABCA1,ABCA2,ABCA9,ABCD2,ABCF1,ABHD12,ABHD16A,ABHD17C,ABHD8,ABI1,ABLIM2,ABR,ACAA2,ACAP3,ACAT2,ACLY,ACOT7,ACSL3,ACSL4,ACSS2,ACTA2,ACTN1,ADA,ADAM19,ADAM22,ADAMTSL5,ADCY3,ADD3,ADGRA2,ADGRD1,ADGRL1,ADH7,ADRM1,AFAP1,AFAP1L2,AFF4,AFG3L2,AGAP3,AGPAT1,AGPAT2,AGRN,AGT,AGTPBP1,AHCYL1,AHSG,AIMP1,AJM1,AJUBA,AK2,AK4,AKAP11,AKAP12,AKAP13,AKAP7,ALCAM,ALDH1A1,ALDH7A1,ALG8,ALKBH2,ALKBH5,ALX1,AMFR,AMOTL2,…
Neurological signs	15.2041	-1.272		ABCD2,ABLIM2,ACKR3,ACTN1,ADGRD1,AGT,AHCYL1,ANGPTL6,ANKRD11,ANTKMT,AR,ARHGAP32,ARL3,ATP5F1A,ATP5F1D,ATP5MJ,BASP1,BCL6,BCL7A,BPTF,BRINP3,BRPF1,C1R,C3,CA11,CAMK4,CASP8,CASQ1,CAV1,CCN2,CCR2,CD44,CD74,Cdc42,CDKL5,CELF2,CHD3,CHRM1,CIRBP,CLK4,CORO2B,COX7A2L,COX7B,CRIM1,CSF1,CTSS,CYP26B1,CYP51A1,DAD1,DBP,DCDC2,DDX1,DHCR7,DHFR,DICER1,DIO2,DKK3,DNAJA1,DNAJB2,DRD4,DTNA,DTX3L,DYNC1I1,EIF3E,ELMO1,ESR1,ETV5,F1…
PCP (Planar Cell Polarity) Pathway	1.75	-1.265		DVL1,JUN,JUND,LGR4,MAPK8,NDP,PRICKLE1,ROCK1,SMO,WNT4,WNT7B
Mitosis of tumor cell lines	13.6308	-1.215		AJUBA,ARPC1B,ATR,BAZ1A,BRCA2,BUB1,BUB1B,CBX5,CCNB1,CCNB2,CDC20,CDC25A,CENPE,CENPI,CLTC,CYLD,DLGAP5,EIF3E,ELOC,FERMT2,GAK,GNAI3,HDAC4,HMG20B,KIF11,KIF4A,KNL1,KPNB1,MAP2K1,MITF,NDC80,NEK6,NUDCD3,PDLIM7,PPP1R12C,PPP2R1A,PTTG1,PXN,RACGAP1,RACK1,RASSF1,RMI2,SLC20A1,SPC25,TAF6,TCP1,TOP2A,TPX2,TTK,TUBA1A,USP13,YWHAE,ZNF365
Neck neoplasm	103.983	-1.21		AAK1,AATK,ABCA1,ABCA2,ABCA9,ABCD2,ABCF1,ABHD12,ABHD16A,ABHD17C,ABHD8,ABI1,ABLIM2,ABR,ACAA2,ACAP3,ACAT2,ACLY,ACOT7,ACSL3,ACSL4,ACSS2,ACTA2,ACTN1,ADA,ADAM19,ADAM22,ADAMTSL5,ADCY3,ADD3,ADGRA2,ADGRD1,ADGRL1,ADH7,ADRM1,AFAP1,AFAP1L2,AFF4,AFG3L2,AGAP3,AGPAT1,AGPAT2,AGRN,AGT,AGTPBP1,AHCYL1,AHSG,AIMP1,AJM1,AJUBA,AK2,AK4,AKAP11,AKAP12,AKAP13,AKAP7,ALCAM,ALDH1A1,ALDH7A1,ALG8,ALKBH2,ALKBH5,ALX1,AMFR,AMOTL2,…
Thyroid gland tumor	103.83	-1.209		AAK1,AATK,ABCA1,ABCA2,ABCA9,ABCD2,ABCF1,ABHD12,ABHD16A,ABHD17C,ABHD8,ABI1,ABLIM2,ABR,ACAA2,ACAP3,ACAT2,ACLY,ACOT7,ACSL3,ACSL4,ACSS2,ACTA2,ACTN1,ADA,ADAM19,ADAM22,ADAMTSL5,ADCY3,ADD3,ADGRA2,ADGRD1,ADGRL1,ADH7,ADRM1,AFAP1,AFAP1L2,AFF4,AFG3L2,AGAP3,AGPAT1,AGPAT2,AGRN,AGT,AGTPBP1,AHCYL1,AHSG,AIMP1,AJM1,AJUBA,AK2,AK4,AKAP11,AKAP12,AKAP13,AKAP7,ALCAM,ALDH1A1,ALDH7A1,ALG8,ALKBH2,ALKBH5,ALX1,AMFR,AMOTL2,…
Hereditary connective tissue disorder	18.9318	-1.209		ACTA2,AGPAT2,AGT,ALX1,ANKRD11,ARHGAP29,ARL4C,ASPH,ASPM,ASXL1,ATP6V0A2,ATP6V0D2,ATR,BANF1,BCLAF1,BLM,BMP1,BPNT2,BPTF,C1R,C3,CALCR,CASK,CAV1,CAVIN1,CCN2,CCNK,CDK5RAP2,CDK6,CEBPA,CENPE,CEP63,CHD3,CHD7,CKAP2L,CLCN7,CLTC,CNN1,CNOT3,COL27A1,COL5A1,COL6A3,COL8A1,COX7B,CREBBP,CSF1,CSGALNACT1,CYP26B1,DAD1,DHFR,DIAPH1,DICER1,DNM2,DTNBP1,DYNLT2B,EFEMP2,EFTUD2,EP300,EPG5,ESR1,ETS1,EXT1,EXT2,FAM20C,FBN1,FBXO1…
Tumorigenesis of tissue	117.48	-1.2		AAK1,AATK,ABCA1,ABCA2,ABCA9,ABCD2,ABCF1,ABHD12,ABHD16A,ABHD17C,ABHD8,ABI1,ABLIM2,ABR,ACAA2,ACAP3,ACAT2,ACBD4,ACKR3,ACLY,ACOT13,ACOT7,ACOT8,ACSL3,ACSL4,ACSS2,ACTA2,ACTN1,ADA,ADAM19,ADAM22,ADAMTSL5,ADCY3,ADD3,ADGRA2,ADGRD1,ADGRL1,ADH5,ADH7,ADRM1,AFAP1,AFAP1L2,AFF4,AFG3L2,AGAP3,AGPAT1,AGPAT2,AGRN,AGT,AGTPBP1,AHCYL1,AHSG,AIMP1,AJM1,AJUBA,AK2,AK4,AKAP11,AKAP12,AKAP13,AKAP3,AKAP7,ALCAM,ALDH1A1,ALDH7A1,…
Intestinal tumor	71.3969	-1.186		AAK1,AATK,ABCA1,ABCA2,ABCA9,ABCD2,ABCF1,ABHD12,ABHD16A,ABHD8,ABLIM2,ABR,ACAA2,ACAP3,ACKR3,ACLY,ACOT13,ACOT7,ACSL4,ACSS2,ACTA2,ACTN1,ADA,ADAM19,ADAM22,ADAMTSL5,ADCY3,ADD3,ADGRA2,ADGRD1,ADGRL1,ADH7,ADRM1,AFAP1,AFAP1L2,AFF4,AFG3L2,AGAP3,AGPAT1,AGPAT2,AGRN,AGT,AGTPBP1,AHCYL1,AHSG,AIMP1,AJM1,AJUBA,AKAP11,AKAP12,AKAP13,AKAP3,AKAP7,ALCAM,ALDH1A1,ALG8,ALKBH2,ALKBH5,ALX1,AMFR,AMOTL2,AMPD2,ANK3,ANKRD11,ANK…
Autophagy	3.33	-1.183		ATG2A,ATR,CAMK4,CREB3L3,CREB5,CREBBP,EPG5,FOXO1,GABARAPL1,GNAI3,HGF,HIF1A,INSR,JUN,KAT5,MAP2K1,MAP2K2,MAP2K7,MAPK8,MYC,PIK3CB,PIK3CD,PIK3R4,PPP2R1A,PPP2R1B,PPP2R2C,PPP3R1,PRKAB1,PTPA,RALA,RB1CC1,SNAP29,TNFRSF1A,TRAF3,TSC1
Cognitive impairment	18.6716	-1.177		ABCA2,ACSL4,AFF4,AGT,AHSG,ALDH7A1,AMFR,AMPD2,ANK3,ANKRD11,AP1S2,AP4S1,AR,ARSG,ASH1L,ASPM,ASXL1,ATP13A2,ATP1A1,AUTS2,B3GALNT2,BBS4,BCAP31,BCL9,BPTF,BRCA2,BRPF1,BTD,C1R,C3,CA3,CA5B,CAMTA1,CASK,CCN2,CCNB1,CCNK,CCR2,CDC42EP4,CDKL5,CEP290,CEP63,CERS2,CHD3,CHRM1,CKAP2L,CLCN4,CLTC,CNOT3,CNTNAP2,COL6A3,CREBBP,CSF1,CST3,CTBP1,CTSB,CYBB,DCAF6,DCDC2,DIP2B,DKK3,DLG3,DLG4,DRD4,EBF3,EEF1B2,EFTUD2,EIF3F,EMC10,E…
Gastrointestinal carcinoma	82.5498	-1.175		AAK1,AATK,ABCA1,ABCA2,ABCA9,ABCD2,ABCF1,ABHD12,ABHD16A,ABHD8,ABLIM2,ABR,ACAA2,ACAP3,ACBD4,ACKR3,ACLY,ACOT13,ACOT7,ACSL3,ACSL4,ACSS2,ACTA2,ACTN1,ADA,ADAM19,ADAM22,ADAMTSL5,ADCY3,ADD3,ADGRA2,ADGRD1,ADGRL1,ADH7,ADRM1,AFAP1,AFAP1L2,AFF4,AFG3L2,AGAP3,AGPAT1,AGPAT2,AGRN,AGT,AGTPBP1,AHCYL1,AHSG,AJM1,AKAP11,AKAP12,AKAP13,AKAP3,AKAP7,ALCAM,ALDH1A1,ALG8,ALKBH2,ALKBH5,ALX1,AMFR,AMOTL2,AMPD2,ANK3,ANKRD11,ANK…
p53 Signaling	2.95	-1.155		ATR,BBC3,CCND2,CCNK,CSNK1D,EP300,FAS,GADD45A,HDAC9,HIF1A,JUN,MAPK8,MED1,PIK3CB,PIK3CD,PIK3R4,RB1,THBS1,WT1
Colorectal Cancer Metastasis Signaling	6.05	-1.151		ADCY3,Cdc42,DVL1,GNAI1,GNAI3,GNAQ,GNB1,GNG12,GRK2,HRAS,IL6ST,JAK1,JUN,MAP2K1,MAP2K2,MAPK8,MMP2,MMP23B,MMP24,MSH2,MYC,NRAS,PDGFC,PIK3CB,PIK3CD,PIK3R4,PTGER4,PTGS2,RAC3,RALA,RALGDS,RAP1A,RAP2A,RELB,RHOB,RHOBTB1,RHOQ,RRAS2,SMAD2,SMAD3,SMAD4,SMO,SOS2,SRC,STAT3,TCF4,TNFRSF1A,VEGFD,WNT4,WNT7B
Ceramide Signaling	4.39	-1.147		CTSD,HRAS,JUN,KSR1,MAP2K1,MAPK8,NRAS,PIK3CB,PIK3CD,PIK3R4,PPP2R1A,PPP2R1B,PPP2R2C,PTPA,RALA,RAP1A,RAP2A,RELB,RRAS2,SMPD1,TNFRSF1A
Estrogen-mediated S-phase Entry	2.16	-1.134		CCNE2,CDC25A,E2F3,ESR1,MYC,RB1,RBL1
Semaphorin Neuronal Repulsive Signaling Pathway	5.84	-1.095		CD44,CFL1,CFL2,DPYSL2,ERBB2,FYN,ITGA3,ITGA5,ITGA7,ITGA8,ITGA9,ITGAL,ITGB1,ITGB5,ITGB6,MAP2K1,MAP2K2,MAP2K7,MAPT,MICAL1,MYL6,MYL6B,NRP1,PAK1,PDE4A,PDE4B,PIK3CB,PIK3CD,PIK3R4,PIP5K1C,PLXNA1,ROCK1,SEMA3E
Breast carcinoma	28.4067	-1.091		AAK1,ABCA1,ABCA2,ABCA9,ABCF1,ABR,ACAP3,ACOT13,ACSS2,ACTA2,ADCY3,ADGRD1,AGAP3,AGPAT2,AGRN,AGT,AGTPBP1,AJUBA,AKAP13,AMFR,AMOTL2,ANKRD11,ANLN,ANXA1,ANXA11,AP1G2,AR,AREG,ARFGEF1,ARHGAP20,ARHGAP32,ARL4C,ARPC5L,ASH1L,ASL,ASXL1,ATAD2,ATAD5,ATF5,ATG2A,ATP10A,ATP1A1,ATR,AUTS2,BABAM2,BCL6,BCL9,BLM,BMS1,BPTF,BRCA2,BRPF1,BUB1,BUB1B,C1orf198,C3,C3orf70,CAD,CAMK4,CAMTA1,CAPZB,CASK,CASP8,CAV1,CAVIN1,CCDC80,Ccl2…
Cardiac β-adrenergic Signaling	2.24	-1.069		ADCY3,AKAP11,AKAP12,AKAP13,AKAP3,AKAP7,CACNB1,CACNG6,ENPP6,GNAI1,GNAI3,GNAQ,GNB1,GNG12,GRK2,NAPEPLD,PDE2A,PDE4A,PDE4B,PDE6H,PKIA,PKIG,PPP2R1A,PPP2R1B,PPP2R2C,PTPA,SMPDL3A
Frequency of tumor	67.4202	-1.065		AAK1,AATK,ABCA1,ABCA2,ABCA9,ABCD2,ABCF1,ABI1,ABLIM2,ABR,ACAP3,ACBD4,ACKR3,ACLY,ACOT7,ACSL3,ACSL4,ACSS2,ACTA2,ACTN1,ADA,ADAM19,ADAM22,ADAMTSL5,ADCY3,ADD3,ADGRA2,ADGRD1,ADGRL1,ADH5,ADH7,AFAP1,AFAP1L2,AFF4,AFG3L2,AGAP3,AGPAT1,AGPAT2,AGRN,AGT,AGTPBP1,AHCYL1,AHSG,AJM1,AJUBA,AKAP11,AKAP12,AKAP13,AKAP3,AKAP7,ALCAM,ALDH1A1,ALDH7A1,ALX1,AMFR,AMOTL2,AMPD2,ANK3,ANKRD11,ANKRD26,ANKRD39,ANKRD9,ANLN,ANTKMT,ANX…
Infection by RNA virus	14.4437	-1.054		ACTA2,ADA,ADH7,AFG3L2,AGT,AHSG,AKAP13,ANK3,ANKRD11,ANKRD9,ANXA1,ANXA2,AP1G2,AP1S2,AR,ARHGAP23,ARHGAP32,ARL4C,ARPC1B,ATP10A,ATP1A1,ATP5F1A,AUTS2,BAG6,BBC3,BCL9,BCLAF1,BMP1,BTG2,C1R,C3,CACNB1,CAD,CAV1,CAV2,CBLB,CCAR1,CCR2,CCR7,CCT2,CD44,CD74,CFL1,CHL1,CLTC,COL5A1,CRIM1,CSF1,CSPP1,CTBP1,CTSB,CTSS,CXCL12,CYBB,CYP46A1,CYP51A1,DAB2,DDX10,DDX5,DDX50,DHFR,DIAPH1,DLG4,DLST,DNAJB2,DNM1,DNM2,DNMT1,DTX4,DUSP…
Differentiation of connective tissue cells	21.9208	-1.053		ACTA2,AGT,ANKRD26,AP1S2,AREG,ARL4A,ASXL1,ATF5,ATP6V0D2,BAG6,BCL6,C3,CALCR,CAMK4,CASP8,CAVIN1,CCAR1,CCN1,CCN2,CCR2,CD44,CDK6,CEBPA,CITED1,CNOT3,CNTNAP2,CREB5,CREBL2,CRIM1,CSF1,CST3,CTBP1,CTNNBIP1,DDX5,DEF6,DGKZ,DICER1,DIO2,DNM2,DNMT1,DUSP1,EFNB2,EP300,EPHA2,EXT1,EZH2,FABP4,FAM20C,FAS,FBN1,FBXO9,FCER1G,FCGR2B,FERMT2,FGFR1,FNDC3B,FOSB,FOXO1,FYN,GAB2,GABBR1,GATA2,GATA3,GDF11,GJA1,GLG1,GLIS1,GPX1,GSN,…
Endocrine carcinoma	101.001	-1.029		AAK1,AATK,ABCA1,ABCA2,ABCA9,ABCD2,ABCF1,ABHD12,ABHD16A,ABHD17C,ABHD8,ABI1,ABLIM2,ABR,ACAA2,ACAP3,ACAT2,ACLY,ACOT7,ACSL3,ACSL4,ACSS2,ACTA2,ACTN1,ADA,ADAM19,ADAM22,ADAMTSL5,ADCY3,ADD3,ADGRA2,ADGRD1,ADGRL1,ADH7,ADRM1,AFAP1,AFAP1L2,AFF4,AFG3L2,AGAP3,AGPAT1,AGPAT2,AGRN,AGT,AGTPBP1,AHCYL1,AHSG,AIMP1,AJM1,AJUBA,AK2,AK4,AKAP11,AKAP12,AKAP13,AKAP7,ALCAM,ALDH1A1,ALDH7A1,ALG8,ALKBH2,ALKBH5,ALX1,AMFR,AMOTL2,…
Aryl Hydrocarbon Receptor Signaling	4.89	-1		ALDH1A1,ALDH7A1,ATR,CCND2,CCNE2,CDK6,CTSD,DHFR,EP300,ESR1,FAS,Gstm3,GSTM5,HSP90AA1,HSP90B1,HSPB1,JUN,MAPK8,MED1,MYC,NFIA,NFIB,NFIC,NFIX,NQO1,POLA1,RB1,RBL1,RELB,RXRA,SRC,TRIP11
Unfolded protein response	3.43	-1		AMFR,CEBPA,CEBPG,DNAJA1,DNAJA3,DNAJB11,DNAJB2,DNAJB9,DNAJC1,DNAJC10,DNAJC17,DNAJC19,HSP90B1,HSPH1,MAP2K7,MAPK8,PDIA6,PPARG,UBXN4
Isoleucine Degradation I	1.72	-1		ACAA2,ACAT2,AUH,BCAT2,HSD17B10
Stearate Biosynthesis I (Animals)	1.52	-1		ACOT7,ACOT8,ACSL3,ACSL4,Cyp4a14,DHCR24,DHRS1,ELOVL1,MBOAT7,SLC27A2,SLC27A4
MYC Mediated Apoptosis Signaling	1.47	-1		BBC3,BCL2L11,CASP8,CREBBP,FAS,MAX,MCL1,MYC,TNFRSF1A
Benign connective or soft tissue neoplasm	15.2055	-1		AHCYL1,AK2,ALDH1A1,ANXA1,ANXA2,AR,BCL2L11,CCN1,CCND2,CCNE2,COL13A1,COL16A1,COL27A1,COL5A1,COL6A3,COL8A1,CRIM1,CSF1,CYBA,DHFR,DUSP1,DVL1,E2F3,ERBB2,ESR1,EXT1,FABP4,FAS,FBN1,FDFT1,FDPS,FERMT2,FGFR1,FH,FLNA,FLT1,FRMD4B,GABBR1,GRAMD2B,HGF,HIF1A,HLA-DQA1,HMMR,HOXA5,HRAS,HSD17B10,HTATIP2,IDH2,IFIT3,IMPDH2,INSR,ISOC1,JUN,KITLG,KPNA3,LAMA2,LAMB2,LGR4,MALAT1,MAOA,MAX,MCUB,MEGF9,MET,MFHAS1,MICALL1,MMP2,MPH…
Epithelial neoplasm	116.75	-0.962		AAK1,AATK,ABCA1,ABCA2,ABCA9,ABCD2,ABCF1,ABHD12,ABHD16A,ABHD17C,ABHD8,ABI1,ABLIM2,ABR,ACAA2,ACAP3,ACAT2,ACBD4,ACKR3,ACLY,ACOT13,ACOT7,ACOT8,ACSL3,ACSL4,ACSS2,ACTA2,ACTN1,ADA,ADAM19,ADAM22,ADAMTSL5,ADCY3,ADD3,ADGRA2,ADGRD1,ADGRL1,ADH5,ADH7,ADRM1,AFAP1,AFAP1L2,AFF4,AFG3L2,AGAP3,AGPAT1,AGPAT2,AGRN,AGT,AGTPBP1,AHCYL1,AHSG,AIMP1,AJM1,AJUBA,AK2,AK4,AKAP11,AKAP12,AKAP13,AKAP3,AKAP7,ALCAM,ALDH1A1,ALDH7A1,…
Breast or ovarian carcinoma	30.6517	-0.952		AAK1,ABCA1,ABCA2,ABCA9,ABCF1,ABLIM2,ABR,ACAP3,ACOT13,ACSS2,ACTA2,ADAM19,ADCY3,ADGRD1,AGAP3,AGPAT2,AGRN,AGT,AGTPBP1,AJUBA,AKAP13,ALDH1A1,ALDH7A1,AMFR,AMOTL2,AMPD2,ANKRD11,ANLN,ANTKMT,ANXA1,ANXA11,AP1G2,AR,AREG,ARFGEF1,ARHGAP20,ARHGAP32,ARHGEF28,ARL4C,ARPC5L,ASAP1,ASH1L,ASL,ASPM,ASXL1,ATAD2,ATAD5,ATF5,ATG2A,ATP10A,ATP1A1,ATP8A1,ATP8B4,ATR,AUH,AUTS2,BABAM2,BAG6,BBS4,BCL6,BCL9,BCLAF1,BLM,BMS1,BPTF,BR…
Endocannabinoid Cancer Inhibition Pathway	4.32	-0.928		ADCY3,CASP8,CASQ1,CCND2,CCNE2,CREB3L3,CREB5,CREBBP,GNAI1,GNAI3,GNAQ,HIF1A,MAP2K1,MAP2K2,MAP2K7,MMP2,MYC,PDGFC,PIK3CB,PIK3CD,PIK3R4,PRKAB1,ROCK1,SMPD1,SRC,TCF4,TWIST1,VEGFD,VIM
Perinatal death	16.8182	-0.919		ABCA1,ABR,ACKR3,ADA,ADAM22,ADGRA2,AFF4,AGRN,ALDH1A1,ALX1,Anp32b,APLP2,ARNT2,ATXN1L,BAG6,BIN1,BLMH,BLNK,BMP1,BPNT2,BUB1,CACNB1,CAMSAP1,CASK,CBX4,CCDC47,CCN2,CD44,CDK6,CEBPA,CEBPG,CELF2,CITED1,CITED2,CREB5,CREBBP,CSGALNACT1,CTNNBIP1,CXCL12,CYLD,CYP26B1,DERL2,DHCR7,DLX2,DNM1,DVL1,E2F3,EFEMP2,EHD1,ELOVL1,ETS1,EYA1,FNDC3B,Foxp1,Foxp2,FST,GABRA1,GAK,GDF11,GGCX,GJA1,GNAQ,GPC6,HAT1,HBEGF,HELLS,HGF,HIP1,H…
Tumorigenesis of epithelial neoplasm	63.2118	-0.905		AAK1,AATK,ABCA1,ABCA2,ABCA9,ABCD2,ABCF1,ABI1,ABLIM2,ABR,ACAP3,ACBD4,ACKR3,ACLY,ACOT7,ACSL3,ACSL4,ACSS2,ACTA2,ACTN1,ADA,ADAM19,ADAM22,ADAMTSL5,ADCY3,ADD3,ADGRA2,ADGRD1,ADGRL1,ADH5,ADH7,AFAP1,AFAP1L2,AFF4,AFG3L2,AGAP3,AGPAT1,AGPAT2,AGRN,AGT,AGTPBP1,AHCYL1,AHSG,AJM1,AJUBA,AKAP11,AKAP12,AKAP13,AKAP3,AKAP7,ALCAM,ALDH1A1,ALDH7A1,ALX1,AMFR,AMOTL2,AMPD2,ANK3,ANKRD11,ANKRD26,ANKRD39,ANKRD9,ANLN,ANTKMT,ANX…
Corticotropin Releasing Hormone Signaling	2.04	-0.894		ADCY3,CACNB1,CACNG6,CAMK4,CREB3L3,CREB5,CREBBP,ELK1,GNAI1,GNAI3,GNAQ,ITPR3,JUN,JUND,MAP2K1,MAP2K2,MEF2C,NPR2,PRKCA,PRKCG,PTGS2,RAP1A,SMO
Breast cancer	32.3215	-0.881		AAK1,ABCA1,ABCA2,ABCA9,ABCF1,ABR,ACAP3,ACOT13,ACSS2,ACTA2,ADCY3,ADGRD1,ADRM1,AGAP3,AGPAT2,AGRN,AGT,AGTPBP1,AJUBA,AKAP12,AKAP13,ALDH1A1,AMFR,AMOTL2,ANKRD11,ANLN,ANXA1,ANXA11,AP1G2,AR,AREG,ARFGEF1,ARHGAP20,ARHGAP32,ARL4C,ARPC5L,ASF1B,ASH1L,ASL,ASXL1,ATAD2,ATAD5,ATF5,ATG2A,ATP10A,ATP1A1,ATP5F1A,ATR,AUTS2,BABAM2,BCL2L11,BCL6,BCL9,BLM,BMP1,BMS1,BPTF,BRCA2,BRPF1,BTG2,BUB1,BUB1B,C1orf198,C3,C3orf70,C8or…
Gastrointestinal tumor	76.3242	-0.877		AAK1,AATK,ABCA1,ABCA2,ABCA9,ABCD2,ABCF1,ABHD12,ABHD16A,ABHD8,ABLIM2,ABR,ACAA2,ACAP3,ACBD4,ACKR3,ACLY,ACOT13,ACOT7,ACSL3,ACSL4,ACSS2,ACTA2,ACTN1,ADA,ADAM19,ADAM22,ADAMTSL5,ADCY3,ADD3,ADGRA2,ADGRD1,ADGRL1,ADH7,ADRM1,AFAP1,AFAP1L2,AFF4,AFG3L2,AGAP3,AGPAT1,AGPAT2,AGRN,AGT,AGTPBP1,AHCYL1,AHSG,AIMP1,AJM1,AJUBA,AKAP11,AKAP12,AKAP13,AKAP3,AKAP7,ALCAM,ALDH1A1,ALG8,ALKBH2,ALKBH5,ALX1,AMFR,AMOTL2,AMPD2,ANK3…
Ferroptosis Signaling Pathway	2.78	-0.853		ABCA1,ACSL4,CTSB,CYBB,FDFT1,GCH1,H2AZ2,HRAS,HSPB1,MAP2K1,MAP2K2,NOX4,NRAS,PRKAB1,RALA,RAP1A,RAP2A,RB1,RBL1,RRAS2,SAT1,STAT3,TXNRD1
Differentiation of bone	16.6289	-0.834		AGT,AREG,ATP6V0D2,BAG6,BCL6,C3,CALCR,CAMK4,CASP8,CCN1,CCR2,CDK6,CEBPA,CITED1,CNOT3,CRIM1,CSF1,CST3,CTNNBIP1,DDX5,DEF6,DGKZ,DICER1,DUSP1,EFNB2,EPHA2,ERBB2,EZH2,FAM20C,FAS,FBN1,FCER1G,FCGR2B,FERMT2,FGFR1,FNDC3B,GAB2,GABBR1,GATA2,GDF11,GJA1,GLIS1,GSN,HDAC4,HGF,HIF1A,HPSE,ID1,ID2,IFI16,IL11,IL33,IL6ST,ITGA5,ITGB1,JUN,JUND,KITLG,LGR4,LRP4,LRP8,Ly6a (includes others),MAP2K1,MAP2K7,MEF2C,MITF,MYC,NAMPT,…
Breast or gastric cancer	47.6596	-0.83		AAK1,ABCA1,ABCA2,ABCA9,ABCF1,ABLIM2,ABR,ACAP3,ACBD4,ACOT13,ACSL3,ACSS2,ACTA2,ADAM19,ADAM22,ADCY3,ADD3,ADGRA2,ADGRD1,ADRM1,AFAP1,AFAP1L2,AFG3L2,AGAP3,AGPAT2,AGRN,AGT,AGTPBP1,AJM1,AJUBA,AKAP12,AKAP13,AKAP3,AKAP7,ALCAM,ALDH1A1,ALDH7A1,AMFR,AMOTL2,AMPD2,ANK3,ANKRD11,ANKRD26,ANLN,ANTKMT,ANXA1,ANXA11,AP1G2,AP2A2,AR,AREG,ARFGAP1,ARFGEF1,ARHGAP20,ARHGAP24,ARHGAP26,ARHGAP32,ARHGEF28,ARL4C,ARPC5L,ASAP1,ASA…
Extraadrenal retroperitoneal tumor	23.6615	-0.826		AAK1,AATK,ABCA1,ABCA9,ABCF1,ABHD8,ABR,ACAT2,ACKR3,ACLY,ACOT7,ACOT8,ACSL3,ADAM19,ADAM22,ADGRA2,ADGRD1,ADH5,AFAP1L2,AFF4,AGRN,AGT,AJUBA,AKAP11,AKAP13,AKAP3,AKAP7,ALCAM,ALDH1A1,ALDH7A1,AMFR,AMPD2,ANKRD11,ANKRD39,ANKZF1,ANLN,ANXA1,ANXA2,AR,AREG,ARFGAP1,ARFIP2,ARHGAP21,ARHGAP26,ARHGAP32,ARHGEF10,ARMCX1,ASAP1,ASPM,ASXL1,ATAD5,ATG2A,ATP10A,ATP8A1,ATR,AUP1,B3GNTL1,BASP1,BCL2L11,BCL9,BCLAF1,BEND4,BEND6,BI…
Ephrin Receptor Signaling	9.89	-0.822		ABI1,ARPC1B,ARPC5L,CFL1,CFL2,CREB3L3,CREB5,CREBBP,CXCL12,EFNA5,EFNB2,EPHA2,EPHB3,FYN,GNAI1,GNAI3,GNAQ,GNB1,GNG12,HRAS,ITGA3,ITGA5,ITGA7,ITGA8,ITGA9,ITGAL,ITGB1,ITGB5,ITGB6,MAP2K1,MAP2K2,NCK2,NRAS,PAK1,PDGFC,PTPN13,PXN,RAC3,RALA,RAP1A,RAP2A,ROCK1,RRAS2,SH2D3C,SOS2,SRC,STAT3,VEGFD,Wasl
Muscle tumor	17.2076	-0.808		AGRN,AHCYL1,AK2,ALDH1A1,ANXA1,ANXA2,ARHGEF4,ASIC2,ATR,BLM,BRCA2,CALCR,CAMSAP3,CBLB,CCDC150,CCN1,CCT8,CD44,COL13A1,COL5A1,COL6A3,CORO1C,CRIM1,CSF1,CYBA,DDX50,DIAPH3,DICER1,DRD4,DTNBP1,DUSP1,DVL1,EFTUD2,ERBB2,ERI3,ESR1,EXT1,FAM20C,FAS,FAT1,FBN1,FBXW4,FCGR3A/FCGR3B,FERMT2,FGD3,FGFR1,FH,FLT1,FOXF1,FOXO1,FRMD4B,GABBR1,GRAMD2B,GRB14,HACD1,HGF,HIF1A,HLA-DQA1,HMG20A,HMGA1,HOXA5,HRAS,HSD17B10,HSPG2,HTATIP…
Cell death of breast cancer cell lines	16.7423	-0.806		ACSL4,ANXA2,AR,BCL2L11,BCL6,C8orf44-SGK3/SGK3,CASP8,CAV1,CCAR1,CCDC80,CCN1,CCN2,CCND2,CD44,CIB1,CXCL12,CYLD,DAB2,DDIT4,DNAJA3,DNM1,DNM2,DUSP1,EIF4B,EIF4E,ELK1,EP300,EPHA2,ERBB2,ERRFI1,ESR1,FAS,FBXL20,FBXO32,FGFR1,FRMD6,GADD45A,GRHL2,HDAC4,HDAC9,HGF,HIF1A,HOXA5,HOXC6,HSP90AA1,HSPB1,HSPB8,HSPH1,IER3,IFI16,IRF1,JUN,KIF11,KIFC3,KSR1,LMO4,MADD,MAP2K1,MAPK8,MCL1,MSH2,NFIL3,NQO1,NRP1,PA2G4,PARP1,PDCD4,P…
Development of digestive organ tumor	40.0223	-0.801		AAK1,AATK,ABCA1,ABCA2,ABCA9,ABCD2,ABCF1,ABLIM2,ABR,ACAP3,ACBD4,ACKR3,ACLY,ACOT7,ACSL3,ACSL4,ACTN1,ADA,ADAM19,ADAM22,ADAMTSL5,ADCY3,ADD3,ADGRA2,ADGRD1,ADGRL1,ADH7,AFAP1,AFAP1L2,AFF4,AFG3L2,AGAP3,AGPAT1,AGPAT2,AGRN,AGT,AGTPBP1,AHSG,AJM1,AKAP12,AKAP13,AKAP3,AKAP7,ALCAM,ALDH1A1,ALX1,AMOTL2,AMPD2,ANK3,ANKRD11,ANKRD26,ANKRD39,ANKRD9,ANLN,ANXA1,ANXA11,AP1G2,AP2A2,APLP2,AR,AREG,ARFGAP1,ARFGEF1,ARHGAP20,A…
Development of central nervous system	17.821	-0.799		AATK,ABR,ADAM19,ADAM22,ADGRA2,AGTPBP1,ANK3,Anp32b,APBB2,APLP2,ARNT2,ASIC2,ASPM,ATXN1L,BAG6,BBS4,BPTF,BRCA2,BTD,BTG2,CAMSAP1,CCND2,CDK5RAP2,CDK5RAP3,CDK6,CELSR2,CEP290,CHD7,CHL1,CITED2,CNTN1,CNTNAP2,COMMD3-BMI1,COX7B,CRELD1,CREM,CST3,CTNNBIP1,CXCL12,DDIT4,DHCR7,DIAPH1,DICER1,DLC1,DLG4,DLG5,DLX1,DLX2,DNER,DPCD,EBF3,EFNA5,EPHA2,EPHB3,ERBB2,EXT1,EZH2,FCGR2B,FGF13,FGFR1,FOXJ3,FOXO1,Foxp2,FYN,GAK,GAP43…
Breast or ovarian cancer	36.6556	-0.784		AAK1,ABCA1,ABCA2,ABCA9,ABCF1,ABLIM2,ABR,ACAP3,ACOT13,ACSS2,ACTA2,ADAM19,ADCY3,ADGRD1,ADRM1,AGAP3,AGPAT2,AGRN,AGT,AGTPBP1,AJUBA,AKAP12,AKAP13,ALCAM,ALDH1A1,ALDH7A1,AMFR,AMOTL2,AMPD2,ANKRD11,ANLN,ANTKMT,ANXA1,ANXA11,AP1G2,AR,AREG,ARFGEF1,ARHGAP20,ARHGAP32,ARHGEF28,ARL4C,ARPC5L,ASAP1,ASCL2,ASF1B,ASH1L,ASL,ASPM,ASXL1,ATAD2,ATAD5,ATF5,ATG2A,ATP10A,ATP1A1,ATP5F1A,ATP8A1,ATP8B4,ATR,AUH,AUTS2,BABAM2,BAG6…
Multiple cancers	36.3316	-0.784		AAK1,ABCA1,ABCA2,ABCA9,ABCF1,ABLIM2,ABR,ACAP3,ACOT13,ACSS2,ACTA2,ADAM19,ADCY3,ADGRD1,ADRM1,AGAP3,AGPAT2,AGRN,AGT,AGTPBP1,AJUBA,AKAP12,AKAP13,ALCAM,ALDH1A1,ALDH7A1,AMFR,AMOTL2,AMPD2,ANKRD11,ANLN,ANTKMT,ANXA1,ANXA11,AP1G2,AR,AREG,ARFGEF1,ARHGAP20,ARHGAP32,ARHGEF28,ARL4C,ARPC5L,ASAP1,ASCL2,ASF1B,ASH1L,ASL,ASPM,ASXL1,ATAD2,ATAD5,ATF5,ATG2A,ATP10A,ATP1A1,ATP5F1A,ATP8A1,ATP8B4,ATR,AUH,AUTS2,BABAM2,BAG6…
Growth of embryo	14.5157	-0.776		ABCA1,AGT,ASPM,BTG2,CASP8,Cd24a,CD44,CDK6,CIP2A,CITED1,CITED2,CNTNAP2,COMMD3-BMI1,COPS5,CST3,CTNNBIP1,CUL1,CXCL12,DICER1,DNMT1,EP300,EPN1,ERCC6L,EZH2,FBXW4,FERMT2,FGFR1,FLII,FLNA,FLT1,FOXF1,FOXO1,Foxp1,Foxp2,FXN,GAB2,GAK,GAP43,GATA2,GATA3,GDPD5,GJA1,GRK2,HBEGF,HGF,HIF1A,HOXB5,HRAS,HSP90B1,HSPG2,ID1,ID2,IFT20,IL6ST,INSR,ITGB1,KAT2A,KAT7,KITLG,KSR1,LAMTOR1,LMNB1,LTBP3,Macf1,MAP2K1,MAPK8,MAX,MCL1,ME…
Breast or pancreatic cancer	39.5834	-0.767		AAK1,AATK,ABCA1,ABCA2,ABCA9,ABCF1,ABHD8,ABLIM2,ABR,ACAP3,ACAT2,ACKR3,ACLY,ACOT13,ACOT8,ACSS2,ACTA2,ADAM19,ADAM22,ADCY3,ADGRD1,ADRM1,AFAP1L2,AGAP3,AGPAT2,AGRN,AGT,AGTPBP1,AJUBA,AKAP11,AKAP12,AKAP13,AKAP3,AKAP7,ALCAM,ALDH1A1,ALDH7A1,AMFR,AMOTL2,AMPD2,ANKRD11,ANKRD39,ANKZF1,ANLN,ANTKMT,ANXA1,ANXA11,AP1G2,AR,AREG,ARFGEF1,ARFIP2,ARHGAP20,ARHGAP32,ARHGEF10,ARHGEF28,ARL4C,ARPC5L,ASAP1,ASCL2,ASF1B,ASH1L,…
Adrenomedullin signaling pathway	2.42	-0.756		ADCY3,C3,CAMK4,ELK1,GNAQ,HIF1A,HRAS,IL1RN,IL33,ITPR3,MAP2K1,MAP2K2,MAP2K7,MAPK8,MAX,MMP2,MYLK2,NPR2,NRAS,PIK3CB,PIK3CD,PIK3R4,PPARG,RALA,RAP1A,RAP2A,RELB,RRAS2,RXRA,SOS2
Upper gastrointestinal tract tumor	40.567	-0.753		AAK1,ABCA1,ABCA2,ABCF1,ABLIM2,ABR,ACBD4,ACSL3,ACSL4,ADAM22,ADD3,ADGRA2,ADGRD1,ADGRL1,AFAP1,AFAP1L2,AFG3L2,AGAP3,AGRN,AGT,AGTPBP1,AJM1,AKAP11,AKAP13,AKAP3,AKAP7,ALCAM,ALDH1A1,ALKBH2,AMPD2,ANK3,ANKRD11,ANKRD26,ANKRD39,ANKZF1,ANLN,ANXA1,ANXA11,AP2A2,APLP2,AR,AREG,ARFGAP1,ARFGEF1,ARHGAP18,ARHGAP20,ARHGAP24,ARHGAP26,ARHGAP32,ARPC5L,ASAP1,ASAP2,ASH1L,ASIC2,ASL,ASPH,ASPM,ASXL1,ATAD2,ATF5,ATF7IP,ATG2A,AT…
Differentiation of bone cells	15.6946	-0.751		AGT,AREG,ATP6V0D2,BAG6,BCL6,C3,CALCR,CAMK4,CASP8,CCN1,CCR2,CDK6,CEBPA,CITED1,CNOT3,CRIM1,CSF1,CST3,CTNNBIP1,DDX5,DEF6,DGKZ,DICER1,DUSP1,EFNB2,EPHA2,EZH2,FAM20C,FAS,FBN1,FCER1G,FCGR2B,FERMT2,FGFR1,FNDC3B,GAB2,GABBR1,GATA2,GDF11,GJA1,GLIS1,GSN,HDAC4,HGF,HIF1A,HPSE,ID1,ID2,IFI16,IL11,IL33,IL6ST,ITGA5,JUN,JUND,LGR4,LRP4,LRP8,Ly6a (includes others),MAP2K1,MAP2K7,MEF2C,MITF,MYC,NAMPT,NBR1,NF1,NFATC2,NO…
Pancreatobiliary tumor	18.7055	-0.727		AAK1,AATK,ABCA1,ABCA9,ABHD8,ABI1,ABR,ACAT2,ACKR3,ACLY,ACOT8,ADAM22,ADGRA2,ADGRD1,AFAP1,AFAP1L2,AFF4,AGAP3,AGRN,AGT,AKAP11,AKAP13,AKAP3,AKAP7,ALCAM,ALDH1A1,ALDH7A1,AMFR,ANK3,ANKRD11,ANKRD26,ANKRD39,ANKZF1,ANXA1,ANXA2,APLP2,AR,AREG,ARFIP2,ARHGAP32,ARHGEF10,ASPH,ASPM,ASXL1,ATAD5,ATG2A,ATP10A,ATP13A2,ATP8A1,ATP8B4,ATR,AUP1,BCL2L11,BCL9,BCLAF1,BEND4,BEND6,BIN1,BLM,BMS1,BPTF,BRCA2,BRINP3,BUB1B,C1orf198…
Pancreaticobiliary neoplasm	18.7055	-0.727		AAK1,AATK,ABCA1,ABCA9,ABHD8,ABI1,ABR,ACAT2,ACKR3,ACLY,ACOT8,ADAM22,ADGRA2,ADGRD1,AFAP1,AFAP1L2,AFF4,AGAP3,AGRN,AGT,AKAP11,AKAP13,AKAP3,AKAP7,ALCAM,ALDH1A1,ALDH7A1,AMFR,ANK3,ANKRD11,ANKRD26,ANKRD39,ANKZF1,ANXA1,ANXA2,APLP2,AR,AREG,ARFIP2,ARHGAP32,ARHGEF10,ASPH,ASPM,ASXL1,ATAD5,ATG2A,ATP10A,ATP13A2,ATP8A1,ATP8B4,ATR,AUP1,BCL2L11,BCL9,BCLAF1,BEND4,BEND6,BIN1,BLM,BMS1,BPTF,BRCA2,BRINP3,BUB1B,C1orf198…
BER (Base Excision Repair) Pathway	1.38	-0.707		MAP2K1,MAP2K2,MAP2K7,NF1,PARP1,RFC1,RFC4,XRCC1
Infection of cells	13.0721	-0.691		AFG3L2,AKAP13,ANKRD9,ANXA2,AP1G2,ARHGAP23,ARHGAP32,ARPC1B,ATP1A1,ATP5F1A,BAG6,BBC3,BCL9,BCLAF1,BMP1,BTG2,C1R,C3,CAD,CAV1,CAV2,CBLB,CCAR1,CCR2,CCT2,CD40,CD44,CD74,CLIP1,CLTC,COL5A1,CRIM1,CSF1,CSPP1,CTBP1,CTSB,CTSS,CXCL12,CYBB,CYP46A1,DAB2,DDX10,DDX50,DIAPH1,DLST,DNAJB2,DNM1,DNM2,DTX4,DVL1,EFNB2,EIF3G,ELOC,EP300,EPHA2,EPN1,EPS8,ERI3,ETHE1,FAS,FAU,FBH1,FBXO21,FCGR2B,FCGRT,FLII,GBF1,GNAQ,GRK2,HDAC4,H…
Breast or colorectal cancer	43.8665	-0.69		AAK1,AATK,ABCA1,ABCA2,ABCA9,ABCD2,ABCF1,ABLIM2,ABR,ACAP3,ACKR3,ACLY,ACOT13,ACOT7,ACSL4,ACSS2,ACTA2,ACTN1,ADA,ADAM19,ADAMTSL5,ADCY3,ADD3,ADGRA2,ADGRD1,ADGRL1,ADH7,ADRM1,AFAP1,AFAP1L2,AFF4,AFG3L2,AGAP3,AGPAT1,AGPAT2,AGRN,AGT,AGTPBP1,AHSG,AIMP1,AJUBA,AKAP12,AKAP13,AKAP3,AKAP7,ALCAM,ALDH1A1,ALX1,AMFR,AMOTL2,ANK3,ANKRD11,ANKRD26,ANKRD39,ANKRD9,ANLN,ANXA1,ANXA11,ANXA2,AP1G2,AP2A2,APLP2,AR,AREG,ARFGEF1,…
Cell death of epithelial cells	17.1959	-0.689		AAK1,ADA,AGT,AKAP11,ALDH1A1,AR,ATP13A2,BBC3,BCL2L11,BCL6,BLM,CA3,CALCR,CASP8,CBLB,CCR2,CD40,CD44,CDC37,CDK6,CEBPA,CENPF,CERS2,CITED2,CTSB,CTSS,CYLD,DAB2,DICER1,DLST,DLX2,EFNB2,EIF4E,ELK1,EMP3,EPHA2,ERBB2,ESR1,ETS1,FAS,FGF12,FGFR1,FOXO1,FYN,GADD45A,GLIS2,GOT2,GRHL2,GRK2,GSN,HGF,HRAS,HSPB1,HSPB8,ID1,ID2,IER3,IL11,IL1RN,IL33,IP6K2,IRF1,IRF3,ITGA3,ITGA5,ITGB1,ITPR3,JUN,KSR1,LAMA2,MAOA,MAP2K1,MAP2K7,M…
Neurotrophin/TRK Signaling	4.85	-0.688		CREB3L3,CREB5,CREBBP,HRAS,JUN,MAP2K1,MAP2K2,MAP2K7,MAPK8,NRAS,PIK3CB,PIK3CD,PIK3R4,RALA,RAP1A,RAP2A,RRAS2,SORCS1,SOS2,SPRY1
FGF Signaling	3.69	-0.688		CREB3L3,CREB5,CREBBP,FGF12,FGF13,FGFR1,HGF,HRAS,MAP2K1,MAPK8,MAPKAPK2,MET,PIK3CB,PIK3CD,PIK3R4,PRKCA,PTPN6,SOS2,STAT3
NGF Signaling	2.98	-0.688		CREB3L3,CREB5,CREBBP,ELK1,HRAS,MAP2K1,MAP2K2,MAP3K10,MAPK8,NRAS,PIK3CB,PIK3CD,PIK3R4,RALA,RAP1A,RAP2A,RELB,ROCK1,RRAS2,SMPD1,SOS2,TRAF4
cAMP-mediated signaling	4.48	-0.667		ADCY3,AKAP11,AKAP12,AKAP13,AKAP3,AKAP7,CAMK2D,CAMK4,CHRM1,CREB3L3,CREB5,CREBBP,CREM,DRD4,DUSP1,DUSP6,ENPP6,GABBR1,GNAI1,GNAI3,GRK2,HTR1B,MAP2K1,MAP2K2,NAPEPLD,PDE2A,PDE4A,PDE4B,PDE6H,PKIA,PKIG,PPP3R1,PTGER4,PTGIR,RAP1A,RAPGEF3,RAPGEF4,RGS10,SMPDL3A,SRC,STAT3
Melanocyte Development and Pigmentation Signaling	3.82	-0.655		ADCY3,CREB3L3,CREB5,CREBBP,EP300,HRAS,KITLG,MAP2K1,MAP2K2,MITF,NRAS,PIK3CB,PIK3CD,PIK3R4,PTPN6,RALA,RAP1A,RAP2A,RRAS2,SOS2,SRC
G-Protein Coupled Receptor Signaling	2.61	-0.647		ACKR3,ADCY3,ADGRA2,ADGRD1,ADGRL1,CALCR,CAMK2D,CAMK4,CCR2,CCR7,CELSR2,CHRM1,CREB3L3,CREB5,CREBBP,DRD4,DUSP1,DUSP6,ENPP6,FOXO1,FYN,GABBR1,GNAI1,GNAI3,GNAQ,GNB1,GNG12,GPR107,GPR146,GPR176,GRK2,HCRTR1,HRAS,HTR1B,JUN,LGR4,LPAR6,MAP2K1,MAP2K2,MAP2K7,MAP3K10,MAPK8,MEF2C,MEGF6,MYL6,MYL6B,MYLK2,NAPEPLD,NFATC2,NFATC3,NRAS,P2RY1,PAK1,PDE2A,PDE4A,PDE4B,PDE6H,PIK3CB,PIK3CD,PIK3R4,PPP3R1,PREX1,PREX2,PRKCA,PRKC…
Liver carcinoma	34.5157	-0.619		AATK,ABCA1,ABCA2,ABCA9,ABCD2,ABHD16A,ABLIM2,ACAA2,ACKR3,ACLY,ACOT7,ACOT8,ACSL3,ACSL4,ACSS2,ACTN1,ADA,ADAM19,ADAMTSL5,ADH5,ADRM1,AFAP1L2,AFF4,AGAP3,AGRN,AGT,AGTPBP1,AJM1,AKAP11,AKAP13,AKAP3,ALCAM,ALDH7A1,ALG8,AMFR,ANGPTL6,ANK3,ANKRD11,ANKRD26,ANKRD39,ANLN,ANXA1,AP1G2,AP1S2,AP2A2,AR,AREG,ARFGAP1,ARFGEF1,ARHGAP20,ARHGAP21,ARHGAP24,ARHGAP27,ARHGAP29,ARHGEF28,ARHGEF4,ARL2,ARMCX1,ARNT2,ARSG,ASAP1,ASAP2…
Glioblastoma Multiforme Signaling	4.63	-0.6		CCND2,CCNE2,Cdc42,CDK6,E2F3,FOXO1,HRAS,ITPR3,MAP2K1,MAP2K2,MYC,NF1,NRAS,PDGFC,PDGFRB,PIK3CB,PIK3CD,PIK3R4,RAC3,RALA,RAP1A,RAP2A,RB1,RHOB,RHOBTB1,RHOQ,RRAS2,SMO,SOS2,SRC,TSC1,WNT4,WNT7B
Familial congenital malformation	22.762	-0.593		ABCD2,ACAA2,ACTA2,ACTN1,AFF4,AGRN,AGT,AKAP13,ALG8,ALX1,AMPD2,ANKRD11,ANXA1,AR,ARHGAP29,ARL3,ASPH,ASPM,ASXL1,ATP6V0A2,ATR,AUTS2,B3GALNT2,BBS4,BCAP31,BCL6,BCLAF1,BIN1,BLM,BLNK,BMP1,BMS1,BPNT2,BPTF,BRCA2,BRPF1,C1R,C3,CA3,CA5B,CAMTA1,CASK,CAV1,CAV2,CAVIN1,CCBE1,CCDC47,CCN2,CCNB1,CCND2,CCNE2,CCNH,CCNK,CDK5RAP2,CDK6,CDKL5,CENPE,CEP104,CEP290,CEP295,CEP63,CFL2,CHD3,CHD7,CITED2,CKAP2L,CLTC,CNOT3,CNTN1,CN…
Development of adenocarcinoma	34.9957	-0.583		AAK1,ABCA1,ABCA2,ABCA9,ABCD2,ABCF1,ABI1,ABLIM2,ABR,ACOT7,ACSL3,ACSL4,ACSS2,ACTA2,ACTN1,ADAM19,ADAM22,ADD3,ADGRD1,ADH5,ADH7,AFG3L2,AGAP3,AGPAT2,AGRN,AGT,AGTPBP1,AHCYL1,AJUBA,AKAP11,AKAP12,AKAP3,AKAP7,ALDH1A1,ALDH7A1,ALX1,AMFR,AMPD2,ANK3,ANKRD11,ANKRD26,ANLN,ANTKMT,ANXA11,ANXA2,AP1G2,AP1S2,APBB2,APLP2,AR,AREG,ARFGAP1,ARFGEF1,ARHGAP21,ARHGAP24,ARHGAP26,ARHGAP27,ARHGAP29,ARHGAP32,ARHGEF10,ARHGEF28,AR…
Breast or gynecological cancer	49.9872	-0.582		AAK1,ABCA1,ABCA2,ABCA9,ABCD2,ABCF1,ABI1,ABLIM2,ABR,ACAP3,ACOT13,ACOT8,ACSL3,ACSL4,ACSS2,ACTA2,ADAM19,ADAM22,ADCY3,ADD3,ADGRD1,ADRM1,AFG3L2,AGAP3,AGPAT2,AGRN,AGT,AGTPBP1,AHCYL1,AJUBA,AKAP11,AKAP12,AKAP13,AKAP3,AKAP7,ALCAM,ALDH1A1,ALDH7A1,ALX1,AMFR,AMOTL2,AMPD2,ANK3,ANKRD11,ANKRD26,ANLN,ANTKMT,ANXA1,ANXA11,ANXA2,AP1G2,AP1S2,AR,AREG,ARFGAP1,ARFGEF1,ARHGAP20,ARHGAP21,ARHGAP24,ARHGAP26,ARHGAP27,ARHGAP…
Androgen Signaling	2.9	-0.577		AR,CACNB1,CACNG6,CAMK4,CCNH,CREBBP,EP300,GNAI1,GNAI3,GNAQ,GNB1,GNG12,GTF2F1,GTF2F2,HSP90AA1,ITPR3,JUN,KAT7,POLR2F,POLR2G,PRKCA,PRKCG,RELB,SMAD3,SRC,TAF10,TAF12,TAF6
Growth failure or short stature	15.2882	-0.571		ABCA1,ABCA2,ABI1,AFF4,AKAP13,APLP2,AREG,ATR,BCL6,BLM,BPNT2,BRCA2,BRD1,CCN2,CCNE2,CDC25A,CEBPA,CEP63,CFL2,CHD7,CITED1,COL13A1,COMMD3-BMI1,COPS5,CREBBP,CSF1,CSGALNACT1,CTSB,DAD1,DHCR7,DIAPH1,DIO2,DNAJA1,DYNLT2B,E2F3,EFNB2,EFTUD2,EP300,EPG5,ESR1,ETHE1,ETS1,EZH2,FAM20C,FBN1,FDFT1,FGFR1,FLNA,FLNB,FLRT3,FLT1,FLVCR1,Foxp2,FST,G6PC3,GADD45A,GJA1,GNPTAB,GPX1,GRHL2,GRK2,HEXA,HIF1A,HIP1,HNRNPD,HOXA5,HOXC9,H…
Hepatocellular carcinoma	17.5171	-0.566		ACLY,ACSL3,ACSL4,ACSS2,ADA,ADH5,AGAP3,AGT,AKAP11,ALG8,ANGPTL6,ANKRD26,ANLN,ANXA1,AR,AREG,ARL2,ARNT2,ASAP1,ASF1B,ASH1L,ASPH,ASPM,ASXL1,ATAD2,ATAD5,ATP1A1,AUTS2,BAG2,BCL2L11,BLM,BMS1,BRAP,BRCA2,BRINP3,BRPF1,BUB1,BUB1B,C3orf70,CA3,CA5B,CAMK2N1,CASD1,CASP8,CBX4,CCDC122,CCDC43,CCDC80,CCN1,CCN2,CCNB1,CCNE2,CD44,CDH7,CDK14,CDK5RAP3,CDKN3,CENPF,CEP162,CEP76,CERS2,CFDP1,CIRBP,CLSPN,CNOT11,CNTD1,CNTN1,COL5…
Viral Infection	19.5421	-0.56		ABCD2,ABI1,ACTA2,ACTN1,ADA,ADH7,AFG3L2,AGT,AHCYL1,AHSG,AIMP1,AKAP13,ANK3,ANKRD11,ANKRD9,ANXA1,ANXA2,AP1G2,AP1S2,AR,ARFIP2,ARHGAP21,ARHGAP23,ARHGAP32,ARL4C,ARPC1B,ATF5,ATP10A,ATP1A1,ATP5F1A,ATR,AUTS2,BAG6,BBC3,BCL2L11,BCL9,BCLAF1,BMP1,BTG2,BZW1,C1R,C3,CACNB1,CAD,CAV1,CAV2,CBLB,CBLL1,CCAR1,Ccl2,CCNK,CCR2,CCR7,CCT2,CCT8,CD40,CD44,CD63,CD74,CFL1,CHL1,CHMP2A,CHRM1,CIB1,CLCF1,CLIP1,CLTC,COL5A1,COPS5,CO…
Thrombin Signaling	3.9	-0.557		ADCY3,ARHGEF10,ARHGEF28,ARHGEF4,CAMK2D,CAMK4,Cdc42,ELK1,GATA2,GATA3,GNAI1,GNAI3,GNAQ,GNB1,GNG12,HRAS,ITPR3,MAP2K1,MAP2K2,MYL6,MYL6B,NRAS,PIK3CB,PIK3CD,PIK3R4,PRKCA,PRKCG,RAC3,RALA,RAP1A,RAP2A,RELB,RHOB,RHOBTB1,RHOQ,ROCK1,RRAS2,SRC
Myeloid or lymphoid neoplasm	36.0635	-0.548		AAK1,AATK,ABCF1,ABI1,ACLY,ACOT8,ACSL3,ACSL4,ADA,ADAM19,ADAM22,ADCY3,ADD3,ADGRA2,ADGRD1,AFAP1L2,AGRN,AGT,AIMP1,AKAP11,AKAP13,AKAP3,ALDH1A1,ALDH7A1,ANK3,ANKRD11,ANKRD26,ANLN,ANXA1,ANXA11,ANXA2,AP1G2,AR,ARFGEF1,ARHGAP18,ARHGAP20,ARHGAP21,ARHGAP24,ARHGAP26,ARHGAP27,ARHGEF28,ASAP2,ASF1B,ASH1L,ASXL1,ATF7IP,ATL1,ATP10A,ATP5F1A,ATP5F1D,ATP6V0D2,ATP6V1H,ATP8B4,ATR,AUTS2,BAG2,BASP1,BBC3,BCL2L11,BCL6,BCL7A,…
Neoplasia of blood cells	33.248	-0.548		AAK1,AATK,ABCF1,ABI1,ACLY,ACSL3,ACSL4,ADA,ADAM19,ADAM22,ADCY3,ADD3,ADGRA2,ADGRD1,AFAP1L2,AGRN,AGT,AIMP1,AKAP11,AKAP13,ALDH1A1,ALDH7A1,ANK3,ANKRD11,ANKRD26,ANLN,ANXA1,ANXA11,ANXA2,AP1G2,AR,ARFGEF1,ARHGAP18,ARHGAP24,ARHGAP26,ARHGEF28,ASAP2,ASF1B,ASH1L,ASXL1,ATF7IP,ATL1,ATP10A,ATP5F1A,ATP5F1D,ATP6V0D2,ATP6V1H,ATP8B4,ATR,AUTS2,BAG2,BASP1,BBC3,BCL2L11,BCL6,BCL7A,BCL9,BCLAF1,BLCAP,BLM,BLNK,BMP1,BPTF,BR…
RHOGDI Signaling	7.56	-0.539		ACTA2,ARHGEF10,ARHGEF4,ARPC1B,ARPC5L,CD44,Cdc42,CDH7,CFL1,CFL2,CREBBP,DGKZ,DLC1,EP300,ESR1,GNAI1,GNAI3,GNAQ,GNB1,GNG12,ITGA3,ITGA5,ITGA7,ITGA8,ITGA9,ITGAL,ITGB1,ITGB5,ITGB6,MSN,MYH10,MYL6,MYL6B,PAK1,PIP4K2B,PIP5K1A,PIP5K1C,PPP1R12C,PRKCA,RAC3,RHOB,RHOBTB1,RHOQ,ROCK1,SRC,WASF1
Differentiation of neural cells	13.4868	-0.537		ACSL4,ADAM22,ADH5,AGRN,ANK3,AREG,ARHGAP32,ASPM,ATF5,BCL6,BCLAF1,BEND6,BIN1,BRINP3,BTG2,CAV1,Ccl2,Cd24a,CD63,CDK5RAP2,CLCF1,CNTN1,CNTNAP2,COPS5,CXCL12,CYP26B1,DDIT4,DICER1,DLX1,DLX2,DNAJB11,DNER,DPYSL2,EBF3,ECT2,EFNA5,EIF4E,EPHA2,ERBB2,ETV5,EXT1,EYA1,EZH2,FGFR1,FOXJ3,FST,GAB2,GAP43,GATA2,GATA3,GDF11,GDPD5,GLIS2,GLUL,GPC1,GRK2,GSN,HGF,HIF1A,HMG20A,HMG20B,ID1,ID2,IL1RAP,IL33,IL6ST,ITGB1,ITM2C,KDM2A,…
Ephrin B Signaling	4.27	-0.535		ABI1,CFL1,CFL2,CXCL12,EFNB2,EPHB3,GNAI1,GNAI3,GNAQ,GNB1,GNG12,HRAS,NCK2,PAK1,PXN,RAC3,ROCK1,VAV1
Lymphoreticular neoplasm	31.2636	-0.529		AAK1,ABCF1,ABI1,ACSL3,ACSL4,ADA,ADAM19,ADGRA2,AFAP1L2,AGRN,AGT,AHSG,AIMP1,AKAP11,AKAP13,ALDH7A1,ANK3,ANKRD11,ANKRD26,ANLN,ANXA1,ANXA11,ANXA2,AP1G2,AR,ARFGEF1,ARHGAP18,ARHGAP24,ARHGAP26,ARHGEF28,ASAP2,ASF1B,ASH1L,ASXL1,ATF7IP,ATL1,ATP10A,ATP5F1A,ATP5F1D,ATP6V1H,ATR,AUTS2,BAG2,BASP1,BBC3,BCL2L11,BCL6,BCL7A,BCL9,BCLAF1,BLCAP,BLM,BMP1,BPTF,BRCA2,BRD2,BTD,BTG2,BUB1,BUB1B,BZW2,C1R,C3,C8orf44-SGK3/SGK3,…
Necrosis of epithelial tissue	18.6162	-0.514		AAK1,ADA,AGT,AIMP1,AKAP11,ALDH1A1,AR,ARHGAP18,ATP13A2,BBC3,BCL2L11,BCL6,BLM,CA3,CALCR,CASP8,CAV1,CBLB,CCR2,CD40,CD44,CD74,CDC37,CDK6,CEBPA,CENPF,CERS2,CITED2,CTSB,CTSS,CXCL12,CYLD,DAB2,DICER1,DLST,DLX2,DUSP6,EFEMP2,EFNB2,EIF4E,ELK1,EMP3,EPHA2,ERBB2,ESR1,ETS1,FAS,FGF12,FGFR1,FLT1,FOXO1,FYN,GADD45A,GATA3,GLIS2,GOT2,GPX1,GRHL2,GRK2,GSN,HGF,HIF1AN,HRAS,HSPB1,HSPB8,ID1,ID2,IER3,IL11,IL1RN,IL33,IP6K2,I…
Hepatobiliary carcinoma	40.3391	-0.505		AATK,ABCA1,ABCA2,ABCA9,ABCD2,ABHD16A,ABI1,ABLIM2,ACAA2,ACKR3,ACLY,ACOT7,ACOT8,ACSL3,ACSL4,ACSS2,ACTN1,ADA,ADAM19,ADAMTSL5,ADGRD1,ADH5,ADRM1,AFAP1,AFAP1L2,AFF4,AGAP3,AGRN,AGT,AGTPBP1,AJM1,AKAP11,AKAP13,AKAP3,ALCAM,ALDH7A1,ALG8,AMFR,ANGPTL6,ANK3,ANKRD11,ANKRD26,ANKRD39,ANKZF1,ANLN,ANXA1,ANXA2,AP1G2,AP1S2,AP2A2,APLP2,AR,AREG,ARFGAP1,ARFGEF1,ARHGAP20,ARHGAP21,ARHGAP24,ARHGAP27,ARHGAP29,ARHGEF28,ARHGE…
Liver cancer	32.9031	-0.502		AATK,ABCA1,ABCA2,ABCA9,ABCD2,ABHD16A,ABLIM2,ACAA2,ACKR3,ACLY,ACOT7,ACOT8,ACSL3,ACSL4,ACSS2,ACTN1,ADA,ADAM19,ADAMTSL5,ADH5,ADRM1,AFAP1L2,AFF4,AGAP3,AGRN,AGT,AGTPBP1,AHSG,AJM1,AKAP11,AKAP13,AKAP3,ALCAM,ALDH1A1,ALDH7A1,ALG8,AMFR,ANGPTL6,ANK3,ANKRD11,ANKRD26,ANKRD39,ANLN,ANXA1,AP1G2,AP1S2,AP2A2,AR,AREG,ARFGAP1,ARFGEF1,ARHGAP20,ARHGAP21,ARHGAP24,ARHGAP27,ARHGAP29,ARHGEF28,ARHGEF4,ARL2,ARMCX1,ARNT2,ARS…
BMP signaling pathway	3.63	-0.5		BMP1,CAMK4,CREBBP,FST,HOXC9,HRAS,JUN,MAP2K1,MAP2K2,MAPK8,NRAS,RALA,RAP1A,RAP2A,RELB,RRAS2,RUNX2,SMAD4,ZNF423
Quantity of lymphoid organ	13.9281	-0.497		AKAP12,AKAP13,ASXL1,BBC3,BCL2L11,BLM,BLNK,CASP8,CCNB2,CCR7,CD44,CD7,Cdc42,CDK6,CHD7,COMMD3-BMI1,CORO1A,CREBBP,CRLF2,CTSD,CYLD,DIAPH1,DNAJA3,EFNB2,EP300,ESR1,ETS1,EZH2,FAS,FCER1G,FCGR2B,FOSB,FOXO1,FYN,GADD45A,GATA2,GJA1,HELLS,HRAS,ID1,ID2,IRF1,JAK1,KAT2A,KITLG,KMT2E,LAMA2,LIG4,LRRC8A,LTBR,MCF2L,MCL1,MYBL1,MYC,NLK,NMT2,OSM,PAG1,PCGF2,PIK3CD,PNP,POLR3E,PRDX2,PSME3,PTPN2,RAC3,RASSF5,RELB,Rfx5,RUNX2,S…
Cardiac Hypertrophy Signaling (Enhanced)	5.04	-0.492		ADCY3,AGT,AKAP13,CACNB1,CACNG6,CAMK2D,CAMK4,CLCF1,CYBB,DIAPH1,DIAPH3,DVL1,EIF4E,ELK1,ENPP6,EP300,FGF12,FGF13,FGFR1,GNAI1,GNAI3,GNAQ,GNB1,GNG12,HDAC4,HDAC9,HRAS,HSPB1,IL11,IL33,IL6ST,INPP5F,ITGA3,ITGA5,ITGA7,ITGA8,ITGA9,ITGAL,ITGB1,ITGB5,ITGB6,ITPR3,JUN,MAP2K1,MAP2K2,MAP2K7,MAP3K10,MAPK8,MAPKAPK2,MEF2C,MYC,NAPEPLD,NFATC2,NFATC3,NRAS,OSM,PDE2A,PDE4A,PDE4B,PDE6H,PIK3CB,PIK3CD,PIK3R4,PPP3R1,PRKCA,PRK…
Non-melanoma solid tumor	120.14	-0.49		AAK1,AATK,ABCA1,ABCA2,ABCA9,ABCD2,ABCF1,ABHD12,ABHD16A,ABHD17C,ABHD8,ABI1,ABLIM2,ABR,ACAA2,ACAP3,ACAT2,ACBD4,ACKR3,ACLY,ACOT13,ACOT7,ACOT8,ACSL3,ACSL4,ACSS2,ACTA2,ACTN1,ADA,ADAM19,ADAM22,ADAMTSL5,ADCY3,ADD3,ADGRA2,ADGRD1,ADGRL1,ADH5,ADH7,ADRM1,AFAP1,AFAP1L2,AFF4,AFG3L2,AGAP3,AGPAT1,AGPAT2,AGRN,AGT,AGTPBP1,AHCYL1,AHSG,AIMP1,AJM1,AJUBA,AK2,AK4,AKAP11,AKAP12,AKAP13,AKAP3,AKAP7,ALCAM,ALDH1A1,ALDH7A1,…
Dysgenesis	17.3883	-0.472		AGT,AKAP13,AMPD2,APBB2,AR,ASXL1,AUTS2,BAG6,BCL2L11,BCL6,BLNK,BMS1,BPNT2,BRCA2,CASK,CBX4,CCN2,CCND2,CCNE2,CDK5RAP2,CDK6,CEP290,CHD7,CITED2,COMMD3-BMI1,COX7B,CREBBP,CRIM1,CRLF2,CSGALNACT1,CTNNBIP1,CTSD,CTSS,CUL1,CYP26B1,CYP51A1,DICER1,DNMT1,E2F3,EPG5,ERBB2,ESR1,ETS1,ETV5,EYA1,FAM20C,FGFR1,FOXF1,GDF11,GGNBP2,GJA1,GLUL,GNAQ,GRK2,HBEGF,HELLS,HGF,HOXA5,HOXA9,HOXB5,HOXC5,ID1,ID2,IGBP1,IL6ST,ITGA3,ITGA8,…
Aplasia or hypoplasia	17.2541	-0.472		AKAP13,AMPD2,APBB2,AR,ASXL1,AUTS2,BAG6,BCL2L11,BCL6,BLNK,BMS1,BPNT2,BRCA2,CASK,CBX4,CCN2,CCND2,CCNE2,CDK5RAP2,CDK6,CEP290,CHD7,CITED2,COMMD3-BMI1,COX7B,CREBBP,CRIM1,CRLF2,CSGALNACT1,CTNNBIP1,CTSD,CTSS,CUL1,CYP26B1,CYP51A1,DICER1,DNMT1,E2F3,EPG5,ERBB2,ESR1,ETS1,ETV5,EYA1,FAM20C,FGFR1,FOXF1,GDF11,GGNBP2,GJA1,GNAQ,GRK2,HBEGF,HELLS,HGF,HOXA5,HOXA9,HOXB5,HOXC5,ID1,ID2,IGBP1,IL6ST,ITGA3,ITGA8,ITGB6,JUN…
Regulation of Actin-based Motility by Rho	5.95	-0.471		ACTA2,ARPC1B,ARPC5L,Cdc42,CFL1,GSN,ITGA3,ITGA5,ITGA7,ITGA8,ITGA9,ITGAL,ITGB1,ITGB5,ITGB6,MYL6,MYL6B,PAK1,PIP4K2B,PIP5K1A,PIP5K1C,RAC3,RHOB,RHOBTB1,RHOQ,ROCK1,WASF1,Wasl
Hepato-pancreato-biliary cancer	38.8761	-0.471		AAK1,AATK,ABCA1,ABCA2,ABCA9,ABCD2,ABHD16A,ABHD8,ABI1,ABLIM2,ABR,ACAA2,ACAT2,ACKR3,ACLY,ACOT7,ACOT8,ACSL3,ACSL4,ACSS2,ACTN1,ADA,ADAM19,ADAM22,ADAMTSL5,ADGRD1,ADH5,ADRM1,AFAP1,AFAP1L2,AFF4,AGAP3,AGRN,AGT,AGTPBP1,AHSG,AJM1,AKAP11,AKAP13,AKAP3,AKAP7,ALCAM,ALDH1A1,ALDH7A1,ALG8,AMFR,ANGPTL6,ANK3,ANKRD11,ANKRD26,ANKRD39,ANKZF1,ANLN,ANXA1,ANXA2,AP1G2,AP1S2,AP2A2,APLP2,AR,AREG,ARFGAP1,ARFGEF1,ARFIP2,ARHGA…
Lung carcinoma	13.433	-0.465		AATK,ABCA1,ABCA2,ABCD2,ABCF1,ABR,ACAT2,ACSL3,ACTA2,ACTN1,ADAM19,ADAM22,ADD3,ADGRD1,ADH7,ADRM1,AFAP1L2,AFG3L2,AGRN,AGTPBP1,AHSG,AIMP1,AJUBA,ALCAM,ALX1,AMOTL2,ANGPTL6,ANKRD11,ANKRD26,ANLN,ANXA2,APBB2,APLP2,AR,AREG,ARFGAP1,ARFGEF1,ARHGAP21,ARL4C,ARL8A,ARMCX1,ARSG,ASH1L,ASPH,ASPM,ASXL1,ATAD2,ATAD5,ATF7IP,ATP10A,ATP13A2,ATP1A1,ATP5F1D,ATP6V1H,ATP8A1,ATR,BAG6,BASP1,BAZ1A,BBC3,BCL2L11,BCL6,BCL9,BCLAF1,B…
Organismal death	51.104	-0.462		ABCA1,ABCA2,ABI1,ABR,ACKR3,ACLY,ACTA2,ADA,ADAM19,ADAM22,ADCY3,ADGRA2,ADH5,ADH7,AFF4,AGAP3,AGPAT2,AGRN,AGT,AKAP12,AKAP13,ALDH1A1,ALDH7A1,ALX1,ANGPTL6,ANK3,Anp32b,ANXA1,ANXA2,APBB2,APLP2,AR,AREG,ARNT2,ASL,ASPH,ASXL1,ATP1A1,ATR,ATXN1L,BAG6,BBC3,BBS4,BCL2L11,BCL6,BCL7A,BCLAF1,BIN1,BLM,BLMH,BLNK,BMP1,BPNT2,BPTF,BRAP,BRCA2,BRD1,BRD2,BRPF1,BUB1,BUB1B,C3,CA3,CA5B,CACNB1,CALCR,CAMK4,CAMSAP1,CAMTA1,CAPZB,C…
Formation of solid tumor	81.5452	-0.451		AAK1,AATK,ABCA1,ABCA2,ABCA9,ABCD2,ABCF1,ABHD12,ABHD8,ABI1,ABLIM2,ABR,ACAP3,ACBD4,ACKR3,ACLY,ACOT7,ACOT8,ACSL3,ACSL4,ACSS2,ACTA2,ACTN1,ADA,ADAM19,ADAM22,ADAMTSL5,ADCY3,ADD3,ADGRA2,ADGRD1,ADGRL1,ADH5,ADH7,AFAP1,AFAP1L2,AFF4,AFG3L2,AGAP3,AGPAT1,AGPAT2,AGRN,AGT,AGTPBP1,AHCYL1,AHSG,AIMP1,AJM1,AJUBA,AK2,AKAP11,AKAP12,AKAP13,AKAP3,AKAP7,ALCAM,ALDH1A1,ALDH7A1,ALG8,ALKBH2,ALX1,AMFR,AMOTL2,AMPD2,ANK3,ANKRD…
FLT3 Signaling in Hematopoietic Progenitor Cells	4.5	-0.447		CREB3L3,CREB5,CREBBP,EIF4E,ELK1,GAB2,HRAS,MAP2K1,MAP2K2,NRAS,PIK3CB,PIK3CD,PIK3R4,RALA,RAP1A,RAP2A,RRAS2,SOS2,STAT3,STAT5A
Role of MAPK Signaling in Promoting the Pathogenesis of Influenza	2.95	-0.447		ATP6V0A2,ATP6V0D2,ATP6V0E2,ATP6V1C1,ATP6V1H,HRAS,JUN,MAP2K1,MAP2K2,MAP2K7,MAPK8,NRAS,PLA2G5,PNPLA8,Prdx6b,PRKCA,PTGS2,RALA,RAP1A,RAP2A,RRAS2
Glutaryl-CoA Degradation	2.16	-0.447		ACAA2,ACAT2,HACD1,HADH,HSD17B10,L3HYPDH
Tryptophan Degradation III (Eukaryotic)	1.51	-0.447		ACAA2,ACAT2,HACD1,HADH,HSD17B10,L3HYPDH
Ubiquinol-10 Biosynthesis (Eukaryotic)	1.31	-0.447		COQ3,CYP26B1,CYP46A1,Cyp4a14,ECHDC1,MICAL1
Formation of brain	14.857	-0.429		AATK,ABR,ADAM19,ADGRA2,AGTPBP1,ANK3,Anp32b,APBB2,APLP2,ARNT2,ASPM,ATXN1L,BAG6,BBS4,BPTF,BRCA2,BTG2,CAMSAP1,CCND2,CDK5RAP2,CDK5RAP3,CDK6,CELSR2,CEP290,CHD7,CHL1,CNTN1,CNTNAP2,COMMD3-BMI1,CRELD1,CREM,CST3,CTNNBIP1,CXCL12,DDIT4,DHCR7,DIAPH1,DICER1,DLC1,DLG4,DLG5,DLX1,DLX2,DNER,DPCD,EBF3,EFNA5,EPHA2,EPHB3,EXT1,EZH2,FCGR2B,FGF13,FGFR1,Foxp2,FYN,GAK,GAP43,GPC1,GRHL2,HGF,HIF1A,HSPB8,HSPG2,ID2,ITGA3,KAT2…
Myeloid neoplasm	13.6198	-0.429		ABI1,ACSL3,ACSL4,ADA,AGT,AKAP11,AKAP13,ALDH7A1,ANK3,ANKRD11,ANKRD26,ANXA1,ANXA2,AP1G2,AR,ARFGEF1,ARHGAP18,ARHGAP24,ARHGAP26,ASH1L,ASXL1,ATF7IP,ATL1,ATP5F1A,ATP6V1H,ATR,AUTS2,BBC3,BCL2L11,BLCAP,BLM,BMP1,BRCA2,BTG2,BUB1B,C3,C8orf44-SGK3/SGK3,CA5B,CASP8,CBLB,CBWD1,CCDC120,CCDC18,CCND2,CCNE2,CD44,CD63,CD7,CD74,CDC25A,CDK12,CEBPA,CEBPG,CENPF,CENPI,CHL1,CHST15,CKAP2L,CLIP1,CNTNAP2,COBLL1,COL16A1,COL6A3…
Development of malignant tumor	66.7645	-0.416		AAK1,AATK,ABCA1,ABCA2,ABCA9,ABCD2,ABCF1,ABI1,ABLIM2,ABR,ACAP3,ACBD4,ACKR3,ACLY,ACOT7,ACSL3,ACSL4,ACSS2,ACTA2,ACTN1,ADA,ADAM19,ADAM22,ADAMTSL5,ADCY3,ADD3,ADGRA2,ADGRD1,ADGRL1,ADH5,ADH7,AFAP1,AFAP1L2,AFF4,AFG3L2,AGAP3,AGPAT1,AGPAT2,AGRN,AGT,AGTPBP1,AHCYL1,AHSG,AJM1,AJUBA,AKAP11,AKAP12,AKAP13,AKAP3,AKAP7,ALCAM,ALDH1A1,ALDH7A1,ALX1,AMFR,AMOTL2,AMPD2,ANK3,ANKRD11,ANKRD26,ANKRD39,ANKRD9,ANLN,ANTKMT,ANX…
P2Y Purigenic Receptor Signaling Pathway	3.87	-0.408		ADCY3,CREB3L3,CREB5,CREBBP,GNAI1,GNAI3,GNAQ,GNB1,GNG12,HRAS,JUN,MAP2K1,MAP2K2,MYC,NRAS,P2RY1,PIK3CB,PIK3CD,PIK3R4,PRKCA,PRKCG,RALA,RAP1A,RAP2A,RELB,RRAS2
Gα12/13 Signaling	3.47	-0.408		CDH7,ELK1,HRAS,JUN,LPAR6,MAP2K1,MAP2K2,MAP2K7,MAPK8,MEF2C,MYL6,MYL6B,NRAS,PIK3CB,PIK3CD,PIK3R4,PXN,RALA,RAP1A,RAP2A,RELB,ROCK1,RRAS2,SRC,VAV1
Hypoplasia	15.8761	-0.408		AKAP13,AMPD2,APBB2,AR,ASXL1,AUTS2,BAG6,BCL6,BLNK,BPNT2,BRCA2,CASK,CBX4,CCN2,CCND2,CCNE2,CDK5RAP2,CDK6,CHD7,COMMD3-BMI1,CREBBP,CRIM1,CRLF2,CSGALNACT1,CTNNBIP1,CTSD,CTSS,CUL1,CYP26B1,CYP51A1,DICER1,DNMT1,E2F3,EPG5,ERBB2,ESR1,ETS1,ETV5,EYA1,FAM20C,FGFR1,FOXF1,GDF11,GGNBP2,GJA1,GNAQ,GRK2,HBEGF,HELLS,HGF,HOXA5,HOXA9,HOXB5,HOXC5,ID1,IGBP1,IL6ST,ITGA3,ITGA8,ITGB6,JUN,KIF14,KIF4A,KITLG,KMT2E,LAMA2,LBH,LG…
Intestinal cancer	71.5406	-0.406		AAK1,AATK,ABCA1,ABCA2,ABCA9,ABCD2,ABCF1,ABHD12,ABHD16A,ABHD8,ABLIM2,ABR,ACAA2,ACAP3,ACKR3,ACLY,ACOT13,ACOT7,ACSL4,ACSS2,ACTA2,ACTN1,ADA,ADAM19,ADAM22,ADAMTSL5,ADCY3,ADD3,ADGRA2,ADGRD1,ADGRL1,ADH7,ADRM1,AFAP1,AFAP1L2,AFF4,AFG3L2,AGAP3,AGPAT1,AGPAT2,AGRN,AGT,AGTPBP1,AHCYL1,AHSG,AIMP1,AJM1,AJUBA,AKAP11,AKAP12,AKAP13,AKAP3,AKAP7,ALCAM,ALDH1A1,ALG8,ALKBH2,ALKBH5,ALX1,AMFR,AMOTL2,AMPD2,ANK3,ANKRD11,ANK…
Estrogen Receptor Signaling	6.84	-0.405		ADCY3,AGT,ATP5F1A,ATP5F1D,ATP5MC1,CACNB1,CACNG6,CAV1,CFL1,CFL2,CREB3L3,CREB5,CREBBP,CTBP1,DDX5,DLG4,EIF4E,EP300,ESR1,FBXO32,FOXO1,GNAI1,GNAI3,GNAQ,GNB1,GNG12,HIF1A,HNRNPD,HRAS,HSP90AA1,HSP90B1,JAK1,JUN,MAP2K1,MAP2K2,MED1,MMP2,MMP23B,MMP24,MT-ND2,MT-ND4,MYC,MYL6,MYL6B,NDUFA3,NDUFA4,NDUFB5,NDUFB7,NDUFS4,NRAS,PAK1,PDGFC,PIK3CB,PIK3CD,PIK3R4,PRKAB1,PRKCA,PRKCG,RALA,RAP1A,RAP2A,RELB,ROCK1,RRAS2,RUNX2,…
Hepatobiliary system cancer	38.6021	-0.394		AATK,ABCA1,ABCA2,ABCA9,ABCD2,ABHD16A,ABI1,ABLIM2,ACAA2,ACKR3,ACLY,ACOT7,ACOT8,ACSL3,ACSL4,ACSS2,ACTN1,ADA,ADAM19,ADAMTSL5,ADGRD1,ADH5,ADRM1,AFAP1,AFAP1L2,AFF4,AGAP3,AGRN,AGT,AGTPBP1,AHSG,AJM1,AKAP11,AKAP13,AKAP3,ALCAM,ALDH1A1,ALDH7A1,ALG8,AMFR,ANGPTL6,ANK3,ANKRD11,ANKRD26,ANKRD39,ANKZF1,ANLN,ANXA1,ANXA2,AP1G2,AP1S2,AP2A2,APLP2,AR,AREG,ARFGAP1,ARFGEF1,ARHGAP20,ARHGAP21,ARHGAP24,ARHGAP27,ARHGAP29,A…
Growth Failure	14.8601	-0.373		ABCA1,ABCA2,ABI1,AFF4,AKAP13,APLP2,AREG,BCL6,BLM,BRCA2,BRD1,CCNE2,CDC25A,CEBPA,CFL2,CHD7,CITED1,COL13A1,COMMD3-BMI1,COPS5,CREBBP,CSF1,CSGALNACT1,CTSB,DAD1,DHCR7,DIAPH1,DIO2,DNAJA1,E2F3,EFNB2,EFTUD2,EP300,EPG5,ESR1,ETHE1,ETS1,EZH2,FAM20C,FDFT1,FGFR1,FLNB,FLRT3,FLT1,Foxp2,FST,G6PC3,GADD45A,GNPTAB,GPX1,GRK2,HEXA,HIF1A,HNRNPD,HOXA5,HOXC9,ID1,ID2,IFT57,IL11,IL1RN,ITGA3,ITGA5,ITGA7,ITGA9,ITPR3,KAT2A,KA…
Bone marrow neoplasm	13.025	-0.373		ABI1,ACSL3,ACSL4,ADA,AGT,AKAP11,AKAP13,ALDH7A1,ANK3,ANKRD11,ANKRD26,ANXA1,ANXA2,AP1G2,AR,ARFGEF1,ARHGAP18,ARHGAP24,ARHGAP26,ASH1L,ASXL1,ATF7IP,ATL1,ATP5F1A,ATP6V1H,ATR,AUTS2,BBC3,BCL2L11,BLCAP,BLM,BMP1,BRCA2,BTG2,BUB1B,C3,C8orf44-SGK3/SGK3,CA5B,CASP8,CBLB,CBWD1,CCDC120,CCDC18,CCND2,CCNE2,CD44,CD7,CD74,CDC25A,CDK12,CEBPA,CEBPG,CENPF,CENPI,CHL1,CHST15,CKAP2L,CLIP1,CNTNAP2,COBLL1,COL16A1,COL6A3,CORO…
Neuromuscular disease	15.3565	-0.371		ABLIM2,ACTN1,ADGRD1,AFG3L2,AGT,AHCYL1,ALCAM,ANKRD11,ANTKMT,ANXA1,ANXA2,AP1S2,AR,AREG,ARHGAP32,ARL3,ATP13A2,ATP5F1A,ATP5F1D,ATP5MJ,B4GALT6,BAG6,BASP1,BCL6,BCL7A,BEND4,BRD2,BRINP3,BTD,C1R,C3,CA11,CA3,CAMK4,CAPZB,CASP8,CASQ1,CBLB,CCN2,CCR2,CD44,CD74,Cdc42,CELF2,CEP170B,CHRM1,CIRBP,CLIP2,CLK4,CORO2B,COX7A2L,COX7B,COX8A,CRIM1,CSF1,CST3,CTIF,CTSB,CTSS,CXCL12,CYP26B1,CYP51A1,DAD1,DBNL,DBP,DDX1,DHCR24,DH…
Carcinoma	116.564	-0.368		AAK1,AATK,ABCA1,ABCA2,ABCA9,ABCD2,ABCF1,ABHD12,ABHD16A,ABHD17C,ABHD8,ABI1,ABLIM2,ABR,ACAA2,ACAP3,ACAT2,ACBD4,ACKR3,ACLY,ACOT13,ACOT7,ACOT8,ACSL3,ACSL4,ACSS2,ACTA2,ACTN1,ADA,ADAM19,ADAM22,ADAMTSL5,ADCY3,ADD3,ADGRA2,ADGRD1,ADGRL1,ADH5,ADH7,ADRM1,AFAP1,AFAP1L2,AFF4,AFG3L2,AGAP3,AGPAT1,AGPAT2,AGRN,AGT,AGTPBP1,AHCYL1,AHSG,AIMP1,AJM1,AJUBA,AK2,AK4,AKAP11,AKAP12,AKAP13,AKAP3,AKAP7,ALCAM,ALDH1A1,ALDH7A1,…
Breast Cancer Regulation by Stathmin1	2.03	-0.361		ACKR3,ADGRA2,ADGRD1,ADGRL1,ARHGEF10,ARHGEF4,AURKC,CALCR,CAMK2D,CAMK4,CCND2,CCR2,CCR7,CDK6,CELSR2,CHRM1,CREB3L3,CREB5,CREBBP,DRD4,E2F3,GABBR1,GNAQ,GNB1,GNG12,GPR107,GPR146,GPR176,HCRTR1,HGF,HIF1A,HRAS,HTR1B,JUN,LGR4,LPAR6,MAP2K1,MAP2K2,MMP2,NRAS,P2RY1,PAK1,PDGFC,PIK3CB,PIK3CD,PIK3R4,PPP2R1A,PPP2R1B,PPP2R2C,PRKCA,PRKCG,PTAFR,PTGER4,PTGIR,PTPA,RAC3,RALA,RAP1A,RAP2A,RB1CC1,RRAS2,SIVA1,SMO,SOS2,STAT3,…
Benign Tumors	24.0191	-0.36		ABCA1,ACKR3,ACTA2,ADGRD1,ADGRL1,AGRN,AHCYL1,AJUBA,AK2,ALCAM,ALDH1A1,ANXA1,ANXA2,AR,ATP1A1,ATR,BBC3,BCL2L11,BCL9,BLM,BPTF,BRCA2,BRINP3,BUB1B,C3,CAD,CAV1,CCDC80,CCN1,CCNB1,CCNB2,CCND2,CCNE2,CD44,CEBPA,CEBPG,COL13A1,COL16A1,COL27A1,COL5A1,COL6A3,COL8A1,CRIM1,CRLF2,CSF1,CTSB,CXCL12,CYBA,CYLD,DAD1,DDX5,DHFR,DICER1,DNMT1,DUSP1,DVL1,E2F3,EFEMP2,EP300,EPHB3,ERBB2,ERBIN,ERRFI1,ESR1,ETHE1,EXT1,EZH2,FABP4,F…
Benign solid tumor	23.4921	-0.36		ABCA1,ACKR3,ACTA2,ADGRD1,ADGRL1,AGRN,AHCYL1,AJUBA,AK2,ALCAM,ALDH1A1,ANXA1,ANXA2,AR,ATP1A1,ATR,BBC3,BCL2L11,BCL9,BLM,BPTF,BRCA2,BRINP3,BUB1B,C3,CAD,CAV1,CCDC80,CCN1,CCNB1,CCNB2,CCND2,CCNE2,CD44,CEBPA,CEBPG,COL13A1,COL16A1,COL27A1,COL5A1,COL6A3,COL8A1,CRIM1,CRLF2,CSF1,CTSB,CXCL12,CYBA,CYLD,DAD1,DDX5,DHFR,DICER1,DNMT1,DUSP1,DVL1,E2F3,EFEMP2,EP300,EPHB3,ERBB2,ERBIN,ERRFI1,ESR1,ETHE1,EXT1,EZH2,FABP4,F…
Bone marrow lesion	13.2899	-0.356		ABI1,ACSL3,ACSL4,ADA,AGT,AKAP11,AKAP13,ALDH7A1,ANK3,ANKRD11,ANKRD26,ANXA1,ANXA2,AP1G2,AR,ARFGEF1,ARHGAP18,ARHGAP24,ARHGAP26,ASH1L,ASXL1,ATF7IP,ATL1,ATP5F1A,ATP6V1H,ATR,AUTS2,BBC3,BCL2L11,BLCAP,BLM,BMP1,BRCA2,BTG2,BUB1B,C3,C8orf44-SGK3/SGK3,CA5B,CASP8,CBLB,CBWD1,CCDC120,CCDC18,CCND2,CCNE2,CD44,CD7,CD74,CDC25A,CDK12,CEBPA,CEBPG,CENPF,CENPI,CHL1,CHST15,CKAP2L,CLIP1,CNTNAP2,COBLL1,COL16A1,COL6A3,CORO…
PPARα/RXRα Activation	4.93	-0.354		ABCA1,ADCY3,AP2A2,CHD5,CREBBP,EP300,GNAQ,GOT2,GPD1,HRAS,HSP90AA1,HSP90B1,IL1RAP,INSR,ITGB5,JUN,LPL,MAP2K1,MAP2K2,MAP2K7,MAPK8,MED1,MEF2C,NRAS,PRKAB1,PRKCA,RALA,RAP1A,RAP2A,RELB,RRAS2,RXRA,SMAD2,SMAD3,SMAD4,SOS2,TGS1
Superpathway of Inositol Phosphate Compounds	4.06	-0.354		ATP1A1,CA3,CDC25A,CDIPT,DUSP1,DUSP11,DUSP6,G6PC3,IGBP1,INPP5B,INPP5F,IP6K2,NOCT,NUDT3,PALD1,PIK3CB,PIK3CD,PIK3R4,PIP4K2B,PIP4P1,PIP5K1A,PIP5K1C,PPFIA1,PPFIA2,PPIP5K1,PPIP5K2,PPP1R12C,PPP2R1A,PPP2R1B,PPP2R2C,PPP3R1,PPP4R1,PTPA,PTPN13,PTPN2,PTPN6,PTPRM,SSH1,SSH3,TNS3
Oxytocin In Brain Signaling Pathway	3.08	-0.354		CACNB1,CACNG6,CAMK4,CREB3L3,CREB5,CREBBP,GNAI1,GNAI3,GNAQ,GNB1,GNG12,HRAS,ITPR3,MAP2K1,MAP2K2,MEF2C,NLRP3,NRAS,PIK3CB,PIK3CD,PIK3R4,PLA2G5,PNPLA8,Prdx6b,PRKCA,PRKCG,PTGS2,RALA,RAP1A,RAP2A,RRAS2,SLC12A5
Lymphoma	26.767	-0.35		AAK1,ABCF1,ADA,ADAM19,ADGRA2,AFAP1L2,AGRN,AIMP1,ANK3,ANLN,ANXA1,ANXA11,ANXA2,ARHGEF28,ASAP2,ASF1B,ASXL1,ATP10A,ATP5F1D,BAG2,BASP1,BBC3,BCL2L11,BCL6,BCL7A,BCL9,BCLAF1,BLM,BPTF,BRCA2,BRD2,BTD,BTG2,BUB1,BUB1B,BZW2,C1R,C3,CAD,CAMTA1,CARMIL2,CASP8,CAV1,CAV2,CBLB,CBX4,CCN1,CCNB2,CCND2,CCNH,CCR2,CCR7,CCT3,CD40,CD44,CD63,CD7,CD74,CDC20,Cdc42,CDH7,CDK6,CEBPA,CELF2,CELSR2,CENPF,CENPK,CENPQ,CERS2,CHD3,CHPF,…
Head and neck carcinoma	105.028	-0.342		AAK1,AATK,ABCA1,ABCA2,ABCA9,ABCD2,ABCF1,ABHD12,ABHD16A,ABHD17C,ABHD8,ABI1,ABLIM2,ABR,ACAA2,ACAP3,ACAT2,ACLY,ACOT7,ACSL3,ACSL4,ACSS2,ACTA2,ACTN1,ADA,ADAM19,ADAM22,ADAMTSL5,ADCY3,ADD3,ADGRA2,ADGRD1,ADGRL1,ADH7,ADRM1,AFAP1,AFAP1L2,AFF4,AFG3L2,AGAP3,AGPAT1,AGPAT2,AGRN,AGT,AGTPBP1,AHCYL1,AHSG,AIMP1,AJM1,AJUBA,AK2,AK4,AKAP11,AKAP12,AKAP13,AKAP7,ALCAM,ALDH1A1,ALDH7A1,ALG8,ALKBH2,ALKBH5,ALX1,AMFR,AMOTL2,…
Non-colon gastrointestinal cancer	41.9586	-0.342		AAK1,ABCA1,ABCA2,ABCF1,ABLIM2,ABR,ACBD4,ACSL3,ACSL4,ADAM22,ADD3,ADGRA2,ADGRD1,ADGRL1,ADH7,AFAP1,AFAP1L2,AFG3L2,AGAP3,AGPAT1,AGRN,AGT,AGTPBP1,AJM1,AKAP11,AKAP13,AKAP3,AKAP7,ALCAM,ALDH1A1,ALKBH2,ALX1,AMPD2,ANK3,ANKRD11,ANKRD26,ANKRD39,ANKZF1,ANLN,ANXA1,ANXA11,AP2A2,APLP2,AR,AREG,ARFGAP1,ARFGEF1,ARHGAP18,ARHGAP20,ARHGAP24,ARHGAP26,ARHGAP32,ARMCX1,ARPC5L,ASAP1,ASAP2,ASH1L,ASIC2,ASL,ASPH,ASPM,ASXL1,AT…
Hypoxia Signaling in the Cardiovascular System	5.03	-0.333		COPS5,CREB3L3,CREB5,CREBBP,CSNK1D,EP300,HIF1A,HIF1AN,HSP90AA1,HSP90B1,JUN,NQO1,UBE2C,UBE2E2,UBE2E3,UBE2G1,UBE2H,UBE2L3,UBE2M,UBE2T
Fatty Acid β-oxidation I	2.49	-0.333		ACAA2,ACSL3,ACSL4,AUH,HADH,HSD17B10,SCP2,SLC27A2,SLC27A4
Wound Healing Signaling Pathway	2.39	-0.333		ACTA2,CLCF1,COL13A1,COL16A1,COL27A1,COL5A1,COL6A3,COL8A1,HBEGF,HRAS,IL11,IL1RAP,IL1RN,IL33,ITGA3,ITGB1,JAK1,JUN,LAMA2,MAP2K1,MAP2K2,MAP2K7,MAPK8,NRAS,OSM,PDGFC,PRKCA,RALA,RAP1A,RAP2A,RRAS2,SOS2,TNFRSF1A,TNFSF12,VEGFD,VIM
Sperm Motility	1.84	-0.333		AATK,CAMK4,CLK4,EPHA2,EPHB3,ERBB2,FGFR1,FLT1,FYN,GNAI1,GNAI3,GNAQ,GNB1,GNG12,INSR,ITPR3,JAK1,LMTK3,MAP2K1,MAP2K7,MERTK,MET,PDE2A,PDE4A,PDE4B,PDGFRB,PLA2G5,PNPLA8,Prdx6b,PRKCA,PRKCG,SLC12A2,SLC9A5,SRC
Breast adenocarcinoma	25.7282	-0.294		AAK1,ABCA1,ACOT13,ACTA2,ADGRD1,AGPAT2,AJUBA,AKAP13,AMFR,ANXA1,AR,ARFGEF1,ARHGAP20,ARHGAP32,ARL4C,ASH1L,ASXL1,ATAD5,ATG2A,ATR,AUTS2,BCL6,BCL9,BLM,BMS1,BRCA2,BUB1,BUB1B,C3,CAD,CAMK4,CASK,CASP8,CCN1,CCND2,CCNE2,CCR7,CD44,CDC25A,CDK12,CDK6,CEBPA,CENPE,CEP290,CERS2,CHD3,CHL1,CHTF8,CIP2A,CLHC1,CLIP1,CLK4,CLSPN,CLTC,COL6A3,CREBBP,CSF1,CSNK1A1,CSNK2A2,CSPP1,CYBA,CYLD,DCBLD2,DHFR,DICER1,DIP2C,DKK3,ECH1,EE…
Adenocarcinoma	89.7852	-0.293		AAK1,AATK,ABCA1,ABCA2,ABCA9,ABCD2,ABCF1,ABHD12,ABHD16A,ABHD8,ABI1,ABLIM2,ABR,ACAA2,ACAP3,ACAT2,ACBD4,ACKR3,ACLY,ACOT13,ACOT7,ACOT8,ACSL3,ACSL4,ACSS2,ACTA2,ACTN1,ADA,ADAM19,ADAM22,ADAMTSL5,ADCY3,ADD3,ADGRA2,ADGRD1,ADGRL1,ADH5,ADH7,ADRM1,AFAP1,AFAP1L2,AFF4,AFG3L2,AGAP3,AGPAT1,AGPAT2,AGRN,AGT,AGTPBP1,AHCYL1,AHSG,AJM1,AJUBA,AKAP11,AKAP12,AKAP13,AKAP3,AKAP7,ALCAM,ALDH1A1,ALDH7A1,ALG8,ALKBH2,ALKBH5,ALX…
Synaptogenesis Signaling Pathway	4.73	-0.283		ADCY3,AP1G2,AP2A2,ARPC1B,ARPC5L,CACNB1,CAMK2D,CAMK4,CDH7,CFL1,CNTNAP2,CREB3L3,CREB5,CREBBP,DLG4,EFNA5,EFNB2,EPHA2,EPHB3,FYN,GRIA4,HRAS,LRP8,MAPT,NAPG,NECTIN3,NLGN2,NRAS,NRXN2,NSF,PAFAH1B1,PAK1,PIK3CB,PIK3CD,PIK3R4,RAB5C,RALA,RAP1A,RAP2A,RRAS2,SOS2,SRC,STX16,STXBP1,SYN2,SYNGAP1,SYT14,THBS1,THBS2,THBS3,TLN1,WASF1
HIPPO signaling	4.79	-0.277		AJUBA,CD44,CSNK1D,CUL1,DLG3,DLG4,DLG5,FRMD6,PPP2R1A,PPP2R1B,PPP2R2C,PTPA,RASSF1,SCRIB,SMAD2,SMAD3,SMAD4,STK4,TEAD1,YWHAE,YWHAQ
Skin tumor	35.1457	-0.27		AAK1,AATK,ABCA1,ABCA2,ABCA9,ABCD2,ABCF1,ABHD12,ABHD16A,ABHD8,ABI1,ABLIM2,ABR,ACAP3,ACBD4,ACKR3,ACLY,ACOT8,ACSL3,ACSL4,ACTN1,ADA,ADAM19,ADAM22,ADAMTSL5,ADCY3,ADD3,ADGRA2,ADGRD1,ADH7,ADRM1,AFAP1,AFAP1L2,AFF4,AFG3L2,AGRN,AGT,AHCYL1,AHSG,AJM1,AJUBA,AK2,AKAP11,AKAP12,AKAP13,AKAP3,ALCAM,ALDH1A1,ALDH7A1,ALG8,ALKBH2,AMFR,AMOTL2,AMPD2,ANGPTL6,ANK3,ANKRD1,ANKRD11,ANKRD26,ANTKMT,ANXA1,ANXA2,AP2A2,AP4S1,APBB…
RANK Signaling in Osteoclasts	2.52	-0.258		CAMK4,ELK1,GSN,JUN,MAP2K1,MAP2K2,MAP2K7,MAP3K10,MAPK8,MITF,NFATC2,PIK3CB,PIK3CD,PIK3R4,PPP3R1,RELB,SRC
Digestive system cancer	83.3526	-0.256		AAK1,AATK,ABCA1,ABCA2,ABCA9,ABCD2,ABCF1,ABHD12,ABHD16A,ABHD8,ABI1,ABLIM2,ABR,ACAA2,ACAP3,ACAT2,ACBD4,ACKR3,ACLY,ACOT13,ACOT7,ACOT8,ACSL3,ACSL4,ACSS2,ACTA2,ACTN1,ADA,ADAM19,ADAM22,ADAMTSL5,ADCY3,ADD3,ADGRA2,ADGRD1,ADGRL1,ADH5,ADH7,ADRM1,AFAP1,AFAP1L2,AFF4,AFG3L2,AGAP3,AGPAT1,AGPAT2,AGRN,AGT,AGTPBP1,AHCYL1,AHSG,AIMP1,AJM1,AJUBA,AKAP11,AKAP12,AKAP13,AKAP3,AKAP7,ALCAM,ALDH1A1,ALDH7A1,ALG8,ALKBH2,ALKB…
IL-15 Production	2.15	-0.229		AATK,CLK4,EPHA2,EPHB3,ERBB2,FGFR1,FLT1,FYN,INSR,IRF1,IRF3,JAK1,LMTK3,MAP2K1,MAP2K7,MERTK,MET,PDGFRB,RELB,SRC
Hypoplasia of organ	15.1278	-0.223		AKAP13,AMPD2,APBB2,AR,ASXL1,AUTS2,BAG6,BCL6,BLNK,BRCA2,CASK,CBX4,CCN2,CCND2,CCNE2,CDK5RAP2,CDK6,CHD7,COMMD3-BMI1,CREBBP,CRIM1,CRLF2,CTNNBIP1,CTSD,CTSS,CUL1,CYP51A1,DICER1,DNMT1,E2F3,EPG5,ESR1,ETS1,ETV5,EYA1,FAM20C,FGFR1,FOXF1,GDF11,GGNBP2,GJA1,GNAQ,GRK2,HBEGF,HELLS,HGF,HOXA5,HOXA9,HOXB5,HOXC5,ID1,IGBP1,IL6ST,ITGA3,ITGA8,KIF14,KIF4A,KMT2E,LAMA2,LBH,LGR4,LHX1,LMX1B,LNPK,LRP4,LRRC8A,MAFG,MAP2K1,MBOA…
RHOA Signaling	3.56	-0.218		ACTA2,ANLN,ARPC1B,ARPC5L,CDC42EP4,CFL1,CFL2,DLC1,LPAR6,MSN,MYL6,MYL6B,MYLK2,PIP4K2B,PIP5K1A,PIP5K1C,PLD1,PLXNA1,ROCK1,RTKN,SEPTIN10,SEPTIN11,SEPTIN8,WASF1
Incidence of tumor	69.3757	-0.213		AAK1,AATK,ABCA1,ABCA2,ABCA9,ABCD2,ABCF1,ABI1,ABLIM2,ABR,ACAP3,ACBD4,ACKR3,ACLY,ACOT7,ACOT8,ACSL3,ACSL4,ACSS2,ACTA2,ACTN1,ADA,ADAM19,ADAM22,ADAMTSL5,ADCY3,ADD3,ADGRA2,ADGRD1,ADGRL1,ADH5,ADH7,AFAP1,AFAP1L2,AFF4,AFG3L2,AGAP3,AGPAT1,AGPAT2,AGRN,AGT,AGTPBP1,AHCYL1,AHSG,AJM1,AJUBA,AK2,AKAP11,AKAP12,AKAP13,AKAP3,AKAP7,ALCAM,ALDH1A1,ALDH7A1,ALX1,AMFR,AMOTL2,AMPD2,ANK3,ANKRD11,ANKRD26,ANKRD39,ANKRD9,ANLN,…
Endocannabinoid Developing Neuron Pathway	3.4	-0.209		ADCY3,CREB3L3,CREB5,CREBBP,GNAI1,GNAI3,GNB1,GNG12,HRAS,MAP2K1,MAP2K2,MAP2K7,MAPK8,NRAS,PIK3CB,PIK3CD,PIK3R4,RAC3,RALA,RAP1A,RAP2A,RRAS2,SRC,STAT3
STAT3 Pathway	3	-0.209		CDC25A,FGFR1,FLT1,HGF,HRAS,IL6ST,INSR,MAP2K1,MAP2K2,MAP3K10,MAPK8,MYC,NRAS,PDGFRB,PTPN2,PTPN6,RALA,RAP1A,RAP2A,RRAS2,SOCS1,SOCS5,SRC,STAT3
3-phosphoinositide Degradation	2.89	-0.209		ATP1A1,CA3,CDC25A,DUSP1,DUSP11,DUSP6,G6PC3,IGBP1,INPP5B,INPP5F,NOCT,NUDT3,PALD1,PIP4P1,PPFIA1,PPFIA2,PPIP5K1,PPP1R12C,PPP2R1A,PPP2R1B,PPP2R2C,PPP3R1,PPP4R1,PTPA,PTPN13,PTPN2,PTPN6,PTPRM,SSH1,SSH3,TNS3
D-myo-inositol-5-phosphate Metabolism	2.74	-0.209		ATP1A1,CA3,CDC25A,DUSP1,DUSP11,DUSP6,G6PC3,IGBP1,INPP5B,INPP5F,NOCT,NUDT3,PALD1,PIP4P1,PPFIA1,PPFIA2,PPIP5K1,PPP1R12C,PPP2R1A,PPP2R1B,PPP2R2C,PPP3R1,PPP4R1,PTPA,PTPN13,PTPN2,PTPN6,PTPRM,SSH1,SSH3,TNS3
Xenobiotic Metabolism General Signaling Pathway	2.65	-0.209		ABCA2,CREBBP,EP300,Gstm3,GSTM5,HRAS,MAP2K1,MAP2K2,MAP2K7,MAP3K10,MAPK8,NQO1,NR1H2,NRAS,PIK3CB,PIK3CD,PIK3R4,PRKCA,PRKCG,RALA,RAP1A,RAP2A,RRAS2,RXRA
Gastrointestinal tract cancer	76.5376	-0.202		AAK1,AATK,ABCA1,ABCA2,ABCA9,ABCD2,ABCF1,ABHD12,ABHD16A,ABHD8,ABLIM2,ABR,ACAA2,ACAP3,ACBD4,ACKR3,ACLY,ACOT13,ACOT7,ACSL3,ACSL4,ACSS2,ACTA2,ACTN1,ADA,ADAM19,ADAM22,ADAMTSL5,ADCY3,ADD3,ADGRA2,ADGRD1,ADGRL1,ADH7,ADRM1,AFAP1,AFAP1L2,AFF4,AFG3L2,AGAP3,AGPAT1,AGPAT2,AGRN,AGT,AGTPBP1,AHCYL1,AHSG,AIMP1,AJM1,AJUBA,AKAP11,AKAP12,AKAP13,AKAP3,AKAP7,ALCAM,ALDH1A1,ALG8,ALKBH2,ALKBH5,ALX1,AMFR,AMOTL2,AMPD2,ANK3…
PI3K Signaling in B Lymphocytes	3.74	-0.2		ATF5,BLNK,C3,CAMK2D,CAMK4,CD40,ELK1,FCGR2B,FYN,HRAS,ITPR3,JUN,MAP2K1,MAP2K2,NFATC2,NFATC3,NRAS,PIK3CB,PIK3CD,PLEKHA3,PPP3R1,RALA,RAP1A,RAP2A,RELB,RRAS2,VAV1
Cancer of head	28.0958	-0.196		AATK,ABCA1,ABCA2,ACLY,ACOT8,ACSL4,ACTA2,ADAMTSL5,ADCY3,ADD3,ADGRD1,AFF4,AGTPBP1,AHCYL1,AKAP11,AKAP12,AKAP13,AKAP3,AKAP7,ALX1,ANK3,ANKRD11,ANKRD26,ANKRD39,ANKZF1,ANLN,ANXA1,ANXA11,ANXA2,AP1G2,AP2A2,APLP2,AR,ARFIP2,ARHGAP18,ARHGAP20,ARHGAP21,ARHGAP24,ARHGAP26,ARHGEF28,ARHGEF4,ASAP1,ASH1L,ASPH,ASPM,ASXL1,ATF7IP,ATP10A,ATP13A2,ATP6V0A2,ATP6V0E2,ATP6V1C1,ATP8A1,ATP8B4,ATR,AUH,AUTS2,B4GALT4,BCL9,BICD1,…
Hematologic cancer of cells	27.8861	-0.194		AAK1,AATK,ABCF1,ACLY,ADA,ADAM19,ADAM22,ADCY3,ADD3,ADGRA2,ADGRD1,AFAP1L2,AGRN,AIMP1,AKAP11,ALDH1A1,ANK3,ANLN,ANXA1,ANXA11,ANXA2,AR,ARHGAP26,ARHGEF28,ASAP2,ASF1B,ASXL1,ATF7IP,ATP10A,ATP5F1D,ATP6V0D2,ATP8B4,ATR,BAG2,BASP1,BBC3,BCL2L11,BCL6,BCL7A,BCL9,BCLAF1,BLM,BLNK,BPTF,BRCA2,BRD2,BRD3,BTD,BTG2,BUB1,BUB1B,BZW2,C1R,C3,CACHD1,CAD,CAMK2N1,CAMTA1,CARMIL2,CASP8,CAV1,CAV2,CBLB,CBX4,CCN1,CCNB2,CCND2,CCNH,…
Reelin Signaling in Neurons	4.37	-0.192		ARHGEF10,ARHGEF28,ARHGEF4,ARPC1B,ARPC5L,CAMK2D,CFL1,FYN,ITGA3,ITGA5,ITGB1,LRP8,MAP2K1,MAP2K2,MAP2K7,MAP3K10,MAPK8,MAPT,NDEL1,NECTIN3,PAFAH1B1,PDK2,PIK3CB,PIK3CD,PIK3R4,RAP1A,SRC,WASF1
Malignant neoplasm of large intestine	71.6198	-0.191		AAK1,AATK,ABCA1,ABCA2,ABCA9,ABCD2,ABCF1,ABHD12,ABHD16A,ABHD8,ABLIM2,ABR,ACAA2,ACAP3,ACKR3,ACLY,ACOT13,ACOT7,ACSL4,ACSS2,ACTA2,ACTN1,ADA,ADAM19,ADAM22,ADAMTSL5,ADCY3,ADD3,ADGRA2,ADGRD1,ADGRL1,ADH7,ADRM1,AFAP1,AFAP1L2,AFF4,AFG3L2,AGAP3,AGPAT1,AGPAT2,AGRN,AGT,AGTPBP1,AHCYL1,AHSG,AIMP1,AJM1,AJUBA,AKAP11,AKAP12,AKAP13,AKAP3,AKAP7,ALCAM,ALDH1A1,ALG8,ALKBH2,ALKBH5,ALX1,AMFR,AMOTL2,AMPD2,ANK3,ANKRD11,ANK…
Abdominal carcinoma	91.71	-0.182		AAK1,AATK,ABCA1,ABCA2,ABCA9,ABCD2,ABCF1,ABHD12,ABHD16A,ABHD8,ABI1,ABLIM2,ABR,ACAA2,ACAP3,ACAT2,ACBD4,ACKR3,ACLY,ACOT13,ACOT7,ACOT8,ACSL3,ACSL4,ACSS2,ACTA2,ACTN1,ADA,ADAM19,ADAM22,ADAMTSL5,ADCY3,ADD3,ADGRA2,ADGRD1,ADGRL1,ADH5,ADH7,ADRM1,AFAP1,AFAP1L2,AFF4,AFG3L2,AGAP3,AGPAT1,AGPAT2,AGRN,AGT,AGTPBP1,AHCYL1,AHSG,AJM1,AJUBA,AKAP11,AKAP12,AKAP13,AKAP3,AKAP7,ALCAM,ALDH1A1,ALDH7A1,ALG8,ALKBH2,ALKBH5,ALX…
CXCR4 Signaling	6.48	-0.18		ADCY3,Cdc42,CXCL12,DOCK1,ELK1,ELMO1,GNAI1,GNAI3,GNAQ,GNB1,GNG12,HRAS,ITPR3,JUN,MAP2K1,MAP2K2,MAPK8,MYL6,MYL6B,NRAS,PAK1,PIK3CB,PIK3CD,PIK3R4,PRKCA,PRKCG,PXN,RAC3,RALA,RAP1A,RAP2A,RHOB,RHOBTB1,RHOQ,ROCK1,RRAS2,SRC
Benign lesion	26.7447	-0.179		ABCA1,ACKR3,ACTA2,ADGRD1,ADGRL1,AFAP1,AGRN,AHCYL1,AIMP1,AJUBA,AK2,ALCAM,ALDH1A1,ALX1,ANXA1,ANXA2,APLP2,AR,ATP1A1,ATR,BBC3,BCL2L11,BCL9,BCLAF1,BLM,BLMH,BPTF,BRCA2,BRINP3,BUB1B,C3,CAD,CAV1,CCDC80,CCN1,CCNB1,CCNB2,CCND2,CCNE2,CD44,CEBPA,CEBPG,CHRM1,COL13A1,COL16A1,COL27A1,COL5A1,COL6A3,COL8A1,CRIM1,CRLF2,CSF1,CSNK2A2,CTSB,CXCL12,CYBA,CYLD,DAD1,DDX5,DERL2,DHCR7,DHFR,DICER1,DNM1,DNMT1,DUSP1,DVL1,E2F3,…
Intrathoracic organ tumor	16.1198	-0.156		AATK,ABCA1,ABCA2,ABCD2,ABCF1,ABR,ACAT2,ACKR3,ACLY,ACSL3,ACSS2,ACTA2,ACTN1,ADAM19,ADAM22,ADD3,ADGRD1,ADH7,ADRM1,AFAP1L2,AFG3L2,AGRN,AGTPBP1,AHSG,AIMP1,AJUBA,AKAP12,ALCAM,ALDH1A1,ALX1,AMOTL2,ANGPTL6,ANKRD11,ANKRD26,ANLN,ANXA1,ANXA2,APBB2,APLP2,AR,AREG,ARFGAP1,ARFGEF1,ARHGAP21,ARL4C,ARL8A,ARMCX1,ARSG,ASH1L,ASPH,ASPM,ASXL1,ATAD2,ATAD5,ATF7IP,ATP10A,ATP13A2,ATP1A1,ATP5F1D,ATP6V1H,ATP8A1,ATR,BAG6,BASP1…
Thoracic neoplasm	15.9393	-0.155		AATK,ABCA1,ABCA2,ABCD2,ABCF1,ABR,ACAT2,ACKR3,ACLY,ACSL3,ACSS2,ACTA2,ACTN1,ADAM19,ADAM22,ADD3,ADGRD1,ADH7,ADRM1,AFAP1L2,AFG3L2,AGRN,AGTPBP1,AHSG,AIMP1,AJUBA,AKAP12,ALCAM,ALDH1A1,ALX1,AMOTL2,ANGPTL6,ANKRD11,ANKRD26,ANLN,ANXA1,ANXA2,APBB2,APLP2,AR,AREG,ARFGAP1,ARFGEF1,ARHGAP21,ARL4C,ARL8A,ARMCX1,ARSG,ASH1L,ASPH,ASPM,ASXL1,ATAD2,ATAD5,ATF7IP,ATP10A,ATP13A2,ATP1A1,ATP5F1D,ATP6V1H,ATP8A1,ATR,BAG6,BASP1…
Hematopoietic neoplasm	35.0846	-0.152		AAK1,AATK,ABCF1,ABI1,ACLY,ACOT8,ACSL3,ACSL4,ADA,ADAM19,ADAM22,ADCY3,ADD3,ADGRA2,ADGRD1,AFAP1L2,AGRN,AGT,AIMP1,AKAP11,AKAP13,AKAP3,ALDH1A1,ALDH7A1,ANK3,ANKRD11,ANKRD26,ANLN,ANXA1,ANXA11,ANXA2,AP1G2,AR,ARFGEF1,ARHGAP18,ARHGAP20,ARHGAP21,ARHGAP24,ARHGAP26,ARHGAP27,ARHGEF28,ASAP2,ASF1B,ASH1L,ASXL1,ATF7IP,ATL1,ATP10A,ATP5F1A,ATP5F1D,ATP6V0D2,ATP6V1H,ATP8B4,ATR,AUTS2,BAG2,BASP1,BBC3,BCL2L11,BCL6,BCL7A,…
Gastroesophageal cancer	27.2967	-0.152		AAK1,ABCA1,ABCA2,ABCF1,ABLIM2,ABR,ACBD4,ACSL3,ADAM22,ADD3,ADGRA2,ADGRD1,ADGRL1,AFAP1,AFAP1L2,AFG3L2,AGAP3,AGRN,AGT,AGTPBP1,AJM1,AKAP13,AKAP3,AKAP7,ALCAM,ALDH1A1,AMPD2,ANK3,ANKRD11,ANKRD26,ANLN,ANXA1,ANXA11,AP2A2,AR,AREG,ARFGAP1,ARFGEF1,ARHGAP20,ARHGAP24,ARHGAP26,ARHGAP32,ARPC5L,ASAP1,ASAP2,ASH1L,ASIC2,ASL,ASPH,ASPM,ASXL1,ATAD2,ATF5,ATF7IP,ATG2A,ATP10A,ATP13A2,ATP5MC3,ATP6V0A2,ATP6V0D2,ATP8A1,ATP8…
Gastric cancer	26.1391	-0.152		AAK1,ABCA1,ABCA2,ABCF1,ABLIM2,ABR,ACBD4,ACSL3,ADAM22,ADD3,ADGRA2,ADGRD1,AFAP1,AFAP1L2,AFG3L2,AGAP3,AGRN,AGT,AGTPBP1,AJM1,AKAP13,AKAP3,AKAP7,ALCAM,ALDH1A1,AMPD2,ANK3,ANKRD11,ANKRD26,ANLN,ANXA1,ANXA11,AP2A2,AR,AREG,ARFGAP1,ARFGEF1,ARHGAP20,ARHGAP24,ARHGAP26,ARHGAP32,ARPC5L,ASAP1,ASAP2,ASH1L,ASIC2,ASPH,ASPM,ASXL1,ATAD2,ATF5,ATF7IP,ATG2A,ATP10A,ATP13A2,ATP5MC3,ATP6V0A2,ATP6V0D2,ATP8A1,ATP8B4,ATR,ATXN…
Myelodysplastic syndrome or leukemia	14.5229	-0.149		AATK,ACLY,ACSL3,ACSL4,ADA,ADAM22,ADCY3,ADD3,ADGRA2,ADGRD1,AGT,AKAP11,AKAP13,ALDH1A1,ALDH7A1,ANK3,ANKRD11,ANKRD26,ANXA1,ANXA2,AP1G2,AR,ARFGEF1,ARHGAP24,ARHGAP26,ASH1L,ASXL1,ATF7IP,ATL1,ATP10A,ATP5F1A,ATP6V0D2,ATP6V1H,ATP8B4,ATR,AUTS2,BBC3,BCL2L11,BCL6,BCLAF1,BLCAP,BLM,BLNK,BRCA2,BRD3,BTG2,BUB1B,C3,C8orf44-SGK3/SGK3,CA5B,CACHD1,CAMK2N1,CAMTA1,CASP8,CBLB,CBWD1,CCDC120,CCDC18,CCND2,CCNE2,CCR7,CD40,CD…
Tumorigenesis of lymphocytes	27.7471	-0.148		AAK1,AATK,ABCF1,ACLY,ADA,ADAM19,ADAM22,ADD3,ADGRA2,AFAP1L2,AGRN,AIMP1,AKAP11,ALDH1A1,ANK3,ANLN,ANXA1,ANXA11,ANXA2,AR,ARHGEF28,ASAP2,ASF1B,ASXL1,ATF7IP,ATP10A,ATP5F1D,ATP6V0D2,ATP8B4,ATR,BAG2,BASP1,BBC3,BCL2L11,BCL6,BCL7A,BCL9,BCLAF1,BLM,BLNK,BPTF,BRCA2,BRD2,BRD3,BTD,BTG2,BUB1,BUB1B,BZW2,C1R,C3,CACHD1,CAD,CAMTA1,CARMIL2,CASP8,CAV1,CAV2,CBLB,CBX4,Ccl2,CCN1,CCNB1,CCNB2,CCND2,CCNH,CCR2,CCR7,CCT3,CD40…
Liquid tumor	16.2612	-0.135		AATK,ABI1,ACLY,ACSL3,ACSL4,ADA,ADAM22,ADCY3,ADD3,ADGRA2,ADGRD1,AGT,AKAP11,AKAP13,ALDH1A1,ALDH7A1,ANK3,ANKRD11,ANKRD26,ANXA1,ANXA2,AP1G2,AR,ARFGEF1,ARHGAP18,ARHGAP24,ARHGAP26,ASH1L,ASXL1,ATF7IP,ATL1,ATP10A,ATP5F1A,ATP6V0D2,ATP6V1H,ATP8B4,ATR,AUTS2,BBC3,BCL2L11,BCL6,BCLAF1,BLCAP,BLM,BLNK,BMP1,BRCA2,BRD3,BTG2,BUB1B,C3,C8orf44-SGK3/SGK3,CA5B,CACHD1,CAMK2N1,CAMTA1,CASP8,CBLB,CBWD1,CCDC120,CCDC18,CCND2…
Head and neck cancer	107.312	-0.118		AAK1,AATK,ABCA1,ABCA2,ABCA9,ABCD2,ABCF1,ABHD12,ABHD16A,ABHD17C,ABHD8,ABI1,ABLIM2,ABR,ACAA2,ACAP3,ACAT2,ACLY,ACOT7,ACOT8,ACSL3,ACSL4,ACSS2,ACTA2,ACTN1,ADA,ADAM19,ADAM22,ADAMTSL5,ADCY3,ADD3,ADGRA2,ADGRD1,ADGRL1,ADH7,ADRM1,AFAP1,AFAP1L2,AFF4,AFG3L2,AGAP3,AGPAT1,AGPAT2,AGRN,AGT,AGTPBP1,AHCYL1,AHSG,AIMP1,AJM1,AJUBA,AK2,AK4,AKAP11,AKAP12,AKAP13,AKAP3,AKAP7,ALCAM,ALDH1A1,ALDH7A1,ALG8,ALKBH2,ALKBH5,ALX1,…
Binding of protein binding site	13.2411	-0.109		AGT,AIMP1,AR,CCAR1,Ccl2,CCN2,CD40,CEBPA,CFL1,CHRM1,COPS5,CREBBP,CSNK1A1,CXCL12,EP300,ERBB2,ESR1,ETS1,EZH2,FAS,FBN1,FOXO1,GATA3,GPX1,HBEGF,HGF,HMGA1,HOXA9,HRAS,ID1,ID2,IER3,IFI16,IL11,IL33,IL6ST,IP6K2,IRF1,IRF3,JAK1,JUN,KITLG,LTBR,MAP2K1,MAX,MED1,MYC,NFIC,NFKBIZ,NR2F2,NRAS,OSM,PAK1,PARP1,PDGFRB,PPARG,PRDX1,PRKCA,PRMT2,PTAFR,PTTG1,RELB,RHOB,RUNX2,RXRA,SCX,SERPINF1,SLPI,SMAD3,SMAD4,SNAI1,SRC,STAT3,S…
Formation of focal adhesions	12.9245	-0.102		ACTA2,ACTN1,AGT,AIMP1,AJUBA,AKAP12,ASAP1,CAMSAP3,CAV1,CCN2,CD44,Cdc42,CFL1,CIB1,COL16A1,CORO1C,CORO2B,DLC1,EFNA5,EHD1,FERMT2,GNB1,GNG12,HGF,HRAS,ITGB1,Macf1,MMP2,NRP1,NSF,PAK1,PHLDB2,PIP5K1A,PRKCA,PTGS2,PXN,RACK1,RAVER1,RCC2,RHOB,ROCK1,RTKN,S100A10,SKAP2,SMAD3,SPP1,SRC,TAOK2,TESK1,THBS1,TNS3,TSC1,VCL,VIM,WNT4
Hematologic cancer	34.6536	-0.095		AAK1,AATK,ABCF1,ACLY,ACOT8,ACSL3,ACSL4,ADA,ADAM19,ADAM22,ADCY3,ADD3,ADGRA2,ADGRD1,AFAP1L2,AGRN,AGT,AIMP1,AKAP11,AKAP13,AKAP3,ALDH1A1,ALDH7A1,ANK3,ANKRD11,ANKRD26,ANLN,ANXA1,ANXA11,ANXA2,AP1G2,AR,ARFGEF1,ARHGAP20,ARHGAP21,ARHGAP24,ARHGAP26,ARHGAP27,ARHGEF28,ASAP2,ASF1B,ASH1L,ASXL1,ATF7IP,ATL1,ATP10A,ATP5F1A,ATP5F1D,ATP6V0D2,ATP6V1H,ATP8B4,ATR,AUTS2,BAG2,BASP1,BBC3,BCL2L11,BCL6,BCL7A,BCL9,BCLAF1,BI…
Leukemia	13.5719	-0.095		AATK,ACLY,ACSL3,ACSL4,ADA,ADAM22,ADCY3,ADD3,ADGRA2,ADGRD1,AGT,AKAP11,AKAP13,ALDH1A1,ALDH7A1,ANK3,ANKRD11,ANXA1,ANXA2,AP1G2,AR,ARFGEF1,ARHGAP24,ARHGAP26,ASH1L,ASXL1,ATF7IP,ATL1,ATP10A,ATP5F1A,ATP6V0D2,ATP6V1H,ATP8B4,ATR,AUTS2,BBC3,BCL2L11,BCL6,BCLAF1,BLCAP,BLM,BLNK,BRCA2,BRD3,BTG2,BUB1B,C3,C8orf44-SGK3/SGK3,CA5B,CACHD1,CAMK2N1,CAMTA1,CASP8,CBLB,CBWD1,CCDC120,CCDC18,CCND2,CCNE2,CCR7,CD40,CD44,CD7,C…
Growth of organism	24.3947	-0.086		ABCA1,ADH5,AGT,ANKRD1,ANKRD11,AR,AREG,ARHGEF28,ASPM,ATF5,BBC3,BLM,BRCA2,BTG2,C8orf44-SGK3/SGK3,CASP8,CCNB2,CCR2,Cd24a,CD44,CDK6,Chaserr,CIP2A,CITED1,CITED2,CNTNAP2,COMMD3-BMI1,COPS5,COQ3,CSF1,CSNK1D,CST3,CTNNBIP1,CTSB,CTSD,CUL1,CXCL12,DGKZ,DHCR7,DICER1,DIO2,DNAJB9,DNMT1,DOLPP1,E2F3,EFNB2,EIF3E,EP300,EPN1,ERBB2,ERCC6L,ESR1,EXT1,EXT2,EZH2,FBXW4,FDFT1,FERMT2,FGFR1,FLII,FLNA,FLT1,FLVCR1,FOXF1,FOXO1,F…
Large intestine neoplasm	71.8827	-0.076		AAK1,AATK,ABCA1,ABCA2,ABCA9,ABCD2,ABCF1,ABHD12,ABHD16A,ABHD8,ABLIM2,ABR,ACAA2,ACAP3,ACKR3,ACLY,ACOT13,ACOT7,ACSL4,ACSS2,ACTA2,ACTN1,ADA,ADAM19,ADAM22,ADAMTSL5,ADCY3,ADD3,ADGRA2,ADGRD1,ADGRL1,ADH7,ADRM1,AFAP1,AFAP1L2,AFF4,AFG3L2,AGAP3,AGPAT1,AGPAT2,AGRN,AGT,AGTPBP1,AHCYL1,AHSG,AIMP1,AJM1,AJUBA,AKAP11,AKAP12,AKAP13,AKAP3,AKAP7,ALCAM,ALDH1A1,ALG8,ALKBH2,ALKBH5,ALX1,AMFR,AMOTL2,AMPD2,ANK3,ANKRD11,ANK…
Squamous cell tumor	19.6253	-0.071		ABCA1,ABCA2,ABCF1,ACLY,ACSL3,ACSL4,ACSS2,ACTA2,ADAM19,ADAM22,ADD3,ADGRD1,ADGRL1,AFG3L2,AGT,AIMP1,AJUBA,AKAP11,AKAP12,AKAP13,AKAP7,ALCAM,ALX1,ANK3,ANKRD11,ANKRD26,ANKRD39,ANKZF1,ANLN,ANXA1,ANXA2,AP1G2,APLP2,AR,ARHGAP18,ARHGAP26,ARL4A,ARMCX1,ASAP1,ASAP2,ASPH,ASPM,ASXL1,ATAD2,ATAD5,ATF5,ATF7IP,ATG2A,ATP10A,ATP1A1,ATP6V0A2,ATP6V0E2,ATP8B4,ATR,AURKC,AUTS2,BAG6,BCL6,BCL9,BCLAF1,BICD1,BLM,BMS1,BPTF,BRCA…
Squamous-cell carcinoma	19.466	-0.071		ABCA1,ABCA2,ABCF1,ACLY,ACSL3,ACSL4,ACSS2,ACTA2,ADAM19,ADAM22,ADD3,ADGRD1,ADGRL1,AFG3L2,AGT,AIMP1,AJUBA,AKAP11,AKAP12,AKAP13,AKAP7,ALCAM,ALX1,ANK3,ANKRD11,ANKRD26,ANKRD39,ANKZF1,ANLN,ANXA1,ANXA2,AP1G2,APLP2,AR,ARHGAP18,ARHGAP26,ARL4A,ARMCX1,ASAP1,ASAP2,ASPH,ASPM,ASXL1,ATAD2,ATAD5,ATF5,ATF7IP,ATG2A,ATP10A,ATP1A1,ATP6V0A2,ATP6V0E2,ATP8B4,ATR,AURKC,AUTS2,BAG6,BCL6,BCL9,BCLAF1,BICD1,BLM,BMS1,BPTF,BRCA…
Digestive organ tumor	83.7496	-0.063		AAK1,AATK,ABCA1,ABCA2,ABCA9,ABCD2,ABCF1,ABHD12,ABHD16A,ABHD8,ABI1,ABLIM2,ABR,ACAA2,ACAP3,ACAT2,ACBD4,ACKR3,ACLY,ACOT13,ACOT7,ACOT8,ACSL3,ACSL4,ACSS2,ACTA2,ACTN1,ADA,ADAM19,ADAM22,ADAMTSL5,ADCY3,ADD3,ADGRA2,ADGRD1,ADGRL1,ADH5,ADH7,ADRM1,AFAP1,AFAP1L2,AFF4,AFG3L2,AGAP3,AGPAT1,AGPAT2,AGRN,AGT,AGTPBP1,AHCYL1,AHSG,AIMP1,AJM1,AJUBA,AK2,AKAP11,AKAP12,AKAP13,AKAP3,AKAP7,ALCAM,ALDH1A1,ALDH7A1,ALG8,ALKBH2,…
Malignant neoplasm of retroperitoneum	22.032	-0.059		AAK1,AATK,ABCA1,ABCA9,ABCF1,ABHD8,ABR,ACAT2,ACKR3,ACLY,ACOT7,ACOT8,ACSL3,ADAM19,ADAM22,ADGRD1,ADH5,AFAP1L2,AGRN,AGT,AJUBA,AKAP11,AKAP13,AKAP3,AKAP7,ALCAM,ALDH7A1,AMFR,AMPD2,ANKRD11,ANKRD39,ANKZF1,ANLN,ANXA1,ANXA2,AR,AREG,ARFGAP1,ARFIP2,ARHGAP21,ARHGAP26,ARHGAP32,ARHGEF10,ARMCX1,ASAP1,ASPM,ASXL1,ATAD5,ATG2A,ATP10A,ATP8A1,ATR,AUP1,B3GNTL1,BASP1,BCL2L11,BCL9,BEND6,BIN1,BLM,BLVRB,BMS1,BPTF,BRCA2,BRD1…
T-cell non-Hodgkin lymphoma	12.8729	-0.057		AAK1,ADA,ADAM19,AGRN,ANK3,ANXA1,BASP1,BCL2L11,BCL6,BCL9,BPTF,BRCA2,C1R,C3,CARMIL2,CASP8,CAV2,CBLB,CBX4,CCN1,CCR7,CD40,CD7,CEBPA,CELF2,CHPF,CNTNAP5,COL27A1,CREBBP,CREM,CSNK1A1,CUL1,CXCL12,CYP26B1,DENND11,DHFR,DNMT1,DTNA,EFEMP2,EFNB2,EP300,EPHA2,ERBB2,EZH2,FAM110B,FAM171A2,FAS,FBN1,FERMT2,FGD5,FOXF1,FYN,GADD45A,GATA3,GJA1,GNPTAB,HDAC4,HDAC9,HGF,HSP90AA1,HSP90B1,ID1,ID2,IDH2,IER3,IFIT3,IL33,IMPDH2,I…
Non-hematological solid tumor	117.955	-0.046		AAK1,AATK,ABCA1,ABCA2,ABCA9,ABCD2,ABCF1,ABHD12,ABHD16A,ABHD17C,ABHD8,ABI1,ABLIM2,ABR,ACAA2,ACAP3,ACAT2,ACBD4,ACKR3,ACLY,ACOT13,ACOT7,ACOT8,ACSL3,ACSL4,ACSS2,ACTA2,ACTN1,ADA,ADAM19,ADAM22,ADAMTSL5,ADCY3,ADD3,ADGRA2,ADGRD1,ADGRL1,ADH5,ADH7,ADRM1,AFAP1,AFAP1L2,AFF4,AFG3L2,AGAP3,AGPAT1,AGPAT2,AGRN,AGT,AGTPBP1,AHCYL1,AHSG,AIMP1,AJM1,AJUBA,AK2,AK4,AKAP11,AKAP12,AKAP13,AKAP3,AKAP7,ALCAM,ALDH1A1,ALDH7A1,…
Urinary tract tumor	29.4365	-0.027		AATK,ABCA2,ABCF1,ACAP3,ACOT7,ACSL3,ADA,ADAM19,ADAM22,ADGRD1,ADH5,AFF4,AFG3L2,AGTPBP1,AJUBA,AKAP11,AKAP13,ALDH7A1,AMPD2,ANGPTL6,ANKRD11,ANLN,ANXA2,AR,ARFGAP1,ARHGAP21,ARHGAP26,ARHGAP27,ARMCX1,ASAP1,ASH1L,ASPM,ASXL1,ATAD2,ATAD5,ATG2A,ATP6V0A2,ATR,AUP1,AUTS2,B3GNTL1,BASP1,BCL6,BCL9,BCLAF1,BLM,BLVRB,BMP1,BRCA2,BRD1,BTBD7,BTG2,BUB1B,C3,C3orf70,C6orf62,CACNB1,CAD,CARMIL2,CASP8,CAV1,CAVIN1,CCAR1,CCDC120…
Pancreaticobiliary carcinoma	17.9508	-0.014		AAK1,AATK,ABCA1,ABCA9,ABHD8,ABI1,ABR,ACAT2,ACKR3,ACLY,ACOT8,ADAM22,ADGRD1,AFAP1,AFAP1L2,AGAP3,AGRN,AGT,AKAP11,AKAP13,AKAP3,AKAP7,ALCAM,ALDH7A1,AMFR,ANK3,ANKRD11,ANKRD26,ANKRD39,ANKZF1,ANXA1,ANXA2,APLP2,AR,AREG,ARFIP2,ARHGAP32,ARHGEF10,ASPH,ASPM,ASXL1,ATAD5,ATG2A,ATP10A,ATP13A2,ATP8A1,ATP8B4,ATR,AUP1,BCL9,BEND6,BIN1,BMS1,BPTF,BRCA2,BRINP3,BUB1B,C1orf198,C3,CACHD1,CAD,CAMSAP3,CARMIL2,CASD1,CASQ1,CB…
Development of carcinoma	62.4191	-0.006		AAK1,AATK,ABCA1,ABCA2,ABCA9,ABCD2,ABCF1,ABI1,ABLIM2,ABR,ACAP3,ACBD4,ACKR3,ACLY,ACOT7,ACSL3,ACSL4,ACSS2,ACTA2,ACTN1,ADA,ADAM19,ADAM22,ADAMTSL5,ADCY3,ADD3,ADGRA2,ADGRD1,ADGRL1,ADH5,ADH7,AFAP1,AFAP1L2,AFF4,AFG3L2,AGAP3,AGPAT1,AGPAT2,AGRN,AGT,AGTPBP1,AHCYL1,AHSG,AJM1,AJUBA,AKAP11,AKAP12,AKAP13,AKAP3,AKAP7,ALCAM,ALDH1A1,ALDH7A1,ALX1,AMFR,AMOTL2,AMPD2,ANK3,ANKRD11,ANKRD26,ANKRD39,ANKRD9,ANLN,ANTKMT,ANX…
BAG2 Signaling Pathway	6.02	0		ANXA2,BAG2,CTSB,HSP90AA1,MAPKAPK2,MAPT,MYC,PSMA4,PSMA7,PSMC1,PSMC3,PSMC4,PSMC5,PSMC6,PSMD14,PSMD4,PSMD7,PSME1,PSME3,PSME4,PSMF1,RELB,STUB1
Fcγ Receptor-mediated Phagocytosis in Macrophages and Monocytes	5.11	0		ACTA2,ARPC1B,ARPC5L,DOCK1,FCGR3A/FCGR3B,FYN,GAB2,GPLD1,NAPEPLD,NCK2,PAK1,PIP5K1A,PLD1,PLD5,PRKCA,PRKCG,PXN,RAC3,SRC,TLN1,TLN2,VASP,VAV1
EGF Signaling	4.74	0		CSNK2A2,ELK1,HRAS,ITPR3,JAK1,JUN,MAP2K1,MAP2K7,MAPK8,PIK3CB,PIK3CD,PIK3R4,PRKCA,SOS2,SRC,STAT3
UVC-Induced MAPK Signaling	4.54	0		ATR,HRAS,JUN,MAP2K1,MAP2K2,MAPK8,NRAS,PRKCA,PRKCG,RALA,RAP1A,RAP2A,RRAS2,SMPD1,SRC
HMGB1 Signaling	4.05	0		Cdc42,CLCF1,ELK1,HAT1,HRAS,IL11,IL33,JUN,KAT2A,KAT7,MAP2K1,MAP2K2,MAP2K7,MAPK8,NRAS,OSM,PIK3CB,PIK3CD,PIK3R4,RAC3,RALA,RAP1A,RAP2A,RBBP7,RELB,RHOB,RHOBTB1,RHOQ,RRAS2,TNFRSF1A,TNFSF12
Cyclins and Cell Cycle Regulation	3.84	0		ATR,CCNB1,CCNB2,CCND2,CCNE2,CCNH,CDC25A,CDK6,CUL1,E2F3,HDAC4,HDAC9,PA2G4,PPP2R1A,PPP2R1B,PPP2R2C,PTPA,RB1,RBL1
Aldosterone Signaling in Epithelial Cells	3.82	0		ASIC2,DNAJA1,DNAJB11,DNAJB2,DNAJB9,DNAJC1,DNAJC10,DNAJC17,DNAJC19,DUSP1,HSP90AA1,HSP90B1,HSPB1,HSPB8,HSPH1,ITPR3,MAP2K1,MAP2K2,PIK3CB,PIK3CD,PIK3R4,PIP4K2B,PIP5K1A,PIP5K1C,PRKCA,PRKCG,Sacs,SLC12A2,SMO,SOS2
ERK5 Signaling	3.58	0		CREB3L3,CREB5,CREBBP,GNAQ,HRAS,IL6ST,MEF2C,MYC,NRAS,RALA,RAP1A,RAP2A,RRAS2,SH2D2A,SRC,YWHAE,YWHAQ
TGF-β Signaling	3.49	0		CREBBP,EP300,HOXC9,HRAS,INHBB,JUN,MAP2K1,MAP2K2,MAPK8,NRAS,RALA,RAP1A,RAP2A,RRAS2,RUNX2,SMAD2,SMAD3,SMAD4,SOS2,ZNF423
Small Cell Lung Cancer Signaling	3.06	0		CCND2,CCNE2,CDK6,E2F3,HDAC4,HDAC9,MAX,MYC,PA2G4,PIK3CB,PIK3CD,PIK3R4,PTGS2,RB1,RBL1,RELB,RXRA,TRAF3,TRAF4
D-myo-inositol (1,4,5,6)-Tetrakisphosphate Biosynthesis	3.03	0		ATP1A1,CA3,CDC25A,DUSP1,DUSP11,DUSP6,G6PC3,IGBP1,INPP5B,INPP5F,NOCT,NUDT3,PALD1,PPFIA1,PPFIA2,PPIP5K1,PPP1R12C,PPP2R1A,PPP2R1B,PPP2R2C,PPP3R1,PPP4R1,PTPA,PTPN13,PTPN2,PTPN6,PTPRM,SSH1,SSH3,TNS3
D-myo-inositol (3,4,5,6)-tetrakisphosphate Biosynthesis	3.03	0		ATP1A1,CA3,CDC25A,DUSP1,DUSP11,DUSP6,G6PC3,IGBP1,INPP5B,INPP5F,NOCT,NUDT3,PALD1,PPFIA1,PPFIA2,PPIP5K1,PPP1R12C,PPP2R1A,PPP2R1B,PPP2R2C,PPP3R1,PPP4R1,PTPA,PTPN13,PTPN2,PTPN6,PTPRM,SSH1,SSH3,TNS3
WNT/β-catenin Signaling	2.75	0		BCL9,CD44,CREBBP,CSNK1A1,CSNK1D,CSNK2A2,DKK3,DVL1,EP300,GJA1,GNAQ,JUN,KREMEN1,MYC,NLK,PPP2R1A,PPP2R1B,PPP2R2C,PTPA,SMO,SOX4,SRC,TCF4,TLE3,Ubb,UBC,WNT4,WNT7B
CD40 Signaling	2.63	0		CD40,JUN,MAP2K1,MAP2K2,MAP2K7,MAPK8,MAPKAPK2,PIK3CB,PIK3CD,PIK3R4,PTGS2,RELB,STAT3,TRAF3
Cell Cycle Regulation by BTG Family Proteins	2.32	0		BTG2,CCNE2,E2F3,NOCT,PPP2R1A,PPP2R1B,PPP2R2C,PTPA,RB1
CDK5 Signaling	2.18	0		ADCY3,FOSB,HRAS,ITGA3,ITGB1,LAMA2,MAP2K1,MAP2K2,MAPK8,MAPT,NRAS,PPP2R1A,PPP2R1B,PPP2R2C,PTPA,RALA,RAP1A,RAP2A,RRAS2
p38 MAPK Signaling	1.95	0		CREB3L3,CREB5,CREBBP,DUSP1,ELK1,FAS,HMGN1,HSPB1,IL1RAP,IL1RN,IL33,IRAK4,MAPKAPK2,MAPT,MAX,MEF2C,MYC,PLA2G5,TNFRSF1A
LXR/RXR Activation	1.84	0		ABCA1,AGT,AHSG,C3,CYP51A1,FDFT1,HADH,IL1RAP,IL1RN,IL33,IRF3,LPL,LYZ,NR1H2,PTGS2,RELB,RXRA,SERPINF1,TNFRSF1A
Inhibition of Matrix Metalloproteases	1.67	0		HSPG2,MMP2,MMP23B,MMP24,SDC1,THBS2,TIMP1,TIMP2
Relaxin Signaling	1.64	0		ADCY3,ELK1,ENPP6,GNAI1,GNAI3,GNAQ,GNB1,GNG12,JUN,MAP2K1,NAPEPLD,NPR2,PDE2A,PDE4A,PDE4B,PDE6H,PIK3CB,PIK3CD,PIK3R4,RAP1A,RELB,SMPDL3A
Role of JAK1, JAK2 and TYK2 in Interferon Signaling	1.59	0		JAK1,PTPN2,PTPN6,RELB,SOCS1,STAT3
Cell Cycle: G2/M DNA Damage Checkpoint Regulation	1.47	0		ATR,CCNB1,CCNB2,CUL1,EP300,GADD45A,TOP2A,YWHAE,YWHAQ
Fatty Acid Activation	1.39	0		ACSL3,ACSL4,SLC27A2,SLC27A4
Synaptic Long Term Depression	1.32	0		CACNB1,CACNG6,GNAI1,GNAI3,GNAQ,GRIA4,HRAS,ITPR3,MAP2K1,MAP2K2,NPR2,NRAS,PLA2G5,PNPLA8,PPP2R1A,PPP2R1B,PPP2R2C,Prdx6b,PRKCA,PRKCG,PTPA,RALA,RAP1A,RAP2A,RRAS2
Upper gastrointestinal tract cancer	40.6635	0		AAK1,ABCA1,ABCA2,ABCF1,ABLIM2,ABR,ACBD4,ACSL3,ACSL4,ADAM22,ADD3,ADGRA2,ADGRD1,ADGRL1,AFAP1,AFAP1L2,AFG3L2,AGAP3,AGRN,AGT,AGTPBP1,AJM1,AKAP11,AKAP13,AKAP3,AKAP7,ALCAM,ALDH1A1,ALKBH2,AMPD2,ANK3,ANKRD11,ANKRD26,ANKRD39,ANKZF1,ANLN,ANXA1,ANXA11,AP2A2,APLP2,AR,AREG,ARFGAP1,ARFGEF1,ARHGAP18,ARHGAP20,ARHGAP24,ARHGAP26,ARHGAP32,ARPC5L,ASAP1,ASAP2,ASH1L,ASIC2,ASL,ASPH,ASPM,ASXL1,ATAD2,ATF5,ATF7IP,ATG2A,AT…
Lymphocytic neoplasm	31.041	0		AAK1,AATK,ABCF1,ACLY,ACOT8,ADA,ADAM19,ADAM22,ADCY3,ADD3,ADGRA2,ADGRD1,AFAP1L2,AGRN,AIMP1,AKAP11,AKAP3,ALDH1A1,ANK3,ANKRD26,ANLN,ANXA1,ANXA11,ANXA2,AR,ARHGAP20,ARHGAP21,ARHGAP26,ARHGAP27,ARHGEF28,ASAP2,ASF1B,ASH1L,ASXL1,ATF7IP,ATP10A,ATP5F1D,ATP6V0D2,ATP8B4,ATR,BAG2,BASP1,BBC3,BCL2L11,BCL6,BCL7A,BCL9,BCLAF1,BIN1,BLM,BLNK,BPTF,BRCA2,BRD2,BRD3,BTD,BTG2,BUB1,BUB1B,BZW2,C1R,C3,CACHD1,CAD,CAMK2N1,CAMTA…
Lymphocytic cancer	30.8861	0		AAK1,AATK,ABCF1,ACLY,ACOT8,ADA,ADAM19,ADAM22,ADCY3,ADD3,ADGRA2,ADGRD1,AFAP1L2,AGRN,AIMP1,AKAP11,AKAP3,ALDH1A1,ANK3,ANLN,ANXA1,ANXA11,ANXA2,AR,ARHGAP20,ARHGAP21,ARHGAP26,ARHGAP27,ARHGEF28,ASAP2,ASF1B,ASH1L,ASXL1,ATF7IP,ATP10A,ATP5F1D,ATP6V0D2,ATP8B4,ATR,BAG2,BASP1,BBC3,BCL2L11,BCL6,BCL7A,BCL9,BCLAF1,BIN1,BLM,BLNK,BPTF,BRCA2,BRD2,BRD3,BTD,BTG2,BUB1,BUB1B,BZW2,C1R,C3,CACHD1,CAD,CAMK2N1,CAMTA1,CARMIL…
Malignant lymphocytic neoplasm	30.8861	0		AAK1,AATK,ABCF1,ACLY,ACOT8,ADA,ADAM19,ADAM22,ADCY3,ADD3,ADGRA2,ADGRD1,AFAP1L2,AGRN,AIMP1,AKAP11,AKAP3,ALDH1A1,ANK3,ANLN,ANXA1,ANXA11,ANXA2,AR,ARHGAP20,ARHGAP21,ARHGAP26,ARHGAP27,ARHGEF28,ASAP2,ASF1B,ASH1L,ASXL1,ATF7IP,ATP10A,ATP5F1D,ATP6V0D2,ATP8B4,ATR,BAG2,BASP1,BBC3,BCL2L11,BCL6,BCL7A,BCL9,BCLAF1,BIN1,BLM,BLNK,BPTF,BRCA2,BRD2,BRD3,BTD,BTG2,BUB1,BUB1B,BZW2,C1R,C3,CACHD1,CAD,CAMK2N1,CAMTA1,CARMIL…
Cutaneous melanoma	28.3925	0		AAK1,AATK,ABCA1,ABCA2,ABCA9,ABCD2,ABCF1,ABHD12,ABHD16A,ABHD8,ABI1,ABLIM2,ABR,ACAP3,ACBD4,ACKR3,ACOT8,ACSL3,ACSL4,ACTN1,ADA,ADAM19,ADAM22,ADAMTSL5,ADCY3,ADD3,ADGRD1,ADH7,ADRM1,AFAP1,AFAP1L2,AFF4,AGRN,AGT,AHCYL1,AJM1,AJUBA,AK2,AKAP11,AKAP12,AKAP13,AKAP3,ALCAM,ALDH1A1,ALDH7A1,ALKBH2,AMOTL2,AMPD2,ANGPTL6,ANK3,ANKRD1,ANKRD11,ANKRD26,ANXA1,ANXA2,AP2A2,AP4S1,APBB2,APLP2,AR,AREG,ARFGEF1,ARHGAP18,ARHGAP20…
Colon carcinoma	26.2168	0		AATK,ABCA2,ABCA9,ABCD2,ABLIM2,ACAP3,ACKR3,ACLY,ACOT7,ACSL4,ACTN1,ADA,ADAM19,ADAMTSL5,ADCY3,ADD3,ADGRA2,ADGRL1,AFAP1,AFAP1L2,AFF4,AFG3L2,AGAP3,AGPAT2,AGRN,AHSG,AKAP12,AKAP13,AKAP3,AKAP7,AMOTL2,ANK3,ANKRD11,ANKRD26,ANKRD39,ANKRD9,ANLN,ANXA1,ANXA11,AP1G2,AP2A2,APLP2,AR,AREG,ARFGEF1,ARHGAP20,ARHGAP21,ARHGEF10,ARHGEF4,ARL2,ARL2BP,ARMCX1,ASAP2,ASH1L,ASPM,ASXL1,ATAD2,ATAD5,ATF7IP,ATG2A,ATP10A,ATP6V0D2,A…
Organization of organelle	24.2708	0		ABCA1,ACTN1,AFAP1,Afg3l1,AFG3L2,AGRN,AGTPBP1,ANK3,ANXA2,ARFGEF1,ARFIP2,ARHGAP21,ARHGEF28,ATL1,ATP13A2,ATR,BANF1,BIN1,BLM,BMP1,BRCA2,CAPZB,CASQ1,CAV1,CAV2,CCDC47,CD44,CDAN1,Cdc42,CEBPA,CENPF,CENPV,CFL1,CFL2,CGNL1,CHMP2A,CIB1,CLIP1,CLTC,CNTNAP2,COL5A1,CORO1A,CSNK1A1,CSNK1D,CST3,DLG3,DLG4,DLGAP5,DNAJA3,DNM1,DPYSL2,DTNBP1,DVL1,EFEMP2,EFNB2,EP300,ERBB2,ETV5,EVL,EXT1,EZH2,FAT1,FKBP10,FLNA,FLRT3,FSD1,FX…
Colorectal tumor	31.6556	0.02		AATK,ABCA2,ABCA9,ABCD2,ABLIM2,ACAP3,ACKR3,ACLY,ACOT7,ACSL4,ACTA2,ACTN1,ADA,ADAM19,ADAMTSL5,ADCY3,ADD3,ADGRA2,ADGRD1,ADGRL1,ADH7,AFAP1,AFAP1L2,AFF4,AFG3L2,AGAP3,AGPAT1,AGPAT2,AGRN,AHSG,AIMP1,AJUBA,AKAP12,AKAP13,AKAP3,AKAP7,ALCAM,ALDH1A1,ALX1,AMOTL2,ANK3,ANKRD11,ANKRD26,ANKRD39,ANKRD9,ANLN,ANXA1,ANXA11,ANXA2,AP1G2,AP2A2,APLP2,AR,AREG,ARFGEF1,ARHGAP20,ARHGAP21,ARHGAP32,ARHGEF10,ARHGEF28,ARHGEF4,ARL2…
Non-malignant disorder	30.5331	0.024		ABCA1,ACKR3,ACSS2,ACTA2,ADGRD1,ADGRL1,AFAP1,AGRN,AHCYL1,AHSG,AJUBA,AK2,ALCAM,ALDH1A1,ALX1,ANK3,Anp32b,ANXA1,ANXA2,APLP2,AR,AREG,ARHGAP29,ASPH,ASXL1,ATAD5,ATG2A,ATP1A1,ATP5F1A,ATR,BBC3,BCL2L11,BCL6,BCL9,BCLAF1,BLM,BPNT2,BPTF,BRCA2,BRINP3,BTG2,BUB1B,C1R,C3,CA3,CA5B,CAD,CALCR,CAMK4,CASP8,CAV1,CAV2,CCDC80,Ccl2,CCN1,CCN2,CCNB1,CCNB2,CCND2,CCNE2,CCNK,CCR7,CD40,CD44,CD7,CEBPA,CEBPG,CELSR2,CENPK,CHD3,CHM…
Lymphoproliferative disorder	31.2652	0.025		AAK1,AATK,ABCF1,ACLY,ACOT8,ACTA2,ADA,ADAM19,ADAM22,ADCY3,ADD3,ADGRA2,ADGRD1,AFAP1L2,AGRN,AIMP1,AKAP11,AKAP3,ALDH1A1,ANK3,ANLN,ANXA1,ANXA11,ANXA2,AR,ARHGAP20,ARHGAP21,ARHGAP26,ARHGAP27,ARHGEF28,ASAP2,ASF1B,ASH1L,ASXL1,ATF7IP,ATP10A,ATP5F1D,ATP6V0D2,ATP8B4,ATR,BAG2,BASP1,BBC3,BCL2L11,BCL6,BCL7A,BCL9,BCLAF1,BIN1,BLM,BLNK,BPTF,BRCA2,BRD2,BRD3,BTD,BTG2,BUB1,BUB1B,BZW2,C1R,C3,CACHD1,CAD,CAMK2N1,CAMTA1,…
Abdominal neoplasm	89.9586	0.041		AAK1,AATK,ABCA1,ABCA2,ABCA9,ABCD2,ABCF1,ABHD12,ABHD16A,ABHD8,ABI1,ABLIM2,ABR,ACAA2,ACAP3,ACAT2,ACBD4,ACKR3,ACLY,ACOT13,ACOT7,ACOT8,ACSL3,ACSL4,ACSS2,ACTA2,ACTN1,ADA,ADAM19,ADAM22,ADAMTSL5,ADCY3,ADD3,ADGRA2,ADGRD1,ADGRL1,ADH5,ADH7,ADRM1,AFAP1,AFAP1L2,AFF4,AFG3L2,AGAP3,AGPAT1,AGPAT2,AGRN,AGT,AGTPBP1,AHCYL1,AHSG,AIMP1,AJM1,AJUBA,AK2,AKAP11,AKAP12,AKAP13,AKAP3,AKAP7,ALCAM,ALDH1A1,ALDH7A1,ALG8,ALKBH2,…
Ovarian tumor	13.1518	0.042		ABCA1,ABLIM2,ABR,ACSS2,ADAM19,AGPAT2,ALCAM,ALDH1A1,ALDH7A1,AMPD2,ANLN,ANTKMT,AR,ARHGAP32,ARHGEF28,ARL4C,ASAP1,ASCL2,ASH1L,ASPM,ASXL1,ATAD2,ATP1A1,ATP8A1,ATP8B4,ATR,AUH,BAG6,BBS4,BCL2L11,BCLAF1,BLM,BRCA2,BRINP3,BUB1,C3,CAD,CAMTA1,CASD1,CASP8,CCDC47,CCDC80,CCN1,CCN2,CCNB1,CCNB2,CCT5,CCT6A,CD44,CD74,CDK12,CDKN3,CENPE,CEP290,CEP295,CHCHD6,CHD5,CHL1,CIP2A,CNTNAP2,CNTNAP5,COL5A1,COL6A3,CORO2B,CPNE3,CRE…
Apoptosis of breast cancer cell lines	14.1409	0.053		ACSL4,ANXA2,AR,BCL2L11,BCL6,C8orf44-SGK3/SGK3,CASP8,CAV1,CCAR1,CCDC80,CCN1,CCN2,CD44,CIB1,CXCL12,CYLD,DAB2,DDIT4,DNAJA3,DNM1,DNM2,DUSP1,EP300,EPHA2,ERBB2,ERRFI1,ESR1,FAS,FBXL20,FBXO32,FGFR1,GADD45A,GRHL2,HDAC4,HDAC9,HGF,HIF1A,HOXA5,HOXC6,HSPB1,HSPB8,IER3,IFI16,IRF1,JUN,KIF11,KIFC3,KSR1,LMO4,MAP2K1,MAPK8,MCL1,NQO1,NRP1,PA2G4,PARP1,PDCD4,PEA15,PHB,PIK3CB,PKM,PLK2,PPARG,PRKCA,PRNP,PTGS2,PTHLH,PTPN13…
Acute leukemia	13.8861	0.063		AATK,ACLY,ACSL3,ACSL4,ADA,ADAM22,ADCY3,ADD3,ADGRA2,ADGRD1,AGT,AKAP11,AKAP13,ALDH7A1,ANK3,ANKRD11,ANXA1,ANXA2,AP1G2,AR,ARFGEF1,ARHGAP24,ARHGAP26,ASH1L,ASXL1,ATF7IP,ATL1,ATP10A,ATP5F1A,ATP6V0D2,ATP6V1H,ATP8B4,ATR,AUTS2,BBC3,BCL6,BLCAP,BLM,BLNK,BRCA2,BTG2,BUB1B,C3,C8orf44-SGK3/SGK3,CA5B,CACHD1,CAMK2N1,CASP8,CBWD1,CCDC120,CCDC18,CCND2,CCNE2,CD44,CD7,CD74,CDH7,CDK12,CEBPA,CENPE,CENPF,CENPI,CENPQ,CHL1,…
Colorectal cancer	29.8601	0.079		AATK,ABCA2,ABCA9,ABCD2,ABLIM2,ACAP3,ACKR3,ACLY,ACOT7,ACSL4,ACTA2,ACTN1,ADA,ADAM19,ADAMTSL5,ADCY3,ADD3,ADGRA2,ADGRD1,ADGRL1,ADH7,AFAP1,AFAP1L2,AFF4,AFG3L2,AGAP3,AGPAT1,AGPAT2,AGRN,AHSG,AIMP1,AJUBA,AKAP12,AKAP13,AKAP3,AKAP7,ALCAM,ALDH1A1,ALX1,AMOTL2,ANK3,ANKRD11,ANKRD26,ANKRD39,ANKRD9,ANLN,ANXA1,ANXA11,ANXA2,AP1G2,AP2A2,APLP2,AR,AREG,ARFGEF1,ARHGAP20,ARHGAP21,ARHGAP32,ARHGEF10,ARHGEF28,ARHGEF4,ARL2…
Intraabdominal organ tumor	88.0545	0.08		AAK1,AATK,ABCA1,ABCA2,ABCA9,ABCD2,ABCF1,ABHD12,ABHD16A,ABHD8,ABI1,ABLIM2,ABR,ACAA2,ACAP3,ACAT2,ACBD4,ACKR3,ACLY,ACOT13,ACOT7,ACOT8,ACSL3,ACSL4,ACSS2,ACTA2,ACTN1,ADA,ADAM19,ADAM22,ADAMTSL5,ADCY3,ADD3,ADGRA2,ADGRD1,ADGRL1,ADH5,ADH7,ADRM1,AFAP1,AFAP1L2,AFF4,AFG3L2,AGAP3,AGPAT1,AGPAT2,AGRN,AGT,AGTPBP1,AHCYL1,AHSG,AIMP1,AJM1,AJUBA,AK2,AKAP11,AKAP12,AKAP13,AKAP3,AKAP7,ALCAM,ALDH1A1,ALDH7A1,ALG8,ALKBH2,…
Neoplasia of leukocytes	28.1649	0.109		AAK1,AATK,ABCF1,ACLY,ADA,ADAM19,ADAM22,ADCY3,ADD3,ADGRA2,ADGRD1,AFAP1L2,AGRN,AIMP1,AKAP11,ALDH1A1,ANK3,ANLN,ANXA1,ANXA11,ANXA2,AR,ARHGAP26,ARHGEF28,ASAP2,ASF1B,ASXL1,ATF7IP,ATP10A,ATP5F1D,ATP6V0D2,ATP8B4,ATR,BAG2,BASP1,BBC3,BCL2L11,BCL6,BCL7A,BCL9,BCLAF1,BLM,BLNK,BPTF,BRCA2,BRD2,BRD3,BTD,BTG2,BUB1,BUB1B,BZW2,C1R,C3,CACHD1,CAD,CAMK2N1,CAMTA1,CARMIL2,CASP8,CAV1,CAV2,CBLB,CBX4,Ccl2,CCN1,CCNB1,CCNB2,…
Hematological or lymphatic system tumor	35.2725	0.113		AAK1,AATK,ABCF1,ABI1,ACLY,ACOT8,ACSL3,ACSL4,ADA,ADAM19,ADAM22,ADCY3,ADD3,ADGRA2,ADGRD1,AFAP1L2,AGRN,AGT,AHSG,AIMP1,AKAP11,AKAP13,AKAP3,ALDH1A1,ALDH7A1,ANK3,ANKRD11,ANKRD26,ANLN,ANXA1,ANXA11,ANXA2,AP1G2,AR,ARFGEF1,ARHGAP18,ARHGAP20,ARHGAP21,ARHGAP24,ARHGAP26,ARHGAP27,ARHGEF28,ASAP2,ASF1B,ASH1L,ASXL1,ATF7IP,ATL1,ATP10A,ATP5F1A,ATP5F1D,ATP6V0D2,ATP6V1H,ATP8B4,ATR,AUTS2,BAG2,BASP1,BBC3,BCL2L11,BCL6,B…
Cancer	110.149	0.127		AAK1,AATK,ABCA1,ABCA2,ABCA9,ABCD2,ABCF1,ABHD12,ABHD16A,ABHD17C,ABHD8,ABI1,ABLIM2,ABR,ACAA2,ACAP3,ACAT2,ACBD4,ACKR3,ACLY,ACOT13,ACOT7,ACOT8,ACSL3,ACSL4,ACSS2,ACTA2,ACTN1,ADA,ADAM19,ADAM22,ADAMTSL5,ADCY3,ADD3,ADGRA2,ADGRD1,ADGRL1,ADH5,ADH7,ADRM1,AFAP1,AFAP1L2,AFF4,AFG3L2,AGAP3,AGPAT1,AGPAT2,AGRN,AGT,AGTPBP1,AHCYL1,AHSG,AIMP1,AJM1,AJUBA,AK2,AK4,AKAP11,AKAP12,AKAP13,AKAP3,AKAP7,ALCAM,ALDH1A1,ALDH7A1,…
Ductal carcinoma	21.6946	0.133		AAK1,AATK,ABCA1,ABCA9,ABHD8,ABI1,ABR,ACAT2,ACKR3,ACLY,ACOT8,ACTA2,ADAM22,ADGRD1,AFAP1L2,AGPAT2,AGRN,AGT,AKAP11,AKAP13,AKAP3,AKAP7,ALDH7A1,AMFR,ANK3,ANKRD11,ANKRD26,ANKZF1,ANXA1,ANXA2,APLP2,AR,AREG,ARFGEF1,ARFIP2,ARHGAP20,ARHGAP32,ARHGEF10,ARL4C,ASH1L,ASPH,ASPM,ASXL1,ATAD5,ATG2A,ATP10A,ATP13A2,ATP8A1,ATP8B4,ATR,AUP1,AUTS2,BCL6,BCL9,BEND6,BIN1,BLM,BMS1,BPTF,BRCA2,BRINP3,BUB1,BUB1B,C1orf198,C3,CAD,C…
Oxytocin Signaling Pathway	3.32	0.152		CACNB1,CACNG6,CAMK4,CREB3L3,CREB5,CREBBP,EEF2,GJA1,GNAI1,GNAI3,GNAQ,GNB1,GNG12,HRAS,HSPB1,ITPR3,LPL,MAPK8,MEF2C,MFN2,MYH10,MYL6,MYL6B,NPR2,NRAS,PIK3CB,PIK3CD,PIK3R4,PLA2G5,PNPLA2,PPARG,PPP3R1,PRKAB1,PRKCA,PRKCG,PTGS2,RALA,RAP1A,RAP2A,RELB,ROCK1,RRAS2,SOS2
Female genital tract cancer	31.4101	0.152		AAK1,ABCA1,ABCA2,ABCA9,ABCD2,ABCF1,ABI1,ABLIM2,ABR,ACOT8,ACSL3,ACSL4,ACSS2,ADAM19,ADAM22,ADD3,AFG3L2,AGAP3,AGPAT2,AGT,AGTPBP1,AHCYL1,AKAP11,AKAP12,AKAP3,AKAP7,ALCAM,ALDH1A1,ALDH7A1,ALX1,AMFR,AMPD2,ANK3,ANKRD11,ANKRD26,ANLN,ANTKMT,ANXA1,ANXA11,ANXA2,AP1G2,AP1S2,AR,ARFGAP1,ARFGEF1,ARHGAP21,ARHGAP24,ARHGAP26,ARHGAP27,ARHGAP29,ARHGAP32,ARHGEF10,ARHGEF28,ARL4A,ARL4C,ARMCX1,ASAP1,ASCL2,ASH1L,ASIC2,ASPH…
Lymphopoiesis	14.2161	0.158		ADA,ANXA1,ASXL1,BBC3,BCL2L11,BCL6,BLM,BLNK,CARMIL2,CASP8,CBLB,CCN1,CCND2,CCR2,CCR7,Cd24a,CD40,CD44,CD74,Cdc42,CDK6,CEBPA,CHD7,CLCF1,CNOT3,COMMD3-BMI1,CREBBP,CRLF2,CXCL12,CYLD,CYP26B1,DEF6,DGKZ,DICER1,DNAJA3,DNAJB9,DNMT1,EFNB2,EIF4E,ELK1,EP300,ESR1,ETS1,EZH2,FAS,FCER1G,FCGR2B,FLT1,FOXO1,Foxp1,FST,FYN,GADD45A,GATA2,GATA3,HDAC4,HDAC9,HELLS,HIF1A,HLA-DQA1,HMGA1,HOXA9,HRAS,HSP90AA1,HSP90B1,ID1,ID2,IL1…
Renal cancer	19.9031	0.163		ABCF1,ACOT7,ACSL3,ADAM19,ADGRD1,ADH5,AJUBA,ALDH7A1,AMPD2,ANKRD11,ANLN,ANXA2,AR,ARFGAP1,ARHGAP21,ARHGAP26,ARMCX1,ASAP1,ASPM,ASXL1,ATAD5,ATR,AUP1,B3GNTL1,BASP1,BLM,BLVRB,BRCA2,BRD1,BTG2,BUB1B,C6orf62,CAD,CAV1,CAVIN1,CCDC120,CCDC150,CCDC18,CCDC80,CCN1,CCND2,CCNE2,CCT3,CCT8,CD44,CD53,CDK12,CDK5RAP2,CEBPA,CELSR2,CENPE,CENPF,CEP63,CEP76,CGNL1,CHD3,CHD9,CLCN7,CLSPN,CLTC,COL27A1,COL6A3,CORO1A,CREBBP,CREM…
IL-8 Signaling	6.55	0.164		CCND2,Cdc42,CYBB,FLT1,GNAI1,GNAI3,GNAQ,GNB1,GNG12,GPLD1,HBEGF,HRAS,IRAK4,JUN,LASP1,MAP2K1,MAP2K2,MAPK8,MMP2,NAPEPLD,NOX4,NRAS,PDGFC,PIK3CB,PIK3CD,PIK3R4,PLD1,PLD5,PRKCA,PRKCG,PTGS2,RAC3,RALA,RAP1A,RAP2A,RHOB,RHOBTB1,RHOQ,ROCK1,RRAS2,SRC,VASP,VEGFD
Lymphohematopoietic neoplasia	35.3125	0.172		AAK1,AATK,ABCF1,ABI1,ACLY,ACOT8,ACSL3,ACSL4,ADA,ADAM19,ADAM22,ADCY3,ADD3,ADGRA2,ADGRD1,AFAP1L2,AGRN,AGT,AHSG,AIMP1,AKAP11,AKAP13,AKAP3,ALDH1A1,ALDH7A1,ANK3,ANKRD11,ANKRD26,ANLN,ANXA1,ANXA11,ANXA2,AP1G2,AR,ARFGEF1,ARHGAP18,ARHGAP20,ARHGAP21,ARHGAP24,ARHGAP26,ARHGAP27,ARHGEF28,ASAP2,ASF1B,ASH1L,ASXL1,ATF7IP,ATL1,ATP10A,ATP5F1A,ATP5F1D,ATP6V0D2,ATP6V1H,ATP8B4,ATR,AUTS2,BAG2,BASP1,BBC3,BCL2L11,BCL6,B…
Intrathoracic malignant tumor	15.3625	0.174		AATK,ABCA1,ABCA2,ABCD2,ABCF1,ABR,ACAT2,ACKR3,ACLY,ACSL3,ACTA2,ACTN1,ADAM19,ADAM22,ADD3,ADGRD1,ADH7,ADRM1,AFAP1L2,AFG3L2,AGRN,AGTPBP1,AHSG,AIMP1,AJUBA,AKAP12,ALCAM,ALDH1A1,ALX1,AMOTL2,ANGPTL6,ANKRD11,ANKRD26,ANLN,ANXA1,ANXA2,APBB2,APLP2,AR,AREG,ARFGAP1,ARFGEF1,ARHGAP21,ARL4C,ARL8A,ARMCX1,ARSG,ASH1L,ASPH,ASPM,ASXL1,ATAD2,ATAD5,ATF7IP,ATP10A,ATP13A2,ATP1A1,ATP5F1D,ATP6V1H,ATP8A1,ATR,BAG6,BASP1,BAZ1A…
Upper urinary tract tumor	20.7595	0.179		AATK,ABCF1,ACOT7,ACSL3,ADAM19,ADGRD1,ADH5,AJUBA,ALDH7A1,AMPD2,ANKRD11,ANLN,ANXA2,AR,ARFGAP1,ARHGAP21,ARHGAP26,ARMCX1,ASAP1,ASPM,ASXL1,ATAD5,ATR,AUP1,B3GNTL1,BASP1,BLM,BLVRB,BRCA2,BRD1,BTG2,BUB1B,C6orf62,CAD,CAV1,CAVIN1,CCDC120,CCDC150,CCDC18,CCDC80,CCN1,CCND2,CCNE2,CCT3,CCT8,CD44,CD53,CDK12,CDK5RAP2,CEBPA,CELSR2,CENPE,CENPF,CEP63,CEP76,CGNL1,CHD3,CHD9,CLCN7,CLSPN,CLTC,COL27A1,COL6A3,CORO1A,CREBBP…
Renal tumor	20.7328	0.179		AATK,ABCF1,ACOT7,ACSL3,ADAM19,ADGRD1,ADH5,AJUBA,ALDH7A1,AMPD2,ANKRD11,ANLN,ANXA2,AR,ARFGAP1,ARHGAP21,ARHGAP26,ARMCX1,ASAP1,ASPM,ASXL1,ATAD5,ATR,AUP1,B3GNTL1,BASP1,BLM,BLVRB,BRCA2,BRD1,BTG2,BUB1B,C6orf62,CAD,CAV1,CAVIN1,CCDC120,CCDC150,CCDC18,CCDC80,CCN1,CCND2,CCNE2,CCT3,CCT8,CD44,CD53,CDK12,CDK5RAP2,CEBPA,CELSR2,CENPE,CENPF,CEP63,CEP76,CGNL1,CHD3,CHD9,CLCN7,CLSPN,CLTC,COL27A1,COL6A3,CORO1A,CREBBP…
3-phosphoinositide Biosynthesis	4.29	0.186		ATP1A1,CA3,CDC25A,CDIPT,DUSP1,DUSP11,DUSP6,G6PC3,IGBP1,INPP5B,INPP5F,NOCT,NUDT3,PALD1,PIK3CB,PIK3CD,PIK3R4,PIP4K2B,PIP5K1A,PIP5K1C,PPFIA1,PPFIA2,PPIP5K1,PPP1R12C,PPP2R1A,PPP2R1B,PPP2R2C,PPP3R1,PPP4R1,PTPA,PTPN13,PTPN2,PTPN6,PTPRM,SSH1,SSH3,TNS3
Interaction of DNA	20.1141	0.197		ABCD2,AGT,AIMP1,AR,BANF1,BCAT2,BRCA2,BTG2,CAV1,CBX1,CCAR1,Ccl2,CCN2,CD40,CEBPA,CFL1,CHRM1,COPS5,CREBBP,CREM,CSNK1A1,CTSB,CXCL12,DAB2,DDIT4,EP300,ERBB2,ESR1,ETS1,EVL,EZH2,FAS,FBN1,FGF13,FOSB,FOXO1,Foxp1,GATA2,GATA3,GFPT1,GPX1,GRHL2,GSTM5,HBEGF,HGF,HIF1A,HMGA1,HOXA9,HRAS,ID1,ID2,IER3,IFI16,IL11,IL1RN,IL33,IL6ST,INSR,IP6K2,IRF1,IRF3,ITGA5,JAK1,JUN,JUND,KAT2A,KDM2A,KITLG,KLHDC2,LIG4,LPL,LTBR,MAP2K1,M…
VEGF Signaling	6.91	0.2		ACTA2,ACTN1,FLT1,FOXO1,HIF1A,HRAS,MAP2K1,MAP2K2,NRAS,PDGFC,PIK3CB,PIK3CD,PIK3R4,PRKCA,PTPN6,PXN,RALA,RAP1A,RAP2A,ROCK1,RRAS2,SH2D2A,SOS2,SRC,VCL,VEGFD,YWHAE
Binding of DNA	19.219	0.206		ABCD2,AGT,AIMP1,AR,BANF1,BCAT2,BRCA2,BTG2,CAV1,CBX1,CCAR1,Ccl2,CCN2,CD40,CEBPA,CFL1,CHRM1,COPS5,CREBBP,CREM,CSNK1A1,CTSB,CXCL12,DAB2,DDIT4,EP300,ERBB2,ESR1,ETS1,EZH2,FAS,FBN1,FGF13,FOSB,FOXO1,Foxp1,GATA2,GATA3,GFPT1,GPX1,GRHL2,GSTM5,HBEGF,HGF,HIF1A,HMGA1,HOXA9,HRAS,ID1,ID2,IER3,IFI16,IL11,IL1RN,IL33,IL6ST,INSR,IP6K2,IRF1,IRF3,ITGA5,JAK1,JUN,JUND,KAT2A,KDM2A,KITLG,KLHDC2,LPL,LTBR,MAP2K1,MAP2K7,MAP…
Mouse Embryonic Stem Cell Pluripotency	4.35	0.209		CREBBP,DVL1,HRAS,ID1,ID2,IL6ST,JAK1,MAP2K1,MAP2K2,MYC,NRAS,PIK3CB,PIK3CD,PIK3R4,RALA,RAP1A,RAP2A,RRAS2,SMAD4,SMO,SOS2,STAT3,TCF4
Production of Nitric Oxide and Reactive Oxygen Species in Macrophages	2.4	0.209		Cdc42,CREBBP,CYBA,CYBB,IRF1,JAK1,JUN,LYZ,MAP2K1,MAP2K7,MAP3K10,MAPK8,PIK3CB,PIK3CD,PIK3R4,PPP2R1A,PPP2R1B,PPP2R2C,PRKCA,PRKCG,PTPA,PTPN6,RAC3,RAP1A,RELB,RHOB,RHOBTB1,RHOQ,TNFRSF1A
Development of body axis	22.3019	0.209		AATK,ABR,ADAM19,ADCY3,ADGRA2,AGTPBP1,ALDH1A1,ALX1,ANK3,ANKRD11,Anp32b,AP1S2,APBB2,APLP2,AREG,ARL3,ARNT2,ARSG,ASPH,ASPM,ASXL1,ATXN1L,BAG6,BBS4,BCL2L11,BCL9,BPTF,BRCA2,BRD1,BTG2,C3,CAMSAP1,Ccl2,CCND2,CCR2,CDK5RAP2,CDK5RAP3,CDK6,CEBPA,CELSR2,CEP104,CEP290,CFL1,CHD7,CHL1,CNTN1,CNTNAP2,COL5A1,COL8A1,COMMD3-BMI1,CREBBP,CRELD1,CREM,CRYBA1,CRYBA4,CSF1,CSNK1D,CST3,CTNNBIP1,CTSD,CXCL12,CYP26B1,DDIT4,DHCR7,…
NRF2-mediated Oxidative Stress Response	4.74	0.218		ACTA2,CREBBP,Cyp4a14,DNAJA1,DNAJA3,DNAJB11,DNAJB2,DNAJB9,DNAJC1,DNAJC10,DNAJC17,DNAJC19,EP300,ERP29,GCLM,Gstm3,GSTM5,HRAS,HSP90AA1,HSP90B1,HSPB8,JUN,JUND,MAFG,MAP2K1,MAP2K2,MAP2K7,MAPK8,NQO1,NRAS,PIK3CB,PIK3CD,PIK3R4,PRDX1,PRKCA,PRKCG,RALA,RAP1A,RAP2A,RRAS2,TXNRD1,UBE2E3
Chemokine Signaling	4.14	0.229		CAMK2D,CAMK4,CFL1,CXCL12,GNAI1,GNAI3,GNAQ,HRAS,JUN,MAP2K1,MAP2K2,MAPK8,NRAS,PRKCA,RALA,RAP1A,RAP2A,RRAS2,SRC
Development of cytoplasm	19.9957	0.242		ACTA2,AGT,AIMP1,AKAP11,AKAP13,ANXA1,AR,ARFGEF1,ARHGAP18,ARHGAP32,ARHGEF10,ARL2,ATG2A,BBS4,BIN1,CAMK4,CAMSAP1,CAMSAP3,CAPZB,CAV1,CCN2,CD44,CD74,CDK5RAP2,CDK6,CENPF,CEP104,CFL1,CGNL1,CHRM1,CLIP1,CORO1A,CORO2B,CTSD,CXCL12,Cyb5r3,DAB2,DBNL,DIAPH1,DIAPH3,DLC1,DLGAP5,DPYSL2,EPG5,ERP29,EVL,F11R,FERMT2,FGF13,FLNA,FOXO1,FYN,GAP43,GDA,GLUL,GNAQ,GNB1,GNG12,GPSM1,GSN,HDGFL3,HGF,HIF1A,HIP1,HRAS,INPP5B,ITGA3,I…
Non-Small Cell Lung Cancer Signaling	7.42	0.243		CCND2,CDK6,E2F3,ERBB2,HDAC4,HDAC9,HRAS,ITPR3,MAP2K1,MAP2K2,NRAS,PA2G4,PIK3CB,PIK3CD,PIK3R4,PRKCA,RALA,RAP1A,RAP2A,RASSF1,RASSF5,RB1,RBL1,RRAS2,RXRA,SOS2,STK4
Estrogen-Dependent Breast Cancer Signaling	4.59	0.243		CREB3L3,CREB5,CREBBP,ELK1,ESR1,HRAS,HSD17B10,HSD17B12,JUN,NRAS,PIK3CB,PIK3CD,PIK3R4,RALA,RAP1A,RAP2A,RELB,RRAS2,SRC,STAT5A
Ovarian Cancer Signaling	4.53	0.243		BRCA2,CD44,DVL1,E2F3,GJA1,HDAC4,HDAC9,HRAS,MAP2K1,MAP2K2,MMP2,MSH2,NRAS,PA2G4,PDGFC,PIK3CB,PIK3CD,PIK3R4,PTGS2,RALA,RAP1A,RAP2A,RB1,RBL1,RRAS2,SMO,SRC,TCF4,VEGFD,WNT4,WNT7B
GM-CSF Signaling	4.44	0.243		CAMK2D,ELK1,ETS1,HRAS,MAP2K1,MAP2K2,NRAS,PIK3CB,PIK3CD,PIK3R4,PPP3R1,RACK1,RALA,RAP1A,RAP2A,RRAS2,SOS2,STAT3
Gαi Signaling	1.84	0.243		ADCY3,CAV1,DRD4,GABBR1,GNAI1,GNAI3,GNAQ,GNB1,GNG12,HRAS,HTR1B,NRAS,RALA,RALGDS,RAP1A,RAP2A,RGS10,RRAS2,SOS2,SRC,STAT3
Formation of cytoskeleton	19.9172	0.245		ACTA2,AGT,AIMP1,AKAP11,AKAP13,AR,ARFGEF1,ARHGAP18,ARHGAP32,ARHGEF10,ARL2,BBS4,BIN1,CAMSAP1,CAMSAP3,CAPZB,CAV1,CCN2,CD44,CDK5RAP2,CDK6,CENPF,CEP104,CFL1,CGNL1,CHRM1,CLIP1,CORO1A,CORO2B,CXCL12,Cyb5r3,DAB2,DBNL,DIAPH1,DIAPH3,DLC1,DLGAP5,DPYSL2,ERP29,EVL,F11R,FERMT2,FGF13,FLNA,FYN,GAP43,GDA,GNAQ,GNB1,GNG12,GSN,HDGFL3,HGF,HIP1,HRAS,INPP5B,ITGA3,ITGB1,ITGB5,KCTD13,KIF2C,KSR1,LAMTOR1,MAP1A,MAP2K1,MAPK8,…
Oncostatin M Signaling	5.56	0.258		ELK1,HRAS,IL6ST,JAK1,MAP2K1,MAP2K2,NRAS,OSM,PLAU,RALA,RAP1A,RAP2A,RRAS2,STAT3,STAT5A
Antiproliferative Role of Somatostatin Receptor 2	3.36	0.258		ELK1,GNB1,GNG12,HRAS,MAP2K1,MAP2K2,NPR2,NRAS,PIK3CB,PIK3CD,PIK3R4,PTPN6,RALA,RAP1A,RAP2A,RRAS2,SRC
Malignant soft tissue neoplasm	33.3487	0.273		AAK1,AATK,ABCA1,ABCA2,ABCA9,ABCD2,ABCF1,ABHD12,ABHD16A,ABHD8,ABI1,ABLIM2,ABR,ACAA2,ACAP3,ACBD4,ACKR3,ACOT8,ACSL3,ACSL4,ACTN1,ADA,ADAM19,ADAM22,ADAMTSL5,ADCY3,ADD3,ADGRD1,ADH7,ADRM1,AFAP1,AFAP1L2,AFF4,AGPAT2,AGRN,AGT,AHCYL1,AJM1,AJUBA,AK2,AKAP11,AKAP12,AKAP13,AKAP3,ALCAM,ALDH1A1,ALDH7A1,ALKBH2,AMOTL2,AMPD2,ANGPTL6,ANK3,ANKRD1,ANKRD11,ANKRD26,ANXA1,ANXA2,AP2A2,AP4S1,APBB2,APLP2,AR,AREG,ARFGEF1,ARHG…
Lung tumor	16.0074	0.274		AATK,ABCA1,ABCA2,ABCD2,ABCF1,ABR,ACAT2,ACKR3,ACLY,ACSL3,ACSS2,ACTA2,ACTN1,ADAM19,ADAM22,ADD3,ADGRD1,ADH7,ADRM1,AFAP1L2,AFG3L2,AGRN,AGTPBP1,AHSG,AIMP1,AJUBA,AKAP12,ALCAM,ALDH1A1,ALX1,AMOTL2,ANGPTL6,ANKRD11,ANKRD26,ANLN,ANXA1,ANXA2,APBB2,APLP2,AR,AREG,ARFGAP1,ARFGEF1,ARHGAP21,ARL4C,ARL8A,ARMCX1,ARSG,ASH1L,ASPH,ASPM,ASXL1,ATAD2,ATAD5,ATF7IP,ATP10A,ATP13A2,ATP1A1,ATP5F1D,ATP6V1H,ATP8A1,ATR,BAG6,BASP1…
Polyamine Regulation in Colon Cancer	2.77	0.277		BCL2L11,CSNK2A2,EIF5A2,JUN,MAP2K1,MAP2K2,MAP2K7,MYC,PPARG,SAT1,SMS,TCF4,TRPC1
GADD45 Signaling	2.63	0.277		ATR,CCNB1,CCND2,CCNE2,GADD45A,MAP2K7,MAPK8,MYC,RELB,SMAD2,SMAD3,SMAD4,WT1
Shape change of tumor cell lines	13.3215	0.277		AKAP12,AKAP13,C3,Cd24a,CHRM1,CLIP1,CSF1,CXCL12,DOCK1,DPYSL2,EFNA5,EPHA2,ERBB2,EVL,FERMT2,FLNA,FLNB,GAP43,GNAQ,GRK2,HGF,HRAS,INHBB,ITGA5,ITGB1,KITLG,MAPK8,MERTK,MET,MFN2,MYADM,MYC,MYH10,NOX4,NTN1,PAK1,PARVA,PIP5K1A,PLAU,PLD1,PPFIA1,PRNP,PXN,RACGAP1,RB1,RBL1,RHOB,SDC1,SMAD4,SPARC,SRC,STAT3,SYNM,TAOK1,TAOK2,TESK1,THBS1
Pancreaticobiliary cancer	17.3768	0.278		AAK1,AATK,ABCA1,ABCA9,ABHD8,ABI1,ABR,ACAT2,ACKR3,ACLY,ACOT8,ADAM22,ADGRD1,AFAP1,AFAP1L2,AGAP3,AGRN,AGT,AKAP11,AKAP13,AKAP3,AKAP7,ALCAM,ALDH7A1,AMFR,ANK3,ANKRD11,ANKRD26,ANKRD39,ANKZF1,ANXA1,ANXA2,APLP2,AR,AREG,ARFIP2,ARHGAP32,ARHGEF10,ASPH,ASPM,ASXL1,ATAD5,ATG2A,ATP10A,ATP13A2,ATP8A1,ATP8B4,ATR,AUP1,BCL2L11,BCL9,BEND6,BIN1,BMS1,BPTF,BRCA2,BRINP3,BUB1B,C1orf198,C3,CACHD1,CAD,CAMSAP3,CARMIL2,CASD1,…
Lymphohematopoietic cancer	34.7747	0.28		AAK1,AATK,ABCF1,ACLY,ACOT8,ACSL3,ACSL4,ADA,ADAM19,ADAM22,ADCY3,ADD3,ADGRA2,ADGRD1,AFAP1L2,AGRN,AGT,AHSG,AIMP1,AKAP11,AKAP13,AKAP3,ALDH1A1,ALDH7A1,ANK3,ANKRD11,ANKRD26,ANLN,ANXA1,ANXA11,ANXA2,AP1G2,AR,ARFGEF1,ARHGAP20,ARHGAP21,ARHGAP24,ARHGAP26,ARHGAP27,ARHGEF28,ASAP2,ASF1B,ASH1L,ASXL1,ATF7IP,ATL1,ATP10A,ATP5F1A,ATP5F1D,ATP6V0D2,ATP6V1H,ATP8B4,ATR,AUTS2,BAG2,BASP1,BBC3,BCL2L11,BCL6,BCL7A,BCL9,BCLA…
Gonadal tumor	14.2984	0.282		ABCA1,ABLIM2,ABR,ACSS2,ADAM19,AGPAT2,ALCAM,ALDH1A1,ALDH7A1,AMPD2,ANLN,ANTKMT,AR,ARHGAP32,ARHGEF28,ARL4C,ASAP1,ASCL2,ASH1L,ASPM,ASXL1,ATAD2,ATF7IP,ATP1A1,ATP8A1,ATP8B4,ATR,AUH,BAG6,BBS4,BCL2L11,BCL6,BCLAF1,BLM,BLMH,BRCA2,BRINP3,BUB1,C3,CAD,CAMTA1,CASD1,CASP8,CCDC47,CCDC80,CCN1,CCN2,CCNB1,CCNB2,CCND2,CCT5,CCT6A,CD44,CD74,CDK12,CDKN3,CELSR2,CENPE,CEP290,CEP295,CHCHD6,CHD5,CHL1,CHMP2A,CIP2A,CNTNAP2,C…
Abdominal cancer	86.9957	0.287		AAK1,AATK,ABCA1,ABCA2,ABCA9,ABCD2,ABCF1,ABHD12,ABHD16A,ABHD8,ABI1,ABLIM2,ABR,ACAA2,ACAP3,ACAT2,ACBD4,ACKR3,ACLY,ACOT13,ACOT7,ACOT8,ACSL3,ACSL4,ACSS2,ACTA2,ACTN1,ADA,ADAM19,ADAM22,ADAMTSL5,ADCY3,ADD3,ADGRA2,ADGRD1,ADGRL1,ADH5,ADH7,ADRM1,AFAP1,AFAP1L2,AFF4,AFG3L2,AGAP3,AGPAT1,AGPAT2,AGRN,AGT,AGTPBP1,AHCYL1,AHSG,AIMP1,AJM1,AJUBA,AKAP11,AKAP12,AKAP13,AKAP3,AKAP7,ALCAM,ALDH1A1,ALDH7A1,ALG8,ALKBH2,ALKB…
Type II Diabetes Mellitus Signaling	1.97	0.302		ACSL3,ACSL4,CACNB1,CACNG6,INSR,ITPR3,MAP2K7,MAPK8,PIK3CB,PIK3CD,PIK3R4,PKM,PPARG,PRKAB1,PRKCA,PRKCG,RELB,SLC27A2,SLC27A4,SMPD1,SOCS1,SOCS5,TNFRSF1A
Development of head	21.2083	0.321		AATK,ABR,ADAM19,ADCY3,ADGRA2,AGTPBP1,ALDH1A1,ALX1,ANK3,ANKRD11,Anp32b,AP1S2,APBB2,APLP2,AREG,ARL3,ARNT2,ARSG,ASPH,ASPM,ASXL1,ATXN1L,BAG6,BBS4,BCL2L11,BCL9,BPTF,BRCA2,BRD1,BTG2,C3,CAMSAP1,Ccl2,CCND2,CCR2,CDK5RAP2,CDK5RAP3,CDK6,CEBPA,CELSR2,CEP104,CEP290,CFL1,CHD7,CHL1,CNTN1,CNTNAP2,COL5A1,COL8A1,COMMD3-BMI1,CREBBP,CRELD1,CREM,CRYBA1,CRYBA4,CSF1,CST3,CTNNBIP1,CTSD,CXCL12,CYP26B1,DDIT4,DHCR7,DIAPH1,…
Size of body	19.9508	0.324		ABCA1,ABCA2,ACOT13,ADA,ADAM22,ADCY3,ADH7,AFG3L2,AGAP3,AGPAT2,AGT,AKAP11,ANKRD26,Anp32b,ANXA2,APBB2,APLP2,AR,AREG,ARHGEF28,ATXN1L,BBS4,BCAT2,BCL2L11,BCL6,BCLAF1,BLMH,BPNT2,BRCA2,C3,CA5B,CAMK4,CAMTA1,CAV1,Ccl2,CCNB2,CD74,Cdc42,CDK6,CEBPA,CEP290,CFL2,CHD7,CHTF18,CLCF1,CLCN7,CNOT3,CNTN1,CNTNAP2,COMMD3-BMI1,COPS5,CREBBP,CSF1,CSGALNACT1,CTBP1,CTSD,CYBB,CYLD,DBNL,DERL2,DIO2,DLX1,DNAJA1,DNAJC10,DOCK1,DUS…
Neoplasia of epithelial cells	19.5867	0.332		ABCA1,ABCA2,ABCF1,ACLY,ACSL3,ACSL4,ACSS2,ACTA2,ADAM19,ADAM22,ADD3,ADGRD1,ADGRL1,AFG3L2,AGT,AIMP1,AJUBA,AKAP11,AKAP12,AKAP13,AKAP7,ALCAM,ALX1,ANK3,ANKRD11,ANKRD26,ANKRD39,ANKZF1,ANLN,ANXA1,ANXA2,AP1G2,APLP2,AR,ARHGAP18,ARHGAP26,ARL4A,ARMCX1,ASAP1,ASAP2,ASPH,ASPM,ASXL1,ATAD2,ATAD5,ATF5,ATF7IP,ATG2A,ATP10A,ATP1A1,ATP6V0A2,ATP6V0E2,ATP8B4,ATR,AURKC,AUTS2,BAG6,BCL6,BCL9,BCLAF1,BICD1,BLM,BMS1,BPTF,BRCA…
UVB-Induced MAPK Signaling	1.38	0.333		EIF4E,JUN,MAP2K1,MAPK8,PIK3CB,PIK3CD,PIK3R4,PRKCA,PRKCG
Motor dysfunction or movement disorder	21.6615	0.337		ABCA1,ABCA2,ABCD2,ABHD12,ABLIM2,ACKR3,ACTN1,ADAM22,ADD3,ADGRD1,AFG3L2,AGRN,AGT,AHCYL1,ANK3,ANKRD11,ANTKMT,ANXA2,AP1S2,APLP2,AR,ARHGAP32,ARL3,ATL1,ATP13A2,ATP5F1A,ATP5F1D,ATP5MJ,BASP1,BCAP31,BCL6,BCL7A,BRCA2,BRINP3,BTD,C1R,C3,CA11,CA3,CA5B,CACNB1,CAMK4,CAMTA1,CAPZB,CASP8,CASQ1,CAV1,CCN2,CCR2,CD44,CD74,Cdc42,CDKL5,CELF2,CHRM1,CIRBP,CIZ1,CLK4,CNTN1,COL13A1,COL6A3,COMMD3-BMI1,CORO2B,COX7A2L,COX7B,CRI…
Nonhematologic malignant neoplasm	119.678	0.347		AAK1,AATK,ABCA1,ABCA2,ABCA9,ABCD2,ABCF1,ABHD12,ABHD16A,ABHD17C,ABHD8,ABI1,ABLIM2,ABR,ACAA2,ACAP3,ACAT2,ACBD4,ACKR3,ACLY,ACOT13,ACOT7,ACOT8,ACSL3,ACSL4,ACSS2,ACTA2,ACTN1,ADA,ADAM19,ADAM22,ADAMTSL5,ADCY3,ADD3,ADGRA2,ADGRD1,ADGRL1,ADH5,ADH7,ADRM1,AFAP1,AFAP1L2,AFF4,AFG3L2,AGAP3,AGPAT1,AGPAT2,AGRN,AGT,AGTPBP1,AHCYL1,AHSG,AIMP1,AJM1,AJUBA,AK2,AK4,AKAP11,AKAP12,AKAP13,AKAP3,AKAP7,ALCAM,ALDH1A1,ALDH7A1,…
Natural Killer Cell Signaling	3.32	0.354		CFL1,CFL2,FCER1G,FCGR3A/FCGR3B,FYN,HRAS,IRAK4,ITGAL,ITGB1,MAP2K1,MAP2K2,MAP3K10,NFATC2,NFATC3,NRAS,PAK1,PIK3CB,PIK3CD,PIK3R4,PTPN6,PXN,RAC3,RALA,RAP1A,RAP2A,RASSF5,RELB,ROCK1,RRAS2,SOS2,TYROBP,VAV1,Wasl
Ovarian lesion	13.4989	0.36		ABCA1,ABLIM2,ABR,ACSS2,ADAM19,AGPAT2,ALCAM,ALDH1A1,ALDH7A1,AMPD2,ANLN,ANTKMT,AR,ARHGAP32,ARHGEF28,ARL4C,ASAP1,ASCL2,ASH1L,ASPM,ASXL1,ATAD2,ATP1A1,ATP8A1,ATP8B4,ATR,AUH,BAG6,BBS4,BCL2L11,BCLAF1,BLM,BRCA2,BRINP3,BUB1,C3,CAD,CAMTA1,CASD1,CASP8,CCDC47,CCDC80,CCN1,CCN2,CCNB1,CCNB2,CCT5,CCT6A,CD44,CD74,CDK12,CDKN3,CENPE,CEP290,CEP295,CHCHD6,CHD5,CHL1,CIP2A,CNTNAP2,CNTNAP5,COL5A1,COL6A3,CORO2B,CPNE3,CRE…
HOTAIR Regulatory Pathway	4.26	0.365		AR,CD44,CREBBP,EP300,ERBB2,ESR1,EZH2,IRF1,JARID2,KMT2C,MET,MMP2,MMP23B,MMP24,MTF2,MYC,PIK3CB,PIK3CD,PIK3R4,RBBP7,RELB,REST,ROCK1,SPP1,STAT3,STK38,TCF4,TWIST1,VIM,WNT4,WNT7B
Cancer of cells	38.9666	0.372		AAK1,AATK,ABCA1,ABCA2,ABCF1,ACLY,ACSL3,ACSL4,ACSS2,ACTA2,ADA,ADAM19,ADAM22,ADCY3,ADD3,ADGRA2,ADGRD1,ADGRL1,AFAP1L2,AFG3L2,AGRN,AGT,AIMP1,AJUBA,AKAP11,AKAP12,AKAP13,AKAP7,ALCAM,ALDH1A1,ALX1,AMFR,ANK3,ANKRD11,ANKRD26,ANKRD39,ANKZF1,ANLN,ANXA1,ANXA11,ANXA2,AP1G2,APLP2,AR,ARHGAP18,ARHGAP26,ARHGEF28,ARL4A,ARMCX1,ASAP1,ASAP2,ASF1B,ASPH,ASPM,ASXL1,ATAD2,ATAD5,ATF5,ATF7IP,ATG2A,ATP10A,ATP1A1,ATP5F1D,ATP6…
Remodeling of Epithelial Adherens Junctions	5.85	0.378		ACTA2,ACTN1,ARPC1B,ARPC5L,CBLL1,CLIP1,DNM1,DNM2,HGF,Mapre2,MET,RAB5C,RALA,SRC,TUBA1A,TUBB,TUBB2A,TUBB6,TUBG1,VCL
Endothelin-1 Signaling	2.96	0.378		ADCY3,CASP8,CASQ1,GNAI1,GNAI3,GNAQ,GPLD1,HRAS,ITPR3,JUN,MAPK8,MYC,NAPEPLD,NPR2,NRAS,PIK3CB,PIK3CD,PIK3R4,PLA2G5,PLD1,PLD5,PNPLA8,Prdx6b,PRKCA,PRKCG,PTGS2,RALA,RAP1A,RAP2A,RRAS2,SRC
Erythropoietin Signaling Pathway	2.91	0.378		CCND2,CLCF1,ELK1,HIF1A,HRAS,IL11,IL33,ITPR3,JUN,MAP2K1,MAP2K2,NRAS,OSM,PIK3CB,PIK3CD,PIK3R4,PRKCA,PRKCG,PTPN6,RAC3,RALA,RAP1A,RAP2A,RELB,RRAS2,SOS2,SRC,STAT5A,TNFSF12
VDR/RXR Activation	2.02	0.378		CEBPA,COL13A1,EP300,FOXO1,GADD45A,MED1,PRKCA,PRKCG,PSMC5,RUNX2,RXRA,SEMA3B,SPP1,WT1
Pulmonary Fibrosis Idiopathic Signaling Pathway	7.45	0.384		ACTA2,AJUBA,AREG,BBC3,CAV1,CCN2,COL13A1,COL16A1,COL27A1,COL5A1,COL6A3,COL8A1,CREBBP,CXCL12,EFNB2,EP300,EPHB3,EZH2,FGFR1,FOXO1,HRAS,IL11,IL6ST,ITGB1,ITGB6,JARID2,JUN,MAP2K1,MAPK8,MMP2,MMP23B,MMP24,MTF2,NOX4,NRAS,PDGFC,PDGFRB,PIK3CB,PIK3CD,PIK3R4,PLAU,RALA,RAP1A,RAP2A,RBBP7,RELB,ROCK1,RRAS2,SMAD2,SMAD3,SMAD4,SMO,SNAI1,SOS2,STAT3,STK38,TCF4,THBS1,VIM,WNT4,WNT7B
Respiratory system tumor	18.9355	0.388		AATK,ABCA1,ABCA2,ABCD2,ABCF1,ABR,ACAT2,ACKR3,ACLY,ACSL3,ACSS2,ACTA2,ACTN1,ADAM19,ADAM22,ADD3,ADGRD1,ADH7,ADRM1,AFAP1L2,AFG3L2,AGRN,AGT,AGTPBP1,AHSG,AIMP1,AJUBA,AKAP12,ALCAM,ALDH1A1,ALKBH2,ALX1,AMOTL2,ANGPTL6,ANK3,ANKRD11,ANKRD26,ANKZF1,ANLN,ANXA1,ANXA2,APBB2,APLP2,AR,AREG,ARFGAP1,ARFGEF1,ARHGAP21,ARHGAP26,ARL4C,ARL8A,ARMCX1,ARSG,ASAP2,ASH1L,ASPH,ASPM,ASXL1,ATAD2,ATAD5,ATF7IP,ATG2A,ATP10A,ATP13A2,…
Movement Disorders	19.9586	0.39		ABCA1,ABCA2,ABCD2,ABHD12,ABLIM2,ACKR3,ACTN1,ADAM22,ADD3,ADGRD1,AFG3L2,AGRN,AGT,AHCYL1,ANK3,ANKRD11,ANTKMT,ANXA2,AP1S2,APLP2,AR,ARHGAP32,ARL3,ATL1,ATP13A2,ATP5F1A,ATP5F1D,ATP5MJ,BASP1,BCAP31,BCL6,BCL7A,BRINP3,BTD,C1R,C3,CA11,CA3,CA5B,CAMK4,CAMTA1,CAPZB,CASP8,CASQ1,CAV1,CCN2,CCR2,CD44,CD74,Cdc42,CDKL5,CELF2,CHRM1,CIRBP,CIZ1,CLK4,CNTN1,COL13A1,COL6A3,COMMD3-BMI1,CORO2B,COX7A2L,COX7B,CRIM1,CSF1,CTBP1…
fMLP Signaling in Neutrophils	5.81	0.392		ARPC1B,ARPC5L,CAMK4,CYBB,ELK1,GNAI1,GNAI3,GNAQ,GNB1,GNG12,HRAS,ITPR3,MAP2K1,MAP2K2,NFATC2,NFATC3,NOX4,NRAS,PIK3CB,PIK3CD,PIK3R4,PPP3R1,PRKCA,PRKCG,RAC3,RALA,RAP1A,RAP2A,RELB,RRAS2
Non-Hodgkin lymphoma	17.5935	0.407		AAK1,ABCF1,ADA,ADAM19,AFAP1L2,AGRN,ANK3,ANXA1,ANXA11,ANXA2,ARHGEF28,ASAP2,ASXL1,ATP10A,ATP5F1D,BASP1,BBC3,BCL2L11,BCL6,BCL7A,BCL9,BCLAF1,BPTF,BRCA2,BRD2,BTD,BTG2,BZW2,C1R,C3,CAMTA1,CARMIL2,CASP8,CAV1,CAV2,CBLB,CBX4,CCN1,CCND2,CCR2,CCR7,CCT3,CD40,CD44,CD63,CD7,CDC20,CDH7,CDK6,CEBPA,CELF2,CELSR2,CERS2,CHD3,CHPF,CHST15,CLPTM1,CMSS1,CNOT3,CNTNAP5,COL27A1,CREBBP,CREM,CSNK1A1,CST3,CTBP1,CUL1,CXCL12,CXX…
Urinary tract cancer	29.8013	0.419		AATK,ABCA2,ABCF1,ACAP3,ACOT7,ACSL3,ADA,ADAM19,ADAM22,ADGRD1,ADH5,AFF4,AFG3L2,AGTPBP1,AJUBA,AKAP11,AKAP13,ALDH7A1,AMPD2,ANGPTL6,ANKRD11,ANLN,ANXA2,AR,ARFGAP1,ARHGAP21,ARHGAP26,ARHGAP27,ARMCX1,ASAP1,ASH1L,ASPM,ASXL1,ATAD2,ATAD5,ATG2A,ATP6V0A2,ATR,AUP1,AUTS2,B3GNTL1,BASP1,BCL6,BCL9,BCLAF1,BLM,BLVRB,BMP1,BRCA2,BRD1,BTBD7,BTG2,BUB1B,C3,C3orf70,C6orf62,CACNB1,CAD,CARMIL2,CASP8,CAV1,CAVIN1,CCAR1,CCDC120…
Renin-Angiotensin Signaling	4.09	0.426		ADCY3,AGT,ELK1,GNAQ,HRAS,ITPR3,JUN,MAP2K1,MAP2K2,MAPK8,NRAS,PAK1,PIK3CB,PIK3CD,PIK3R4,PRKCA,PRKCG,PTPN6,RALA,RAP1A,RAP2A,RELB,RRAS2,SOS2,STAT3
Extrapancreatic malignant tumor	99.3242	0.439		AAK1,AATK,ABCA1,ABCA2,ABCA9,ABCD2,ABCF1,ABHD12,ABHD16A,ABHD8,ABI1,ABLIM2,ABR,ACAA2,ACAP3,ACAT2,ACBD4,ACKR3,ACLY,ACOT13,ACOT7,ACOT8,ACSL3,ACSL4,ACSS2,ACTA2,ACTN1,ADA,ADAM19,ADAM22,ADAMTSL5,ADCY3,ADD3,ADGRA2,ADGRD1,ADGRL1,ADH5,ADH7,ADRM1,AFAP1,AFAP1L2,AFF4,AFG3L2,AGAP3,AGPAT1,AGPAT2,AGRN,AGT,AGTPBP1,AHCYL1,AHSG,AIMP1,AJM1,AJUBA,AKAP11,AKAP12,AKAP13,AKAP3,AKAP7,ALCAM,ALDH1A1,ALDH7A1,ALG8,ALKBH2,ALKB…
Senescence of cells	17.719	0.446		ACLY,ADD3,AGT,AR,ARHGAP18,ATR,BABAM2,BCL6,BLM,BTG2,BUB1,BUB1B,CAV1,CCN1,CHD7,CIRBP,CLTC,COMMD3-BMI1,CSNK2A2,CYBB,DICER1,DLX2,DNMT1,DUSP1,DUSP6,E2F3,EIF4E,EP300,ERBB2,ERBIN,ERCC6L,ESR1,FBXO4,FLT1,GADD45A,GDA,GPATCH8,HELLS,HGF,HIF1A,HMGA1,HNRNPD,HRAS,HSPB1,ID1,ID2,IFI16,IL6ST,IRF3,JUND,KAT5,KDM2A,KIF20A,KMT5B,KMT5C,KSR1,LMNB1,MAP2K1,MAP2K7,MAPK8,MCL1,ME1,ME2,MET,MITF,MORC3,MTF2,MYC,NAMPT,NBR1,NOX4,…
Neuregulin Signaling	8.69	0.447		AREG,DLG4,ELK1,ERBB2,ERBIN,ERRFI1,HBEGF,HRAS,HSP90AA1,HSP90B1,ITGA3,ITGA5,ITGA7,ITGA8,ITGA9,ITGAL,ITGB1,ITGB5,ITGB6,MAP2K1,MAP2K2,MYC,NRAS,PICK1,PRKCA,PRKCG,RALA,RAP1A,RAP2A,RRAS2,SOS2,SRC,STAT5A
Mitosis	24.9469	0.447		AFAP1L2,AGT,AHSG,AJUBA,ANLN,AR,AREG,ARPC1B,ATR,BAZ1A,BLM,BRAP,BRCA2,BRD2,BRINP3,BUB1,BUB1B,CBX5,CCN1,CCNB1,CCNB2,CD40,CDC20,CDC25A,Cdc42,CDKN3,CEBPA,CENPE,CENPF,CENPI,CHD7,CHMP2A,CKAP2,CLIP1,CLTC,CSF1,CSNK1A1,CSNK1D,CYLD,DICER1,DLGAP5,E2F3,EIF3E,ELOC,EPS8,ERBB2,ERRFI1,FERMT2,FGFR1,FLT1,FYN,GADD45A,GAK,GBF1,GNAI3,HAT1,HAUS1,HBEGF,HDAC4,HELLS,HGF,HMG20B,HRAS,IL11,INSR,INTS13,ITGAL,JARID2,JUN,KAT5,K…
Differentiation of mononuclear leukocytes	14.0615	0.452		ADA,AGT,ANXA1,ASXL1,BBC3,BCL2L11,BCL6,BLM,BLNK,CARMIL2,CASP8,CBLB,CCN1,CCND2,CCR2,CCR7,Cd24a,CD40,CD44,CD74,Cdc42,CDK6,CEBPA,CHD7,CLCF1,CNOT3,COMMD3-BMI1,CREBBP,CRLF2,CSF1,CST3,CTNNBIP1,CXCL12,CYLD,CYP26B1,DEF6,DGKZ,DICER1,DNAJA3,DNAJB9,DNMT1,EFNB2,EIF4E,ELK1,EP300,ESR1,ETS1,EZH2,FAS,FCER1G,FCGR2B,FLT1,FOXO1,Foxp1,FST,FYN,GAB2,GADD45A,GATA2,GATA3,HDAC4,HDAC9,HELLS,HGF,HIF1A,HLA-DQA1,HMGA1,HOXA9,H…
Lymphoid cancer	31.3747	0.461		AAK1,AATK,ABCF1,ACLY,ACOT8,ADA,ADAM19,ADAM22,ADCY3,ADD3,ADGRA2,ADGRD1,AFAP1L2,AGRN,AHSG,AIMP1,AKAP11,AKAP3,ALDH1A1,ANK3,ANLN,ANXA1,ANXA11,ANXA2,AR,ARHGAP20,ARHGAP21,ARHGAP26,ARHGAP27,ARHGEF28,ASAP2,ASF1B,ASH1L,ASXL1,ATF7IP,ATP10A,ATP5F1D,ATP6V0D2,ATP8B4,ATR,BAG2,BASP1,BBC3,BCL2L11,BCL6,BCL7A,BCL9,BCLAF1,BIN1,BLM,BLNK,BPTF,BRCA2,BRD2,BRD3,BTD,BTG2,BUB1,BUB1B,BZW2,C1R,C3,CACHD1,CAD,CAMK2N1,CAMTA1,C…
Signaling by Rho Family GTPases	10	0.469		ACTA2,ARFIP2,ARHGEF10,ARHGEF4,ARPC1B,ARPC5L,Cdc42,CDC42EP4,CDH7,CFL1,CFL2,CLIP1,CYBB,DIAPH3,ELK1,GNAI1,GNAI3,GNAQ,GNB1,GNG12,ITGA3,ITGA5,ITGA7,ITGA8,ITGA9,ITGAL,ITGB1,ITGB5,ITGB6,JUN,MAP2K1,MAP2K2,MAP2K7,MAP3K10,MAPK8,MSN,MYL6,MYL6B,NOX4,PAK1,PIK3CB,PIK3CD,PIK3R4,PIP4K2B,PIP5K1A,PIP5K1C,PLD1,PPP1R12C,RAC3,RELB,RHOB,RHOBTB1,RHOQ,ROCK1,SEPTIN10,SEPTIN11,SEPTIN8,VIM,WASF1
ILK Signaling	8.6	0.469		ACTA2,ACTN1,Cdc42,CFL1,CFL2,CREB3L3,CREB5,CREBBP,DOCK1,FERMT2,FLNA,FLNB,HIF1A,ITGB1,ITGB5,ITGB6,JUN,MAPK8,MYC,MYH10,MYL6,MYL6B,NCK2,PARVA,PDGFC,PIK3CB,PIK3CD,PIK3R4,PPP2R1A,PPP2R1B,PPP2R2C,PTGS2,PTPA,PXN,RAC3,RELB,RHOB,RHOBTB1,RHOQ,RSU1,SNAI1,TESK1,TNFRSF1A,VCL,VEGFD,VIM
Actin Nucleation by ARP-WASP Complex	8.17	0.471		ARPC1B,ARPC5L,Cdc42,HRAS,ITGA3,ITGA5,ITGA7,ITGA8,ITGA9,ITGAL,ITGB1,ITGB5,ITGB6,NCK2,NRAS,PPP1R12C,RAC3,RALA,RAP1A,RAP2A,RHOB,RHOBTB1,RHOQ,ROCK1,RRAS2,SOS2,VASP,WASF1
eNOS Signaling	1.53	0.471		ADCY3,CAMK4,CASP8,CAV1,CHRM1,DNM2,ESR1,FLT1,GNAQ,HSP90AA1,HSP90B1,ITPR3,LPAR6,PDGFC,PIK3CB,PIK3CD,PIK3R4,PRKAB1,PRKCA,PRKCG,STUB1,VEGFD
T-cell malignant neoplasm	17.3516	0.472		AAK1,ACOT8,ADA,ADAM19,ADGRD1,AGRN,AKAP3,ANK3,ANXA1,ARHGAP20,ARHGAP21,ARHGAP27,ASH1L,ASXL1,ATR,BASP1,BCL2L11,BCL6,BCL9,BIN1,BLM,BPTF,BRCA2,C1R,C3,CARMIL2,CASP8,CASQ1,CAV2,CBLB,CBX4,CCAR1,CCN1,CCR7,CD40,CD7,CDAN1,CEBPA,CELF2,CHD5,CHPF,CLCF1,CLTC,CNOT3,CNTNAP5,COL27A1,CREBBP,CREM,CRLF2,CSNK1A1,CTBP1,CUL1,CXCL12,CYP26B1,DCUN1D3,DENND11,DHFR,DIP2C,DNM2,DNMT1,DTNA,EFEMP2,EFHD2,EFNB2,EP300,EPHA2,EPHB3,E…
Metastasis	15.5421	0.475		ABCA1,ACKR3,ACTA2,AGRN,AGT,AHSG,AKAP12,ALCAM,ALX1,AMFR,ANK3,ANXA1,ANXA2,AR,ASAP1,ASXL1,ATR,BBC3,BCL2L11,BCL9,BPNT2,BRCA2,C1R,C3,CASP8,CAV1,CCDC80,Ccl2,CCN1,CCN2,CCND2,CCR2,CCR7,CD40,CD44,CDC25A,CDK12,CDK5RAP3,CDK6,CEBPA,CERS2,CNN1,COL6A3,COMMD3-BMI1,CREBBP,CRTC1,CSF1,CSNK1A1,CST3,CTSB,CXCL12,CYBA,CYBB,CYP51A1,DHFR,DICER1,DLC1,DLGAP5,DLX2,DNAJB2,DNM2,DNMT1,DPYSL2,DUSP6,E2F3,EIF4E,EP300,EPHA2,ERBB2…
Connective tissue tumor	15.8297	0.477		AATK,ACOT8,ACTA2,AGPAT2,AGRN,ANKRD26,APBB2,AR,ARFGEF1,ARHGEF4,ASIC2,ASXL1,ATF7IP,ATP6V0A2,ATR,BCL2L11,BCL6,BLM,BPTF,BRCA2,BRD2,BTBD7,BUB1B,CALCR,CAMSAP3,CAV1,CBLB,CBX4,CCAR1,CCDC150,Ccl2,CCN1,CCND2,CCNE2,CCR2,CCT8,CD44,CDK12,CDK6,CEMIP2,CENPE,CHD5,CHID1,CIB1,CLK4,CNN1,CNN2,CNPPD1,CNTNAP2,COL13A1,COL16A1,COL27A1,COL5A1,COL6A3,COL8A1,COPS5,CORO1C,CREBBP,CSF1,DDX50,DGKZ,DHFR,DIAPH3,DICER1,DLC1,DLST,…
Lymphatic system tumor	32.1612	0.478		AAK1,AATK,ABCF1,ACLY,ACOT8,ADA,ADAM19,ADAM22,ADCY3,ADD3,ADGRA2,ADGRD1,AFAP1L2,AGRN,AHSG,AIMP1,AKAP11,AKAP3,ALDH1A1,ANK3,ANKRD26,ANLN,ANXA1,ANXA11,ANXA2,AR,ARHGAP20,ARHGAP21,ARHGAP26,ARHGAP27,ARHGEF28,ASAP2,ASF1B,ASH1L,ASXL1,ATF7IP,ATP10A,ATP5F1D,ATP6V0D2,ATP8B4,ATR,BAG2,BASP1,BBC3,BCL2L11,BCL6,BCL7A,BCL9,BCLAF1,BIN1,BLM,BLNK,BPTF,BRCA2,BRD2,BRD3,BTD,BTG2,BUB1,BUB1B,BZW2,C1R,C3,CACHD1,CAD,CAMK2N1,…
Head and neck tumor	123.78	0.481		AAK1,AATK,ABCA1,ABCA2,ABCA9,ABCD2,ABCF1,ABHD12,ABHD16A,ABHD17C,ABHD8,ABI1,ABLIM2,ABR,ACAA2,ACAP3,ACAT2,ACKR3,ACLY,ACOT7,ACOT8,ACSL3,ACSL4,ACSS2,ACTA2,ACTN1,ADA,ADAM19,ADAM22,ADAMTSL5,ADCY3,ADD3,ADGRA2,ADGRD1,ADGRL1,ADH7,ADRM1,AFAP1,AFAP1L2,AFF4,AFG3L2,AGAP3,AGPAT1,AGPAT2,AGRN,AGT,AGTPBP1,AHCYL1,AHSG,AIMP1,AJM1,AJUBA,AK2,AK4,AKAP11,AKAP12,AKAP13,AKAP3,AKAP7,ALCAM,ALDH1A1,ALDH7A1,ALG8,ALKBH2,ALKBH5…
Hematopoiesis of mononuclear leukocytes	13.6326	0.481		ADA,ANXA1,ASXL1,BBC3,BCL2L11,BCL6,BLM,BLNK,CARMIL2,CASP8,CBLB,CCN1,CCND2,CCR2,CCR7,Cd24a,CD40,CD44,CD74,Cdc42,CDK6,CEBPA,CHD7,CLCF1,CNOT3,COMMD3-BMI1,CREBBP,CRLF2,CSF1,CST3,CTNNBIP1,CXCL12,CYLD,CYP26B1,DEF6,DGKZ,DICER1,DNAJA3,DNAJB9,DNMT1,EFNB2,EIF4E,ELK1,EP300,ESR1,ETS1,EZH2,FAS,FCER1G,FCGR2B,FLT1,FOXO1,Foxp1,FST,FYN,GADD45A,GATA2,GATA3,HDAC4,HDAC9,HELLS,HGF,HIF1A,HLA-DQA1,HMGA1,HOXA9,HRAS,HSP90…
Quantity of progenitor cells	16.2733	0.486		ADD3,ADH5,AKAP13,AR,ASXL1,BBC3,BBS4,BCL2L11,BLM,BLNK,BRCA2,BRD1,CASP8,CAV2,CCNB2,CCND2,CCR2,CCR7,Cd24a,CD40,CD44,CD7,Cdc42,CDK6,CEBPA,CHD7,CIB1,COMMD3-BMI1,CORO1A,CREBBP,CRLF2,CSF1,CTSD,CXCL12,CYLD,DIAPH1,DIAPH3,DKK3,DNAJA3,DUSP6,EFNB2,EP300,ERBB2,ESR1,ETS1,EZH2,FAS,FCER1G,FCGR2B,FLNA,FLVCR1,FOSB,FOXO1,FST,FYN,GADD45A,GATA2,GDF11,GJA1,HELLS,HIF1A,HOXA5,HOXA9,HRAS,ID1,ID2,IL33,IL6ST,IRF1,ITPR3,JAK…
Soft tissue neoplasm	33.1203	0.499		AAK1,AATK,ABCA1,ABCA2,ABCA9,ABCD2,ABCF1,ABHD12,ABHD16A,ABHD8,ABI1,ABLIM2,ABR,ACAA2,ACAP3,ACBD4,ACKR3,ACOT8,ACSL3,ACSL4,ACTN1,ADA,ADAM19,ADAM22,ADAMTSL5,ADCY3,ADD3,ADGRD1,ADH7,ADRM1,AFAP1,AFAP1L2,AFF4,AGPAT2,AGRN,AGT,AHCYL1,AJM1,AJUBA,AK2,AKAP11,AKAP12,AKAP13,AKAP3,ALCAM,ALDH1A1,ALDH7A1,ALKBH2,AMOTL2,AMPD2,ANGPTL6,ANK3,ANKRD1,ANKRD11,ANKRD26,ANXA1,ANXA2,AP2A2,AP4S1,APBB2,APLP2,AR,AREG,ARFGEF1,ARHG…
α-Adrenergic Signaling	2.44	0.5		ADCY3,CAMK4,GNAI1,GNAI3,GNAQ,GNB1,GNG12,HRAS,ITPR3,MAP2K1,MAP2K2,NRAS,PRKCA,PRKCG,PYGB,RALA,RAP1A,RAP2A,RRAS2
Endometrial Cancer Signaling	3.65	0.535		ELK1,ERBB2,HRAS,MAP2K1,MAP2K2,MYC,NRAS,PIK3CB,PIK3CD,PIK3R4,RALA,RAP1A,RAP2A,RRAS2,SOS2
ERBB4 Signaling	3.03	0.535		HRAS,MAP2K1,MAP2K2,NRAS,PIK3CB,PIK3CD,PIK3R4,PRKCA,PRKCG,PSEN2,RALA,RAP1A,RAP2A,RRAS2,SOS2
GDNF Family Ligand-Receptor Interactions	2.96	0.535		HRAS,ITPR3,JUN,MAP2K1,MAP2K2,MAPK8,NRAS,PDLIM7,PIK3CB,PIK3CD,PIK3R4,RALA,RAP1A,RAP2A,RRAS2,SOS2
Insulin Secretion Signaling Pathway	1.46	0.539		ADCY3,ASIC2,CACNB1,CACNG6,CAMK2D,CREB3L3,CREB5,CREBBP,EIF4E,EIF4G3,FYN,GNAQ,INSR,ITPR3,JAK1,NAPG,NSF,PABPC1,PDHX,PIK3CB,PIK3CD,PIK3R4,PRKCA,PRKCG,RAP1A,RAPGEF4,SEC11C,SEC61A2,SRC,SSR2,SSR4,STAT3,STAT5A,STX16
Senescence Pathway	7.75	0.544		ASXL1,ATR,CACNB1,CACNG6,CAMK4,CCNB1,CCNB2,CCND2,CCNE2,CDC25A,CDK6,CREBBP,DHCR24,E2F3,EIF4E,ELK3,EP300,ETS1,EZH2,GADD45A,HRAS,IRF3,ITPR3,JUN,MAP2K1,MAP2K2,MAP2K7,MAPKAPK2,NF1,NFATC2,NFATC3,NRAS,PARP1,PCGF1,PCGF2,PDHX,PDK2,PHF1,PIK3CB,PIK3CD,PIK3R4,PPP2R1A,PPP2R1B,PPP2R2C,PPP3R1,PTPA,RAD50,RALA,RAP1A,RAP2A,RASSF5,RB1,RBL1,RRAS2,SMAD2,SMAD3,SMAD4,YPEL3
Catabolism of protein	14.9872	0.544		AAK1,ADAM19,ADRM1,AFG3L2,AGAP3,AGT,AMFR,ASPH,ATF7IP,ATP13A2,AURKAIP1,BAG2,BAG6,BMP1,CASP8,CAV1,CBLB,CCDC47,CCNH,CCT2,CCT3,CCT5,CCT6A,CCT8,CD74,CDC37,CENATAC,CENPE,CFL1,CNDP2,CREBL2,CSF1,CST3,Cts8,CTSB,CTSD,CTSF,Ctsr,CTSS,CYP51A1,DAD1,DERL2,DIAPH1,DIAPH3,DNAJC1,DPP7,DTX3L,DVL1,EP300,EXT1,FAM83D,FAS,FBXO32,FBXO4,FBXW2,FLNA,FLOT2,FOXO1,FYN,GJA1,GNAQ,GPLD1,GSN,HIP1,HOMER2,HSP90AA1,HSP90B1,HSPG2,HTRA3…
Anogenital cancer	54.3242	0.555		AAK1,AATK,ABCA1,ABCA2,ABCA9,ABCD2,ABCF1,ABHD8,ABI1,ABLIM2,ABR,ACAP3,ACLY,ACOT13,ACOT7,ACOT8,ACSL3,ACSL4,ACSS2,ACTA2,ADAM19,ADAM22,ADCY3,ADD3,ADGRA2,ADGRD1,ADRM1,AFAP1,AFAP1L2,AFG3L2,AGAP3,AGPAT2,AGRN,AGT,AGTPBP1,AHCYL1,AJUBA,AKAP11,AKAP12,AKAP13,AKAP3,AKAP7,ALCAM,ALDH1A1,ALDH7A1,ALX1,AMFR,AMOTL2,AMPD2,ANK3,ANKRD1,ANKRD11,ANKRD26,ANLN,ANTKMT,ANXA1,ANXA11,ANXA2,AP1G2,AP1S2,AP2A2,AR,AREG,ARFGAP1,ARF…
Lung cancer	15.4855	0.56		AATK,ABCA1,ABCA2,ABCD2,ABCF1,ABR,ACAT2,ACKR3,ACLY,ACSL3,ACTA2,ACTN1,ADAM19,ADAM22,ADD3,ADGRD1,ADH7,ADRM1,AFAP1L2,AFG3L2,AGRN,AGTPBP1,AHSG,AIMP1,AJUBA,AKAP12,ALCAM,ALDH1A1,ALX1,AMOTL2,ANGPTL6,ANKRD11,ANKRD26,ANLN,ANXA1,ANXA2,APBB2,APLP2,AR,AREG,ARFGAP1,ARFGEF1,ARHGAP21,ARL4C,ARL8A,ARMCX1,ARSG,ASH1L,ASPH,ASPM,ASXL1,ATAD2,ATAD5,ATF7IP,ATP10A,ATP13A2,ATP1A1,ATP5F1D,ATP6V1H,ATP8A1,ATR,BAG6,BASP1,BAZ1A…
Extracranial solid tumor	109.133	0.564		AAK1,AATK,ABCA1,ABCA2,ABCA9,ABCD2,ABCF1,ABHD12,ABHD16A,ABHD17C,ABHD8,ABI1,ABLIM2,ABR,ACAA2,ACAP3,ACAT2,ACBD4,ACKR3,ACLY,ACOT13,ACOT7,ACOT8,ACSL3,ACSL4,ACSS2,ACTA2,ACTN1,ADA,ADAM19,ADAM22,ADAMTSL5,ADCY3,ADD3,ADGRA2,ADGRD1,ADGRL1,ADH5,ADH7,ADRM1,AFAP1,AFAP1L2,AFF4,AFG3L2,AGAP3,AGPAT1,AGPAT2,AGRN,AGT,AGTPBP1,AHCYL1,AHSG,AIMP1,AJM1,AJUBA,AK2,AK4,AKAP11,AKAP12,AKAP13,AKAP3,AKAP7,ALCAM,ALDH1A1,ALDH7A1,…
IL-6 Signaling	5.06	0.577		CSNK2A2,ELK1,HRAS,HSPB1,IL1RAP,IL1RN,IL33,IL6ST,JUN,MAP2K1,MAP2K2,MAP2K7,MAPK8,MAPKAPK2,MCL1,NRAS,PIK3CB,PIK3CD,PIK3R4,RALA,RAP1A,RAP2A,RELB,RRAS2,SOCS1,SOS2,STAT3,TNFRSF1A
Melanoma Signaling	3.42	0.577		HRAS,MAP2K1,MAP2K2,MITF,NRAS,PIK3CB,PIK3CD,PIK3R4,RALA,RAP1A,RAP2A,RB1,RRAS2
Skin lesion	35.2899	0.596		AAK1,AATK,ABCA1,ABCA2,ABCA9,ABCD2,ABCF1,ABHD12,ABHD16A,ABHD8,ABI1,ABLIM2,ABR,ACAP3,ACBD4,ACKR3,ACLY,ACOT8,ACSL3,ACSL4,ACTN1,ADA,ADAM19,ADAM22,ADAMTSL5,ADCY3,ADD3,ADGRA2,ADGRD1,ADH7,ADRM1,AFAP1,AFAP1L2,AFF4,AFG3L2,AGRN,AGT,AHCYL1,AHSG,AIMP1,AJM1,AJUBA,AK2,AKAP11,AKAP12,AKAP13,AKAP3,ALCAM,ALDH1A1,ALDH7A1,ALG8,ALKBH2,AMFR,AMOTL2,AMPD2,ANGPTL6,ANK3,ANKRD1,ANKRD11,ANKRD26,ANTKMT,ANXA1,ANXA2,AP2A2,AP4S…
Outgrowth of neurites	15.1965	0.607		AATK,APBB2,AR,ARFGEF1,ARHGAP32,BASP1,Cdc42,CELF2,CHL1,CSF1,CSNK1D,CXCL12,DNAJA3,DNER,DOCK1,DPYSL2,DTNBP1,DVL1,EFNB2,ELK1,EPHA2,EPHB3,EPN1,ESR1,ETV5,EXT1,FECH,FGFR1,GAP43,GATA3,GJA1,GNAQ,HDGFL3,HGF,HPSE,HRAS,ICAM5,IL6ST,ITGA3,ITGA9,ITGB1,JUN,KATNA1,KIF2A,KITLG,KLF7,LAMA2,LMNB1,MAP2K1,MAPK8,MAPT,MET,MMP24,MYH10,NCAM1,NCK2,NDEL1,NF1,NFATC2,NFATC3,NFIA,NINJ1,NRCAM,NRP1,NSMF,NTN1,PAFAH1B1,PAK1,PARP1,P…
Transcription of RNA	31.4023	0.609		ABCA2,ABLIM2,AFAP1L2,AGRN,AGT,AJUBA,ALX1,ANKRD1,ANXA2,AP2A2,APBB2,AR,ARNT2,ASCL2,ASH1L,ASPM,ASXL1,ATAD2,ATF5,ATF7IP,ATXN1L,AUTS2,BASP1,BCL6,BCL9,BCLAF1,BIN1,BLM,BLNK,BPTF,BRCA2,BRD2,BRD3,BRPF1,BTG2,C8orf44-SGK3/SGK3,CAMK2D,CAMK4,CAMTA1,CASK,CASP8,CAV1,CAVIN1,CBX1,CBX4,CBX5,CCN1,CCN2,CCNH,CCNK,CD40,CD44,CD74,CDK5RAP2,CDK5RAP3,CDK6,CEBPA,CEBPG,CELSR2,CENPF,CENPK,CEP290,CHD3,CHD5,CHD7,CHRM1,CITED1,C…
Development of mononuclear leukocytes	13.8268	0.609		ADA,ANXA1,ASXL1,BBC3,BCL2L11,BCL6,BLM,BLNK,CARMIL2,CASP8,CBLB,CCN1,CCND2,CCR2,CCR7,Cd24a,CD40,CD44,CD74,Cdc42,CDK6,CEBPA,CHD7,CLCF1,CNOT3,COMMD3-BMI1,CREBBP,CRLF2,CSF1,CST3,CTNNBIP1,CXCL12,CYLD,CYP26B1,DEF6,DGKZ,DICER1,DNAJA3,DNAJB9,DNMT1,EFNB2,EIF4E,ELK1,EP300,ESR1,ETS1,EZH2,FAS,FCER1G,FCGR2B,FLT1,FOXO1,Foxp1,FST,FYN,GADD45A,GATA2,GATA3,HDAC4,HDAC9,HELLS,HGF,HIF1A,HLA-DQA1,HMGA1,HOXA9,HRAS,HSP90…
Transcription of DNA	25.9431	0.622		ABCA2,ABLIM2,AFAP1L2,AGRN,AGT,AJUBA,ALX1,ANKRD1,ANXA2,APBB2,AR,ARNT2,ASCL2,ASH1L,ASXL1,ATAD2,ATF5,ATF7IP,ATXN1L,AUTS2,BASP1,BCL6,BCL9,BCLAF1,BIN1,BLM,BPTF,BRCA2,BRD2,BRD3,BRPF1,BTG2,CAMK2D,CAMK4,CAMTA1,CASK,CAV1,CAVIN1,CBX1,CBX4,CBX5,CCN1,CCNH,CCNK,CD40,CD74,CDK5RAP2,CDK5RAP3,CDK6,CEBPA,CEBPG,CELSR2,CENPF,CENPK,CEP290,CHD3,CHD5,CHD7,CITED1,CITED2,CKAP2,COMMD3-BMI1,COPS5,CREB3L3,CREB5,CREBBP,CREBL…
IL-3 Signaling	6.54	0.626		ELK1,FOXO1,GAB2,HRAS,JAK1,JUN,MAP2K1,MAP2K2,NRAS,PAK1,PIK3CB,PIK3CD,PIK3R4,PPP3R1,PRKCA,PRKCG,PTPN6,RALA,RAP1A,RAP2A,RRAS2,STAT3,STAT5A
Fc Epsilon RI Signaling	3.48	0.626		FCER1G,FYN,HRAS,INPP5B,INPP5F,MAP2K1,MAP2K2,MAP2K7,MAPK8,NRAS,PIK3CB,PIK3CD,PIK3R4,PLA2G5,PRKCA,PRKCG,RAC3,RALA,RAP1A,RAP2A,RRAS2,SOS2,VAV1
Connective or soft tissue tumor	39.1726	0.628		AAK1,AATK,ABCA1,ABCA2,ABCA9,ABCD2,ABCF1,ABHD12,ABHD16A,ABHD8,ABI1,ABLIM2,ABR,ACAA2,ACAP3,ACBD4,ACKR3,ACOT8,ACSL3,ACSL4,ACTA2,ACTN1,ADA,ADAM19,ADAM22,ADAMTSL5,ADCY3,ADD3,ADGRD1,ADH7,ADRM1,AFAP1,AFAP1L2,AFF4,AGPAT2,AGRN,AGT,AHCYL1,AJM1,AJUBA,AK2,AKAP11,AKAP12,AKAP13,AKAP3,ALCAM,ALDH1A1,ALDH7A1,ALKBH2,AMOTL2,AMPD2,ANGPTL6,ANK3,ANKRD1,ANKRD11,ANKRD26,ANXA1,ANXA2,AP2A2,AP4S1,APBB2,APLP2,AR,AREG,ARFGEF…
Advanced stage tumor	16.4078	0.629		ABCA1,ACKR3,ACTA2,AGRN,AGT,AHSG,AKAP12,ALCAM,ALX1,AMFR,ANK3,ANXA1,ANXA2,AR,ARL4C,ASAP1,ASXL1,ATR,BBC3,BCL2L11,BCL9,BMP1,BPNT2,BRCA2,C1R,C3,CASP8,CAV1,CCDC80,Ccl2,CCN1,CCN2,CCND2,CCR2,CCR7,CD40,CD44,CD74,CDC25A,CDK12,CDK5RAP3,CDK6,CDKN3,CEBPA,CERS2,CIP2A,CNN1,COL6A3,COMMD3-BMI1,CREBBP,CRTC1,CSF1,CSNK1A1,CST3,CTNNAL1,CTSB,CXCL12,CYBA,CYBB,CYP51A1,DAB2,DHFR,DICER1,DLC1,DLGAP5,DLX2,DNAJB2,DNM2,DNMT1,…
Advanced malignant tumor	16.2636	0.629		ABCA1,ACKR3,ACTA2,AGRN,AGT,AHSG,AKAP12,ALCAM,ALX1,AMFR,ANK3,ANXA1,ANXA2,AR,ARL4C,ASAP1,ASXL1,ATR,BBC3,BCL2L11,BCL9,BPNT2,BRCA2,C1R,C3,CASP8,CAV1,CCDC80,Ccl2,CCN1,CCN2,CCND2,CCR2,CCR7,CD40,CD44,CD74,CDC25A,CDK12,CDK5RAP3,CDK6,CDKN3,CEBPA,CERS2,CIP2A,CNN1,COL6A3,COMMD3-BMI1,CREBBP,CRTC1,CSF1,CSNK1A1,CST3,CTNNAL1,CTSB,CXCL12,CYBA,CYBB,CYP51A1,DAB2,DHFR,DICER1,DLC1,DLGAP5,DLX2,DNAJB2,DNM2,DNMT1,DPYSL…
Urogenital cancer	60.2434	0.644		AAK1,AATK,ABCA1,ABCA2,ABCA9,ABCD2,ABCF1,ABHD8,ABI1,ABLIM2,ABR,ACAP3,ACLY,ACOT13,ACOT7,ACOT8,ACSL3,ACSL4,ACSS2,ACTA2,ADA,ADAM19,ADAM22,ADCY3,ADD3,ADGRA2,ADGRD1,ADH5,ADRM1,AFAP1,AFAP1L2,AFF4,AFG3L2,AGAP3,AGPAT2,AGRN,AGT,AGTPBP1,AHCYL1,AJUBA,AKAP11,AKAP12,AKAP13,AKAP3,AKAP7,ALCAM,ALDH1A1,ALDH7A1,ALX1,AMFR,AMOTL2,AMPD2,ANGPTL6,ANK3,ANKRD1,ANKRD11,ANKRD26,ANLN,ANTKMT,ANXA1,ANXA11,ANXA2,AP1G2,AP1S2,AP2…
Malignant genitourinary solid tumor	59.9281	0.644		AAK1,AATK,ABCA1,ABCA2,ABCA9,ABCD2,ABCF1,ABHD8,ABI1,ABLIM2,ABR,ACAP3,ACLY,ACOT13,ACOT7,ACOT8,ACSL3,ACSL4,ACSS2,ACTA2,ADA,ADAM19,ADAM22,ADCY3,ADD3,ADGRA2,ADGRD1,ADH5,ADRM1,AFAP1,AFAP1L2,AFF4,AFG3L2,AGAP3,AGPAT2,AGRN,AGT,AGTPBP1,AHCYL1,AJUBA,AKAP11,AKAP12,AKAP13,AKAP3,AKAP7,ALCAM,ALDH1A1,ALDH7A1,ALX1,AMFR,AMOTL2,AMPD2,ANGPTL6,ANK3,ANKRD1,ANKRD11,ANKRD26,ANLN,ANTKMT,ANXA1,ANXA11,ANXA2,AP1G2,AP1S2,AP2…
Colon tumor	29.7375	0.644		AATK,ABCA2,ABCA9,ABCD2,ABLIM2,ACAP3,ACKR3,ACLY,ACOT7,ACSL4,ACTN1,ADA,ADAM19,ADAMTSL5,ADCY3,ADD3,ADGRA2,ADGRD1,ADGRL1,AFAP1,AFAP1L2,AFF4,AFG3L2,AGAP3,AGPAT2,AGRN,AHSG,AKAP12,AKAP13,AKAP3,AKAP7,ALDH1A1,AMOTL2,ANK3,ANKRD11,ANKRD26,ANKRD39,ANKRD9,ANLN,ANXA1,ANXA11,AP1G2,AP2A2,APLP2,AR,AREG,ARFGEF1,ARHGAP20,ARHGAP21,ARHGEF10,ARHGEF4,ARL2,ARL2BP,ARMCX1,ASAP2,ASH1L,ASPM,ASXL1,ATAD2,ATAD5,ATF7IP,ATG2A,AT…
Pulmonary Healing Signaling Pathway	5.11	0.649		ACKR3,CCNB1,CFL1,CFL2,CXCL12,EP300,ETV5,FGFR1,FYN,HBEGF,HIF1A,HRAS,IDH2,MAPK8,MMP2,MMP23B,MMP24,MYC,NRAS,PDGFC,PRKAB1,PRKCA,PRKCG,RALA,RAP1A,RAP2A,RRAS2,SMO,SOS2,SRC,STAT3,STAT5A,TCF4,THBS1,TNFRSF1A,VEGFD,WNT4,WNT7B
Pancreatic Adenocarcinoma Signaling	7.81	0.655		BRCA2,CCNE2,E2F3,ELK1,ERBB2,GPLD1,HBEGF,HDAC4,HDAC9,JAK1,MAP2K1,MAP2K2,MAPK8,NAPEPLD,PA2G4,PDGFC,PIK3CB,PIK3CD,PIK3R4,PLD1,PLD5,PTGS2,RALA,RALBP1,RALGDS,RB1,RBL1,RELB,SMAD2,SMAD3,SMAD4,STAT3,VEGFD
MSP-RON Signaling In Macrophages Pathway	3.42	0.655		CREB3L3,CREB5,CREBBP,GAB2,HLA-DQA1,HLA-DRB5,HRAS,JUN,NFKBIZ,NRAS,PIK3CB,PIK3CD,PIK3R4,PTGS2,RALA,RAP1A,RAP2A,RELB,RRAS2,SOCS1,SOS2,ST14,STAT3
Liver tumor	31.9208	0.657		AAK1,AATK,ABCA1,ABCA2,ABCA9,ABCD2,ABHD16A,ABLIM2,ACAA2,ACKR3,ACLY,ACOT7,ACOT8,ACSL3,ACSL4,ACSS2,ACTN1,ADA,ADAM19,ADAMTSL5,ADGRA2,ADGRD1,ADH5,ADRM1,AFAP1L2,AFF4,AGAP3,AGRN,AGT,AGTPBP1,AHSG,AJM1,AK2,AKAP11,AKAP13,AKAP3,ALCAM,ALDH1A1,ALDH7A1,ALG8,AMFR,ANGPTL6,ANK3,ANKRD11,ANKRD26,ANKRD39,ANLN,ANXA1,AP1G2,AP1S2,AP2A2,AR,AREG,ARFGAP1,ARFGEF1,ARHGAP20,ARHGAP21,ARHGAP24,ARHGAP27,ARHGAP29,ARHGAP32,ARHGEF…
Leukopoiesis	14.3655	0.658		ABCA1,ADA,AGT,AKAP13,ANXA1,ASXL1,BBC3,BCL2L11,BCL6,BLM,BLNK,BRD3,CAMK4,CARMIL2,CASP8,CAV1,CBLB,Ccl2,CCN1,CCND2,CCR2,CCR7,Cd24a,CD40,CD44,CD74,Cdc42,CDK6,CEBPA,CHD7,CITED2,CLCF1,CNOT3,COMMD3-BMI1,CREB3L3,CREBBP,CRLF2,CSF1,CST3,CTNNBIP1,CXCL12,CYBB,CYLD,CYP26B1,DCBLD2,DEF6,DGKZ,DICER1,DNAJA3,DNAJB9,DNMT1,EFNB2,EIF4E,ELK1,EP300,ESR1,ETS1,EZH2,FAS,FCER1G,FCGR2B,FLT1,FOXO1,Foxp1,FST,FYN,GAB2,GADD45A,G…
Brain cancer	17.7235	0.66		AATK,ABCA1,ACLY,ACOT8,ACTA2,ADAMTSL5,ADCY3,ADGRD1,AFF4,AGTPBP1,AHCYL1,AKAP11,AKAP12,AKAP13,AKAP3,ALX1,ANK3,ANKRD11,ANKZF1,ANLN,ANXA1,ANXA11,ANXA2,AP1G2,AP2A2,ARFIP2,ARHGAP20,ARHGAP21,ARHGAP24,ARHGEF28,ARHGEF4,ASH1L,ASPM,ASXL1,ATF7IP,ATP10A,ATP13A2,ATP6V0E2,ATP6V1C1,ATP8A1,ATR,AUH,B4GALT4,BMP1,BPTF,BRCA2,BTBD7,BTG2,BUB1B,C1R,C3,C3orf70,CA11,CACHD1,CAD,CAMSAP1,CAMTA1,CARMIL2,CBLB,CBLL1,CBX4,CCDC159…
Female genital neoplasm	35.2716	0.663		AAK1,ABCA1,ABCA2,ABCA9,ABCD2,ABCF1,ABI1,ABLIM2,ABR,ACOT8,ACSL3,ACSL4,ACSS2,ADAM19,ADAM22,ADD3,AFG3L2,AGAP3,AGPAT2,AGT,AGTPBP1,AHCYL1,AK2,AKAP11,AKAP12,AKAP3,AKAP7,ALCAM,ALDH1A1,ALDH7A1,ALX1,AMFR,AMPD2,ANK3,ANKRD11,ANKRD26,ANLN,ANTKMT,ANXA1,ANXA11,ANXA2,AP1G2,AP1S2,AR,ARFGAP1,ARFGEF1,ARHGAP21,ARHGAP24,ARHGAP26,ARHGAP27,ARHGAP29,ARHGAP32,ARHGEF10,ARHGEF28,ARL4A,ARL4C,ARMCX1,ASAP1,ASCL2,ASH1L,ASIC2,…
Tumorigenesis of reproductive tract	35.0575	0.663		AAK1,ABCA1,ABCA2,ABCA9,ABCD2,ABCF1,ABI1,ABLIM2,ABR,ACOT8,ACSL3,ACSL4,ACSS2,ADAM19,ADAM22,ADD3,AFG3L2,AGAP3,AGPAT2,AGT,AGTPBP1,AHCYL1,AK2,AKAP11,AKAP12,AKAP3,AKAP7,ALCAM,ALDH1A1,ALDH7A1,ALX1,AMFR,AMPD2,ANK3,ANKRD11,ANKRD26,ANLN,ANTKMT,ANXA1,ANXA11,ANXA2,AP1G2,AP1S2,AR,ARFGAP1,ARFGEF1,ARHGAP21,ARHGAP24,ARHGAP26,ARHGAP27,ARHGAP29,ARHGAP32,ARHGEF10,ARHGEF28,ARL4A,ARL4C,ARMCX1,ASAP1,ASCL2,ASH1L,ASIC2,…
Invasive tumor	20.9747	0.676		ABCA1,ACKR3,ACOT13,ACTA2,AGRN,AGT,AHSG,AKAP12,AKAP13,ALCAM,ALX1,AMFR,ANK3,ANXA1,ANXA2,AR,ARHGAP32,ASAP1,ASXL1,ATAD2,ATR,BBC3,BCL2L11,BCL9,BLM,BPNT2,BRCA2,BUB1B,C1R,C3,CASP8,CAV1,CAVIN1,CCDC80,Ccl2,CCN1,CCN2,CCND2,CCNE2,CCR2,CCR7,CD40,CD44,CDC25A,CDK12,CDK5RAP3,CDK6,CEBPA,CENPF,CERS2,CLHC1,CLSPN,CNN1,COL6A3,COMMD3-BMI1,CREBBP,CRTC1,CSF1,CSNK1A1,CSPP1,CST3,CTSB,CXCL12,CYBA,CYBB,CYP51A1,DCBLD2,DHFR,…
Abdominal adenocarcinoma	88.6655	0.683		AAK1,AATK,ABCA1,ABCA2,ABCA9,ABCD2,ABCF1,ABHD12,ABHD16A,ABHD8,ABI1,ABLIM2,ABR,ACAA2,ACAP3,ACAT2,ACBD4,ACKR3,ACLY,ACOT13,ACOT7,ACOT8,ACSL3,ACSL4,ACSS2,ACTA2,ACTN1,ADA,ADAM19,ADAM22,ADAMTSL5,ADCY3,ADD3,ADGRA2,ADGRD1,ADGRL1,ADH5,ADH7,ADRM1,AFAP1,AFAP1L2,AFF4,AFG3L2,AGAP3,AGPAT1,AGPAT2,AGRN,AGT,AGTPBP1,AHCYL1,AHSG,AJM1,AJUBA,AKAP11,AKAP12,AKAP13,AKAP3,AKAP7,ALCAM,ALDH1A1,ALDH7A1,ALG8,ALKBH2,ALKBH5,ALX…
Malignant neoplasm of respiratory system	18.8894	0.683		AATK,ABCA1,ABCA2,ABCD2,ABCF1,ABR,ACAT2,ACKR3,ACLY,ACSL3,ACSS2,ACTA2,ACTN1,ADAM19,ADAM22,ADD3,ADGRD1,ADH7,ADRM1,AFAP1L2,AFG3L2,AGRN,AGT,AGTPBP1,AHSG,AIMP1,AJUBA,AKAP12,ALCAM,ALDH1A1,ALKBH2,ALX1,AMOTL2,ANGPTL6,ANK3,ANKRD11,ANKRD26,ANKZF1,ANLN,ANXA1,ANXA2,APBB2,APLP2,AR,AREG,ARFGAP1,ARFGEF1,ARHGAP21,ARHGAP26,ARL4C,ARL8A,ARMCX1,ARSG,ASAP2,ASH1L,ASPH,ASPM,ASXL1,ATAD2,ATAD5,ATF7IP,ATG2A,ATP10A,ATP13A2,…
Quantity of neurons	13.0825	0.697		ABCA1,AGAP3,AGRN,AGT,ANK3,APLP2,AR,ARSG,BCLAF1,BRD1,C3,CAMK2D,CAMK4,CAMSAP3,CAPZB,CCND2,CCR2,CHL1,CLCF1,CNTNAP2,COMMD3-BMI1,CSF1,CTSD,CXCL12,CYBB,CYLD,DICER1,DLG4,DLX1,DLX2,DNM1,DUSP1,DVL1,EPG5,EPHB3,EPS8,ERBB2,ERBIN,ESR1,EYA1,FGF13,FGFR1,FOXO1,FST,FYN,GABBR1,GABRA1,GDA,GDF11,GDPD5,GPX1,HGF,HRAS,HSPB8,HTR1B,ID2,IL1RAP,IL6ST,INSR,IRF3,KLF7,LAMB2,LBX1,LFNG,LHX1,LHX6,LMNB1,LMX1B,LRP4,LRPAP1,MADD,MAO…
Prostatic tumor	25.2154	0.701		AAK1,AATK,ABCA1,ABHD8,ABR,ACLY,ACOT13,ACOT7,ACOT8,ACSL3,ACSL4,ACSS2,ACTA2,ADD3,ADGRA2,ADGRD1,ADRM1,AFAP1,AFAP1L2,AGPAT2,AGT,AKAP11,AKAP12,AKAP13,ALDH7A1,AMFR,ANK3,ANKRD1,ANKRD11,ANLN,ANXA1,ANXA11,ANXA2,AP1G2,AP2A2,AR,ARHGAP18,ARHGAP20,ARHGAP29,ARMCX1,ASAP2,ASH1L,ASIC2,ASPH,ASPM,ASXL1,ATAD2,ATAD5,ATF7IP,ATG2A,ATP13A2,ATP1A1,ATP6V1H,ATP8B4,ATR,ATXN1L,B3GALNT2,B3GNTL1,B4GALT4,B4GALT6,BABAM2,BCL2L11,…
Hepatobiliary neoplasm	37.3788	0.703		AAK1,AATK,ABCA1,ABCA2,ABCA9,ABCD2,ABHD16A,ABI1,ABLIM2,ACAA2,ACKR3,ACLY,ACOT7,ACOT8,ACSL3,ACSL4,ACSS2,ACTN1,ADA,ADAM19,ADAMTSL5,ADGRA2,ADGRD1,ADH5,ADRM1,AFAP1,AFAP1L2,AFF4,AGAP3,AGRN,AGT,AGTPBP1,AHSG,AJM1,AK2,AKAP11,AKAP13,AKAP3,ALCAM,ALDH1A1,ALDH7A1,ALG8,AMFR,ANGPTL6,ANK3,ANKRD11,ANKRD26,ANKRD39,ANKZF1,ANLN,ANXA1,ANXA2,AP1G2,AP1S2,AP2A2,APLP2,AR,AREG,ARFGAP1,ARFGEF1,ARHGAP20,ARHGAP21,ARHGAP24,ARH…
Role of PI3K/AKT Signaling in the Pathogenesis of Influenza	1.47	0.707		GNAI1,GNAI3,IRF3,KPNA3,MAP2K1,MAP2K2,PIK3CB,PIK3CD,PIK3R4,PLAC8,RELB
Small GTPase mediated signal transduction	21.6757	0.711		ABR,AKAP13,ARFIP2,ARHGAP18,ARHGAP20,ARHGAP21,ARHGAP23,ARHGAP24,ARHGAP26,ARHGAP27,ARHGAP29,ARHGAP32,ARHGEF10,ARHGEF28,ARHGEF4,ARL3,AUTS2,BCL6,BRAP,CAMK2D,Cdc42,CDC42EP4,CFL1,CGNL1,CSF1,CTNNAL1,DBNL,DEF6,DGKZ,DHCR24,DLC1,DNAJA3,DNM2,DNMT1,ECT2,ELMO1,EPS8,ERBB2,F11R,FGD3,FGD5,GNB1,HEG1,HRAS,IQSEC3,ITGA3,ITGB1,JUN,KCTD13,KITLG,KRIT1,KSR1,MAP2K1,MCF2L,MET,MFN2,NF1,NRAS,NTN1,NUCB1,NUCB2,PAK1,PDGFRB,PIK…
Proliferation of epithelial cells	13.9101	0.716		ACTA2,AGT,ANGPTL6,AR,AREG,C3,C8orf44-SGK3/SGK3,CASK,CASP8,CAV1,CCN1,CCNB1,CCND2,CD44,CDC25A,CDC37,CDK6,CEBPA,CERS2,CITED2,COL8A1,CREB3L3,CREBBP,CTNNBIP1,CXCL12,DAB2,DDX5,DICER1,DLC1,EFNB2,EIF4E,EP300,EPHA2,ERBB2,ERBIN,ERRFI1,ESR1,ETV5,EYA1,EZH2,FAS,FGFR1,FLT1,FOXF1,Foxp1,Foxp2,FST,FYN,GAB2,GATA2,GATA3,GLUL,GNPTAB,HBEGF,HGF,HIF1A,HMGN1,HOXA5,HRAS,HUNK,ID1,ID2,IFT57,IL11,IL1RN,IL6ST,INHBB,INSR,ITGA…
Malignant solid organ tumor	37.7878	0.722		AAK1,AATK,ABCA1,ABCA2,ABCA9,ABCD2,ABCF1,ABHD12,ABHD16A,ABHD8,ABI1,ABLIM2,ABR,ACAP3,ACBD4,ACKR3,ACLY,ACOT8,ACSL3,ACSL4,ACTN1,ADA,ADAM19,ADAM22,ADAMTSL5,ADCY3,ADD3,ADGRA2,ADGRD1,ADH7,ADRM1,AFAP1,AFAP1L2,AFF4,AFG3L2,AGRN,AGT,AHCYL1,AJM1,AJUBA,AK2,AKAP11,AKAP12,AKAP13,AKAP3,ALCAM,ALDH1A1,ALDH7A1,ALG8,ALKBH2,AMFR,AMOTL2,AMPD2,ANGPTL6,ANK3,ANKRD1,ANKRD11,ANKRD26,ANTKMT,ANXA1,ANXA2,AP2A2,AP4S1,APBB2,APL…
Agrin Interactions at Neuromuscular Junction	4.44	0.728		ACTA2,AGRN,DVL1,ERBB2,HRAS,ITGB1,JUN,LAMA2,MAPK8,NRAS,PAK1,PXN,RAC3,RALA,RAP1A,RAP2A,RRAS2,SRC
VEGF Family Ligand-Receptor Interactions	3.36	0.728		FLT1,HRAS,MAP2K1,MAP2K2,NRAS,NRP1,PIK3CB,PIK3CD,PIK3R4,PLA2G5,PRKCA,PRKCG,RALA,RAP1A,RAP2A,RRAS2,SOS2,VEGFD
LPS-stimulated MAPK Signaling	3.29	0.728		ELK1,HRAS,JUN,MAP2K1,MAP2K2,MAPK8,NRAS,PAK1,PIK3CB,PIK3CD,PIK3R4,PRKCA,PRKCG,RALA,RAP1A,RAP2A,RELB,RRAS2
GP6 Signaling Pathway	1.43	0.728		CAMK4,COL13A1,COL16A1,COL27A1,COL5A1,COL6A3,COL8A1,FCER1G,FYN,LAMA2,LAMB2,PIK3CB,PIK3CD,PIK3R4,PRKCA,PRKCG,TLN1,VAV1
Actin Cytoskeleton Signaling	11.2	0.745		ACTA2,ACTN1,ARHGAP24,ARHGEF4,ARPC1B,ARPC5L,CFL1,CFL2,DIAPH1,DIAPH3,DOCK1,FGD3,FGF12,FGF13,FLNA,GNG12,GSN,HRAS,ITGA3,ITGA5,ITGA7,ITGA8,ITGA9,ITGAL,ITGB1,ITGB5,ITGB6,MAP2K1,MAP2K2,MSN,MYH10,MYL6,MYL6B,MYLK2,NCKAP1L,NRAS,PAK1,PDGFC,PIK3CB,PIK3CD,PIK3R4,PIP5K1A,PIP5K1C,PXN,RAC3,RALA,RAP1A,RAP2A,ROCK1,RRAS2,SOS2,SSH1,SSH3,TLN1,TLN2,VAV1,VCL,WASF1
Fibrogenesis	23.51	0.753		ACTA2,AGT,AIMP1,AKAP11,AKAP13,AR,ARFGEF1,ARHGAP18,ARHGAP32,ARHGEF10,ARL2,BBS4,BIN1,BRCA2,CAMK2D,CAMSAP1,CAMSAP3,CAPZB,CASQ1,CAV1,CCN2,CD44,CDK5RAP2,CDK6,CENPF,CEP104,CFL1,CFL2,CGNL1,CHRM1,CLIP1,COL5A1,COL6A3,CORO1A,CORO2B,CTSB,CXCL12,Cyb5r3,DAB2,DIAPH1,DIAPH3,DLC1,DLGAP5,DPYSL2,EP300,EVL,EXT1,F11R,FBN1,FERMT2,FGF13,FILIP1L,Fmnl1,FMNL2,Foxp1,FYN,GAP43,GDA,GNAQ,GNB1,GNG12,GSN,HBEGF,HDGFL3,HGF,HIF1A…
HGF Signaling	9.58	0.756		DOCK1,ELK1,ELK3,ETS1,HGF,HRAS,ITGA3,ITGA5,ITGA7,ITGA8,ITGA9,ITGAL,ITGB1,ITGB5,ITGB6,JUN,MAP2K1,MAP2K2,MAP2K7,MAP3K10,MAPK8,MET,NRAS,PAK1,PIK3CB,PIK3CD,PIK3R4,PRKCA,PRKCG,PTGS2,PXN,RALA,RAP1A,RAP2A,RRAS2,SOS2,STAT3
Acute Phase Response Signaling	3.92	0.756		AGT,AHSG,C1R,C3,ELK1,HRAS,IL1RAP,IL1RN,IL33,IL6ST,JUN,MAP2K1,MAP2K2,MAP2K7,MAPK8,NRAS,OSM,PIK3CB,PIK3CD,RALA,RAP1A,RAP2A,RELB,RRAS2,SERPINA3,SERPINF1,SOCS1,SOCS5,SOS2,STAT3,TCF4,TNFRSF1A,VWF
Genitourinary carcinoma	51.15	0.771		AAK1,AATK,ABCA1,ABCA2,ABCA9,ABCD2,ABCF1,ABHD8,ABI1,ABLIM2,ABR,ACAP3,ACLY,ACOT13,ACOT7,ACOT8,ACSL3,ACSL4,ACSS2,ACTA2,ADA,ADAM19,ADAM22,ADCY3,ADD3,ADGRA2,ADGRD1,ADH5,AFAP1,AFAP1L2,AFF4,AFG3L2,AGAP3,AGPAT2,AGRN,AGT,AGTPBP1,AHCYL1,AJUBA,AKAP11,AKAP12,AKAP13,AKAP3,AKAP7,ALDH1A1,ALDH7A1,ALX1,AMFR,AMOTL2,AMPD2,ANGPTL6,ANK3,ANKRD1,ANKRD11,ANKRD26,ANLN,ANTKMT,ANXA1,ANXA11,ANXA2,AP1G2,AP1S2,AP2A2,AR,AREG,A…
Role of NANOG in Mammalian Embryonic Stem Cell Pluripotency	2.98	0.775		BMP1,DVL1,HRAS,IL6ST,JAK1,MAP2K1,MAP2K2,NRAS,PIK3CB,PIK3CD,PIK3R4,RALA,RAP1A,RAP2A,RIF1,RRAS2,SMAD4,SMO,SOS2,STAT3,WNT4,WNT7B
Immune response of cells	20.1772	0.775		ABCA1,ABCF1,ABI1,ABR,AGT,AHSG,ANXA1,ASAP2,ATP1A1,ATR,BCL2L11,BCL6,BIN1,BRD2,BRD3,C3,CASP8,CAV1,Ccl2,CCR2,CCR7,CD40,CD44,CD74,Cdc42,CERS2,CLEC7A,CLIP1,CLTC,CNN2,CORO1A,CORO1C,CREBBP,CRYBA1,CSF1,CST3,CTSB,CTSD,CTSS,CYBA,CYLD,DEF6,DGKZ,DICER1,DIO2,DNM2,DOCK1,EHD1,EIF4E,ELMO1,ELOVL1,ERBB2,ETS1,FAS,FBXO32,FCER1G,FCGR2B,FCGR3A/FCGR3B,FLNA,FOXO1,FYN,G6PC3,GAB2,GATA2,GSN,HBEGF,HGF,HIF1A,HSP90AA1,HSP90B1,…
Huntington's Disease Signaling	8.61	0.784		AP2A2,ARFIP2,ATP5F1A,ATP5F1D,ATP5MC1,CASP8,CASQ1,CLTC,CREB3L3,CREB5,CREBBP,CTSD,DLG4,DNM1,DNM2,EP300,GNAQ,GNB1,GNG12,HDAC4,HDAC9,HIP1,HRAS,IFT57,JUN,MAP2K7,MAP3K10,MAPK8,NAPG,NSF,PIK3CB,PIK3CD,PIK3R4,POLR2F,POLR2G,PRKCA,PRKCG,PSMA4,PSMA7,PSMC1,PSMC3,PSMC4,PSMC5,PSMC6,PSMD14,PSMD4,PSMD7,PSME1,PSME3,PSME4,PSMF1,REST,SDHA,SOS2,STX16,Ubb,UBC,ZDHHC17
Uterine tumor	29.4622	0.784		AAK1,ABCA1,ABCA2,ABCA9,ABCD2,ABCF1,ABI1,ABLIM2,ABR,ACOT8,ACSL3,ACSL4,ACSS2,ADAM19,ADAM22,ADD3,AFG3L2,AGAP3,AGPAT2,AGT,AGTPBP1,AHCYL1,AK2,AKAP11,AKAP12,AKAP3,AKAP7,ALDH1A1,ALX1,AMFR,ANK3,ANKRD11,ANKRD26,ANXA1,ANXA11,ANXA2,AP1G2,AP1S2,AR,ARFGAP1,ARFGEF1,ARHGAP21,ARHGAP24,ARHGAP26,ARHGAP27,ARHGAP29,ARHGAP32,ARHGEF10,ARHGEF28,ARL4A,ARMCX1,ASH1L,ASIC2,ASPH,ASPM,ASXL1,ATAD2,ATAD5,ATF7IP,ATG2A,ATL1,ATP1…
Liver lesion	34.3307	0.785		AAK1,AATK,ABCA1,ABCA2,ABCA9,ABCD2,ABHD16A,ABLIM2,ACAA2,ACKR3,ACLY,ACOT7,ACOT8,ACSL3,ACSL4,ACSS2,ACTA2,ACTN1,ADA,ADAM19,ADAMTSL5,ADGRA2,ADGRD1,ADH5,ADRM1,AFAP1L2,AFF4,AGAP3,AGRN,AGT,AGTPBP1,AHSG,AJM1,AK2,AKAP11,AKAP12,AKAP13,AKAP3,ALCAM,ALDH1A1,ALDH7A1,ALG8,AMFR,ANGPTL6,ANK3,ANKRD11,ANKRD26,ANKRD39,ANLN,ANXA1,AP1G2,AP1S2,AP2A2,AR,AREG,ARFGAP1,ARFGEF1,ARHGAP20,ARHGAP21,ARHGAP24,ARHGAP27,ARHGAP29,AR…
Extrapulmonary squamous cell carcinoma	16.3595	0.8		ABCA1,ABCA2,ABCF1,ACLY,ACSL3,ACSL4,ACSS2,ACTA2,ADAM19,ADAM22,ADD3,ADGRD1,ADGRL1,AGT,AJUBA,AKAP11,AKAP12,AKAP13,AKAP7,ANK3,ANKRD11,ANKRD26,ANKRD39,ANKZF1,ANLN,ANXA1,ANXA2,AP1G2,APLP2,AR,ARHGAP18,ARHGAP26,ARL4A,ASAP1,ASAP2,ASPH,ASPM,ASXL1,ATAD2,ATAD5,ATF5,ATG2A,ATP10A,ATP6V0A2,ATP6V0E2,ATP8B4,ATR,AURKC,AUTS2,BCL6,BCL9,BCLAF1,BICD1,BMS1,BPTF,BRCA2,BRINP3,BRPF1,BTBD7,BUB1B,C1orf198,C3,C3orf70,C8orf44…
Transcription	32.9355	0.802		ABCA2,ABLIM2,ADAM19,AFAP1L2,AGRN,AGT,AJUBA,AKAP13,ALX1,ANK3,ANKRD1,ANXA2,AP1G2,AP2A2,APBB2,AR,ARNT2,ASCL2,ASH1L,ASPM,ASXL1,ATAD2,ATF5,ATF7IP,ATP13A2,ATXN1L,AUTS2,BASP1,BBS4,BCL6,BCL9,BCLAF1,BIN1,BLM,BLNK,BPTF,BRCA2,BRD2,BRD3,BRPF1,BTG2,C3,C8orf44-SGK3/SGK3,CALCR,CAMK2D,CAMK4,CAMTA1,CASK,CASP8,CAV1,CAVIN1,CBX1,CBX4,CBX5,Ccl2,CCN1,CCN2,CCNB1,CCNH,CCNK,CD40,CD44,CD74,CDK5RAP2,CDK5RAP3,CDK6,CEBPA,CEB…
Apoptosis of fibroblast cell lines	13.6757	0.813		AGT,ATR,BBC3,BCL2L11,BCL6,BLM,CA3,CASP8,CCN1,CCNB1,CD40,CDC20,CHRM1,COPS5,CREBL2,CYLD,DDIT4,DNMT1,DUSP1,EIF3C,ERBB2,ETS1,FAS,FH,GADD45A,GNAQ,GRK2,GSN,HGF,HIF1A,HPSE,HRAS,ID1,ID2,IER3,IFI16,ITGB1,JUN,MAP2K7,MAPK8,MCL1,MET,MFN2,MICAL1,MNT,MYC,NFATC2,NR1H2,NRAS,PAK1,PARP1,PDE4A,PIK3CB,PLAC8,PLD1,PPP2R1B,PRKCA,PRKCG,PRNP,PSEN2,PTHLH,RAD9A,RAI14,RALBP1,RASSF5,RB1,RBL1,RHOB,RNF13,RPL37,RRAS2,SIVA1,SLC2…
Outgrowth of cells	16.983	0.822		AATK,APBB2,AR,ARFGEF1,ARHGAP32,BASP1,CAMK4,CCN1,Cdc42,CELF2,CHL1,CSF1,CSNK1D,CTSD,CXCL12,DNAJA3,DNER,DOCK1,DPYSL2,DTNBP1,DVL1,EFNB2,ELK1,EPHA2,EPHB3,EPN1,ERBB2,ESR1,ETV5,EXT1,FECH,FGFR1,FLT1,FYN,GAP43,GATA3,GJA1,GNAQ,HDGFL3,HGF,HPSE,HRAS,HSP90AA1,ICAM5,IL6ST,ITGA3,ITGA9,ITGB1,JAK1,JUN,KATNA1,KIF2A,KITLG,KLF7,LAMA2,LMNB1,LRPAP1,MAP2K1,MAPK8,MAPT,MET,MMP2,MMP24,MYH10,NCAM1,NCK2,NDEL1,NEXMIF,NF1,NFA…
NER (Nucleotide Excision Repair, Enhanced Pathway)	1.97	0.832		CCNH,COPS5,EP300,HMGN1,LIG4,POLA1,POLD2,POLD4,POLR2F,POLR2G,PRIM1,RAD23B,RFC1,RFC4,RPA3,TOP2A,XRCC1
Formation of filaments	19.8327	0.832		ACTA2,AGT,AIMP1,AKAP11,AKAP13,AR,ARFGEF1,ARHGAP18,ARHGAP32,ARHGEF10,ARL2,BBS4,BIN1,BRCA2,CAMSAP1,CAMSAP3,CAPZB,CAV1,CCN2,CD44,CDK5RAP2,CDK6,CENPF,CEP104,CFL1,CGNL1,CHRM1,CLIP1,COL5A1,COL6A3,CORO1A,CORO2B,CTSB,CXCL12,Cyb5r3,DAB2,DIAPH1,DIAPH3,DLC1,DLGAP5,DPYSL2,EVL,EXT1,F11R,FBN1,FERMT2,FGF13,FYN,GAP43,GDA,GNAQ,GNB1,GNG12,GSN,HDGFL3,HGF,HRAS,HSPB1,INPP5B,ITGA3,ITGB1,ITGB5,KCTD13,KIF2C,KSR1,LAMTOR1…
Engulfment of tumor cell lines	12.8239	0.843		ABI1,ACTN1,ANXA1,APLP2,BICD1,CAV1,CD44,Cdc42,CERS2,CLIP1,CLTC,CREBBP,CXCL12,DAB2,DEF6,DNM1,DNM2,ELOVL1,EPB41L2,ERBB2,FCER1G,FCGR2B,FGFR1,HBEGF,HGF,HRAS,HSP90AA1,ITGAL,ITGB1,JAK1,KAT5,LAMTOR2,LCMT1,LRPAP1,MBNL1,MERTK,MET,MTA2,NCKAP1L,NCL,NF1,PIP5K1A,PKM,PLD1,PPME1,PPP6R1,PSMD4,PTPN6,PTX3,PXN,RACK1,RALA,RAPGEF3,RHOB,RRAS2,SMPD1,SRC,SRSF6,STUB1,TLE3,TLN1,TM2D2,TYROBP,UBE2L3,USPL1,VIM,Wasl,ZBTB7A,ZDH…
Pelvic tumor	50.0625	0.846		AAK1,AATK,ABCA1,ABCA2,ABCA9,ABCD2,ABCF1,ABHD8,ABI1,ABLIM2,ABR,ACAP3,ACLY,ACOT13,ACOT7,ACOT8,ACSL3,ACSL4,ACSS2,ACTA2,ADA,ADAM19,ADAM22,ADD3,ADGRA2,ADGRD1,ADH7,ADRM1,AFAP1,AFAP1L2,AFF4,AFG3L2,AGAP3,AGPAT1,AGPAT2,AGT,AGTPBP1,AHCYL1,AJUBA,AK2,AKAP11,AKAP12,AKAP13,AKAP3,AKAP7,ALCAM,ALDH1A1,ALDH7A1,ALX1,AMFR,AMPD2,ANGPTL6,ANK3,ANKRD1,ANKRD11,ANKRD26,ANLN,ANTKMT,ANXA1,ANXA11,ANXA2,AP1G2,AP1S2,AP2A2,AR,A…
Sarcoma	14.3188	0.846		ACOT8,ACTA2,AGPAT2,AGRN,ANKRD26,APBB2,AR,ARFGEF1,ARHGEF4,ASIC2,ASXL1,ATF7IP,ATP6V0A2,ATR,BLM,BPTF,BRCA2,BRD2,BTBD7,BUB1B,CALCR,CAMSAP3,CAV1,CBLB,CBX4,CCAR1,CCDC150,Ccl2,CCN1,CCR2,CCT8,CD44,CDK12,CDK6,CEMIP2,CENPE,CHD5,CHID1,CIB1,CLK4,CNN1,CNN2,CNPPD1,CNTNAP2,COL13A1,COPS5,CORO1C,CREBBP,CSF1,DDX50,DGKZ,DHFR,DIAPH3,DICER1,DLC1,DLST,DOLPP1,DRD4,DTNBP1,DTX3L,EFTUD2,EHD1,EML6,ENOX1,EPB41L1,EPHA2,ERBB2…
Growth of epithelial tissue	19.4202	0.848		ACTA2,AGT,AIMP1,ANGPTL6,AR,AREG,ARHGAP24,ATP5F1A,ATP6V0A2,BCLAF1,C3,C8orf44-SGK3/SGK3,CAMK2D,CASK,CASP8,CAV1,CAV2,CBLL1,Ccl2,CCN1,CCNB1,CCND2,CCR2,CCR7,CD44,CDC25A,CDC37,CDK6,CEBPA,CERS2,CITED2,COL8A1,CREB3L3,CREBBP,CSF1,CSNK1A1,CTNNBIP1,CTSB,CXCL12,CYBA,CYBB,DAB2,DDX5,DICER1,DLC1,E2F3,EFNB2,EIF4E,EMC10,EP300,EPHA2,ERBB2,ERBIN,ERRFI1,ESR1,ETV5,EVL,EYA1,EZH2,F11R,FABP4,FAS,FECH,FGF13,FGFR1,FLT1,FO…
Quantity of hematopoietic progenitor cells	14.7595	0.851		ADD3,ADH5,AKAP13,ASXL1,BBC3,BBS4,BCL2L11,BLM,BLNK,BRCA2,BRD1,CASP8,CCNB2,CCND2,CCR2,CCR7,Cd24a,CD40,CD44,CD7,Cdc42,CDK6,CEBPA,CHD7,CIB1,COMMD3-BMI1,CORO1A,CREBBP,CRLF2,CSF1,CTSD,CXCL12,CYLD,DIAPH1,DIAPH3,DKK3,DNAJA3,EFNB2,EP300,ERBB2,ESR1,ETS1,EZH2,FAS,FCER1G,FCGR2B,FLNA,FLVCR1,FOSB,FOXO1,FYN,GADD45A,GJA1,HELLS,HIF1A,HOXA5,HOXA9,HRAS,ID1,IL33,IL6ST,IRF1,ITPR3,JAK1,JARID2,KAT2A,KITLG,KMT2E,LAMA2,L…
14-3-3-mediated Signaling	5.61	0.853		ELK1,FOXO1,HRAS,JUN,MAP2K1,MAP2K2,MAPK8,MAPT,NRAS,PIK3CB,PIK3CD,PIK3R4,PRKCA,PRKCG,RALA,RAP1A,RAP2A,RRAS2,SRC,TNFRSF1A,TSC1,TUBA1A,TUBB,TUBB2A,TUBB6,TUBG1,VIM,YWHAE,YWHAQ
ERBB Signaling	5.11	0.853		AREG,ELK1,ERBB2,FOXO1,HBEGF,HRAS,JUN,MAP2K1,MAP2K2,MAPK8,NCK2,NRAS,PAK1,PIK3CB,PIK3CD,PIK3R4,PRKCA,PRKCG,RALA,RAP1A,RAP2A,RRAS2,SOS2
G Beta Gamma Signaling	2.92	0.853		CACNB1,CACNG6,CAV1,CAV2,DNM2,GNAI1,GNAI3,GNAQ,GNB1,GNG12,HBEGF,HRAS,ITPR3,NRAS,PAK1,PRKCA,PRKCG,RALA,RAP1A,RAP2A,RRAS2,SOS2,SRC
Development of vasculature	26.9508	0.86		ABI1,ACKR3,ACTA2,ADA,ADAM19,ADGRA2,AGT,AIMP1,AK4,ALCAM,ANGPTL6,Anp32b,ANXA1,ANXA2,AP1S2,AP4S1,AR,AREG,ARHGAP24,ARHGEF4,ARSG,ATP5F1A,ATP6V0A2,BCLAF1,BMP1,BRPF1,C3,CAMK2D,CASP8,CAV1,CAV2,CBLL1,CCBE1,Ccl2,CCN1,CCN2,CCNE2,CCR2,CCR7,CD40,CD44,CD63,Cdc42,CDK6,CHD7,CITED1,CITED2,CNN1,COL13A1,COL5A1,COL8A1,COMMD3-BMI1,CREBBP,CRELD1,CSF1,CSNK1A1,CST3,CTNNBIP1,CTSB,CTSS,CXCL12,CYBA,CYBB,CYLD,CYP26B1,CYP51A…
Colon cancer	29.9066	0.875		AATK,ABCA2,ABCA9,ABCD2,ABLIM2,ACAP3,ACKR3,ACLY,ACOT7,ACSL4,ACTN1,ADA,ADAM19,ADAMTSL5,ADCY3,ADD3,ADGRA2,ADGRD1,ADGRL1,AFAP1,AFAP1L2,AFF4,AFG3L2,AGAP3,AGPAT2,AGRN,AHSG,AKAP12,AKAP13,AKAP3,AKAP7,ALDH1A1,AMOTL2,ANK3,ANKRD11,ANKRD26,ANKRD39,ANKRD9,ANLN,ANXA1,ANXA11,AP1G2,AP2A2,APLP2,AR,AREG,ARFGEF1,ARHGAP20,ARHGAP21,ARHGEF10,ARHGEF4,ARL2,ARL2BP,ARMCX1,ASAP2,ASH1L,ASPM,ASXL1,ATAD2,ATAD5,ATF7IP,ATG2A,AT…
Abnormal growth in endometrium	25.1073	0.882		AAK1,ABCA1,ABCA2,ABCA9,ABCD2,ABI1,ABLIM2,ABR,ACOT8,ACSL3,ACSL4,ACSS2,ADAM19,ADAM22,ADD3,AFG3L2,AGAP3,AGPAT2,AGT,AGTPBP1,AHCYL1,AKAP11,AKAP12,AKAP3,AKAP7,ALDH1A1,ALX1,AMFR,ANK3,ANKRD11,ANKRD26,ANXA11,ANXA2,AP1G2,AP1S2,AR,ARFGAP1,ARFGEF1,ARHGAP21,ARHGAP24,ARHGAP26,ARHGAP27,ARHGAP29,ARHGAP32,ARHGEF10,ARHGEF28,ARMCX1,ASH1L,ASIC2,ASPH,ASPM,ASXL1,ATAD2,ATAD5,ATF7IP,ATG2A,ATL1,ATP10A,ATP13A2,ATP6V0A2,AT…
ERK/MAPK Signaling	11.5	0.885		CREB3L3,CREB5,CREBBP,DOCK1,DUSP1,DUSP6,EIF4E,ELK1,ELK3,ESR1,ETS1,FYN,HRAS,HSPB1,ITGA3,ITGA5,ITGA7,ITGA8,ITGA9,ITGAL,ITGB1,ITGB5,ITGB6,KSR1,MAP2K1,MAP2K2,MYC,NRAS,PAK1,PIK3CB,PIK3CD,PIK3R4,PLA2G5,PPARG,PPP2R1A,PPP2R1B,PPP2R2C,PRKCA,PRKCG,PTPA,PXN,RAC3,RALA,RAP1A,RAP2A,RAPGEF3,RAPGEF4,RRAS2,SOS2,SRC,STAT3,TLN1,TLN2,YWHAQ
Migration of endothelial cells	17.8894	0.887		ACKR3,ADGRA2,AGT,AIMP1,ALCAM,ANXA1,ANXA2,ARFGEF1,ARHGAP24,ARHGEF4,ATP5F1A,C3,CAV1,CCBE1,CCN1,CCN2,CD40,CD44,CD63,Cdc42,CNN2,CXCL12,CYLD,DICER1,DIO2,DLC1,EFNB2,EMC10,ERBB2,ETS1,F11R,FGF13,FGFR1,FLNA,FLNB,FLT1,FOXO1,GADD45A,GATA2,GATA3,GLUL,GPC1,GPLD1,HGF,HIF1A,HMMR,HOXA9,HPSE,HRAS,HSPB1,ID1,IL33,INSR,ITGA3,ITGA9,ITGB1,LIPA,MAP2K1,MAPK8,MAPKAPK2,MAX,MEF2C,MMP2,MYC,NCL,NDP,NFATC2,NFATC3,NOX4,NOXA1,N…
Angiogenesis	23.7167	0.892		ABI1,ADA,ADGRA2,AGT,AIMP1,AK4,ALCAM,ANGPTL6,ANXA1,ANXA2,AP1S2,AP4S1,AR,AREG,ARHGAP24,ARHGEF4,ATP5F1A,ATP6V0A2,BCLAF1,BRPF1,C3,CAMK2D,CASP8,CAV1,CAV2,CBLL1,CCBE1,Ccl2,CCN1,CCN2,CCNE2,CCR2,CCR7,CD40,CD44,CD63,Cdc42,CDK6,CHD7,CITED1,CITED2,COL13A1,COL5A1,COL8A1,CREBBP,CSF1,CSNK1A1,CST3,CTNNBIP1,CTSB,CTSS,CXCL12,CYBA,CYBB,CYLD,CYP51A1,DAB2,DCBLD2,DCTN5,DHCR7,DIAPH3,DICER1,DNM2,E2F3,ECT2,EFEMP2,EFNB2,…
ATM Signaling	5.77	0.894		ATR,BLM,CBX1,CBX5,CCNB1,CCNB2,CDC25A,CREB3L3,CREB5,CREBBP,GADD45A,JUN,KAT5,MAPK8,PPP2R1A,PPP2R1B,PPP2R2C,PTPA,RAD17,RAD50,RAD9A,SMC1A,SMC2,TLK2,TRIM28
Malignant connective or soft tissue neoplasm	36.8356	0.895		AAK1,AATK,ABCA1,ABCA2,ABCA9,ABCD2,ABCF1,ABHD12,ABHD16A,ABHD8,ABI1,ABLIM2,ABR,ACAA2,ACAP3,ACBD4,ACKR3,ACOT8,ACSL3,ACSL4,ACTA2,ACTN1,ADA,ADAM19,ADAM22,ADAMTSL5,ADCY3,ADD3,ADGRD1,ADH7,ADRM1,AFAP1,AFAP1L2,AFF4,AGPAT2,AGRN,AGT,AHCYL1,AJM1,AJUBA,AK2,AKAP11,AKAP12,AKAP13,AKAP3,ALCAM,ALDH1A1,ALDH7A1,ALKBH2,AMOTL2,AMPD2,ANGPTL6,ANK3,ANKRD1,ANKRD11,ANKRD26,ANXA1,ANXA2,AP2A2,AP4S1,APBB2,APLP2,AR,AREG,ARFGEF…
Benign oral disorder	14.4078	0.896		ACSS2,ALX1,Anp32b,ANXA1,AR,AREG,ARHGAP29,ASPH,ASXL1,ATAD5,BLM,BPNT2,BPTF,BTG2,C1R,C3,Ccl2,CCND2,CCNE2,CCR7,CD40,CD44,CELSR2,CENPK,CHD3,CHRM1,CKAP2L,CLCF1,CLSPN,CNOT3,COL16A1,COX7B,CREBBP,CSF1,CST3,CTBP1,CXCL12,CYP51A1,DCUN1D3,DDIT4,DHCR7,DHFR,DLX1,DNMT1,EFNA5,EFTUD2,EP300,EPHB3,ETS1,ETV5,EVL,FAS,FBXO11,FCGR2B,FCGR3A/FCGR3B,FDFT1,FDPS,FGFR1,FST,GABRA1,GDF11,GNPTAB,GPC6,HELLS,HEXA,HGF,HILPDA,HLA-DQ…
Mammary tumor	33.1308	0.9		AAK1,ABCA1,ABCA2,ABCA9,ABCF1,ABR,ACAP3,ACOT13,ACSS2,ACTA2,ADCY3,ADGRD1,ADRM1,AGAP3,AGPAT2,AGRN,AGT,AGTPBP1,AJUBA,AKAP12,AKAP13,ALDH1A1,ALX1,AMFR,AMOTL2,ANKRD11,ANLN,ANXA1,ANXA11,AP1G2,AR,AREG,ARFGEF1,ARHGAP20,ARHGAP32,ARL4C,ARPC5L,ASAP1,ASF1B,ASH1L,ASL,ASXL1,ATAD2,ATAD5,ATF5,ATG2A,ATP10A,ATP1A1,ATP5F1A,ATR,AUTS2,BABAM2,BCL2L11,BCL6,BCL9,BIN1,BLM,BMP1,BMS1,BPTF,BRCA2,BRPF1,BTG2,BUB1,BUB1B,C1orf198…
Bladder Cancer Signaling	4.47	0.905		E2F3,ERBB2,FGF12,FGF13,HDAC4,HDAC9,HRAS,MAP2K1,MAP2K2,MMP2,MMP23B,MMP24,MYC,NRAS,PA2G4,PDGFC,RALA,RAP1A,RAP2A,RASSF1,RB1,RBL1,RRAS2,THBS1,VEGFD
FcγRIIB Signaling in B Lymphocytes	2.06	0.905		BLNK,CACNB1,CACNG6,FCGR2B,HRAS,ITPR3,MAPK8,NRAS,PIK3CB,PIK3CD,PIK3R4,RALA,RAP1A,RAP2A,RRAS2
Activation of DNA endogenous promoter	19.5735	0.906		ABCA2,ABLIM2,AGRN,AJUBA,ALX1,ANKRD1,ANXA2,APBB2,AR,ARNT2,ASCL2,ASH1L,ASXL1,ATF5,ATF7IP,ATXN1L,AUTS2,BCL6,BCL9,BIN1,BPTF,BRD2,BRD3,BTG2,CAMK2D,CAMTA1,CASK,CAV1,CBX4,CBX5,CCN1,CCNH,CCNK,CD40,CDK5RAP3,CDK6,CEBPA,CEBPG,CENPK,CHD3,CHD5,CHD7,CITED1,CITED2,CKAP2,COMMD3-BMI1,COPS5,CREB3L3,CREB5,CREBBP,CREM,CRTC1,CTBP1,CTNNBIP1,DAB2,DBP,DCAF6,DDX5,DICER1,DLX1,DLX2,DNAJA3,DNAJC17,DNMT1,DVL1,E2F3,EBF3,ELK1,…
Cell death of blood cells	13.8894	0.917		ADA,AGRN,AIMP1,ANKZF1,ANXA1,BAG2,BBC3,BCL2L11,BCL6,BLM,BLNK,C3,CAMK4,CASP8,CAV1,CCAR1,Ccl2,CCNB1,CCND2,CCR7,Cd24a,CD40,CD44,CD7,CD74,Cdc42,CDK6,CEBPA,CORO1A,CREBBP,CSF1,CSNK1A1,CSNK2A2,CST3,CTSB,CTSD,CXCL12,CYBB,CYLD,DDIT4,DEF6,DICER1,DKK3,DNAJA3,DNMT1,EIF4B,EIF4E,EP300,ERBB2,ETS1,FABP4,FAS,FCER1G,FCGR2B,FCGR3A/FCGR3B,FOXO1,Foxp1,FYN,G6PC3,GAB2,GATA2,GATA3,GPAM,GPSM1,GSN,HGF,HIF1A,HOXA9,HRAS,ID2,…
B-cell lymphoma	18.3556	0.92		ABCF1,ADA,AFAP1L2,ANLN,ANXA1,ANXA11,ANXA2,ARHGEF28,ASAP2,ASF1B,ATP10A,ATP5F1D,BBC3,BCL2L11,BCL6,BCL7A,BCLAF1,BRD2,BTD,BTG2,BUB1,BUB1B,BZW2,CAMTA1,CASP8,CAV1,CCNB2,CCND2,CCR2,CCR7,CCT3,CD40,CD44,CD63,CD74,CDC20,CDH7,CDK6,CEBPA,CELSR2,CENPF,CENPK,CENPQ,CERS2,CHD3,CHST15,CLPTM1,CMSS1,CNOT3,CNTNAP5,COL6A3,CREBBP,CREM,CST3,CTBP1,CXCL12,CXXC1,DCTPP1,DDX10,DHCR24,DHFR,DHX16,DIAPH1,DIS3,DLG5,DLGAP5,DNMT1…
HIF1α Signaling	6.67	0.926		CAMK2D,CAMK4,COPS5,CREBBP,CYBB,EIF4E,ELOC,EP300,FLT1,HGF,HIF1A,HIF1AN,HRAS,HSP90AA1,JUN,MAP2K1,MAP2K2,MAP2K7,MET,MMP2,MMP23B,MMP24,NOX4,NRAS,PDGFC,PIK3CB,PIK3CD,PIK3R4,PKM,PPP3R1,PRKCA,PRKCG,RAC3,RACK1,RALA,RAP1A,RAP2A,RRAS2,SAT1,STAT3,STUB1,VEGFD,VIM
ERB2-ERBB3 Signaling	5.54	0.943		ELK1,ERBB2,FOXO1,HRAS,JUN,MAP2K1,MAP2K2,MYC,NRAS,PIK3CB,PIK3CD,PIK3R4,RALA,RAP1A,RAP2A,RRAS2,SOS2,STAT3,STAT5A
Glioma Signaling	4.86	0.943		CAMK2D,CAMK4,CCND2,CDK6,E2F3,HDAC4,HDAC9,HRAS,IDH2,MAP2K1,MAP2K2,NRAS,PA2G4,PDGFC,PDGFRB,PIK3CB,PIK3CD,PIK3R4,PRKCA,PRKCG,RALA,RAP1A,RAP2A,RB1,RBL1,RRAS2,SOS2
Congenital encephalopathy	14.4789	0.946		ABCA1,ABCD2,ABI1,ACTA2,AFF4,ALX1,AMPD2,ANKRD11,APBB2,AR,ARL3,ASPM,AUTS2,B3GALNT2,BAG6,BBS4,BCAP31,BPTF,BRCA2,BRPF1,CAD,CAMTA1,CASK,CAV1,CCN2,CCND2,CDK5RAP2,CEP104,CEP290,CFL1,CHD3,CHD7,CITED2,CKAP2L,CNTNAP2,COMMD3-BMI1,CREBBP,CSPP1,CST3,CTNNBIP1,CTSD,DIAPH1,DICER1,DNAJC19,DUSP6,DVL1,EFNA5,EFTUD2,EP300,EPG5,FAS,FBXO11,FGFR1,FLNA,FLOT2,FLRT3,FLT1,FLVCR2,GABBR1,GADD45A,GLUL,GPC1,HDAC4,HSPG2,IFT57,IG…
Cell death of connective tissue cells	15.9788	0.959		AGT,AR,ATF5,ATR,BABAM2,BBC3,BCL2L11,BCL6,BLM,BRCA2,BUB1,CA3,CASP8,CCDC47,CCDC80,CCN1,CCNB1,CD40,CD44,CDC20,Cdc42,CDK6,CEBPA,CENPE,CHRM1,COPS5,CREBL2,CSF1,CTBP1,CTSB,CTSD,CYLD,DDIT4,DHCR24,DICER1,DNAJA3,DNMT1,DUSP1,EFNB2,EIF3C,EIF4E,ELK1,EP300,ERBB2,ESR1,ETS1,FAS,FH,FLNA,FLT1,FOXO1,GABBR1,GADD45A,GNAQ,GPX1,GRK2,GSN,GSTM5,HBEGF,HGF,HIF1A,HPSE,HRAS,ID1,ID2,IER3,IFI16,IL11,INSR,IRF3,ITGB1,JUN,JUND,KS…
mTOR Signaling	15.3	0.962		Cdc42,DDIT4,DGKZ,EIF3C,EIF3E,EIF3F,EIF3G,EIF3L,EIF4B,EIF4E,EIF4G3,FAU,GPLD1,HIF1A,HRAS,INSR,MT-RNR1,MT-RNR2,NAPEPLD,NRAS,PDGFC,PIK3CB,PIK3CD,PIK3R4,PLD1,PLD5,PPP2R1A,PPP2R1B,PPP2R2C,PRKAB1,PRKCA,PRKCG,PRR5L,PTPA,RAC3,RALA,RAP1A,RAP2A,RHOB,RHOBTB1,RHOQ,RPS10,RPS11,RPS13,RPS14,RPS15,RPS15A,RPS16,RPS17,RPS18,RPS19,RPS20,RPS3,RPS4Y1,RPS5,RPS7,RPSA,RRAS2,TSC1,VEGFD
Malignant solid tumor	111.201	0.967		AAK1,AATK,ABCA1,ABCA2,ABCA9,ABCD2,ABCF1,ABHD12,ABHD16A,ABHD17C,ABHD8,ABI1,ABLIM2,ABR,ACAA2,ACAP3,ACAT2,ACBD4,ACKR3,ACLY,ACOT13,ACOT7,ACOT8,ACSL3,ACSL4,ACSS2,ACTA2,ACTN1,ADA,ADAM19,ADAM22,ADAMTSL5,ADCY3,ADD3,ADGRA2,ADGRD1,ADGRL1,ADH5,ADH7,ADRM1,AFAP1,AFAP1L2,AFF4,AFG3L2,AGAP3,AGPAT1,AGPAT2,AGRN,AGT,AGTPBP1,AHCYL1,AHSG,AIMP1,AJM1,AJUBA,AK2,AK4,AKAP11,AKAP12,AKAP13,AKAP3,AKAP7,ALCAM,ALDH1A1,ALDH7A1,…
Male genital neoplasm	25.3947	0.971		AAK1,AATK,ABCA1,ABHD8,ABR,ACLY,ACOT13,ACOT7,ACOT8,ACSL3,ACSL4,ACSS2,ACTA2,ADD3,ADGRA2,ADGRD1,ADRM1,AFAP1,AFAP1L2,AGPAT2,AGT,AKAP11,AKAP12,AKAP13,ALDH7A1,AMFR,ANK3,ANKRD1,ANKRD11,ANLN,ANXA1,ANXA11,ANXA2,AP1G2,AP2A2,AR,ARHGAP18,ARHGAP20,ARHGAP29,ARMCX1,ASAP2,ASH1L,ASIC2,ASPH,ASPM,ASXL1,ATAD2,ATAD5,ATF7IP,ATG2A,ATP13A2,ATP1A1,ATP6V1H,ATP8B4,ATR,ATXN1L,B3GALNT2,B3GNTL1,B4GALT4,B4GALT6,BABAM2,BCL2L11,…
Melanoma	36.2916	0.99		AAK1,AATK,ABCA1,ABCA2,ABCA9,ABCD2,ABCF1,ABHD12,ABHD16A,ABHD8,ABI1,ABLIM2,ABR,ACAA2,ACAP3,ACBD4,ACKR3,ACLY,ACOT8,ACSL3,ACSL4,ACTN1,ADA,ADAM19,ADAM22,ADAMTSL5,ADCY3,ADD3,ADGRD1,ADH7,ADRM1,AFAP1,AFAP1L2,AFF4,AGRN,AGT,AHCYL1,AIMP1,AJM1,AJUBA,AK2,AKAP11,AKAP12,AKAP13,AKAP3,ALCAM,ALDH1A1,ALDH7A1,ALKBH2,AMOTL2,AMPD2,ANGPTL6,ANK3,ANKRD1,ANKRD11,ANKRD26,ANXA1,ANXA2,AP2A2,AP4S1,APBB2,APLP2,AR,AREG,ARFGEF1,…
Pelvic lesion	50.6144	0.999		AAK1,AATK,ABCA1,ABCA2,ABCA9,ABCD2,ABCF1,ABHD8,ABI1,ABLIM2,ABR,ACAP3,ACLY,ACOT13,ACOT7,ACOT8,ACSL3,ACSL4,ACSS2,ACTA2,ADA,ADAM19,ADAM22,ADD3,ADGRA2,ADGRD1,ADH7,ADRM1,AFAP1,AFAP1L2,AFF4,AFG3L2,AGAP3,AGPAT1,AGPAT2,AGT,AGTPBP1,AHCYL1,AJUBA,AK2,AKAP11,AKAP12,AKAP13,AKAP3,AKAP7,ALCAM,ALDH1A1,ALDH7A1,ALX1,AMFR,AMPD2,ANGPTL6,ANK3,ANKRD1,ANKRD11,ANKRD26,ANLN,ANTKMT,ANXA1,ANXA11,ANXA2,AP1G2,AP1S2,AP2A2,AR,A…
PAK Signaling	8.59	1		CFL1,CFL2,EPHB3,HRAS,ITGA3,ITGA5,ITGA7,ITGA8,ITGA9,ITGAL,ITGB1,ITGB5,ITGB6,MAP2K1,MAP2K2,MAPK8,MYL6,MYL6B,NCK2,NRAS,PAK1,PAK1IP1,PDGFC,PDGFRB,PIK3CB,PIK3CD,PIK3R4,PXN,RALA,RAP1A,RAP2A,RRAS2,SOS2
IL-2 Signaling	6.01	1		CSNK2A2,ELK1,HRAS,JAK1,JUN,MAP2K1,MAP2K2,MAPK8,NRAS,PIK3CB,PIK3CD,PIK3R4,RALA,RAP1A,RAP2A,RRAS2,SOCS1,SOS2,STAT5A
Role of CHK Proteins in Cell Cycle Checkpoint Control	3.36	1		ATR,CDC25A,CLSPN,E2F3,PPP2R1A,PPP2R1B,PPP2R2C,PTPA,RAD17,RAD50,RAD9A,RFC1,RFC4,TLK2
Superpathway of Geranylgeranyldiphosphate Biosynthesis I (via Mevalonate)	1.72	1		ACAA2,ACAT2,FDPS,HMGCS1,HMGCS2
IL-17 Signaling	1.51	1		CLCF1,ELK1,HRAS,HSP90AA1,HSP90B1,IL11,IL33,JAK1,JUN,MAPK8,MMP2,NRAS,OSM,PDGFC,PIK3CB,PIK3CD,PIK3R4,PTGS2,RALA,RAP1A,RAP2A,RGS16,RRAS2,TNFSF12,VEGFD
D-myo-inositol (1,4,5)-trisphosphate Degradation	1.3	1		BPNT2,IMPA2,INPP5B,INPP5F
Congenital neurological disorder	21.1972	1.003		ABCA1,ABCD2,ABI1,ACTA2,AFF4,AGRN,ALDH1A1,ALX1,AMPD2,ANKRD11,APBB2,AR,ARL3,ASPM,AUTS2,B3GALNT2,BAG6,BAZ1A,BBS4,BCAP31,BPTF,BRCA2,BRPF1,CAD,CAMTA1,CASK,CAV1,CCDC47,CCN2,CCND2,CDK5RAP2,CDKL5,CEP104,CEP290,CEP295,CFL1,CHD3,CHD7,CITED2,CKAP2L,CLCN6,CLCN7,CLTC,CNTNAP2,COL13A1,COMMD3-BMI1,CREBBP,CSPP1,CST3,CTNNBIP1,CTSD,CTSF,DHFR,DIAPH1,DICER1,DLC1,DNAJC19,DNM2,DRD4,DUSP6,DVL1,EBF3,EFNA5,EFTUD2,EP300,EP…
Cell spreading	15.025	1.009		ABI1,AKAP12,ARHGAP24,ASAP1,C3,CCN1,Cd24a,CD40,CD44,CIB1,CLIP1,CNN2,CORO1A,CXCL12,CYLD,DAB2,DLC1,DOCK1,EHD1,ELMO1,EPHA2,ERBB2,ETS1,EVL,FBN1,FERMT2,FLNA,FLNB,GAP43,HGF,HRAS,HSPG2,IGBP1,ITGA3,ITGA5,ITGA7,ITGA9,ITGAL,ITGB1,KITLG,LAMA2,MAP2K2,MAPT,MET,MFN2,MYADM,MYH10,NSF,P2RY1,PAK1,PARVA,PLAU,PPFIA1,PREX1,PRNP,PXN,RAC3,RACGAP1,RACK1,RALBP1,RAP2A,RAPGEF3,RB1,RHOB,SDC1,SERPINA3,SLC12A5,SMAD4,SMPD1,SPAR…
Abdominal lesion	90.684	1.022		AAK1,AATK,ABCA1,ABCA2,ABCA9,ABCD2,ABCF1,ABHD12,ABHD16A,ABHD8,ABI1,ABLIM2,ABR,ACAA2,ACAP3,ACAT2,ACBD4,ACKR3,ACLY,ACOT13,ACOT7,ACOT8,ACSL3,ACSL4,ACSS2,ACTA2,ACTN1,ADA,ADAM19,ADAM22,ADAMTSL5,ADCY3,ADD3,ADGRA2,ADGRD1,ADGRL1,ADH5,ADH7,ADRM1,AFAP1,AFAP1L2,AFF4,AFG3L2,AGAP3,AGPAT1,AGPAT2,AGRN,AGT,AGTPBP1,AHCYL1,AHSG,AIMP1,AJM1,AJUBA,AK2,AKAP11,AKAP12,AKAP13,AKAP3,AKAP7,ALCAM,ALDH1A1,ALDH7A1,ALG8,ALKBH2,…
Proliferation of neuronal cells	23.4976	1.037		AATK,AGRN,ALCAM,APBB2,AR,ARFGEF1,ARHGAP32,ASPM,BASP1,CAMK4,CAPZB,CAV1,CCDC120,Ccl2,Cd24a,Cdc42,CDKL5,CELF2,CHL1,CLPTM1,CSF1,CSNK1D,CXCL12,DHCR24,DLG4,DNAJA3,DNER,DOCK1,DPYSL2,DTNBP1,DVL1,EFNB2,ELK1,EP300,EPHA2,EPHB3,EPN1,ERBB2,ESR1,ETV5,EXT1,FAS,FECH,FGFR1,FLT1,GAP43,GATA3,GJA1,GNAQ,HDGFL3,HGF,HIF1A,HMGCS1,HPSE,HRAS,ICAM5,ID1,IL6ST,INPP5F,ITGA3,ITGA9,ITGB1,JUN,KATNA1,KDM2A,KIF23,KIF2A,KITLG,KLF7,…
Brain tumor	42.3089	1.041		AAK1,AATK,ABCA1,ABCA2,ABCF1,ABHD12,ABHD8,ABLIM2,ABR,ACAP3,ACKR3,ACLY,ACOT7,ACOT8,ACSS2,ACTA2,ACTN1,ADA,ADAM19,ADAM22,ADAMTSL5,ADCY3,ADGRD1,ADGRL1,ADH7,AFAP1,AFF4,AFG3L2,AGAP3,AGPAT2,AGRN,AGT,AGTPBP1,AHCYL1,AIMP1,AJM1,AKAP11,AKAP12,AKAP13,AKAP3,ALG8,ALKBH2,ALX1,AMOTL2,ANK3,ANKRD1,ANKRD11,ANKRD26,ANKZF1,ANLN,ANXA1,ANXA11,ANXA2,AP1G2,AP2A2,ARFGAP1,ARFGEF1,ARFIP2,ARHGAP20,ARHGAP21,ARHGAP24,ARHGAP29,A…
Insulin Receptor Signaling	3.13	1.043		ACLY,ASIC2,EIF4E,FOXO1,FYN,HRAS,INPP5B,INPP5F,INSR,JAK1,MAP2K1,MAP2K2,MAPK8,NRAS,PIK3CB,PIK3CD,PIK3R4,RALA,RAP1A,RAP2A,RHOQ,RRAS2,SOS2,STX4,TSC1
Necroptosis Signaling Pathway	1.84	1.043		CAMK2D,CASP8,CYBB,CYLD,FAS,GLUD1,GLUL,IRF3,JAK1,MERTK,NLRP3,PAM16,PLA2G5,PPP3R1,RB1,RBL1,TIMM17B,TNFRSF1A,TNIP1,TOMM22,TOMM34,TOMM40,UBC
Cell death of immune cells	14.3019	1.043		ADA,AIMP1,ANKZF1,ANXA1,BAG2,BBC3,BCL2L11,BCL6,BLM,BLNK,C3,CAMK4,CASP8,CAV1,CCAR1,Ccl2,CCNB1,CCND2,CCR7,Cd24a,CD40,CD44,CD7,CD74,Cdc42,CEBPA,CORO1A,CSF1,CSNK1A1,CSNK2A2,CST3,CTSB,CTSD,CXCL12,CYBB,CYLD,DDIT4,DEF6,DICER1,DKK3,DNAJA3,DNMT1,EIF4B,EIF4E,EP300,ERBB2,ETS1,FABP4,FAS,FCER1G,FCGR2B,FCGR3A/FCGR3B,FOXO1,Foxp1,FYN,G6PC3,GAB2,GATA3,GPAM,GPSM1,GSN,HGF,HIF1A,HOXA9,HRAS,ID2,IER3,IL11,IL1RN,IL33,IL…
Congenital anomaly of central nervous system	12.9031	1.048		ABI1,ALX1,AMPD2,APBB2,ARL3,ASPM,AUTS2,B3GALNT2,BAG6,BAZ1A,BCAP31,BRCA2,CAMTA1,CASK,CCND2,CDK5RAP2,CEP290,CFL1,CITED2,CNTNAP2,COMMD3-BMI1,CREBBP,CTNNBIP1,DICER1,DNAJC19,DVL1,EFNA5,EP300,EPG5,FGFR1,FLNA,FLVCR2,GADD45A,GLUL,HDAC4,HSPG2,IFT57,IGBP1,KAT2A,KIF14,KIF2A,KIF4A,LMO4,LNPK,MAPK8,MAPT,MBOAT7,MEF2C,MIB2,NF1,NFIA,NFIB,NFIX,NTN1,PAFAH1B1,PARP1,PCLO,PDGFRB,PPARG,PRDM16,PTPN9,RALA,RERE,RGMA,RPGRIP…
Cell proliferation of breast cancer cell lines	19.983	1.057		ACKR3,ACSL4,AMOTL2,ANXA1,ANXA2,AR,ATAD2,BCL9,BICD1,BIN1,BRCA2,BTG2,BUB1,C8orf44-SGK3/SGK3,CASP8,CAV1,CBLL1,CCN1,CCN2,CCND2,CCNE2,Cd24a,CD44,CEBPA,CENPF,CHCHD6,CIP2A,CITED1,CIZ1,COL6A3,COPS5,CPSF4,CSF1,CTSD,CXCL12,DAB2,DLC1,DLGAP5,DUSP6,EEF1B2,EIF3C,EIF3E,ELK1,EP300,EPHA2,ERBB2,ERRFI1,ESR1,ETS1,EZH2,FAS,FGFR1,FOXO1,FRMD6,GAB2,GATA3,GJA1,GPC1,GPX1,GRHL2,HAT1,HBEGF,HGF,HIF1A,HMGA1,HRAS,HSPB8,ID1,ID2…
Development of neuroepithelial tumor	44.762	1.065		AAK1,AATK,ABCA1,ABCA2,ABCF1,ABHD12,ABHD8,ABLIM2,ABR,ACAP3,ACKR3,ACLY,ACOT7,ACOT8,ACSS2,ACTA2,ACTN1,ADA,ADAM19,ADAM22,ADAMTSL5,ADCY3,ADGRA2,ADGRD1,ADGRL1,ADH7,AFAP1,AFF4,AFG3L2,AGAP3,AGPAT2,AGRN,AGT,AGTPBP1,AHCYL1,AIMP1,AJM1,AJUBA,AKAP11,AKAP12,AKAP13,AKAP3,ALCAM,ALDH1A1,ALG8,ALKBH2,ALX1,AMOTL2,ANK3,ANKRD1,ANKRD11,ANKRD26,ANKZF1,ANLN,ANXA1,ANXA11,ANXA2,AP1G2,AP2A2,ARFGAP1,ARFGEF1,ARFIP2,ARHGAP20,A…
CNTF Signaling	3.36	1.069		HRAS,IL6ST,JAK1,MAP2K1,MAP2K2,NRAS,PIK3CB,PIK3CD,PIK3R4,RALA,RAP1A,RAP2A,RRAS2,STAT3
Familial neurological disorder	36.9431	1.069		ABCA1,ABCA2,ABCD2,ABHD12,ABHD16A,ABLIM2,ACKR3,ACSL4,ACTA2,ACTN1,ADAM22,ADD3,ADGRD1,AFF4,AFG3L2,AGRN,AGT,AGTPBP1,AHCYL1,AHSG,AIMP1,ALDH7A1,AMPD2,ANK3,ANKRD11,ANTKMT,ANXA11,AP1S2,AP4S1,AR,ARHGAP32,ARHGEF10,ARL3,ARNT2,ARSG,ASH1L,ASL,ASPH,ASPM,ASXL1,ATG2A,ATL1,ATP13A2,ATP1A1,ATP5F1A,ATP5F1D,ATP5MJ,AUTS2,B3GALNT2,BASP1,BBS4,BCAP31,BCL6,BCL7A,BEND4,BPTF,BRCA2,BRD3,BRINP3,BRPF1,BTD,C1R,C3,CA11,CA3,CA5B,…
Genital tumor	46.3242	1.077		AAK1,AATK,ABCA1,ABCA2,ABCA9,ABCD2,ABCF1,ABHD8,ABI1,ABLIM2,ABR,ACLY,ACOT13,ACOT7,ACOT8,ACSL3,ACSL4,ACSS2,ACTA2,ADAM19,ADAM22,ADD3,ADGRA2,ADGRD1,ADRM1,AFAP1,AFAP1L2,AFG3L2,AGAP3,AGPAT2,AGT,AGTPBP1,AHCYL1,AK2,AKAP11,AKAP12,AKAP13,AKAP3,AKAP7,ALCAM,ALDH1A1,ALDH7A1,ALX1,AMFR,AMPD2,ANK3,ANKRD1,ANKRD11,ANKRD26,ANLN,ANTKMT,ANXA1,ANXA11,ANXA2,AP1G2,AP1S2,AP2A2,AR,ARFGAP1,ARFGEF1,ARHGAP18,ARHGAP20,ARHGAP21…
Organization of actin cytoskeleton	16.4498	1.088		ABR,ACTN1,AFAP1,AKAP11,AKAP12,ANXA1,ARFIP2,ARHGAP18,AUTS2,BCL6,CCR7,Cdc42,CFL1,CFL2,CGNL1,CORO1A,CORO1C,CORO2B,CXCL12,DIAPH1,DIAPH3,DLC1,DLG3,DNAJA3,DPYSL2,DTNBP1,EFNA5,ELMO1,EPB41L2,EPS8,ERBB2,EVL,F11R,FAT1,FLII,FLNA,FLNB,FMNL2,GRK2,GSN,HRAS,ITGB1,LCP1,MSN,MYH10,NCK2,NCKAP1L,NF1,NLRP3,NRAP,NRP1,PAFAH1B1,PAK1,PARVA,PDGFRB,PDLIM1,PDLIM7,PHACTR1,PHIP,PIK3CD,PIP5K1A,PIP5K1C,PLAU,PLS3,PPARGC1B,PPP1R9…
IGF-1 Signaling	5.88	1.091		CCN1,CCN2,CSNK2A2,ELK1,FOXO1,HRAS,JAK1,JUN,MAP2K1,MAP2K2,MAPK8,NRAS,PIK3CB,PIK3CD,PIK3R4,PXN,RALA,RAP1A,RAP2A,RRAS2,SOCS1,SOCS5,SOS2,STAT3,YWHAE,YWHAQ
JAK/STAT Signaling	5.62	1.091		GNAQ,HRAS,JAK1,JUN,MAP2K1,MAP2K2,NRAS,PIAS2,PIK3CB,PIK3CD,PIK3R4,PTPN6,RALA,RAP1A,RAP2A,RELB,RRAS2,SOCS1,SOCS5,SOS2,STAT3,STAT5A
Development of renal tumor	16.7905	1.091		ABCF1,ACOT7,ACSL3,ADAM19,ADGRD1,ADH5,AJUBA,ALDH7A1,AMPD2,ANLN,ANXA2,AR,ARHGAP21,ARHGAP26,ARMCX1,ASAP1,ASPM,ASXL1,ATAD5,ATR,AUP1,B3GNTL1,BASP1,BLM,BLVRB,BRCA2,BRD1,BUB1B,C6orf62,CAD,CAVIN1,CCDC120,CCDC150,CCDC18,CCDC80,CCN1,CCND2,CCNE2,CCT3,CCT8,CD44,CDK12,CDK5RAP2,CEBPA,CELSR2,CENPE,CENPF,CEP63,CEP76,CGNL1,CHD3,CHD9,CLCN7,CLSPN,CLTC,COL27A1,CORO1A,CREM,CRTC1,CTNNAL1,CTSS,CXCL12,CXXC4,DAD1,DICER1,…
Genitourinary tumor	62.5719	1.092		AAK1,AATK,ABCA1,ABCA2,ABCA9,ABCD2,ABCF1,ABHD8,ABI1,ABLIM2,ABR,ACAP3,ACLY,ACOT13,ACOT7,ACOT8,ACSL3,ACSL4,ACSS2,ACTA2,ADA,ADAM19,ADAM22,ADCY3,ADD3,ADGRA2,ADGRD1,ADH5,ADRM1,AFAP1,AFAP1L2,AFF4,AFG3L2,AGAP3,AGPAT2,AGRN,AGT,AGTPBP1,AHCYL1,AJUBA,AK2,AKAP11,AKAP12,AKAP13,AKAP3,AKAP7,ALCAM,ALDH1A1,ALDH7A1,ALX1,AMFR,AMOTL2,AMPD2,ANGPTL6,ANK3,ANKRD1,ANKRD11,ANKRD26,ANLN,ANTKMT,ANXA1,ANXA11,ANXA2,AP1G2,AP1S2…
Migration of vascular cells	13.3002	1.093		ACKR3,AGT,ALCAM,ANXA1,ANXA2,ARFGEF1,ARHGEF4,C3,CAMK2D,CAV1,CCBE1,CCN1,CD44,CD63,Cdc42,CDK6,CNN2,CXCL12,CYLD,DIAPH3,DICER1,DIO2,DLC1,EFNB2,ERBB2,F11R,FGF13,FGFR1,FLNB,FLT1,FOXO1,GATA3,GLUL,GNAQ,GRK2,HGF,HIF1A,HOXA9,ID1,IL33,ITGA9,ITGB1,ITGB5,MMP2,NAMPT,NCL,NDP,NEO1,NFATC2,NFATC3,NOXA1,NQO1,NRP1,PAK1,PARVA,PDE2A,PDGFRB,PKM,PLAU,PLPP3,PPARG,PTGS2,PTPN6,PTPRZ1,ROCK1,SEMA3E,SH2D2A,SLC41A1,SMAD3,SPP1,S…
Mature B-cell lymphoma	14.9066	1.097		ABCF1,ADA,AFAP1L2,ANXA1,ANXA11,ANXA2,ATP5F1D,BBC3,BCL2L11,BCL6,BCL7A,BCLAF1,BRD2,BTD,BTG2,CAMTA1,CASP8,CAV1,CCND2,CCR2,CCR7,CCT3,CD40,CD63,CDC20,CDH7,CDK6,CEBPA,CELSR2,CERS2,CHD3,CHST15,CLPTM1,CNTNAP5,CREBBP,CREM,CST3,CTBP1,CXCL12,DDX10,DHFR,DHX16,DIAPH1,DNMT1,DRD4,DYNC1I1,EIF4E,ELOC,EP300,ETS1,EZH2,F11R,FAS,FAT1,FBXO11,FCGR3A/FCGR3B,FCGRT,FOXO1,GABRA1,GADD45A,GNAI1,GNB1,GSN,HAT1,HDAC4,HDAC9,HGF,…
Skin cancer	34.6757	1.103		AAK1,AATK,ABCA1,ABCA2,ABCA9,ABCD2,ABCF1,ABHD12,ABHD16A,ABHD8,ABI1,ABLIM2,ABR,ACAP3,ACBD4,ACKR3,ACLY,ACOT8,ACSL3,ACSL4,ACTN1,ADA,ADAM19,ADAM22,ADAMTSL5,ADCY3,ADD3,ADGRA2,ADGRD1,ADH7,ADRM1,AFAP1,AFAP1L2,AFF4,AFG3L2,AGRN,AGT,AHCYL1,AJM1,AJUBA,AK2,AKAP11,AKAP12,AKAP13,AKAP3,ALCAM,ALDH1A1,ALDH7A1,ALG8,ALKBH2,AMFR,AMOTL2,AMPD2,ANGPTL6,ANK3,ANKRD1,ANKRD11,ANKRD26,ANTKMT,ANXA1,ANXA2,AP2A2,AP4S1,APBB2,APL…
Biliary tract cancer	13.9508	1.104		ABI1,ACLY,ADGRD1,AFAP1,AGAP3,AKAP11,AKAP13,ALDH7A1,ANK3,ANKRD11,ANKRD26,ANKZF1,ANXA1,ANXA2,APLP2,AR,ASPH,ASPM,ASXL1,ATAD5,ATP10A,ATP13A2,ATP8B4,ATR,BMS1,BPTF,BRCA2,C1orf198,CACHD1,CD44,CDAN1,CDK6,CENPE,CEP162,CEP170B,CEP290,CEP76,CEP78,CFL2,CLIP2,CLK4,CLPTM1,CNN1,CNTN1,COL5A1,CREM,CTNNAL1,CTSD,DHFR,DHX8,DIS3,DLG3,DLST,DTNBP1,DTX4,EHD1,EIF3L,EIF4E,EMC3,EPC2,EPG5,EPHA2,EPS8,ERBB2,ESR1,FABP2,FAM20C,…
Biliary tract carcinoma	13.9066	1.104		ABI1,ACLY,ADGRD1,AFAP1,AGAP3,AKAP11,AKAP13,ALDH7A1,ANK3,ANKRD11,ANKRD26,ANKZF1,ANXA1,ANXA2,APLP2,AR,ASPH,ASPM,ASXL1,ATAD5,ATP10A,ATP13A2,ATP8B4,ATR,BMS1,BPTF,BRCA2,C1orf198,CACHD1,CD44,CDAN1,CDK6,CENPE,CEP162,CEP170B,CEP290,CEP76,CEP78,CFL2,CLIP2,CLK4,CLPTM1,CNN1,CNTN1,COL5A1,CREM,CTNNAL1,CTSD,DHFR,DHX8,DIS3,DLG3,DLST,DTNBP1,DTX4,EHD1,EIF3L,EIF4E,EMC3,EPC2,EPG5,EPHA2,EPS8,ERBB2,ESR1,FABP2,FAM20C,…
Formation of lamellipodia	12.857	1.11		ABI1,AJUBA,ARFIP2,ARHGAP24,ARHGEF4,AUTS2,CAPZB,CARMIL2,CCN1,CCN2,CCR2,CD44,CERS2,CFL1,CXCL12,DIAPH3,DKK3,DNM2,ERBB2,FYN,HDAC4,HGF,HRAS,HSP90AA1,HSPB1,ITGB1,KITLG,LASP1,LCP1,MET,MFN2,MYC,NCK2,NECTIN3,NRP1,PAK1,PARVA,PHLDB2,PIK3CD,PIP5K1A,PLAU,PLEKHO1,PREX1,PXN,RASSF1,RHOB,SH2B1,SNX1,SPARC,SRC,STAT3,TSC1,VAV1,VCL,VIM,WASF1,Wasl
Cell movement of breast cancer cell lines	16.1494	1.117		ABCA1,ACSL4,ACTN1,AGT,ANXA1,ANXA2,ARHGAP24,ARPC1B,C8orf44-SGK3/SGK3,CAV1,Ccl2,CCN2,CCR2,Cd24a,CD44,CEMIP2,CENPF,CERS6,CPNE3,CTBP1,CTNNAL1,CXCL12,DEF6,DIAPH1,DLC1,DNAJA3,DNM2,DUSP6,EFNA5,EIF4E,EPHA2,ERBB2,ERRFI1,ESR1,ETS1,EVL,EYA1,EZH2,F11R,FLNA,FOSB,GAB2,GATA3,GJA1,HGF,HIF1A,HMGA1,HRAS,HSP90AA1,ID1,ITGB1,ITGB5,JUN,JUND,LASP1,LGR4,LMO7,LRIG1,LRPAP1,MAP2K1,MAP2K7,MARK4,MBNL1,MCF2L,MET,MFN2,MMP2,MYC…
p70S6K Signaling	5.74	1.134		AGT,BCAP31,EEF2,GNAI1,GNAI3,GNAQ,HRAS,JAK1,MAP2K1,MAP2K2,MAPT,NRAS,PIK3CB,PIK3CD,PIK3R4,PLD1,PPP2R1A,PPP2R1B,PPP2R2C,PRKCA,PRKCG,PTPA,RALA,RAP1A,RAP2A,RRAS2,SOS2,SRC,YWHAE,YWHAQ
Mature B cell malignant tumor	14.0362	1.136		ABCF1,ADA,AFAP1L2,ANXA1,ANXA11,ANXA2,ARHGEF28,ASAP2,ASXL1,ATP10A,ATP5F1D,ATR,BBC3,BCL2L11,BCL6,BCL7A,BCLAF1,BRCA2,BRD2,BTD,BTG2,BZW2,CAMTA1,CASP8,CAV1,Ccl2,CCNB1,CCNB2,CCND2,CCR2,CCR7,CCT3,CD40,CD44,CD63,CDC20,CDH7,CDK6,CEBPA,CELSR2,CERS2,CHD3,CHST15,CITED2,CLPTM1,CMSS1,CNOT3,CNTNAP5,COMMD3-BMI1,CREBBP,CREM,CST3,CTBP1,CXCL12,CXXC1,CYLD,DDX10,DHCR24,DHFR,DHX16,DIAPH1,DIS3,DLG5,DNMT1,DOCK1,DRD4,DYN…
Regulation of eIF4 and p70S6K Signaling	13.9	1.147		EIF3C,EIF3E,EIF3F,EIF3G,EIF3L,EIF4E,EIF4G3,FAU,HRAS,ITGA3,ITGA5,ITGA7,ITGA8,ITGA9,ITGAL,ITGB1,ITGB5,ITGB6,MAP2K1,MAP2K2,MT-RNR1,MT-RNR2,NRAS,PABPC1,PIK3CB,PIK3CD,PIK3R4,PPP2R1A,PPP2R1B,PPP2R2C,PTPA,RALA,RAP1A,RAP2A,RPS10,RPS11,RPS13,RPS14,RPS15,RPS15A,RPS16,RPS17,RPS18,RPS19,RPS20,RPS3,RPS4Y1,RPS5,RPS7,RPSA,RRAS2,SOS2
Macropinocytosis Signaling	6.88	1.147		ABI1,CSF1,HGF,HRAS,ITGA5,ITGB1,ITGB5,ITGB6,MET,NRAS,PAK1,PDGFC,PIK3CB,PIK3CD,PIK3R4,PRKCA,PRKCG,RAB34,RALA,RAP1A,RAP2A,RRAS2,SRC
Cell cycle progression	38.5817	1.15		ACKR3,AFAP1L2,AGT,AHSG,AJUBA,ANLN,APBB2,AR,AREG,ARHGAP32,ARPC1B,ATR,BANF1,BAZ1A,BCL2L11,BCL6,BLM,BLNK,BRAP,BRCA2,BRD2,BRINP3,BTG2,BUB1,BUB1B,C8orf44-SGK3/SGK3,CAMK4,CAV1,CBX5,CCN1,CCNB1,CCNB2,CCND2,CCNE2,CCNK,CD320,CD40,CD44,CDC20,CDC25A,CDC37,Cdc42,CDK14,CDK5RAP3,CDK6,CDKN3,CEBPA,CENPE,CENPF,CENPI,CHD7,CHMP2A,CIRBP,CITED2,CKAP2,CLIP1,CLSPN,CLTC,COL6A3,COMMD3-BMI1,COPS5,CREBBP,CSF1,CSNK1A1,CSNK1D…
Phagosome Formation	3.97	1.153		ACKR3,ADGRA2,ADGRD1,ADGRL1,AP1G2,AP1S2,ARFIP2,ARPC1B,ARPC5L,C3,CALCR,CCR2,CCR7,CELSR2,CFL1,CFL2,CHRM1,CLEC7A,CLIP1,DIAPH1,DOCK1,DRD4,ELMO1,FCER1G,FCGR2B,FCGR3A/FCGR3B,FYN,GAB2,GABBR1,GPLD1,GPR107,GPR146,GPR176,HCRTR1,HRAS,HTR1B,ITGA3,ITGA5,ITGA7,ITGA8,ITGA9,ITGAL,ITGB1,ITGB5,ITGB6,ITPR3,LGR4,LPAR6,MAP2K1,MAP2K2,MAP2K7,MYH10,MYL6,MYL6B,MYLK2,NAPEPLD,NRAS,P2RY1,PAK1,PIK3CB,PIK3CD,PIK3R4,PIP4K2B,PIP…
Growth Hormone Signaling	1.61	1.155		CEBPA,ELK1,PIK3CB,PIK3CD,PIK3R4,PRKCA,PRKCG,PTPN6,SOCS1,SOCS5,STAT3,STAT5A
Disorder of basal ganglia	15.5086	1.159		ABCD2,ABLIM2,ACTN1,ADGRD1,ADH7,AGT,AHCYL1,ANKRD11,ANTKMT,ANXA2,AP1S2,ARHGAP32,ARL3,ATP13A2,ATP5F1A,ATP5F1D,ATP5MJ,BASP1,BBS4,BCL6,BCL7A,BRINP3,C1R,C3,CA11,CAMK4,CAPZB,CASP8,CASQ1,CAV1,CCN2,CCR2,CD44,CD74,Cdc42,CELF2,CERS2,CHRM1,CIRBP,CLK4,CORO2B,COX7A2L,COX7B,CREM,CRIM1,CSF1,CTIF,CTSB,CTSS,CYBB,CYP26B1,CYP51A1,DAD1,DBNL,DBP,DDX1,DHCR7,DHFR,DIO2,DKK3,DNAJA1,DNAJB2,DNAJC1,DRD4,DTNA,DTX3L,DYNC1I1,EI…
Cancer of secretory structure	109.086	1.167		AAK1,AATK,ABCA1,ABCA2,ABCA9,ABCD2,ABCF1,ABHD12,ABHD16A,ABHD17C,ABHD8,ABI1,ABLIM2,ABR,ACAA2,ACAP3,ACAT2,ACKR3,ACLY,ACOT13,ACOT7,ACOT8,ACSL3,ACSL4,ACSS2,ACTA2,ACTN1,ADA,ADAM19,ADAM22,ADAMTSL5,ADCY3,ADD3,ADGRA2,ADGRD1,ADGRL1,ADH7,ADRM1,AFAP1,AFAP1L2,AFF4,AFG3L2,AGAP3,AGPAT1,AGPAT2,AGRN,AGT,AGTPBP1,AHCYL1,AHSG,AIMP1,AJM1,AJUBA,AK2,AK4,AKAP11,AKAP12,AKAP13,AKAP3,AKAP7,ALCAM,ALDH1A1,ALDH7A1,ALG8,ALKBH2…
Cardiogenesis	14.3279	1.175		ACKR3,ADAM19,AGRN,AGT,AKAP13,ANKRD1,ANXA1,AP4S1,AR,ASXL1,BIN1,CAMK2D,CASP8,CASQ1,CAV1,CCN1,CCNB1,CCND2,Cdc42,CEP290,CFL2,CHD7,CITED2,COL5A1,CRELD1,CTBP1,CXCL12,CYP51A1,DCTN5,DIAPH3,DICER1,DLC1,DNM2,DTNBP1,DUSP1,DUSP6,EMP3,EP300,ERBB2,FBN1,FGF12,FGFR1,FILIP1L,FLNA,FLRT3,FLT1,Fmnl1,FMNL2,FOXF1,FOXO1,Foxp1,GATA3,GDF11,GJA1,GNAQ,GRK2,HBEGF,HDAC4,HDAC9,HEG1,HIF1A,HOXA9,HRAS,HSPB8,HSPG2,ID1,ID2,IFI16,I…
PDGF Signaling	7.68	1.177		CAV1,CSNK2A2,ELK1,HRAS,INPP5B,INPP5F,JAK1,JUN,MAP2K1,MAP2K2,MAPK8,MYC,NRAS,PDGFC,PDGFRB,PIK3CB,PIK3CD,PIK3R4,PRKCA,RALA,RAP1A,RAP2A,RRAS2,SOS2,SRC,STAT3
Integrin Signaling	9.62	1.18		ACTA2,ACTN1,ARHGAP26,ARPC1B,ARPC5L,ASAP1,CAV1,Cdc42,DOCK1,FYN,GSN,HRAS,ITGA3,ITGA5,ITGA7,ITGA8,ITGA9,ITGAL,ITGB1,ITGB5,ITGB6,MAP2K1,MAP2K2,MAPK8,MYLK2,NCK2,NRAS,PAK1,PARVA,PIK3CB,PIK3CD,PIK3R4,PXN,RAC3,RALA,RAP1A,RAP2A,RHOB,RHOBTB1,RHOQ,ROCK1,RRAS2,SOS2,SRC,TLN1,TLN2,TSPAN7,VASP,VCL,Wasl
Regulation Of The Epithelial Mesenchymal Transition By Growth Factors Pathway	5.49	1.183		ERBB2,ETS1,FGF12,FGF13,FGFR1,FOXO1,HGF,HRAS,ID2,JAK1,JUN,MAP2K1,MAP2K2,MAP2K7,MAPK8,MET,MMP2,NRAS,PDGFC,PDGFRB,PIK3CB,PIK3CD,PIK3R4,RALA,RAP1A,RAP2A,RELB,RRAS2,SMAD2,SMAD3,SMAD4,SNAI1,SOS2,STAT3,TNFRSF1A,TNFSF12,TWIST1,VIM
Tumor Microenvironment Pathway	5.41	1.183		CD44,CSF1,CXCL12,FAS,FGF12,FGF13,FOXO1,HGF,HIF1A,HRAS,ITGA5,JUN,MAP2K1,MAP2K2,MMP2,MMP23B,MMP24,MYC,NRAS,OSM,PDGFC,PIK3CB,PIK3CD,PIK3R4,PLAU,PTGS2,RALA,RAP1A,RAP2A,RELB,RRAS2,SLC16A1,SPP1,STAT3,TNFRSF1A,VEGFD
Progression of tumor	15.52	1.194		ACKR3,ALCAM,ALDH1A1,ANXA1,ANXA2,AR,CAV1,CCN2,CD44,CDK6,CENPE,CSF1,CSNK1A1,CXCL12,CYP51A1,DHFR,DNMT1,EP300,EPHA2,ERBB2,ESR1,EZH2,FAS,Fbxo38,FCER1G,FCGR3A/FCGR3B,FERMT2,FGFR1,FLT1,FOXO1,FYN,GATA3,HGF,HIF1A,HOXA9,HPSE,HSP90AA1,HSP90B1,IL11,IL33,INSR,JAK1,JUN,MAP2K1,MAP2K2,MAPK8,MERTK,MET,MYC,NFATC2,NLRP3,NR2F2,NRP1,PAK1,PARP1,PDCD4,PDGFRB,PHIP,PIK3CB,PIK3CD,PLAU,POLA1,PRIM1,PRMT5,PTGS2,PXN,RB1,RBL1,…
Solid tumor	107.469	1.198		AAK1,AATK,ABCA1,ABCA2,ABCA9,ABCD2,ABCF1,ABHD12,ABHD16A,ABHD17C,ABHD8,ABI1,ABLIM2,ABR,ACAA2,ACAP3,ACAT2,ACBD4,ACKR3,ACLY,ACOT13,ACOT7,ACOT8,ACSL3,ACSL4,ACSS2,ACTA2,ACTN1,ADA,ADAM19,ADAM22,ADAMTSL5,ADCY3,ADD3,ADGRA2,ADGRD1,ADGRL1,ADH5,ADH7,ADRM1,AFAP1,AFAP1L2,AFF4,AFG3L2,AGAP3,AGPAT1,AGPAT2,AGRN,AGT,AGTPBP1,AHCYL1,AHSG,AIMP1,AJM1,AJUBA,AK2,AK4,AKAP11,AKAP12,AKAP13,AKAP3,AKAP7,ALCAM,ALDH1A1,ALDH7A1,…
Renal Cell Carcinoma Signaling	7.07	1.213		CREBBP,ELOC,EP300,ETS1,FH,HGF,HIF1A,HRAS,JUN,MAP2K1,MAP2K2,MET,NRAS,PAK1,PIK3CB,PIK3CD,PIK3R4,RALA,RAP1A,RAP2A,RRAS2,SOS2,Ubb,UBC
Thyroid Cancer Signaling	3.23	1.213		ELK1,FOXO1,HRAS,INSR,JUN,MAP2K1,MAP2K2,MYC,NRAS,PIK3CB,PIK3CD,PIK3R4,RALA,RAP1A,RAP2A,RRAS2,TCF4
Nitric Oxide Signaling in the Cardiovascular System	2.27	1.213		CACNB1,CACNG6,CAMK4,CAV1,CHRM1,FLT1,HSP90AA1,HSP90B1,ITPR3,MAP2K1,MAP2K2,NPR2,PDE2A,PDGFC,PIK3CB,PIK3CD,PIK3R4,PRKCA,PRKCG,VEGFD
Endocytosis by eukaryotic cells	13.7721	1.215		ABCA1,ABCF1,ABI1,ACTN1,ANXA1,APLP2,BICD1,BIN1,C3,CAV1,CCR2,CCR7,CD44,Cdc42,CERS2,CLIP1,CLTC,CNN2,CREBBP,CSF1,CXCL12,DAB2,DEF6,DIO2,DNM1,DNM2,DPYSL2,EHD1,EIF4E,ELMO1,ELOVL1,EPB41L2,EPN1,ERBB2,FAS,FCER1G,FCGR2B,FCGR3A/FCGR3B,FGFR1,FLNA,FYN,G6PC3,GAB2,GSN,HBEGF,HGF,HIF1A,HRAS,HSP90AA1,IL33,IRF3,ITGAL,ITGB1,JAK1,KAT5,KITLG,LAMTOR2,LCMT1,LRPAP1,MAPKAPK2,MBNL1,MERTK,MET,MTA2,NCKAP1L,NF1,PICK1,PIP5K1A,P…
RAC Signaling	11.4	1.219		ARFIP2,ARPC1B,ARPC5L,CD44,CFL1,CFL2,CYBB,ELK1,HRAS,ITGA3,ITGA5,ITGA7,ITGA8,ITGA9,ITGAL,ITGB1,ITGB5,ITGB6,JUN,MAP2K1,MAP2K2,MAP2K7,MAPK8,MCF2L,NOX4,NRAS,PAK1,PIK3CB,PIK3CD,PIK3R4,PIP4K2B,PIP5K1A,PIP5K1C,PLD1,RAC3,RALA,RAP1A,RAP2A,RELB,RRAS2,WASF1
Glucose metabolism disorder	14.0491	1.243		AATK,ABCA1,ABCF1,ABHD16A,ACAA2,ACAT2,ACTA2,ADCY3,ADGRD1,AGPAT1,AGPAT2,AGRN,AGT,AHSG,ALDH1A1,ANGPTL6,ANXA1,ANXA11,ANXA2,AR,ARNT2,ASL,ATP10A,ATP1A1,ATP5MJ,BAG6,BBC3,BCAP31,BCAT2,BCL2L11,BCL6,BMP1,BRAP,BRCA2,BRD2,BTG2,C3,CA3,CA5B,CACNB1,CACNG6,CALCR,CAMTA1,CAPSL,CASP8,CAV1,CAVIN1,CBLB,Ccl2,CCN1,CCN2,CCND2,CCR2,CCR7,CD40,CD44,CD7,CD74,CDK6,CEBPA,CEPT1,CHRM1,CNDP2,CNTNAP2,CNTNAP5,COL13A1,COL16A1,COL27…
Cerebral disorder	20.6383	1.262		AATK,ABCA1,ACLY,ACOT8,ACTA2,ADA,ADAMTSL5,ADCY3,ADD3,ADGRD1,AFF4,AGT,AGTPBP1,AHCYL1,AKAP11,AKAP12,AKAP13,AKAP3,ALX1,ANK3,ANKRD11,ANKZF1,ANLN,ANXA1,ANXA11,ANXA2,AP1G2,AP2A2,APBB2,ARFIP2,ARHGAP20,ARHGAP21,ARHGAP24,ARHGEF28,ARHGEF4,ARSG,ASH1L,ASPM,ASXL1,ATF7IP,ATP10A,ATP13A2,ATP1A1,ATP6V0E2,ATP6V1C1,ATP8A1,ATR,AUH,B4GALT4,BBC3,BBS4,BCAP31,BCL2L11,BMP1,BPTF,BRCA2,BTBD7,BUB1B,C1R,C3,C3orf70,CA11,CA3,CA…
Angiopoietin Signaling	2.47	1.265		FOXO1,GRB14,HRAS,NRAS,PAK1,PIK3CB,PIK3CD,PIK3R4,RALA,RAP1A,RAP2A,RELB,RRAS2,STAT5A,TNIP1
Spliceosomal Cycle	1.95	1.265		CTNNBL1,CWC25,DDX39B,DHX16,DHX8,EFTUD2,PPIE,PRPF40B,SF3B2,U2AF2
Vasculogenesis	21.4763	1.269		ABI1,ADA,ADGRA2,AGT,AIMP1,AK4,ALCAM,ANGPTL6,ANXA1,ANXA2,AP1S2,AP4S1,AR,ARHGAP24,ATP5F1A,ATP6V0A2,BCLAF1,BRPF1,C3,CAMK2D,CAV1,CAV2,CBLL1,Ccl2,CCN1,CCN2,CCNE2,CCR2,CCR7,CD40,CD44,CD63,CDK6,CHD7,CITED1,CITED2,COL13A1,COL8A1,CREBBP,CSF1,CSNK1A1,CST3,CTNNBIP1,CTSB,CXCL12,CYBA,CYBB,CYLD,CYP51A1,DAB2,DCTN5,DIAPH3,DICER1,DNM2,E2F3,ECT2,EFEMP2,EFNB2,EHD3,ELK3,EMC10,EMP3,EPHA2,EPHB3,ERBB2,ESR1,ETS1,EVL,EYA…
Abnormality of endometrium	25.7545	1.285		AAK1,ABCA1,ABCA2,ABCA9,ABCD2,ABI1,ABLIM2,ABR,ACOT8,ACSL3,ACSL4,ACSS2,ADAM19,ADAM22,ADD3,AFG3L2,AGAP3,AGPAT2,AGRN,AGT,AGTPBP1,AHCYL1,AKAP11,AKAP12,AKAP3,AKAP7,ALDH1A1,ALX1,AMFR,ANK3,ANKRD11,ANKRD26,ANXA11,ANXA2,AP1G2,AP1S2,AR,ARFGAP1,ARFGEF1,ARHGAP21,ARHGAP24,ARHGAP26,ARHGAP27,ARHGAP29,ARHGAP32,ARHGEF10,ARHGEF28,ARMCX1,ASH1L,ASIC2,ASPH,ASPM,ASXL1,ATAD2,ATAD5,ATF7IP,ATG2A,ATL1,ATP10A,ATP13A2,ATP5F1…
Cell movement of endothelial cells	18.5467	1.29		ACKR3,ADGRA2,AGT,AIMP1,ALCAM,ANXA1,ANXA2,ARFGEF1,ARHGAP24,ARHGEF4,ATP5F1A,C3,CAMK2D,CAV1,CCBE1,CCN1,CCN2,CD40,CD44,CD63,Cdc42,CNN2,CXCL12,CYLD,DICER1,DIO2,DLC1,DOCK1,EFNB2,EMC10,ERBB2,ETS1,F11R,FGF13,FGFR1,FLNA,FLNB,FLT1,FOXO1,GADD45A,GATA2,GATA3,GLUL,GPC1,GPLD1,HGF,HIF1A,HMMR,HOXA9,HPSE,HRAS,HSPB1,HSPG2,ID1,IL33,INSR,ITGA3,ITGA9,ITGB1,LIPA,MAP2K1,MAPK8,MAPKAPK2,MAX,MEF2C,MET,MMP2,MYC,NCL,NDP,NFA…
CCR3 Signaling in Eosinophils	3.37	1.291		CAMK4,CFL1,CFL2,GNAI1,GNAI3,GNAQ,GNB1,GNG12,HRAS,ITPR3,MAP2K1,MAP2K2,NRAS,PAK1,PIK3CB,PIK3CD,PIK3R4,PLA2G5,PRKCA,PRKCG,RALA,RAP1A,RAP2A,ROCK1,RRAS2
Neuronal cell death	30.3261	1.324		AATK,ADA,AGAP3,AGRN,AGT,AGTPBP1,AR,AREG,ARFIP2,ATP13A2,ATP5F1A,ATP5MC1,ATP6V1C1,ATR,BAG6,BBC3,BCL2L11,BTG2,BUB1,BUB1B,CAMK4,CASP8,Ccl2,CCN2,CCNB1,CD40,CDC25A,Cdc42,CDK12,CDK6,CERS2,CHL1,CITED1,CLCF1,CLCN7,CORO1A,CREBBP,CREM,CSF1,CTSB,CTSD,CXCL12,CYBA,CYBB,DDIT4,DDX39B,DICER1,DLG4,DLX1,DLX2,DNAJB2,DTNBP1,DUSP1,DUSP6,DYNC1I1,E2F3,EFNA5,EFNB2,ELK1,EP300,EPRS1,ERBB2,ESR1,FAS,FCGR2B,FECH,FOXO1,FYN,GAB…
Endocytosis	16.6696	1.335		AAK1,ABCA1,ABCF1,ABI1,ACTN1,ANXA1,AP2A2,APLP2,ARFGAP1,ARHGAP21,ARHGAP27,ATG2A,ATP6V1H,BICD1,BIN1,C3,CAV1,CAV2,CBLL1,CCR2,CCR7,Cd24a,CD44,CD63,Cdc42,CERS2,CLIP1,CLTC,CNN2,COL13A1,CORO1C,CREBBP,CSF1,CXCL12,CYBB,DAB2,DEF6,DENND1A,DIO2,DNM1,DNM2,DPYSL2,EHD1,EIF4E,ELMO1,ELOVL1,EPB41L2,EPN1,EPS8,ERBB2,FAS,FCER1G,FCGR2B,FCGR3A/FCGR3B,FGFR1,FLNA,FYN,G6PC3,GAB2,GAK,GAP43,GPR107,GSN,HBEGF,HGF,HIF1A,HIP1,HR…
Quantity of T lymphocytes	13.7212	1.344		ADA,AGT,ANXA1,ASXL1,BBC3,BCL2L11,BCLAF1,BLM,CAMK4,CASP8,CAV1,CBLB,Ccl2,CCNB2,CCR2,CCR7,CD40,CD44,CD7,CD74,Cdc42,CDK6,CHD7,COMMD3-BMI1,CORO1A,CREBBP,CRLF2,CSF1,Ctla2a/Ctla2b,CTSD,CTSS,CYLD,DEF6,DIAPH1,DICER1,DNAJA3,DNMT1,EFNB2,EP300,ERBB2,ESR1,ETS1,EZH2,FAS,FCER1G,FCGR2B,FGFR1,FOSB,FOXO1,Foxp2,FYN,GADD45A,GATA3,GJA1,Gm15807/Hmgn5,HBEGF,HELLS,HIF1A,HLA-DQA1,HOXA9,HRAS,HSP90B1,ID1,ID2,IL1RN,IL33,IL6…
Proliferation of neural cells	27.52	1.353		AATK,AGRN,AGT,ALCAM,ANK3,ANXA1,APBB2,AR,AREG,ARFGEF1,ARHGAP32,ASCL2,ASPM,B4GALT6,BASP1,BTG2,CAMK4,CAPZB,CAV1,CCDC120,Ccl2,CCN1,CCR2,Cd24a,Cdc42,CDK6,CDKL5,CELF2,CFL1,CHL1,CHRM1,CIP2A,CLPTM1,CNTN1,CNTNAP2,COMMD3-BMI1,CSF1,CSNK1D,CST3,CTNNBIP1,CXCL12,DHCR24,DICER1,DLG4,DNAJA3,DNER,DNMT1,DOCK1,DPYSL2,DTNBP1,DVL1,E2F3,EFNB2,ELK1,EP300,EPHA2,EPHB3,EPN1,ERBB2,ERBIN,ESR1,ETV5,EXT1,FAS,FECH,FGFR1,FLNA,FL…
Mature lymphocytic neoplasm	17.2161	1.383		AAK1,ABCF1,ADA,ADAM19,AFAP1L2,AGRN,AKAP11,ALDH1A1,ANK3,ANXA1,ANXA11,ANXA2,ARHGEF28,ASAP2,ASXL1,ATP10A,ATP5F1D,ATP6V0D2,ATR,BASP1,BBC3,BCL2L11,BCL6,BCL7A,BCL9,BCLAF1,BPTF,BRCA2,BRD2,BRD3,BTD,BTG2,BZW2,C1R,C3,CAMTA1,CARMIL2,CASP8,CAV1,CAV2,CBLB,CBX4,Ccl2,CCN1,CCNB1,CCNB2,CCND2,CCR2,CCR7,CCT3,CD40,CD44,CD63,CD7,CD74,CDC20,CDH7,CDK6,CEBPA,CELF2,CELSR2,CERS2,CFL1,CHD3,CHPF,CHST15,CITED2,CKAP2L,CLPTM1,…
SPINK1 General Cancer Pathway	2.08	1.387		HRAS,JAK1,MAP2K1,MAP2K2,NRAS,PIK3CB,PIK3CD,PIK3R4,RALA,RAP1A,RAP2A,RRAS2,STAT3
Endothelial cell development	13.6556	1.413		AGT,AIMP1,ANXA2,ARHGAP24,ATP5F1A,ATP6V0A2,BCLAF1,C3,CAMK2D,CAV1,CAV2,CBLL1,Ccl2,CCN1,CCR2,CCR7,CD44,COL8A1,CSF1,CSNK1A1,CTSB,CXCL12,CYBA,CYBB,DAB2,DICER1,E2F3,ECT2,EMC10,ERBB2,EVL,F11R,FABP4,FECH,FGF13,FGFR1,FLT1,FOXO1,GJA1,GPC1,GPX1,HBEGF,HEG1,HGF,HIF1A,HIF1AN,HOXB5,HOXC9,HRAS,HSPG2,ID1,IL1RN,IL33,ITGB1,JUN,KRIT1,LIPA,LRPAP1,MAP2K1,MAPK8,MED1,MEF2C,MERTK,MET,MMP2,MYC,NDP,NF1,NR2F2,NRAS,NRP1,NTN1…
Thrombopoietin Signaling	5.13	1.414		GAB2,HRAS,JUN,MAP2K1,MAP2K2,MYC,NRAS,PIK3CB,PIK3CD,PIK3R4,PRKCA,PRKCG,RALA,RAP1A,RAP2A,RRAS2,STAT3,STAT5A
Mitotic Roles of Polo-Like Kinase	4.24	1.414		CCNB1,CCNB2,CDC20,CDC25A,HSP90AA1,HSP90B1,KIF11,KIF23,PLK2,PPP2R1A,PPP2R1B,PPP2R2C,PRC1,PTPA,PTTG1,SMC1A,STAG2
Sumoylation Pathway	3.5	1.414		AR,CBX4,Cdc42,CEBPA,CREBBP,CTBP1,EP300,ETS1,FAS,JUN,MAPK8,RAC3,RFC1,RFC4,RHOB,RHOBTB1,RHOQ,SMAD4,SP3,STUB1,SUMO3
Role of BRCA1 in DNA Damage Response	2.3	1.414		ATR,BABAM2,BLM,BRCA2,E2F3,GADD45A,MSH2,PBRM1,RAD50,RB1,RBL1,RFC1,RFC4,SMARCA2,SMARCD3
B cell cancer	22.4413	1.421		AATK,ABCF1,ACLY,ADA,ADAM22,ADD3,ADGRA2,AFAP1L2,AKAP11,ANK3,ANLN,ANXA1,ANXA11,ANXA2,AR,ARHGEF28,ASAP2,ASF1B,ASXL1,ATF7IP,ATP10A,ATP5F1D,ATP6V0D2,ATP8B4,ATR,BBC3,BCL2L11,BCL6,BCL7A,BCLAF1,BLNK,BRCA2,BRD2,BTD,BTG2,BUB1,BUB1B,BZW2,C3,CACHD1,CAMTA1,CASP8,CAV1,Ccl2,CCNB1,CCNB2,CCND2,CCR2,CCR7,CCT3,CD40,CD44,CD63,CD74,CDC20,CDH7,CDK6,CEBPA,CELSR2,CENPE,CENPF,CENPK,CENPQ,CERS2,CHD3,CHL1,CHPF,CHST15,CITED…
B-cell neoplasm	19.9547	1.422		AATK,ABCF1,ACLY,ADA,ADAM22,ADD3,ADGRA2,AFAP1L2,AKAP11,ALDH1A1,ANK3,ANLN,ANXA1,ANXA11,ANXA2,AR,ARHGEF28,ASAP2,ASF1B,ASXL1,ATF7IP,ATP10A,ATP5F1D,ATP6V0D2,ATP8B4,ATR,BBC3,BCL2L11,BCL6,BCL7A,BCLAF1,BLNK,BRCA2,BRD2,BRD3,BTD,BTG2,BUB1,BUB1B,BZW2,C3,CACHD1,CAMTA1,CASP8,CAV1,Ccl2,CCNB1,CCNB2,CCND2,CCR2,CCR7,CCT3,CD40,CD44,CD63,CD74,CDC20,CDH7,CDK6,CEBPA,CELSR2,CENPE,CENPF,CENPK,CENPQ,CERS2,CFL1,CHD3,CHL1…
Renal lesion	23.1238	1.449		AATK,ABCF1,ACOT7,ACSL3,ADAM19,ADGRD1,ADH5,AGT,AJUBA,ALDH7A1,AMPD2,ANKRD11,ANLN,ANXA2,AR,ARFGAP1,ARHGAP21,ARHGAP26,ARMCX1,ASAP1,ASPM,ASXL1,ATAD5,ATR,AUP1,B3GNTL1,BASP1,BLM,BLVRB,BRCA2,BRD1,BTG2,BUB1B,C3,C6orf62,CAD,CAV1,CAVIN1,CCDC120,CCDC150,CCDC18,CCDC80,CCN1,CCND2,CCNE2,CCT3,CCT8,CD44,CD53,CDK12,CDK5RAP2,CEBPA,CELSR2,CENPE,CENPF,CEP63,CEP76,CGNL1,CHD3,CHD9,CLCN7,CLSPN,CLTC,COL27A1,COL6A3,CORO1A…
Central nervous system cancer	44.3098	1.452		AAK1,AATK,ABCA1,ABCA2,ABCF1,ABHD12,ABHD8,ABLIM2,ABR,ACAP3,ACKR3,ACLY,ACOT7,ACOT8,ACSS2,ACTA2,ACTN1,ADA,ADAM19,ADAM22,ADAMTSL5,ADCY3,ADGRA2,ADGRD1,ADGRL1,ADH7,AFAP1,AFF4,AFG3L2,AGAP3,AGPAT2,AGRN,AGT,AGTPBP1,AHCYL1,AIMP1,AJM1,AJUBA,AKAP11,AKAP12,AKAP13,AKAP3,ALCAM,ALDH1A1,ALG8,ALKBH2,ALX1,AMOTL2,ANK3,ANKRD1,ANKRD11,ANKRD26,ANKZF1,ANLN,ANXA1,ANXA11,ANXA2,AP1G2,AP2A2,ARFGAP1,ARFGEF1,ARFIP2,ARHGAP20,A…
Neoplasia of cells	42.0937	1.453		AAK1,AATK,ABCA1,ABCA2,ABCF1,ABI1,ACLY,ACSL3,ACSL4,ACSS2,ACTA2,ADA,ADAM19,ADAM22,ADCY3,ADD3,ADGRA2,ADGRD1,ADGRL1,AFAP1L2,AFG3L2,AGRN,AGT,AIMP1,AJUBA,AKAP11,AKAP12,AKAP13,AKAP7,ALCAM,ALDH1A1,ALDH7A1,ALX1,AMFR,ANK3,ANKRD11,ANKRD26,ANKRD39,ANKZF1,ANLN,ANXA1,ANXA11,ANXA2,AP1G2,APLP2,AR,AREG,ARFGEF1,ARHGAP18,ARHGAP24,ARHGAP26,ARHGEF28,ARL4A,ARMCX1,ASAP1,ASAP2,ASF1B,ASH1L,ASPH,ASPM,ASXL1,ATAD2,ATAD5,ATF…
Proliferation of fibroblast cell lines	16.0348	1.47		ACKR3,AGT,AKAP12,AREG,ARHGAP32,BLM,BRPF1,BTG2,CAV1,CBX4,CCNB2,CDC25A,CDK6,CEBPA,CIRBP,CIZ1,COMMD3-BMI1,COPS5,CSF1,CTSD,CUL1,CXCL12,DICER1,E2F3,EIF3C,EIF3E,EIF4E,ERBB2,ERRFI1,EZH2,FBXO4,FOXO1,GADD45A,GAK,GRB14,GRHL2,HBEGF,HDGF,HGF,HMGA1,HRAS,HSPB8,ID1,IER3,IFI16,INSR,IRF1,IRF3,ITGB1,JUN,JUND,KIF20B,KMT5B,KMT5C,KSR1,LIG4,LMNB1,LMO4,MAP2K7,MAPK8,MAPKAPK2,MET,MFN2,MITF,MNT,MYC,NOC3L,NOX4,NRAS,NRCAM,O…
Epithelial Adherens Junction Signaling	7.35	1.48		ARPC1B,ARPC5L,CFL1,CFL2,DIAPH1,ECT2,FGFR1,FRMD6,FYN,HGF,HRAS,KIF23,MAGI2,MET,MYH10,NECTIN3,NRAS,PAK1,PPP2R1A,PPP2R1B,PPP2R2C,PRKAB1,PTPA,RACGAP1,RALA,RAP1A,RAP2A,ROCK1,RRAS2,SNAI1,SRC,STK4,TCF4,VCL,WASF1,YWHAE,YWHAQ
Migration of breast cancer cell lines	14.2782	1.485		ACSL4,ACTN1,AGT,ANXA1,ANXA2,ARHGAP24,C8orf44-SGK3/SGK3,CAV1,Ccl2,CCN2,CCR2,CD44,CEMIP2,CENPF,CERS6,CPNE3,CTBP1,CTNNAL1,CXCL12,DEF6,DIAPH1,DLC1,DNAJA3,DUSP6,EFNA5,EIF4E,EPHA2,ERBB2,ERRFI1,ESR1,ETS1,EYA1,EZH2,FLNA,GAB2,GATA3,GJA1,HGF,HIF1A,HMGA1,HRAS,HSP90AA1,ID1,ITGB1,ITGB5,JUN,LASP1,LGR4,LMO7,MAP2K1,MAP2K7,MARK4,MBNL1,MCF2L,MET,MFN2,MMP2,MYC,MYH10,NINJ1,NRP1,OSM,PAK1,PCGF2,PDCD4,PDLIM1,PIK3CB,PLA…
Glioma cancer	43.7167	1.488		AAK1,AATK,ABCA1,ABCA2,ABCF1,ABHD12,ABHD8,ABLIM2,ABR,ACAP3,ACKR3,ACLY,ACOT7,ACOT8,ACSS2,ACTA2,ACTN1,ADA,ADAM19,ADAM22,ADAMTSL5,ADCY3,ADGRD1,ADGRL1,ADH7,AFAP1,AFF4,AFG3L2,AGAP3,AGPAT2,AGRN,AGT,AGTPBP1,AHCYL1,AIMP1,AJM1,AJUBA,AKAP11,AKAP12,AKAP13,AKAP3,ALCAM,ALDH1A1,ALG8,ALKBH2,ALX1,AMOTL2,ANK3,ANKRD1,ANKRD11,ANKRD26,ANKZF1,ANLN,ANXA1,ANXA11,ANXA2,AP1G2,AP2A2,ARFGAP1,ARFGEF1,ARFIP2,ARHGAP20,ARHGAP21…
High grade astrocytoma	34.6126	1.488		AAK1,AATK,ABCA1,ABCA2,ABCF1,ABHD8,ABLIM2,ABR,ACAP3,ACKR3,ACLY,ACOT7,ACSS2,ACTN1,ADA,ADAM19,ADAM22,ADCY3,ADGRD1,ADGRL1,ADH7,AFAP1,AFG3L2,AGAP3,AGRN,AHCYL1,AIMP1,AJM1,AJUBA,AKAP11,AKAP12,AKAP13,AKAP3,ALCAM,ALDH1A1,ALG8,ALX1,ANK3,ANKRD1,ANKRD11,ANKRD26,ANLN,ANXA1,AP2A2,ARFGAP1,ARFGEF1,ARFIP2,ARHGAP29,ARHGEF10,ARHGEF28,ARHGEF4,ARL4C,ARMCX1,ARNT2,ARPC5L,ARSG,ASAP1,ASPH,ASPM,ASXL1,ATAD2,ATF5,ATF7IP,ATG…
Blastoma	13.5622	1.488		ACTN1,AJUBA,AKAP12,ALCAM,ALDH1A1,ARL4C,ATR,BRCA2,BUB1B,CAMTA1,CAV1,CCND2,CD44,CDK12,CDKN3,CHMP2A,CLCN4,CLK4,CNTNAP2,CREBBP,CSF1,CXCL12,DHFR,DICER1,DOCK1,DTNA,DYNC1I1,ECT2,EFNA5,ELK1,ELMO1,EP300,EPHA2,ERBB2,EZH2,FA2H,FBXO11,FBXO9,FGFR1,FLNA,FLT1,FOXO1,FRMD4B,GAP43,GLDC,HGF,HLA-DQA1,HMGA1,HRAS,HSP90AA1,HSP90B1,IDH2,ITGB5,KMT2C,LAMA2,MAP2K1,MAP2K2,MARK4,MBD2,MERTK,MKI67,MSH2,MYC,NAMPT,NAV3,NCAM1,NCK…
Glioblastoma	13.0706	1.488		ACTN1,AJUBA,AKAP12,ALCAM,ALDH1A1,ARL4C,ATR,BRCA2,CAMTA1,CAV1,CCND2,CD44,CDK12,CDKN3,CHMP2A,CLCN4,CLK4,CNTNAP2,CREBBP,CSF1,CXCL12,DHFR,DOCK1,DTNA,DYNC1I1,ECT2,EFNA5,ELK1,ELMO1,EP300,EPHA2,ERBB2,EZH2,FA2H,FBXO11,FBXO9,FGFR1,FLNA,FLT1,FOXO1,FRMD4B,GAP43,GLDC,HGF,HLA-DQA1,HMGA1,HRAS,HSP90AA1,HSP90B1,IDH2,ITGB5,KMT2C,LAMA2,MAP2K1,MAP2K2,MARK4,MBD2,MERTK,MKI67,MSH2,MYC,NAMPT,NAV3,NCAM1,NEK6,NF1,NLGN2,N…
Quantity of blood cells	17.3468	1.49		ABCA1,ACKR3,ADA,ADD3,ADH5,AGT,AKAP13,ALCAM,ANXA1,AR,ASXL1,ATP6V0A2,BBC3,BBS4,BCL2L11,BCL6,BCLAF1,BLM,BLNK,BRCA2,BRD1,BUB1,C3,CAMK4,CASP8,CAV1,CBLB,CCBE1,Ccl2,CCNB2,CCND2,CCR2,CCR7,Cd24a,CD40,CD44,CD7,CD74,Cdc42,CDK6,CEBPA,CEBPG,CHD7,CIB1,CLCF1,CLEC7A,CNN2,COMMD3,COMMD3-BMI1,CORO1A,CREBBP,CRLF2,CSF1,Ctla2a/Ctla2b,CTSB,CTSD,CTSS,CXCL12,CYBB,CYLD,DEF6,DHFR,DIAPH1,DIAPH3,DICER1,DKK3,DNAJA3,DNMT1,DUSP…
Astrocytoma	35.9066	1.499		AAK1,AATK,ABCA1,ABCA2,ABCF1,ABHD8,ABLIM2,ABR,ACAP3,ACKR3,ACLY,ACOT7,ACSS2,ACTN1,ADA,ADAM19,ADAM22,ADCY3,ADGRD1,ADGRL1,ADH7,AFAP1,AFG3L2,AGAP3,AGRN,AHCYL1,AIMP1,AJM1,AJUBA,AKAP11,AKAP12,AKAP13,AKAP3,ALCAM,ALDH1A1,ALG8,ALX1,ANK3,ANKRD1,ANKRD11,ANKRD26,ANLN,ANXA1,AP2A2,ARFGAP1,ARFGEF1,ARFIP2,ARHGAP29,ARHGEF10,ARHGEF28,ARHGEF4,ARL4C,ARMCX1,ARNT2,ARPC5L,ARSG,ASAP1,ASPH,ASPM,ASXL1,ATAD2,ATF5,ATF7IP,ATG…
Cell proliferation of fibroblasts	24.0137	1.501		ACTA2,AGT,AIMP1,ANXA2,AREG,BABAM2,BLM,BRCA2,BRPF1,BUB1,CAV1,CCDC80,CCN1,CCN2,CCNB1,CCND2,CD40,CD44,CD74,Cdc42,CDK6,CIB1,CIRBP,CITED2,CSF1,CTSB,CTSD,CXCL12,DDX5,DKK3,DUSP1,EP300,ERBB2,ERCC6L,ESR1,EZH2,FAS,FBRS,FBXO4,FGFR1,FLII,FNDC3B,FOSB,FRMD6,FYN,GADD45A,GJA1,GRK2,HAT1,HBEGF,HDGF,HGF,HIF1A,HMGN1,HMMR,HPSE,HRAS,HSPB1,IDH2,IL6ST,IP6K2,ITGA5,ITGB1,JUN,JUND,KMT2C,KMT5B,KMT5C,KSR1,LIG4,LMNB1,MAPK8,ME…
HER-2 Signaling in Breast Cancer	8.14	1.508		AREG,BCL2L11,CCNE2,COX7A2L,COX7B,COX8A,ELK1,ELK3,ERBB2,ETS1,FCER1G,FOXO1,FYN,HBEGF,HRAS,ITGB1,ITGB5,ITGB6,JUN,KPNB1,MAP2K1,MAP2K2,MMP2,MYC,NDC1,NRAS,NUP155,PIK3CB,PIK3CD,PIK3R4,POM121/POM121C,PRKCA,PRKCG,PTGS2,RALA,RAP1A,RAP2A,RB1,RBL1,RELB,RRAS2,SEH1L,SMAD3,SMAD4,SOS2,SRC,STAT3,TPR,TSC1
Regulation of Cellular Mechanics by Calpain Protease	6.72	1.508		ACTN1,CCND2,CCNE2,CDK6,HRAS,ITGA3,ITGA5,ITGA7,ITGA8,ITGA9,ITGAL,ITGB1,ITGB5,ITGB6,NRAS,PXN,RALA,RAP1A,RAP2A,RB1,RRAS2,SRC,TLN1,TLN2,VCL
Interphase	22.5436	1.511		AFAP1L2,AGT,AKAP12,Anp32b,ANXA2,AP2A2,AR,ASCL2,ATF5,ATR,BABAM2,BLM,BTG2,BUB1,BUB1B,CALCR,CAMK2D,CAV1,CBX1,CCN1,CCNB1,CCND2,CCNE2,CD40,CD44,CDC20,CDC25A,Cdc42,CDK14,CDK5RAP3,CDK6,CDKN3,CEBPA,CELF2,CIZ1,CLSPN,CNDP2,COMMD3-BMI1,COPS5,CREBBP,CREM,CSF1,CSNK2A2,CUL1,CXCL12,CYBB,CYLD,DAB2,DGKZ,DKK3,DNMT1,DUSP1,E2F3,EIF3E,EIF4E,ELK1,EME1,EP300,EPB41L1,ERBB2,ESR1,ETS1,EZH2,FAS,FGFR1,FH,FLNA,FLT1,FOXO1,GAD…
Osteoarthritis Pathway	3.78	1.512		ANXA2,CASP8,CASQ1,CREB3L3,CREB5,CREBBP,DDIT4,FGFR1,GLIS1,GLIS2,HDAC4,HIF1A,IL1RAP,ITGA3,ITGA5,ITGA7,ITGA8,ITGA9,ITGAL,ITGB1,ITGB5,ITGB6,MEF2C,NAMPT,PDGFC,PPARG,PRKAB1,PTGS2,PTHLH,RELB,RUNX2,SMAD2,SMAD3,SMAD4,SMO,SPP1,TCF4,TNFRSF1A,VEGFD
Telomerase Signaling	4.62	1.528		ELK3,ETS1,HDAC4,HDAC9,HRAS,HSP90AA1,HSP90B1,MAP2K1,MAP2K2,MYC,NRAS,PIK3CB,PIK3CD,PIK3R4,PPP2R1A,PPP2R1B,PPP2R2C,PTPA,RALA,RAP1A,RAP2A,RB1,RRAS2,SOS2
Genital tract cancer	41.7932	1.539		AAK1,AATK,ABCA1,ABCA2,ABCA9,ABCD2,ABCF1,ABHD8,ABI1,ABLIM2,ABR,ACLY,ACOT13,ACOT7,ACOT8,ACSL3,ACSL4,ACSS2,ACTA2,ADAM19,ADAM22,ADD3,ADGRA2,ADGRD1,ADRM1,AFAP1,AFAP1L2,AFG3L2,AGAP3,AGPAT2,AGT,AGTPBP1,AHCYL1,AKAP11,AKAP12,AKAP13,AKAP3,AKAP7,ALCAM,ALDH1A1,ALDH7A1,ALX1,AMFR,AMPD2,ANK3,ANKRD1,ANKRD11,ANKRD26,ANLN,ANTKMT,ANXA1,ANXA11,ANXA2,AP1G2,AP1S2,AP2A2,AR,ARFGAP1,ARFGEF1,ARHGAP18,ARHGAP20,ARHGAP21,ARH…
Expression of RNA	37.3251	1.539		ABCA2,ABCF1,ABLIM2,ADA,ADAM19,AFAP1L2,AGRN,AGT,AJUBA,ALX1,ANK3,ANKRD1,ANXA2,AP2A2,APBB2,AR,ARHGEF28,ARNT2,ASCL2,ASH1L,ASPM,ASXL1,ATAD2,ATF5,ATF7IP,ATP13A2,ATXN1L,AUTS2,BASP1,BBS4,BCL6,BCL9,BCLAF1,BIN1,BLM,BLNK,BPTF,BRCA2,BRD2,BRD3,BRPF1,BTG2,BZW1,BZW2,C8orf44-SGK3/SGK3,CALCR,CAMK2D,CAMK4,CAMTA1,CASK,CASP8,CAV1,CAVIN1,CBX1,CBX4,CBX5,Ccl2,CCN1,CCN2,CCNB1,CCNH,CCNK,CD40,CD44,CD74,CDK5RAP2,CDK5RAP3,C…
Embryonal tumor	13.6576	1.541		ACTN1,AJUBA,AKAP12,ALCAM,ALDH1A1,AR,ARL4C,ASXL1,ATR,BBC3,BRCA2,BTG2,BUB1B,C3,CAMTA1,CASP8,CAV1,CCND2,CD44,CDK12,CDK6,CDKN3,CHD7,CHMP2A,CIP2A,CLCN4,CLK4,CNTNAP2,CREBBP,CSF1,CXCL12,CYP51A1,DDX1,DHFR,DICER1,DLC1,DOCK1,DTNA,DYNC1I1,ECT2,EFNA5,ELK1,ELMO1,EP300,EPHA2,ERBB2,EZH2,FA2H,FAT1,FBXO11,FBXO9,FCGR2B,FCGR3A/FCGR3B,FDFT1,FDPS,FGFR1,FLNA,FLT1,FOXO1,FRMD4B,FYN,GAP43,GLDC,HDAC9,HGF,HLA-DQA1,HMGA1,HR…
Development of abdomen	15.821	1.566		ADA,ADRM1,AGPAT2,AGT,ALDH1A1,ANXA1,ANXA2,AR,AREG,ARL3,ASH1L,ASL,BAG6,BCL2L11,BRCA2,BRD1,CAMK4,CAV1,CCN2,CCND2,CCR7,CD44,CDK5RAP3,CEBPA,CENPF,CITED1,CITED2,COMMD3-BMI1,CREBBP,CSF1,CST3,CTNNBIP1,CTSS,CYP51A1,DICER1,DKK3,EHD3,ELK1,EP300,ESR1,ETV5,EXT1,EYA1,EZH2,FABP2,FAS,FBN1,FCER1G,FCGR2B,FGFR1,FH,FLNA,FLT1,FLVCR1,FOXF1,FST,GATA3,GDF11,GJA1,GLIS2,GRHL2,HBEGF,HDGF,HELLS,HGF,HIF1A,HOXA5,HOXA9,HRAS,HS…
Genitourinary adenocarcinoma	44.7959	1.571		AAK1,ABCA1,ABCA2,ABCA9,ABCD2,ABCF1,ABHD8,ABI1,ABLIM2,ABR,ACLY,ACOT13,ACOT7,ACOT8,ACSL3,ACSL4,ACSS2,ACTA2,ADAM19,ADAM22,ADD3,ADGRA2,ADGRD1,ADH5,AFAP1L2,AFG3L2,AGAP3,AGPAT2,AGT,AGTPBP1,AHCYL1,AJUBA,AKAP11,AKAP12,AKAP13,AKAP3,AKAP7,ALDH1A1,ALDH7A1,ALX1,AMFR,AMPD2,ANK3,ANKRD1,ANKRD11,ANKRD26,ANLN,ANTKMT,ANXA1,ANXA11,ANXA2,AP1G2,AP1S2,AP2A2,AR,ARFGAP1,ARFGEF1,ARHGAP18,ARHGAP20,ARHGAP21,ARHGAP24,ARHGAP…
Development of endothelial tissue	13.9172	1.592		AGT,AIMP1,ANXA2,ARHGAP24,ATP5F1A,ATP6V0A2,BCLAF1,C3,CAMK2D,CAV1,CAV2,CBLL1,Ccl2,CCN1,CCR2,CCR7,CD44,COL8A1,CSF1,CSNK1A1,CTSB,CXCL12,CYBA,CYBB,DAB2,DICER1,E2F3,ECT2,EMC10,EPHA2,ERBB2,EVL,F11R,FABP4,FECH,FGF13,FGFR1,FLT1,FOXO1,GJA1,GPC1,GPX1,HBEGF,HEG1,HGF,HIF1A,HIF1AN,HOXB5,HOXC9,HRAS,HSPG2,ID1,IL1RN,IL33,ITGB1,JUN,KRIT1,LIPA,LRPAP1,MAP2K1,MAPK8,MED1,MEF2C,MERTK,MET,MMP2,MYC,NDP,NF1,NR2F2,NRAS,NRP…
Formation of lung	14.6364	1.597		ABCA1,ADA,AFF4,AKAP12,ATXN1L,BAG6,BCLAF1,CAV1,CAV2,CCBE1,CCN2,CCR2,CEBPA,CEBPG,CITED1,CITED2,CREBBP,CXCL12,CYLD,DBNL,DHCR7,DICER1,DUSP1,ELK1,ELK3,EP300,ERRFI1,ESR1,ETV5,FAS,FBN1,FGFR1,FOXF1,Foxp1,Foxp2,GAK,GRHL2,HAT1,HBEGF,HEG1,HOXA5,HSD11B1,HSPB8,ID1,INHBB,ITGA3,ITGA8,ITGB1,ITGB6,KMT5B,KMT5C,LFNG,LIPA,LMNB1,LOXL1,LPL,MAN1A2,MAN2A1,MAP2K1,MAP2K2,MAPK8,MMP2,MSN,NFIB,NOX4,NR1H2,PLOD3,PPARGC1B,PPP3R…
Acute Myeloid Leukemia Signaling	4.31	1.606		CEBPA,HRAS,IDH2,KITLG,MAP2K1,MAP2K2,MAP2K7,MYC,NRAS,PIK3CB,PIK3CD,PIK3R4,RALA,RAP1A,RAP2A,RELB,RRAS2,SOS2,STAT3,STAT5A,TCF4
Nervous system neoplasm	47.9281	1.609		AAK1,AATK,ABCA1,ABCA2,ABCF1,ABHD12,ABHD8,ABLIM2,ABR,ACAP3,ACKR3,ACLY,ACOT7,ACOT8,ACSS2,ACTA2,ACTN1,ADA,ADAM19,ADAM22,ADAMTSL5,ADCY3,ADGRA2,ADGRD1,ADGRL1,ADH7,AFAP1,AFF4,AFG3L2,AGAP3,AGPAT2,AGRN,AGT,AGTPBP1,AHCYL1,AIMP1,AJM1,AJUBA,AKAP11,AKAP12,AKAP13,AKAP3,ALCAM,ALDH1A1,ALG8,ALKBH2,ALX1,AMOTL2,ANK3,ANKRD1,ANKRD11,ANKRD26,ANKZF1,ANLN,ANXA1,ANXA11,ANXA2,AP1G2,AP2A2,AR,ARFGAP1,ARFGEF1,ARFIP2,ARHGAP2…
Respiratory system development	14.8633	1.621		ABCA1,ADA,ADCY3,AFF4,AKAP12,ATXN1L,BAG6,BCLAF1,CAV1,CAV2,CCBE1,CCN2,CCR2,CEBPA,CEBPG,CHD7,CITED1,CITED2,CREBBP,CXCL12,CYLD,DBNL,DHCR7,DICER1,DUSP1,EBF3,ELK1,ELK3,EP300,ERRFI1,ESR1,ETV5,EYA1,FAS,FBN1,FGFR1,FOXF1,Foxp1,Foxp2,GAK,GATA3,GDF11,GRHL2,HAT1,HBEGF,HEG1,HOXA5,HSD11B1,HSPB8,ID1,INHBB,ITGA3,ITGA8,ITGB1,ITGB6,KMT5B,KMT5C,LFNG,LIPA,LMNB1,LOXL1,LPL,MAN1A2,MAN2A1,MAP2K1,MAP2K2,MAPK8,MMP2,MSN,NFI…
Hepatic Fibrosis Signaling Pathway	11.9	1.627		ACTA2,AGT,CACNB1,CACNG6,CAMK4,CCN2,CD40,Cdc42,CREB3L3,CREB5,CREBBP,CSNK1A1,CSNK1D,CYBB,DVL1,ELK1,EZH2,FGFR1,FLT1,FOXO1,GLIS1,GLIS2,GNAI1,GNAI3,HIF1A,HRAS,IL1RAP,IL1RN,IL33,IRAK4,ITGA3,ITGA5,ITGA7,ITGA8,ITGA9,ITGAL,ITGB1,ITGB5,ITGB6,JAK1,JUN,MAP2K1,MAP2K2,MAP2K7,MAPK8,MYC,MYL6,MYL6B,MYLK2,NOX4,NRAS,PDCD4,PDGFC,PDGFRB,PIK3CB,PIK3CD,PIK3R4,PPARG,PRKCA,PRKCG,RAC3,RALA,RAP1A,RAP2A,RELB,RHOB,RHOBTB1,RH…
Quantity of lymphatic system cells	16.301	1.628		ACKR3,ADA,ADH5,AGT,AKAP13,ANXA1,ASXL1,BBC3,BBS4,BCL2L11,BCL6,BCLAF1,BLM,BLNK,BRCA2,C3,CAMK4,CASP8,CAV1,CBLB,Ccl2,CCNB2,CCR2,CCR7,Cd24a,CD40,CD44,CD7,CD74,Cdc42,CDK6,CHD7,CIB1,CNN2,COMMD3-BMI1,CORO1A,CREBBP,CRLF2,CSF1,Ctla2a/Ctla2b,CTSB,CTSD,CTSS,CXCL12,CYLD,DEF6,DIAPH1,DICER1,DKK3,DNAJA3,DNMT1,EFNB2,EP300,EPHA2,ERBB2,ESR1,ETS1,EZH2,FAS,FBXO11,FCER1G,FCGR2B,FGFR1,FLNA,FLT1,FOSB,FOXO1,Foxp1,Foxp2,F…
Growth of connective tissue	25.7033	1.631		ABCD2,ACTA2,AGT,AIMP1,AKAP12,ANXA1,ANXA2,AR,AREG,ARHGAP32,ATR,BABAM2,BLM,BRCA2,BRPF1,BUB1,C8orf44-SGK3/SGK3,CASK,CASP8,CAV1,CCDC80,CCN1,CCN2,CCNB1,CCND2,CD40,CD44,CD74,Cdc42,CDK6,CEBPA,CIB1,CIRBP,CITED2,CSF1,CSNK1A1,CTSB,CTSD,CXCL12,DDX5,DHFR,DICER1,DKK3,DUSP1,E2F3,EFNB2,ELK1,EP300,EPHA2,ERBB2,ERBIN,ERCC6L,ERRFI1,ESR1,EXT1,EZH2,FAS,FBRS,FBXO4,FGF13,FGFR1,FLII,FNDC3B,FOSB,FOXO1,FRMD6,FST,FYN,GABBR…
Development of cardiovascular tissue	13.9914	1.642		AGT,AIMP1,ANXA2,ARHGAP24,ATP5F1A,ATP6V0A2,BCLAF1,C3,CAMK2D,CAV1,CAV2,CBLL1,Ccl2,CCN1,CCR2,CCR7,CD44,COL8A1,CSF1,CSNK1A1,CTSB,CXCL12,CYBA,CYBB,DAB2,DICER1,E2F3,ECT2,EMC10,EPHA2,ERBB2,EVL,F11R,FABP4,FECH,FGF13,FGFR1,FLT1,FOXO1,GJA1,GPC1,GPX1,HBEGF,HEG1,HGF,HIF1A,HIF1AN,HOXB5,HOXC9,HRAS,HSPG2,ID1,IL1RN,IL33,ITGB1,JUN,KRIT1,LIPA,LRPAP1,MAP2K1,MAPK8,MED1,MEF2C,MERTK,MET,MMP2,MYC,NDP,NF1,NR2F2,NRAS,NRP…
Malignant neoplasm of male genital organ	24.8416	1.664		AAK1,AATK,ABCA1,ABHD8,ABR,ACLY,ACOT13,ACOT7,ACOT8,ACSL3,ACSL4,ACSS2,ACTA2,ADD3,ADGRA2,ADGRD1,ADRM1,AFAP1,AFAP1L2,AGPAT2,AGT,AKAP11,AKAP12,AKAP13,ALDH7A1,AMFR,ANK3,ANKRD1,ANKRD11,ANLN,ANXA1,ANXA11,ANXA2,AP1G2,AP2A2,AR,ARHGAP18,ARHGAP20,ARHGAP29,ARMCX1,ASAP2,ASH1L,ASIC2,ASPH,ASPM,ASXL1,ATAD2,ATAD5,ATF7IP,ATG2A,ATP13A2,ATP1A1,ATP6V1H,ATP8B4,ATR,ATXN1L,B3GALNT2,B3GNTL1,B4GALT4,B4GALT6,BABAM2,BCL2L11,…
Prostate cancer	24.7235	1.664		AAK1,AATK,ABCA1,ABHD8,ABR,ACLY,ACOT13,ACOT7,ACOT8,ACSL3,ACSL4,ACSS2,ACTA2,ADD3,ADGRA2,ADGRD1,ADRM1,AFAP1,AFAP1L2,AGPAT2,AGT,AKAP11,AKAP12,AKAP13,ALDH7A1,AMFR,ANK3,ANKRD1,ANKRD11,ANLN,ANXA1,ANXA11,ANXA2,AP1G2,AP2A2,AR,ARHGAP18,ARHGAP20,ARHGAP29,ARMCX1,ASAP2,ASH1L,ASIC2,ASPH,ASPM,ASXL1,ATAD2,ATAD5,ATF7IP,ATG2A,ATP13A2,ATP1A1,ATP6V1H,ATP8B4,ATR,ATXN1L,B3GALNT2,B3GNTL1,B4GALT4,B4GALT6,BABAM2,BCL2L11,…
Engulfment of cells	17.4389	1.666		ABCA1,ABCF1,ABI1,ABR,ACTN1,AHSG,ANXA1,AP2A2,APLP2,ARFGAP1,ARHGAP21,ASAP2,BICD1,BIN1,C3,CAV1,CBLL1,CCR2,CCR7,CD44,CD63,Cdc42,CERS2,CLEC7A,CLIP1,CLTC,CNN2,CORO1A,CORO1C,CREBBP,CRYBA1,CSF1,CXCL12,CYBA,DAB2,DEF6,DIO2,DNM1,DNM2,DOCK1,DPYSL2,EHD1,EIF4E,ELMO1,ELOVL1,EPB41L2,EPN1,EPS8,ERBB2,FAS,FCER1G,FCGR2B,FCGR3A/FCGR3B,FGFR1,FLNA,FYN,G6PC3,GAB2,GAK,GATA2,GSN,HBEGF,HGF,HIF1A,HIP1,HRAS,HSP90AA1,ICAM5,IL…
PI3K/AKT Signaling	5.92	1.671		CDC37,EIF4E,FOXO1,GAB2,HRAS,HSP90AA1,HSP90B1,IL6ST,INPP5B,INPP5F,ITGA3,ITGA5,ITGA7,ITGA8,ITGA9,ITGAL,ITGB1,ITGB5,ITGB6,JAK1,MAP2K1,MAP2K2,MCL1,NRAS,PIK3CB,PIK3CD,PPP2R1A,PPP2R1B,PPP2R2C,PTGS2,PTPA,RALA,RAP1A,RAP2A,RELB,RRAS2,SOS2,TSC1,YWHAE,YWHAQ
Quantity of lymphocytes	14.4737	1.677		ACKR3,ADA,AGT,AKAP13,ANXA1,ASXL1,BBC3,BBS4,BCL2L11,BCLAF1,BLM,BLNK,C3,CAMK4,CASP8,CAV1,CBLB,Ccl2,CCNB2,CCR2,CCR7,Cd24a,CD40,CD44,CD7,CD74,Cdc42,CDK6,CHD7,COMMD3-BMI1,CORO1A,CREBBP,CRLF2,CSF1,Ctla2a/Ctla2b,CTSB,CTSD,CTSS,CXCL12,CYLD,DEF6,DIAPH1,DICER1,DKK3,DNAJA3,DNMT1,EFNB2,EP300,EPHA2,ERBB2,ESR1,ETS1,EZH2,FAS,FBXO11,FCER1G,FCGR2B,FGFR1,FLT1,FOSB,FOXO1,Foxp1,Foxp2,FYN,GADD45A,GATA2,GATA3,GJA1,Gm1…
Advanced malignant solid tumor	14.0655	1.677		ABCA1,ACKR3,ACTA2,AKAP12,ANK3,ANXA1,ANXA2,AR,ARL4C,ATR,BBC3,BCL2L11,BRCA2,C1R,C3,CASP8,CAV1,CCN1,CCN2,CCND2,CCR2,CCR7,CD44,CDK12,CDK6,CDKN3,CIP2A,COL6A3,CREBBP,CSF1,CSNK1A1,CTNNAL1,CTSB,CXCL12,CYP51A1,DAB2,DHFR,DICER1,DLC1,DLGAP5,DNAJB2,DNMT1,DPYSL2,DTNA,DUSP6,E2F3,EIF4E,EP300,EPHA2,ERBB2,ESR1,EZH2,FAS,FCGR2B,FCGR3A/FCGR3B,FDFT1,FDPS,FGFR1,FLII,FLNA,FLT1,FOXF1,FOXO1,FST,FYN,GABRA1,GATA2,GATA3,GCH…
Movement of vascular endothelial cells	13.5918	1.68		ACKR3,ALCAM,ANXA1,ANXA2,ARFGEF1,ARHGEF4,C3,CAMK2D,CAV1,CCBE1,CCN1,CD44,CD63,Cdc42,CNN2,CXCL12,CYLD,DICER1,DIO2,DLC1,DOCK1,EFNB2,ERBB2,F11R,FGF13,FLNB,FLT1,FOXO1,GATA3,GLUL,HGF,HIF1A,HOXA9,HSPG2,ID1,IL33,ITGA9,ITGB1,MMP2,NCL,NDP,NFATC2,NFATC3,NOXA1,NRP1,PDE2A,PKM,PLAU,PLPP3,PTGS2,PTPN6,PTPRZ1,SEMA3E,SH2D2A,SMAD3,SOX4,SPARC,SPP1,SRC,STARD13,STAT3,STX6,THBS1,THBS2,THSD7A,TIMP1,TIMP2,TJP1,TNFRSF25,VWF
BEX2 Signaling Pathway	3.57	1.698		BBC3,ERBB2,HIF1A,ITGB6,JUN,MAPK8,MMP2,PDGFC,PPP2R1A,PPP2R1B,PPP2R2C,PTPA,RELB,SPP1,STAT3,TCF4,TSC1,VEGFD
PEDF Signaling	3.36	1.698		CASP8,ELK1,FAS,HRAS,NRAS,PIK3CB,PIK3CD,PIK3R4,PNPLA2,PPARG,RALA,RAP1A,RAP2A,RELB,ROCK1,RRAS2,SERPINF1,TCF4
Growth of neurites	22.7545	1.698		AATK,ALCAM,APBB2,AR,ARFGEF1,ARHGAP32,BASP1,CAMK4,CAPZB,CAV1,CCDC120,Ccl2,Cdc42,CDKL5,CELF2,CHL1,CLPTM1,CSF1,CSNK1D,CXCL12,DHCR24,DLG4,DNAJA3,DNER,DOCK1,DPYSL2,DTNBP1,DVL1,EFNB2,ELK1,EP300,EPHA2,EPHB3,EPN1,ESR1,ETV5,EXT1,FAS,FECH,FGFR1,FLT1,GAP43,GATA3,GJA1,GNAQ,HDGFL3,HGF,HIF1A,HMGCS1,HPSE,HRAS,ICAM5,IL6ST,INPP5F,ITGA3,ITGA9,ITGB1,JUN,KATNA1,KIF23,KIF2A,KITLG,KLF7,LAMA2,LINGO1,LMNB1,LSS,MAOA,MAP2…
Quantity of lymphoid cells	14.6308	1.709		ACKR3,ADA,ADH5,AGT,AKAP13,ANXA1,ASXL1,BBC3,BBS4,BCL2L11,BCLAF1,BLM,BLNK,C3,CAMK4,CASP8,CAV1,CBLB,Ccl2,CCNB2,CCR2,CCR7,Cd24a,CD40,CD44,CD7,CD74,Cdc42,CDK6,CHD7,COMMD3-BMI1,CORO1A,CREBBP,CRLF2,CSF1,Ctla2a/Ctla2b,CTSB,CTSD,CTSS,CXCL12,CYLD,DEF6,DIAPH1,DICER1,DKK3,DNAJA3,DNMT1,EFNB2,EP300,EPHA2,ERBB2,ESR1,ETS1,EZH2,FAS,FBXO11,FCER1G,FCGR2B,FGFR1,FLT1,FOSB,FOXO1,Foxp1,Foxp2,FYN,GADD45A,GATA2,GATA3,GJA…
Pelvic cancer	45.7696	1.716		AAK1,AATK,ABCA1,ABCA2,ABCA9,ABCD2,ABCF1,ABHD8,ABI1,ABLIM2,ABR,ACAP3,ACLY,ACOT13,ACOT7,ACOT8,ACSL3,ACSL4,ACSS2,ACTA2,ADA,ADAM19,ADAM22,ADD3,ADGRA2,ADGRD1,ADH7,ADRM1,AFAP1,AFAP1L2,AFF4,AFG3L2,AGAP3,AGPAT1,AGPAT2,AGT,AGTPBP1,AHCYL1,AJUBA,AKAP11,AKAP12,AKAP13,AKAP3,AKAP7,ALCAM,ALDH1A1,ALDH7A1,ALX1,AMFR,AMPD2,ANGPTL6,ANK3,ANKRD1,ANKRD11,ANKRD26,ANLN,ANTKMT,ANXA1,ANXA11,ANXA2,AP1G2,AP1S2,AP2A2,AR,ARFGA…
Assembly of cells	14.4559	1.718		AGT,AIMP1,ANXA2,ARHGAP24,ATP5F1A,ATP6V0A2,BCLAF1,C3,CAMK2D,CAV1,CAV2,CBLL1,Ccl2,CCN1,CCR2,CCR7,CD44,COL8A1,CSF1,CSNK1A1,CTSB,CXCL12,CYBA,CYBB,DAB2,DICER1,E2F3,ECT2,EMC10,ERBB2,EVL,F11R,FABP4,FECH,FGF13,FGFR1,FLT1,FOXO1,GJA1,GPC1,GPX1,HBEGF,HEG1,HGF,HIF1A,HIF1AN,HOXB5,HOXC9,HRAS,HSPG2,ID1,IL1RN,IL33,ITGB1,JUN,KRIT1,LIPA,LRPAP1,MAP2K1,MAPK8,MED1,MEF2C,MERTK,MET,MMP2,MYC,MYH10,NDP,NF1,NR2F2,NRAS,NRP…
Transactivation of RNA	13.2495	1.726		AFAP1L2,AGT,AKAP13,AR,ASXL1,BCL6,BRCA2,BRD2,CAV1,CCND2,CCNH,CCT2,CD40,CD44,CEBPA,CHRM1,CITED2,COPS5,CREBBP,CREM,CRIM1,CTNNBIP1,CUL1,DAB2,DNM1,DTX4,DUSP1,DVL1,E2F3,ELK1,EP300,ESR1,ETS1,FABP4,FGF13,FOSB,FOXO1,GADD45A,GATA3,GLIS1,GLIS2,GTF2F1,HDAC4,HGF,HIF1A,HOXC6,HRAS,HSD11B1,HTATIP2,ID1,IFI16,IL33,IRF1,IRF3,JAK1,JUN,JUND,KAT2A,KAT5,KAT7,LIPA,LMO4,Macf1,MAP2K1,MAPKAPK2,MAPT,MAX,MED1,MEF2C,MITF,MSN,…
Cell movement of mononuclear leukocytes	14.3224	1.729		ABCA1,ACKR3,AGT,ANXA1,ANXA2,AR,BCL9,C3,CAMK2D,CAMK2N2,CAV1,CBLB,Ccl2,CCN1,CCN2,CCR2,CCR7,CD40,CD44,CD74,Cdc42,CLTC,CRLF2,CTSS,CXCL12,CYP26B1,DBNL,DDIT4,DEF6,DIAPH1,DICER1,DPYSL2,DRD4,DUSP1,EFNB2,ELMO1,ERBB2,ESR1,ETS1,EVL,F11R,FAS,FLT1,FOXO1,Foxp1,FYN,GATA2,GATA3,GLIS2,GNAI3,GPSM1,GRK2,HGF,HIF1A,HRAS,HSP90AA1,IGBP1,IL33,IL6ST,INSR,IRF3,IRX2,ITGA3,ITGA5,ITGA9,ITGAL,ITGB1,JAK1,JUN,KITLG,LCP1,LGALS9B…
Migration of mononuclear leukocytes	14.5017	1.759		ABCA1,ACKR3,AGT,ANXA1,ANXA2,AR,BCL9,C3,CAMK2D,CAMK2N2,CAV1,CBLB,Ccl2,CCN2,CCR2,CCR7,CD40,CD44,CD74,CLTC,CRLF2,CTSS,CXCL12,CYP26B1,DBNL,DDIT4,DEF6,DIAPH1,DICER1,DPYSL2,DRD4,EFNB2,ELMO1,ERBB2,ETS1,EVL,F11R,FAS,FLT1,FOXO1,Foxp1,FYN,GATA3,GNAI3,GPSM1,GRK2,HGF,HRAS,HSP90AA1,IGBP1,IL33,IL6ST,INSR,IRF3,ITGA3,ITGA5,ITGA9,ITGAL,ITGB1,JAK1,JUN,KITLG,LCP1,LGALS9B,LTBR,Ly6a (includes others),MAOA,MERTK,MICOS…
Cellular homeostasis	13.6345	1.771		ABCA1,ACLY,ACOT13,ADA,ADH5,AGPAT2,AGT,AMFR,ANKRD26,ANKRD9,ANXA1,ANXA2,AP2A2,APLP2,AR,ARFGEF1,ARFIP2,ASIC2,ATF5,ATG2A,ATP13A2,ATP1A1,ATP6V0A2,BAG6,BBC3,BCAP31,BCAT2,BCL2L11,BCL6,BLM,C3,CALCR,CAMK2D,CAMK2N1,CAMK4,CARMIL2,CASP8,CASQ1,CAV1,CBLB,CCAR1,CCDC47,Ccl2,CCN1,CCNB2,CCR2,CCR7,CCT8,Cd24a,CD40,CD74,CDK5RAP3,CDK6,CEBPA,CFL2,CHD7,CHMP2A,CHRM1,CIP2A,CLCN7,CLEC7A,CLTC,COA3,COMMD3-BMI1,CORO1A,CPTP,CR…
Quantity of leukocytes	16.2941	1.79		ABCA1,ACKR3,ADA,AGT,AKAP13,ALCAM,ANXA1,AR,ASXL1,ATP6V0A2,BBC3,BBS4,BCL2L11,BCL6,BCLAF1,BLM,BLNK,BUB1,C3,CAMK4,CASP8,CAV1,CBLB,CCBE1,Ccl2,CCNB2,CCR2,CCR7,Cd24a,CD40,CD44,CD7,CD74,Cdc42,CDK6,CEBPA,CEBPG,CHD7,CLCF1,CLEC7A,CNN2,COMMD3-BMI1,CORO1A,CREBBP,CRLF2,CSF1,Ctla2a/Ctla2b,CTSB,CTSD,CTSS,CXCL12,CYBB,CYLD,DEF6,DIAPH1,DICER1,DKK3,DNAJA3,DNMT1,DUSP1,EFNB2,ELMO1,EP300,EPHA2,ERBB2,ESR1,ETS1,EZH2,FAS,…
ID1 Signaling Pathway	4.68	1.808		ABI1,ATAD5,CAV1,CCN2,CDC20,CREBBP,EP300,ETS1,FGFR1,FYN,HIF1A,HRAS,ID1,KIF11,MMP2,MYC,NRAS,PDGFC,PIK3CB,PIK3CD,PIK3R4,PLAC8,PTGER4,RALA,RAP1A,RAP2A,REST,RRAS2,SEMA4C,SMAD2,SMAD3,SMAD4,SRC,STAT3,TNFRSF1A,VEGFD,VIM
Phagocytosis	15.7144	1.815		ABCA1,ABCF1,ABI1,ABR,AHSG,ANXA1,ASAP2,ATG2A,BIN1,C3,CAV1,Ccl2,CCR2,CD44,Cdc42,CERS2,CLEC7A,CLIP1,CLTC,CNN2,CORO1A,CORO1C,CREBBP,CRYBA1,CSF1,CYBA,CYBB,DEF6,DIO2,DNM2,DOCK1,EHD1,EIF4E,ELMO1,ELOVL1,EPG5,FAS,FCER1G,FCGR2B,FCGR3A/FCGR3B,FLNA,FYN,G6PC3,GAB2,GABARAPL1,GATA2,GSN,HGF,HIF1A,ICAM5,IL33,IRF3,ITGAL,ITGB1,ITGB5,JAK1,KIAA1109,LAMTOR2,LCMT1,LYAR,MAPK8,MAPKAPK2,MBNL1,MERTK,MESD,MFN2,MSN,MTA2,NCKA…
Development of genital tumor	33.9957	1.836		AAK1,ABCA1,ABCA2,ABCA9,ABCD2,ABCF1,ABI1,ABLIM2,ABR,ACOT8,ACSL3,ACSL4,ACSS2,ADAM19,ADAM22,ADD3,AFG3L2,AGAP3,AGPAT2,AGT,AGTPBP1,AHCYL1,AK2,AKAP11,AKAP12,AKAP3,AKAP7,ALDH1A1,ALDH7A1,ALX1,AMFR,AMPD2,ANK3,ANKRD11,ANKRD26,ANLN,ANTKMT,ANXA1,ANXA11,ANXA2,AP1G2,AP1S2,AR,ARFGAP1,ARFGEF1,ARHGAP21,ARHGAP24,ARHGAP26,ARHGAP27,ARHGAP29,ARHGAP32,ARHGEF10,ARHGEF28,ARL4A,ARL4C,ARMCX1,ASAP1,ASH1L,ASIC2,ASPH,ASPM,AS…
Phagocytosis of cells	15.2161	1.837		ABCA1,ABCF1,ABI1,ABR,AHSG,ANXA1,ASAP2,BIN1,C3,CAV1,CCR2,CD44,Cdc42,CERS2,CLEC7A,CLIP1,CLTC,CNN2,CORO1A,CORO1C,CREBBP,CRYBA1,CSF1,CYBA,DEF6,DIO2,DNM2,DOCK1,EHD1,EIF4E,ELMO1,ELOVL1,FAS,FCER1G,FCGR2B,FCGR3A/FCGR3B,FLNA,FYN,G6PC3,GAB2,GATA2,GSN,HGF,HIF1A,ICAM5,IL33,IRF3,ITGAL,ITGB1,ITGB5,JAK1,KIAA1109,LAMTOR2,LCMT1,LYAR,MAPK8,MAPKAPK2,MBNL1,MERTK,MESD,MTA2,NCKAP1L,NF1,PIK3CB,PIP5K1A,PIP5K1C,PKM,PLA2G…
Migration of neural cells	17.2782	1.839		ACAP3,ACKR3,ANXA1,APBB2,ARHGAP32,ASPM,AUTS2,BBS4,BTG2,C3,CAMK4,CAMSAP1,Ccl2,CCN1,CCN2,Cdc42,CDKL5,CELSR2,CHL1,CNTNAP2,CXCL12,CYBB,DCDC2,DDIT4,DIAPH1,DLG4,DLX1,DLX2,DNMT1,DUSP1,E2F3,EBF3,EFNA5,EFNB2,ERRFI1,FGFR1,FLNA,FYN,GATA2,GATA3,GJA1,GSN,HBEGF,HGF,HIF1A,HSP90AA1,ITGA3,ITGAL,ITGB1,KATNA1,KIF20B,KIF2A,KITLG,LAMA2,LHX6,LMNB1,LMO4,LMX1B,LRP8,LRPAP1,MAPK8,MAPT,MARK1,MBOAT7,MEF2C,MET,MYH10,NAB2,NAV1…
Quantity of mononuclear leukocytes	14.2381	1.871		ACKR3,ADA,AGT,AKAP13,ANXA1,ASXL1,BBC3,BBS4,BCL2L11,BCLAF1,BLM,BLNK,C3,CAMK4,CASP8,CAV1,CBLB,Ccl2,CCNB2,CCR2,CCR7,Cd24a,CD40,CD44,CD7,CD74,Cdc42,CDK6,CEBPA,CHD7,CLCF1,CNN2,COMMD3-BMI1,CORO1A,CREBBP,CRLF2,CSF1,Ctla2a/Ctla2b,CTSB,CTSD,CTSS,CXCL12,CYLD,DEF6,DIAPH1,DICER1,DKK3,DNAJA3,DNMT1,EFNB2,EP300,EPHA2,ERBB2,ESR1,ETS1,EZH2,FAS,FBXO11,FCER1G,FCGR2B,FGFR1,FLT1,FOSB,FOXO1,Foxp1,Foxp2,FYN,GADD45A,GAT…
Cell Cycle: G1/S Checkpoint Regulation	5.85	1.886		ATR,CCND2,CCNE2,CDC25A,CDK6,CUL1,E2F3,FOXO1,HDAC4,HDAC9,MAX,MYC,PA2G4,PAK1IP1,RB1,RBL1,RPL11,RPL5,SMAD3,SMAD4
UVA-Induced MAPK Signaling	2.18	1.897		HRAS,JUN,MAPK8,NRAS,PARP1,PARP10,PARP6,PARP8,PIK3CB,PIK3CD,PIK3R4,PRKCA,RALA,RAP1A,RAP2A,RRAS2,SMPD1
Central nervous system solid tumor	46.58	1.903		AAK1,AATK,ABCA1,ABCA2,ABCF1,ABHD12,ABHD8,ABLIM2,ABR,ACAP3,ACKR3,ACLY,ACOT7,ACOT8,ACSS2,ACTA2,ACTN1,ADA,ADAM19,ADAM22,ADAMTSL5,ADCY3,ADGRA2,ADGRD1,ADGRL1,ADH7,AFAP1,AFF4,AFG3L2,AGAP3,AGPAT2,AGRN,AGT,AGTPBP1,AHCYL1,AIMP1,AJM1,AJUBA,AKAP11,AKAP12,AKAP13,AKAP3,ALCAM,ALDH1A1,ALG8,ALKBH2,ALX1,AMOTL2,ANK3,ANKRD1,ANKRD11,ANKRD26,ANKZF1,ANLN,ANXA1,ANXA11,ANXA2,AP1G2,AP2A2,ARFGAP1,ARFGEF1,ARFIP2,ARHGAP20,A…
Glioma	44.5591	1.917		AAK1,AATK,ABCA1,ABCA2,ABCF1,ABHD12,ABHD8,ABLIM2,ABR,ACAP3,ACKR3,ACLY,ACOT7,ACOT8,ACSS2,ACTA2,ACTN1,ADA,ADAM19,ADAM22,ADAMTSL5,ADCY3,ADGRA2,ADGRD1,ADGRL1,ADH7,AFAP1,AFF4,AFG3L2,AGAP3,AGPAT2,AGRN,AGT,AGTPBP1,AHCYL1,AIMP1,AJM1,AJUBA,AKAP11,AKAP12,AKAP13,AKAP3,ALCAM,ALDH1A1,ALG8,ALKBH2,ALX1,AMOTL2,ANK3,ANKRD1,ANKRD11,ANKRD26,ANKZF1,ANLN,ANXA1,ANXA11,ANXA2,AP1G2,AP2A2,ARFGAP1,ARFGEF1,ARFIP2,ARHGAP20,A…
Quantity of cells	25.8477	1.924		ABCA1,ACKR3,ADA,ADD3,ADH5,AGAP3,AGRN,AGT,AKAP13,ALCAM,ANK3,ANXA1,APLP2,AR,ARL4A,ARSG,ASXL1,ATP6V0A2,BBC3,BBS4,BCL2L11,BCL6,BCLAF1,BLM,BLNK,BRCA2,BRD1,BUB1,C3,CALCR,CAMK2D,CAMK4,CAMSAP3,CAPZB,CASP8,CAV1,CAV2,CBLB,CCBE1,Ccl2,CCN2,CCNB1,CCNB2,CCND2,CCR2,CCR7,Cd24a,CD40,CD44,CD63,CD7,CD74,CDC20,CDC25A,Cdc42,CDK5RAP3,CDK6,CEBPA,CEBPG,CHD5,CHD7,CHL1,CIB1,CIP2A,CITED2,CLCF1,CLCN7,CLEC7A,CNN1,CNN2,CNOT3,…
IL-7 Signaling Pathway	2.84	1.941		BCL6,CDC25A,FOXO1,FYN,HGF,JAK1,JUN,MCL1,MET,MYC,PIK3CB,PIK3CD,PIK3R4,SOCS1,SOS2,STAT5A
NF-κB Activation by Viruses	2.02	1.941		HRAS,ITGA3,ITGB1,NRAS,PIK3CB,PIK3CD,PIK3R4,PRKCA,PRKCG,RALA,RAP1A,RAP2A,RELB,RRAS2
Proliferation of connective tissue cells	25.5784	1.942		ACTA2,AGT,AIMP1,AKAP12,ANXA2,AR,AREG,ARHGAP32,ATR,BABAM2,BLM,BRCA2,BRPF1,BUB1,C8orf44-SGK3/SGK3,CASK,CASP8,CAV1,CCDC80,CCN1,CCN2,CCNB1,CCND2,CD40,CD44,CD74,Cdc42,CDK6,CEBPA,CIB1,CIRBP,CITED2,CSF1,CTSB,CTSD,CXCL12,DDX5,DICER1,DKK3,DUSP1,E2F3,EFNB2,EP300,EPHA2,ERBB2,ERBIN,ERCC6L,ERRFI1,ESR1,EXT1,EZH2,FAS,FBRS,FBXO4,FGF13,FGFR1,FLII,FNDC3B,FOSB,FOXO1,FRMD6,FST,FYN,GABBR1,GADD45A,GATA2,GATA3,GJA1,GNA…
Brain lesion	42.5834	1.948		AAK1,AATK,ABCA1,ABCA2,ABCF1,ABHD12,ABHD8,ABLIM2,ABR,ACAP3,ACKR3,ACLY,ACOT7,ACOT8,ACSS2,ACTA2,ACTN1,ADA,ADAM19,ADAM22,ADAMTSL5,ADCY3,ADGRD1,ADGRL1,ADH7,AFAP1,AFF4,AFG3L2,AGAP3,AGPAT2,AGRN,AGT,AGTPBP1,AHCYL1,AIMP1,AJM1,AKAP11,AKAP12,AKAP13,AKAP3,ALG8,ALKBH2,ALX1,AMOTL2,ANK3,ANKRD1,ANKRD11,ANKRD26,ANKZF1,ANLN,ANXA1,ANXA11,ANXA2,AP1G2,AP2A2,ARFGAP1,ARFGEF1,ARFIP2,ARHGAP20,ARHGAP21,ARHGAP24,ARHGAP29,A…
Paxillin Signaling	9.04	1.961		ACTA2,ACTN1,ARFIP2,DOCK1,HRAS,ITGA3,ITGA5,ITGA7,ITGA8,ITGA9,ITGAL,ITGB1,ITGB5,ITGB6,MAPK8,NCK2,NRAS,PAK1,PARVA,PIK3CB,PIK3CD,PIK3R4,PXN,RALA,RAP1A,RAP2A,RRAS2,SOS2,SRC,TLN1,TLN2,VCL
Invasive cancer	15.1221	1.98		ACKR3,ACOT13,ACTA2,AKAP13,ANK3,ANXA1,ANXA2,AR,ARHGAP32,ATAD2,ATR,BLM,BRCA2,BUB1B,C1R,CAV1,CAVIN1,CCDC80,CCN1,CCN2,CCND2,CCNE2,CCR2,CD44,CDK12,CDK6,CENPF,CLHC1,CLSPN,CNN1,COL6A3,CREBBP,CSF1,CSPP1,CXCL12,CYP51A1,DCBLD2,DHFR,DLGAP5,DNAJB2,DPYSL2,DUSP6,E2F3,ECH1,EIF4B,EPHA2,EPS8,ERBB2,ESR1,EXT1,EZH2,FABP4,FAS,FCGR3A/FCGR3B,FDFT1,FDPS,FERMT2,FGFR1,FLT1,FOXF1,FST,GCH1,GLUL,HDAC4,HELLS,HGF,HLA-DQA1,HOXA…
