# Supplementary material for: Identification of Mispairing Omic Signatures in Chinese Hamster Ovary (CHO) Cells Producing a Tri-Specific Antibody
Source: Biomedicines. 2023 Oct 25;11(11):2890. doi: 10.3390/biomedicines11112890 (PMC10669571; doi:10.3390/biomedicines11112890)
Supplement: Supplementary file 1 [file biomedicines-11-02890-s001.zip › 20220801_Supplementary File S9_FunctionalAnalysis_Prot_D5.xlsx]

## Sheet: Proteomics D5
Supplementary Information File 9. Full list of Canonical Pathways, Functions and Diseases from IPA functional analysis of proteomics data D5 Low vs High misparing clones
Only pathways/functions with -log (p-value) ≥1.3 are included
z score represents the match between expected relationship direction and observed molecule expression resulting in activation (z-score ≥ 2) or inhibition (z-score ≤ −2) of the respective pathway.
Canonical Pathways/ Diseases/ Functions	- log p value	z score	Predicted Activation State	Molecules
Metabolism of carbohydrate	3.92082	-2.629	Decreased	AKR1B10,APPL1,ASAH1,CAPN2,CDIPT,DHRS7B,EPHX1,FUCA1,GMPPB,GNB1,GUSB,HEXA,HK2,HS2ST1,IDH1,IMPA2,IQGAP1,LPL,PGD,PMM1,PRKAR1A,SMAD3,STAT3,UAP1,UGDH
Internalization of cells	5.36754	-2.351	Decreased	ACTR3,CDK2,DEF6,DNM2,ERP44,GNAI2,GRB2,IDH1,LGALS3,LMAN2,NF1,NPM1,RHOG,RPL13A,TLE3,TLN1,UBE2D3
Huntington's Disease Signaling	5.68	-2.236	Decreased	ATP5F1A,ATP5F1B,CAPN2,CAPNS1,DNM2,GNB1,GRB2,HIP1,NAPG,PSMA5,PSMA7,PSMB4,PSMB5,VAMP3
Phagocytosis of tumor cell lines	7.05998	-2.127	Decreased	ACTR3,CDK2,DEF6,ERP44,GNAI2,GRB2,IDH1,LMAN2,NF1,RHOG,TLE3,TLN1,UBE2D3
Synthesis of carbohydrate	3.5376	-2.073	Decreased	APPL1,ASAH1,CAPN2,CDIPT,DHRS7B,GMPPB,GNB1,HEXA,HS2ST1,IDH1,IQGAP1,LPL,PGD,PMM1,PRKAR1A,SMAD3,STAT3,UAP1,UGDH
Apoptosis of prostate cancer cell lines	2.93181	-2.051	Decreased	ABCE1,ACACA,CAV1,LGALS3,PRKAR1A,RABGGTA,STAT3,TLN1,TRAP1
Response of tumor cell lines	6.03527	-2.029	Decreased	ACTR3,CDK2,DEF6,ERP44,GNAI2,GRB2,IDH1,LMAN2,NF1,RHOG,STAT3,TLE3,TLN1,TOP2A,UBE2D3,XDH
RHOA Signaling	1.99	-2	Decreased	ACTR3,PLXNA1,ROCK2,SEPTIN4,SEPTIN6
Replication of virus	3.5544	3.675	Increased	ABCE1,ATP5F1B,ATP6AP1,CAV1,CDK2,EIF3A,EIF3L,HECTD1,ITGA3,ITGB5,KPNB1,LONP1,MOV10,NPM1,NUP98,PRDX1,PRKAR1A,PRPF8,RPL13A,STAT3,UBE2M
Replication of RNA virus	3.32883	3.405	Increased	ABCE1,ATP6AP1,CAV1,EIF3A,EIF3L,HECTD1,ITGA3,ITGB5,KPNB1,LONP1,MOV10,NPM1,NUP98,PRDX1,PRKAR1A,PRPF8,RPL13A,STAT3,UBE2M
Cell Cycle Control of Chromosomal Replication	5.7	2.646	Increased	CDK11A,CDK2,MCM4,MCM6,PRIM1,RPA1,TOP2A
Viral Infection	9.66555	2.645	Increased	ABCE1,ACSL1,ACTR3,AFG3L2,ANXA2,ATP5F1A,ATP5F1B,ATP6AP1,BMP1,CAV1,CDK2,DNM2,DYNC1H1,EIF3A,EIF3L,ETHE1,G3BP2,GANAB,GRB2,HECTD1,HIP1,HMGCS1,HUWE1,IDH1,IMPA2,ITGA3,ITGB5,KHSRP,KPNA2,KPNB1,LARS1,LGALS3,LIG3,LMAN2,LMNA,LONP1,LPL,MMUT,MOV10,NMT1,NPM1,NUP107,NUP85,NUP98,PGRMC1,PMM1,PPIB,PRDX1,PRKAR1A,PRPF8,PSMA5,PSMA7,RAB2A,RGPD4 (includes others),RPL13A,SMAD3,SMCHD1,SSR1,STAT3,SYNCRIP,SYNE1,TAGLN2,TOP2A…
Cell proliferation of breast cancer cell lines	4.93554	2.377	Increased	ACSL4,ANXA2,ASAH1,CAV1,EIF3A,GRB2,HK2,HUWE1,ITGA3,ITGB5,KPNA2,LGALS3,MED1,MTAP,NFS1,PGRMC1,PHGDH,POLDIP2,PPP2R1A,PTBP1,STAT3,TRIM28,UBE2D3,UBE2M
Malignant genitourinary solid tumor	10.0783	2.356	Increased	ABCE1,ABCF1,ACSL1,ACSL4,ACTR3,ADRM1,AFG3L2,ANAPC1,ANAPC5,ANXA2,APPL1,ARF4,ARFGEF2,ARHGAP18,ARIH1,ASPH,ATP13A1,ATP5F1A,ATP5MF,ATP6AP1,BABAM2,BMP1,CAPN2,CAV1,CCT5,CDIPT,CDK11A,CDK2,CLIC1,CNDP2,COX5A,CSTF3,CTSA,DAPK3,DEF6,DHRS7B,DHX30,DIS3,DNM2,DYNC1H1,EDC4,EEF1G,EFTUD2,EIF3A,EIF3B,EIF3D,ELAC2,EPHX1,ERMP1,ERO1B,ERP44,EXD2,FAM83H,FBXL20,FH,FKBP9,G3BP2,GANAB,GCN1,GLG1,GMPPB,GNAI2,GNB1,GRB2,GUSB,HECTD1…
Development of malignant tumor	6.36754	2.31	Increased	ABCE1,ABCF1,ACO2,ACSL1,ACSL4,AFG3L2,AKR1B10,ANAPC1,ANAPC5,ANXA2,APPL1,ARFGEF2,ARIH1,ASAH1,ASPH,ATP13A1,ATP5F1B,ATP5MF,ATP6AP1,ATXN10,BABAM2,BMP1,CAPN2,CAV1,CCT5,CDIPT,CDK11A,CDK2,CNDP2,COX5A,CSTF3,CTSA,DAPK3,DEF6,DHRS7B,DHX30,DIS3,DNM2,DRG2,DYNC1H1,EDC4,EFTUD2,EHD1,EIF3L,ELAC2,EPHX1,ERMP1,ERP44,EXD2,FAM83H,FH,FKBP9,FUCA1,G3BP2,GANAB,GCLM,GCN1,GLG1,GMPPB,GNAI2,GNB1,GRB2,HECTD1,HIP1,HK2,HS2ST1,HSPB…
Development of carcinoma	6.41908	2.271	Increased	ABCE1,ABCF1,ACO2,ACSL1,ACSL4,AFG3L2,AKR1B10,ANAPC1,ANAPC5,ANXA2,APPL1,ARFGEF2,ARIH1,ASAH1,ASPH,ATP13A1,ATP5F1B,ATP5MF,ATP6AP1,ATXN10,BABAM2,BMP1,CAPN2,CAV1,CCT5,CDIPT,CDK11A,CDK2,CNDP2,COX5A,CSTF3,CTSA,DAPK3,DEF6,DHRS7B,DHX30,DIS3,DNM2,DRG2,DYNC1H1,EDC4,EFTUD2,EHD1,EIF3L,ELAC2,EPHX1,ERMP1,ERP44,EXD2,FAM83H,FH,FKBP9,FUCA1,G3BP2,GANAB,GCLM,GCN1,GLG1,GMPPB,GNAI2,GNB1,GRB2,HECTD1,HIP1,HK2,HS2ST1,HSPB…
Oxidative Phosphorylation	2.18	2.236	Increased	ATP5F1A,ATP5F1B,ATP5MF,COX5A,UQCRC2
Cell proliferation of tumor cell lines	5.11805	2.227	Increased	ACACA,ACO2,ACSL4,AKR1B10,ANXA2,ARIH1,ASAH1,ASPH,ATP6AP1,CAV1,CDK2,CNDP2,DAPK3,DYNC1H1,EIF3A,FH,GRB2,HK2,HMGCS1,HUWE1,IDH1,IQGAP1,IQGAP2,ITGA3,ITGB5,KPNA2,LCP1,LGALS3,LMNA,MED1,MTAP,MYH10,NCAM1,NF1,NFS1,NPM1,PGD,PGRMC1,PHGDH,POLDIP2,PPP2R1A,PRKAR1A,PRMT5,PRPF8,PSMA5,PTBP1,RCC2,ROCK2,SH3GL1,SMAD3,STAT3,STRAP,SYNCRIP,TAGLN2,TCP1,TRAP1,TRIM28,UAP1,UBE2D3,UBE2M,UGDH
Cell movement of pancreatic cancer cell lines	2.91009	2.219	Increased	CAV1,CNDP2,DNM2,SCRIB,SMAD3,STAT3
Lymphoreticular neoplasm	5.34199	2.17	Increased	ABCF1,ACSL1,ACSL4,ANAPC1,ANXA2,ARHGAP18,ARIH1,ATP5F1A,ATP6AP1,BMP1,CAPN2,CAV1,CDK2,CSTF3,DAPK3,DIS3,DYNC1H1,EDC4,EHD1,EIF3D,EIF3L,EPHX1,FKBP9,GCN1,GLG1,GMPPB,GNAI2,GNB1,GRB2,HIP1,HK2,HSPBP1,HUWE1,IDH1,IQGAP1,IQGAP2,ITGA3,KPNA2,KPNB1,LONP1,LPL,LTN1,ME2,MED1,MTREX,MYH10,NARS1,NCAM1,NCBP1,NF1,NPM1,NUP98,PDXDC1,PLTP,PPP2R1B,PRDX1,PRIM1,PRMT5,PRPF8,PSMB4,PSMB5,RGPD4 (includes others),ROCK2,RPA1,RPL13A…
Cell survival	10.0066	2.071	Increased	ACACA,ACTL6A,ADRM1,ANAPC1,ANXA2,APPL1,ARFGEF2,ASAH1,ATP5F1A,ATP5F1B,BABAM2,CAPN2,CAV1,CDK11A,CDK2,CNDP2,DAPK3,DEF6,DIS3,DNM2,DRG2,EFTUD2,EIF3A,FH,GRB2,HIP1,HK2,HMGCS1,HUWE1,IDH1,IQGAP1,ITGA3,KPNB1,LGALS3,LIG3,LMNA,MED1,NCAM1,NF1,NFS1,P4HB,PGRMC1,POLDIP2,PPIB,PPP2R1A,PPP2R1B,PRKAR1A,PRPF8,PSMA5,PSMA7,PSMB4,PSMB5,RPA1,SMAD3,STAT3,STRAP,TCP1,TMX2,TOP2A,TRIM28,TUFM,TXNDC5,UBE2V1,USP47,XDH
Tumorigenesis of epithelial neoplasm	6.64207	2.057	Increased	ABCE1,ABCF1,ACO2,ACSL1,ACSL4,AFG3L2,AKR1B10,ANAPC1,ANAPC5,ANXA2,APPL1,ARFGEF2,ARIH1,ASAH1,ASPH,ATP13A1,ATP5F1B,ATP5MF,ATP6AP1,ATXN10,BABAM2,BMP1,CAPN2,CAV1,CCT5,CDIPT,CDK11A,CDK2,CNDP2,COX5A,CSTF3,CTSA,DAPK3,DEF6,DHRS7B,DHX30,DIS3,DNM2,DRG2,DYNC1H1,EDC4,EFTUD2,EHD1,EIF3L,ELAC2,EPHX1,ERMP1,ERP44,ETHE1,EXD2,FAM83H,FH,FKBP9,FUCA1,G3BP2,GANAB,GCLM,GCN1,GLG1,GMPPB,GNAI2,GNB1,GRB2,GSTA3,HECTD1,HIP1,HK2…
Connective or soft tissue tumor	5.55596	2.048	Increased	AACS,ABCE1,ABCF1,ACO2,ACSL4,ACTR3,ADRM1,AKR1B10,ANAPC1,ANXA2,APPL1,ARF4,ARFGEF2,ARHGAP18,ASAH1,ASPH,ATP13A1,ATP6AP1,BABAM2,BMP1,BRCC3,CAV1,CCT5,CDK11A,CDK2,CSRP1,CSTF3,DAPK3,DEF6,DHX30,DIS3,DNM2,DYNC1H1,EDC4,EFTUD2,EHD1,EIF3A,EIF3B,EIF3D,EIF3L,ERMP1,ERO1B,EXD2,FAM83H,FBXL20,FH,FKBP9,G3BP2,GANAB,GCN1,GLG1,GMPPB,GNAI2,GRB2,GUSB,HECTD1,HEXA,HIP1,HK2,HMGCS1,HPCAL1,HS2ST1,HSPBP1,HUWE1,IDH1,IPO8,IPO9,I…
Malignant connective or soft tissue neoplasm	5.16685	2.046	Increased	AACS,ABCE1,ABCF1,ACO2,ACSL4,ACTR3,ADRM1,AKR1B10,ANAPC1,ANXA2,APPL1,ARF4,ARFGEF2,ARHGAP18,ASAH1,ASPH,ATP13A1,ATP6AP1,BABAM2,BMP1,BRCC3,CAV1,CCT5,CDK11A,CDK2,CSRP1,CSTF3,DAPK3,DEF6,DHX30,DIS3,DNM2,DYNC1H1,EDC4,EFTUD2,EHD1,EIF3A,EIF3B,EIF3D,EIF3L,ERMP1,ERO1B,EXD2,FAM83H,FBXL20,FH,FKBP9,G3BP2,GANAB,GCN1,GLG1,GMPPB,GNAI2,GUSB,HECTD1,HEXA,HIP1,HK2,HMGCS1,HPCAL1,HS2ST1,HSPBP1,HUWE1,IDH1,IPO8,IPO9,IQGAP1…
Apoptosis	9.45967	-1.993		ABCE1,ACACA,ACO2,ACSL1,ACSL4,AKR1B10,ANXA2,APPL1,ARF4,ARHGAP18,ASAH1,BABAM2,BMP1,CAPN2,CAPNS1,CAV1,CDK11A,CDK2,COX5A,CTSA,DAPK3,DNM2,DYNC1H1,EHD1,EIF3B,EPHX1,ETHE1,FBXL20,FH,GCLM,GNAI2,GNB1,HIP1,HK2,HSPBP1,HUWE1,IDH1,IQGAP2,ITGA3,ITGB5,KPNA2,KPNB1,LGALS3,LMNA,MED1,MYH10,NCAM1,NF1,NPM1,P4HB,PAFAH1B3,PHGDH,PPM1F,PPP2R1A,PPP2R1B,PRDX1,PRKAR1A,PRMT5,PSMA5,PUF60,RABGGTA,RCC2,RHOG,ROCK2,RPA1,SCRIB,SEPT…
Synthesis of amino acids	3.21325	-1.982		CNDP2,IDH1,ME2,PHGDH,PRKAR1A,UPB1
Immune response of tumor cell lines	6.49757	-1.86		ACTR3,CDK2,DEF6,ERP44,GNAI2,GRB2,IDH1,LMAN2,NF1,RHOG,STAT3,TLE3,TLN1,TOP2A,UBE2D3
Aggregation of cells	3.767	-1.811		CLIC1,CSRP1,DAPK3,GNAI2,MYH10,NCAM1,NF1,P4HB,PDIA4,RHOG,ROCK2,SERPINH1,STAT3,TLN1,TXNDC5
Immune response of cells	4.52578	-1.805		ABCF1,ACTR3,CAV1,CDK2,DEF6,DNM2,EHD1,ERP44,GNAI2,GRB2,IDH1,ITGB5,LGALS3,LMAN2,NF1,NPM1,PLXNA1,RHOG,RPL13A,SMAD3,STAT3,TLE3,TLN1,TOP2A,UBE2D3
Phagocytosis of cells	6.68613	-1.711		ABCF1,ACTR3,CAV1,CDK2,DEF6,DNM2,EHD1,ERP44,GNAI2,GRB2,IDH1,ITGB5,LGALS3,LMAN2,NF1,NPM1,RHOG,RPL13A,TLE3,TLN1,UBE2D3
Protein Kinase A Signaling	1.52	-1.667		ANAPC1,ANAPC5,GNAI2,GNB1,MYH10,PRKAR1A,ROCK2,SMAD3,YWHAB
Engulfment of blood cells	3.92445	-1.651		ACTR3,CDK2,DEF6,ERP44,GNAI2,LGALS3,NF1,NPM1,RHOG,RPL13A,TLE3,TLN1,UBE2D3
Phagocytosis of blood cells	3.80688	-1.651		ACTR3,CDK2,DEF6,ERP44,GNAI2,LGALS3,NF1,NPM1,RPL13A,TLE3,TLN1,UBE2D3
Xenobiotic Metabolism PXR Signaling Pathway	1.77	-1.633		CDK2,ESD,GSTA3,HS2ST1,MED1,PRKAR1A
Migration of fibroblasts	4.67572	-1.577		ACTR3,APPL1,CAPNS1,CAV1,DAPK3,EHD1,IQGAP1,MYH10,PRKAR1A,RCC2,STAT3
Double-stranded DNA break repair	3.007	-1.506		BABAM2,BRCC3,EXD2,KPNA2,LIG3,NPM1,RPA1,SMAD3,TRIM28
Sensitivity of breast cancer cell lines	3.30016	-1.491		ACSL4,CSTF3,FBXL20,LMNA,PSMA5
Actin Cytoskeleton Signaling	2.91	-1.414		ACTR3,GRB2,IQGAP1,IQGAP2,ITGA3,ITGB5,MYH10,ROCK2,TLN1
Metabolism of amino acids	4.89963	-1.387		CNDP2,GCLM,IDH1,MCCC1,ME2,MMUT,PCCB,PFAS,PHGDH,PRKAR1A,TST,UPB1
Endocytosis by eukaryotic cells	5.98297	-1.372		ABCF1,ACTR3,ATP6AP1,CAV1,CDK2,DEF6,DNM2,EHD1,ERP44,GNAI2,GRB2,IDH1,LGALS3,LMAN2,NF1,NPM1,RHOG,RPL13A,TLE3,TLN1,UBE2D3
Invasion of epithelial cell lines	2.7986	-1.342		ARF4,GRB2,ITGA3,MYH10,UGDH
Necrosis	14.3904	-1.3		ABCE1,ACACA,ACO2,ACSL1,ACSL4,ADRM1,AKR1B10,ANXA2,APPL1,ARHGAP18,ASAH1,ATP5F1A,ATP5F1B,BABAM2,CAPN2,CAPNS1,CAV1,CCT5,CDK11A,CDK2,COX5A,CTSA,DAPK3,DEF6,DNM2,DYNC1H1,EIF3B,EIF3L,EPHX1,ETHE1,FBXL20,FH,GCLM,GNAI2,GNB1,GRB2,HIP1,HK2,HMGCS1,HUWE1,IDH1,IQGAP2,ITGA3,KPNA2,KPNB1,LGALS3,LIG3,LMNA,LONP1,MCM6,MED1,MYH10,NCAM1,NF1,NFS1,NPM1,NUP107,P4HB,PGRMC1,PHGDH,PPP2R1A,PPP2R1B,PRDX1,PRKAR1A,PRMT5,PRPF8,PSM…
Abnormal metabolism	3.06048	-1.248		CAV1,ETHE1,FUCA1,GNAI2,Gsta4,HEXA,IDH1,LCP1,LMNA,LPL,MED1,NF1,PLTP,TOP2A,UBE4B
Binding of tumor cell lines	2.96658	-1.175		ANXA2,CAV1,HS2ST1,ITGA3,ITGB5,LASP1,LGALS3,LPL,NCAM1,ROCK2,SCRIB,SERPINH1,SMAD3,STAT3,TLN1,UGDH
Cell death of tumor cell lines	9.74473	-1.172		ABCE1,ACACA,ACO2,ACSL4,ADRM1,AKR1B10,ANXA2,APPL1,ASAH1,ATP5F1A,CAPN2,CAPNS1,CAV1,CCT5,CDK2,COX5A,DAPK3,DNM2,DYNC1H1,ETHE1,FBXL20,HIP1,HK2,HMGCS1,HUWE1,IDH1,IQGAP2,KPNA2,KPNB1,LGALS3,LIG3,LMNA,LONP1,MCM6,NCAM1,NF1,NPM1,P4HB,PGRMC1,PHGDH,PPP2R1A,PPP2R1B,PRDX1,PRKAR1A,PRMT5,PSMA5,PUF60,RABGGTA,RCC2,RPA1,SCRIB,SEPTIN4,SMAD3,STAT3,SYNCRIP,SYNE1,TAGLN2,TCP1,TLN1,TOP2A,TRAP1,TRIM28,TUFM,UBE2V1,USP47,XDH
Engulfment of tumor cell lines	6.78781	-1.171		ACTR3,ATP6AP1,CAV1,CDK2,DEF6,DNM2,ERP44,GNAI2,GRB2,IDH1,LMAN2,NF1,RHOG,TLE3,TLN1,UBE2D3
Engulfment of cells	5.44129	-1.162		ABCF1,ACTR3,ATP6AP1,CAV1,CDK2,DEF6,DNM2,EHD1,ERP44,GNAI2,GRB2,HIP1,IDH1,IQGAP1,ITGB5,LGALS3,LMAN2,NF1,NPM1,RHOG,RPL13A,TLE3,TLN1,UBE2D3
Sensitivity of cells	6.82681	-1.135		ACSL4,ANXA2,BRCC3,CSTF3,EHD1,FBXL20,GCLM,HECTD1,HK2,HUWE1,LMNA,LTN1,ME2,NF1,NFS1,NPM1,P4HB,PRDX1,PSMA5,RER1,TAGLN2,TMX2,TRIM28,UBE4B
Inhibition of ARE-Mediated mRNA Degradation Pathway	5.92	-1.134		DIS3,EDC4,PABPN1,PPP2R1A,PPP2R1B,PRKAR1A,PSMA5,PSMA7,PSMB4,PSMB5,YWHAB
Signaling by Rho Family GTPases	3.22	-1.134		ACTR3,GNAI2,GNB1,IQGAP1,ITGA3,ITGB5,RHOG,ROCK2,SEPTIN4,SEPTIN6
Epithelial Adherens Junction Signaling	2.84	-1.134		ACTR3,IQGAP1,MYH10,PPP2R1A,PPP2R1B,ROCK2,YWHAB
Ephrin Receptor Signaling	2.83	-1.134		ACTR3,GNAI2,GNB1,GRB2,ITGA3,ITGB5,ROCK2,STAT3
Coronavirus Pathogenesis Pathway	2.22	-1.134		ATP6AP1,CDK2,KPNB1,NPM1,NUP98,SMAD3,STAT3
Oxytocin Signaling Pathway	1.51	-1.134		GNAI2,GNB1,GRB2,LPL,MYH10,PRKAR1A,ROCK2
Endocytosis	7.35952	-1.127		ABCF1,ACTR3,APPL1,ATP5F1B,ATP6AP1,CAV1,CDK2,DEF6,DNM2,EHD1,ERP44,GNAI2,GRB2,HIP1,IDH1,IQGAP1,LGALS3,LMAN2,NF1,NPM1,RAB34,RHOG,RPL13A,SCRIB,SYNE1,TLE3,TLN1,UBE2D3,XDH
Sensitivity of tumor cell lines	8.78781	-1.123		ACSL4,ANXA2,BRCC3,CSTF3,EHD1,FBXL20,HECTD1,HK2,HUWE1,LMNA,LTN1,ME2,NF1,NFS1,NPM1,P4HB,PRDX1,PSMA5,RER1,TAGLN2,TMX2,TRIM28,UBE4B
Hydrolysis of nucleotide	3.20761	-1.103		CCT5,GNAI2,GNB1,IQGAP2,NF1,RAB2A,TOP2A
Organismal death	5.79588	-1.025		ACACA,ACTL6A,ANXA2,ARF4,ASAH1,ASPH,ATP5MF,ATP6AP1,BMP1,CAPN2,CAPNS1,CAV1,CDK11A,CDK2,CSRP1,CTSA,DNM2,DYNC1H1,EHD1,EIF3D,ETHE1,FBXL20,FH,GCLM,GNAI2,GNB1,GRB2,HEXA,HIP1,HK2,Hnrnpa1,HS2ST1,HUWE1,IDH1,IQGAP1,IQGAP2,ITGA3,KCNAB2,LCP1,LGALS3,LIG3,LMNA,LPL,MED1,MMUT,MTAP,MYH10,NCAM1,NF1,NPM1,NSUN2,NUP98,PHGDH,POLDIP2,PPIB,PPP2R1A,PRDX1,PRKAR1A,PRMT5,PRPF8,PSMB4,PTBP1,RGPD4 (includes others),SCRIB,SERPIN…
Actin Nucleation by ARP-WASP Complex	3.33	-1		ACTR3,GRB2,ITGA3,ITGB5,RHOG,ROCK2
BER (Base Excision Repair) Pathway	2.93	-1		HUWE1,LIG3,NF1,RPA1
p70S6K Signaling	1.88	-1		GNAI2,GRB2,PPP2R1A,PPP2R1B,YWHAB
ATM Signaling	1.68	-1		CDK2,PPP2R1A,PPP2R1B,TRIM28
Cell death of seminiferous tubule	2.78516	-1		HIP1,HSPBP1,HUWE1,PAFAH1B3
Cell death of cervical cancer cell lines	3.10018	-0.998		ADRM1,ANXA2,DNM2,DYNC1H1,KPNB1,LMNA,NCAM1,PPP2R1A,PUF60,RPA1,SEPTIN4,STAT3,TCP1,TOP2A,TRAP1
Growth of lesion	3.6216	-0.927		ACO2,ACSL4,AKR1B10,ANXA2,CAPN2,CAPNS1,CAV1,CDK2,DAPK3,DNM2,FBXL20,FH,GRB2,HK2,HUWE1,IQGAP1,IQGAP2,ITGB5,KLHL22,LGALS3,MTAP,MYH10,NF1,NPM1,PGD,PHGDH,PPP2R1A,PRKAR1A,PSMB4,ROCK2,SH3GL1,SMAD3,STAT3,TLN1,UGDH
Concentration of phospholipid	2.98716	-0.911		ACACA,AKR1B10,CAV1,GRB2,LPL,PHGDH,PLTP,ROCK2,SMAD3,STAT3
Invasion of tissue	2.98297	-0.876		CAV1,GRB2,MTAP,MYH10,NCAM1,NF1,RHOG,STAT3,XDH
Mammary tumor	7.70553	-0.851		ABCF1,ADRM1,ANAPC5,ARF4,ATP13A1,ATP5F1A,ATP5MF,BABAM2,BMP1,CAPN2,CAV1,CDK11A,CDK2,CNDP2,DAPK3,DYNC1H1,EFTUD2,EIF3A,EIF3B,ELAC2,ERO1B,FH,G3BP2,GANAB,GCN1,GLG1,GRB2,HEXA,HK2,HMGCS1,HUWE1,IDH1,IQGAP1,IQGAP2,ITGA3,ITGB5,KHSRP,KPNA2,KPNB1,LGALS3,LIG3,LMAN1,LMNA,LONP1,LPL,MCM4,MCM6,MED1,MOV10,MTREX,MYH10,NF1,NPM1,NUP107,NUP98,NWD1,P4HB,PDHB,PFAS,PLXNA1,PPM1F,PPP2R1A,PPP2R1B,PRDX1,PRIM1,PRKAR1A,PSMA5,PS…
G Beta Gamma Signaling	2.6	-0.816		CAV1,DNM2,GNAI2,GNB1,GRB2,PRKAR1A
Colorectal Cancer Metastasis Signaling	2.08	-0.816		APPL1,GNAI2,GNB1,GRB2,PRKAR1A,RHOG,SMAD3,STAT3
IL-8 Signaling	1.61	-0.816		GNAI2,GNB1,IQGAP1,LASP1,RHOG,ROCK2
Catabolism of protein	3.70333	-0.808		ADRM1,AFG3L2,ARIH1,ASPH,BMP1,CAPN2,CAPNS1,CAV1,CCT5,CNDP2,CTSA,HIP1,IPO9,LMNA,LONP1,LPL,NPM1,PPIB,PSMB5,SMAD3,TCP1,UBE2D3,UBE4B
Growth of tumor	3.31515	-0.78		ACO2,ACSL4,AKR1B10,ANXA2,CAPN2,CAV1,CDK2,DAPK3,DNM2,FBXL20,FH,GRB2,HK2,HUWE1,IQGAP1,IQGAP2,ITGB5,KLHL22,LGALS3,MTAP,MYH10,NF1,NPM1,PGD,PHGDH,PPP2R1A,PRKAR1A,PSMB4,ROCK2,SH3GL1,SMAD3,STAT3,TLN1,UGDH
Formation of vesicles	3.27901	-0.78		ANXA2,ARFGEF2,DNM2,HIP1,IQGAP1,MYH10,RAB34,ROCK2,VPS4B
Cell viability of fibroblast cell lines	3.50724	-0.761		APPL1,CAV1,EIF3A,FH,LMNA,POLDIP2,PRKAR1A,PSMB4
Migration of connective tissue cells	5.21681	-0.744		ACTR3,APPL1,CAPNS1,CAV1,DAPK3,DNM2,EHD1,IQGAP1,MYH10,NF1,PRKAR1A,RCC2,STAT3
Cell death of connective tissue cells	4.7122	-0.696		ABCE1,ASAH1,BABAM2,CAPNS1,CDK11A,CDK2,DAPK3,EIF3B,EPHX1,FH,GRB2,IDH1,LMNA,P4HB,PPP2R1B,PRKAR1A,RGPD4 (includes others),RHOG,SERPINH1,SLK,SMAD3,STAT3,TOP2A,XDH
Cell movement of fibroblasts	5.06248	-0.685		ACTR3,APPL1,CAPN2,CAPNS1,CAV1,DAPK3,EHD1,IQGAP1,MYH10,PRKAR1A,RCC2,SMAD3,STAT3
Proliferation of neuroglia	3.50585	-0.683		CDK11A,CDK2,IDH1,LGALS3,NCAM1,NF1,NPM1,PRKAR1A,XDH
Cell death of tumor cells	2.8041	-0.648		ANXA2,CAV1,CDK2,EIF3B,EIF3L,KPNB1,NUP107,PRPF8,PSMA5,PSMA7,PSMB5,PUF60,RPL13A,Snrpg,STAT3,U2af1
Integrin Signaling	4.02	-0.632		ACTR3,ARF4,CAPN2,CAPNS1,CAV1,GRB2,ITGA3,ITGB5,RHOG,TLN1
Apoptosis of tumor cell lines	5.82681	-0.629		ABCE1,ACACA,ACO2,ACSL4,AKR1B10,ANXA2,CAPN2,CAPNS1,CAV1,CDK2,COX5A,DAPK3,DNM2,DYNC1H1,ETHE1,FBXL20,HK2,HUWE1,KPNA2,KPNB1,LGALS3,NCAM1,NF1,NPM1,P4HB,PHGDH,PPP2R1A,PRDX1,PRKAR1A,PRMT5,PSMA5,PUF60,RABGGTA,RCC2,RPA1,SCRIB,SEPTIN4,SMAD3,STAT3,SYNCRIP,TAGLN2,TCP1,TLN1,TOP2A,TRAP1,TRIM28,UBE2V1,XDH
Phagocytosis of red blood cells	4.767	-0.6		ACTR3,CDK2,ERP44,GNAI2,NF1,TLE3,TLN1,UBE2D3
Cardiac lesion	3.85387	-0.579		ACSL1,CAPNS1,CAV1,CTSA,GNAI2,GRB2,LMNA,LPL,NF1,PRKAR1A,SMAD3,STAT3,TLN1
Mediastinal lesion	3.31515	-0.579		ACSL1,CAPNS1,CAV1,CTSA,GNAI2,GRB2,LMNA,LPL,NF1,PRIM1,PRKAR1A,SMAD3,STAT3,TLN1,TOP2A
Fibrosis of heart	3.1512	-0.579		ACSL1,CAPNS1,CAV1,CTSA,GRB2,LMNA,LPL,NF1,SMAD3,STAT3,TLN1
Cell death of osteosarcoma cells	7.62525	-0.577		EIF3B,EIF3L,KPNB1,NUP107,PRPF8,PSMA5,PSMA7,PSMB5,PUF60,RPL13A,Snrpg,U2af1
Disassembly of focal adhesions	5.78516	-0.555		DNM2,EHD1,GNAI2,ROCK2,SLK,TLN1
Cell death of sarcoma cell lines	3.12901	-0.538		CAPNS1,CAV1,CDK2,ETHE1,HUWE1,LIG3,PRDX1,SYNE1,TOP2A,TRIM28,USP47
DNA damage	3.75945	-0.514		ACO2,CDK2,GNAI2,IDH1,LMNA,LONP1,NPM1,PRDX1,RCC2,RPA1,STAT3,TOP2A,XDH
Cell viability of embryonic cell lines	2.69897	-0.478		APPL1,CAV1,FH,HIP1,LMNA,POLDIP2,RPA1,TRIM28
Synthesis of monosaccharide	3.09637	-0.447		APPL1,ASAH1,IDH1,LPL,PGD,PRKAR1A,SMAD3
Regulation of Cellular Mechanics by Calpain Protease	4.35	-0.447		CAPN2,CAPNS1,CDK2,GRB2,ITGA3,ITGB5,TLN1
Gαi Signaling	2.42	-0.447		CAV1,GNAI2,GNB1,GRB2,PRKAR1A,STAT3
AMPK Signaling	2.34	-0.447		ACACA,GNAI2,GNB1,PPM1F,PPP2R1A,PPP2R1B,PRKAR1A,RAB2A
PPARα/RXRα Activation	1.75	-0.447		GRB2,ITGB5,LPL,MED1,PRKAR1A,SMAD3
PI3K/AKT Signaling	1.71	-0.447		GRB2,ITGA3,ITGB5,PPP2R1A,PPP2R1B,YWHAB
Semaphorin Neuronal Repulsive Signaling Pathway	1.65	-0.447		ITGA3,ITGB5,PLXNA1,PRKAR1A,ROCK2
Cell death of bone cancer cell lines	2.78781	-0.441		CAPNS1,CAV1,CDK2,ETHE1,HUWE1,PRDX1,SYNE1,TRIM28,USP47
Aggregation of tumor cell lines	4.11805	-0.391		DAPK3,MYH10,NCAM1,NF1,ROCK2,SERPINH1
Concentration of phosphatidic acid	2.67572	-0.378		ACACA,CAV1,GRB2,LPL,PHGDH,ROCK2,SMAD3,STAT3
ERK/MAPK Signaling	3.29	-0.378		GRB2,ITGA3,ITGB5,PPP2R1A,PPP2R1B,PRKAR1A,STAT3,TLN1,YWHAB
Morphogenesis of neurons	3.47366	-0.296		ACTR3,AFG3L2,ATXN10,CAPNS1,CAV1,CSRP1,DNM2,EHD1,HEXA,ITGA3,LASP1,MYH10,NCAM1,NF1,PHGDH,PLXNA1,RHOG,ROCK2,SEPTIN4,STAT3,SYNE1,TRPC4,UBE4B
Neuritogenesis	3.15864	-0.296		ACTR3,AFG3L2,ATXN10,CAPNS1,CAV1,CSRP1,DNM2,EHD1,ITGA3,LASP1,MYH10,NCAM1,NF1,PHGDH,PLXNA1,RHOG,ROCK2,SEPTIN4,STAT3,SYNE1,TRPC4,UBE4B
Cell death of cortical neurons	3.05899	-0.28		CAPNS1,CDK2,GCLM,HIP1,HK2,NPM1,SLC25A12,TCP1,YWHAB
Cell spreading	3.04383	-0.266		CAPN2,DRG2,EHD1,IPO9,ITGA3,LGALS3,MYH10,PTBP1,RHOG,SLK,STAT3,TLN1
Abnormal neutrophil count	2.76447	-0.254		DEF6,DNM2,GNAI2,LGALS3,PRIM1,STAT3,TOP2A
Transport of molecule	6.59007	-0.246		ACACA,ACSL1,ACSL4,ANXA2,APPL1,ARFGEF2,ASAH1,ATP13A1,ATP5F1B,ATP6AP1,CAV1,CDK2,CLIC1,CTSA,DNM2,EHD1,EPHX1,FH,GNAI2,HK2,IPO8,IPO9,IQGAP1,ITGA3,KPNA2,KPNB1,LASP1,LMAN2,LMNA,LPL,MED1,MYO1C,NCBP1,NF1,NPM1,NUP107,NUP98,P4HB,PDIA4,PLTP,PPM1F,RAB2A,RAB34,RGPD4 (includes others),SEC23A,SLC25A12,STAT3,TOMM40,TRIM28,TRPC4,VAMP3,VPS4B,XDH,YWHAB,ZPR1
Cell death of central nervous system cells	2.83863	-0.243		CAPNS1,CDK2,GCLM,HIP1,HK2,NPM1,P4HB,ROCK2,SLC25A12,TCP1,XDH,YWHAB
Repair of DNA	5.31515	-0.229		ACTL6A,BABAM2,BRCC3,CDK2,EIF3A,EXD2,HUWE1,KPNA2,LIG3,NPM1,RPA1,SMAD3,SMCHD1,TOP2A,TRIM28,UBE2V1,USP47,XDH
Cell cycle progression	2.7167	-0.217		ACTL6A,CAPN2,CAV1,CDK11A,CDK2,DAPK3,DYNC1H1,GRB2,HUWE1,IQGAP1,KPNB1,LGALS3,LMNA,MYH10,NF1,NPM1,NUP98,POLDIP2,PPP2R1A,PRDX1,PRKAR1A,PRMT5,ROCK2,RPA1,SCRIB,SMAD3,STAT3,TCP1,TOP2A,UBE2D3,YWHAB
Formation of cellular protrusions	3.25493	-0.205		ACACA,ACTR3,AFG3L2,ARF4,ATXN10,CAPN2,CAPNS1,CAV1,CSRP1,DNM2,EHD1,GRB2,IQGAP1,ITGA3,LASP1,LCP1,MYH10,NCAM1,NF1,NUP85,PHGDH,PLXNA1,RAB34,RHOG,ROCK2,SEPTIN4,STAT3,SYNE1,TRPC4,UBE4B,VAMP3
Gastrointestinal tumor	11.1568	-0.179		AACS,ABCE1,ABCF1,ACO2,ACSL1,ACSL4,ADRM1,AFG3L2,AKR1B10,ANAPC1,ANAPC5,ANXA2,APPL1,ARFGEF2,ARHGAP18,ARIH1,ASAH1,ASPH,ATP13A1,ATP5F1A,ATP5F1B,ATP5MF,ATP6AP1,ATXN10,BABAM2,BMP1,BRCC3,CAPN2,CAV1,CCT5,CDIPT,CDK11A,CDK2,CLIC1,CNDP2,COX5A,CSTF3,CTSA,DAPK3,DEF6,DHRS7B,DHX30,DIS3,DNM2,DRG2,DYNC1H1,EDC4,EEF1G,EFTUD2,EHD1,EIF3A,EIF3B,EIF3D,EIF3L,ELAC2,EPHX1,ERMP1,ERP44,ESD,ETHE1,EXD2,FAM83H,FBXL20,FKBP9,FUCA…
Formation of focal adhesions	5.66959	-0.164		CAV1,DAPK3,EHD1,GNAI2,GNB1,IQGAP1,LGALS3,PPM1F,RCC2,ROCK2,SLK,SMAD3
Lysosomal storage disease	3.51286	-0.152		ASAH1,ATP5F1A,CAV1,CTSA,FUCA1,GUSB,HEXA
Non-malignant disorder	4.87943	-0.144		ACSL1,ANXA2,ARFGEF2,ASAH1,ASPH,ATP5F1A,CAPN2,CAV1,CDK2,CTSA,DYNC1H1,EFTUD2,ETHE1,FAM83H,FH,GLG1,GNAI2,GRB2,GSTA3,Gsta4,HEXA,HMGCS1,HUWE1,IDH1,IQGAP1,IQGAP2,ISOC1,ITGB5,KRT16,LGALS3,LONP1,LTN1,MCM4,MMUT,MYH10,NCAM1,NF1,PDIA4,PRDX1,PRIM1,PRKAR1A,PRMT5,PRPF8,PSMB4,PUF60,RHOG,ROCK2,SCRIB,SERPINH1,SH3GL1,SMAD3,STAT3,SYNE1,TAF1C,TOP2A,TUBGCP2,ZSWIM8
Benign lesion	4.44129	-0.103		ACSL1,ANXA2,ARFGEF2,CAV1,CDK2,ETHE1,FH,GLG1,GNAI2,GRB2,GSTA3,Gsta4,HUWE1,IDH1,IQGAP1,IQGAP2,ISOC1,KRT16,LGALS3,LTN1,MMUT,MYH10,NCAM1,NF1,PRDX1,PRIM1,PRKAR1A,PRMT5,PRPF8,RHOG,SCRIB,SERPINH1,SH3GL1,SMAD3,STAT3,SYNE1,TOP2A
Cell death of fibroblast cell lines	3.20551	-0.097		ABCE1,ASAH1,CAPNS1,CDK11A,CDK2,DAPK3,EIF3B,EPHX1,FH,GRB2,P4HB,PPP2R1B,PRKAR1A,RGPD4 (includes others),RHOG,TOP2A
Formation of filaments	3.18509	-0.094		ACTR3,ARHGAP18,CAV1,GNAI2,GNB1,GRB2,ITGA3,ITGB5,MYO1C,NF1,NPM1,PPM1F,ROCK2,SERPINH1,SMAD3,STAT3,TRPC4
Branching of cells	3.01682	-0.052		ACTR3,ANXA2,CAPNS1,CAV1,CDK2,CSRP1,GRB2,ITGA3,LASP1,NCAM1,NF1,PLXNA1,RHOG,ROCK2,STAT3,TRPC4
Sprouting	2.73755	-0.052		ACTR3,ANXA2,CAPNS1,CAV1,CDK2,CSRP1,GRB2,ITGA3,LASP1,NCAM1,NF1,PLXNA1,RHOG,ROCK2,STAT3,TRPC4
Metabolism of DNA	3.06048	-0.05		ACTL6A,ASAH1,CAPN2,CAV1,CDK2,Hnrnpa1,HUWE1,KPNA2,LIG3,LONP1,NPM1,PPIB,PRIM1,RPA1,TOP2A
Development of neurons	2.83268	-0.043		ACTR3,AFG3L2,ATXN10,CAPNS1,CAV1,CSRP1,DNM2,EHD1,HEXA,ITGA3,LASP1,MYH10,NCAM1,NF1,PHGDH,PLXNA1,RER1,RHOG,ROCK2,SEPTIN4,SMAD3,STAT3,SYNE1,TRPC4,UBE4B,UGDH
Development of neural cells	2.82974	-0.043		ACTR3,AFG3L2,ATXN10,CAPNS1,CAV1,CSRP1,DNM2,EHD1,HEXA,IDH1,ITGA3,LASP1,MYH10,NCAM1,NF1,PHGDH,PLXNA1,RER1,RHOG,ROCK2,SEPTIN4,SMAD3,STAT3,SYNE1,TRPC4,UBE4B,UGDH
Expression of protein	2.76195	-0.033		ABCF1,ADRM1,CAV1,DAPK3,EIF3B,EIF3D,EIF3L,NCBP1,PTBP1,RPL13A,STAT3,SYNCRIP,TST
Fibrogenesis	3.39903	-0.023		ACTR3,ARHGAP18,CAV1,GNAI2,GNB1,GRB2,ITGA3,ITGB5,MYH10,MYO1C,NF1,NPM1,PPM1F,PRKAR1A,ROCK2,SERPINH1,SMAD3,STAT3,TRPC4
Formation of cytoskeleton	4.13549	-0.018		ACTR3,ARHGAP18,CAV1,GNAI2,GNB1,GRB2,HIP1,ITGA3,ITGB5,MYO1C,NF1,NPM1,PPM1F,RHOG,ROCK2,SMAD3,STAT3,TRPC4
Cell death of cerebral cortex cells	2.72816	-0.009		CAPNS1,CDK2,GCLM,HIP1,HK2,NPM1,P4HB,SLC25A12,TCP1,YWHAB
Onset of neoplasia	4.00877	0		CAV1,CDK2,ITGB5,PLTP,STAT3
M phase	3.65956	0		CAPN2,CDK2,EFTUD2,GNAI2,KLHL22,LMNA,MCM4,MYH10,NPM1,SEPTIN6,TOP2A,UBE2D3
Familial congenital malformation	2.8729	0		ACSL1,ANAPC1,ARFGEF2,ASPH,BMP1,CAV1,DIS3,DNM2,DYNC1H1,EFTUD2,ETHE1,GANAB,GMPPB,HEXA,HS2ST1,HUWE1,ITGA3,KRT16,LMNA,LONP1,MTAP,NARS1,NF1,NSUN2,NUP107,NUP98,P4HB,PABPN1,PHGDH,PPIB,PRIM1,PRKAR1A,PUF60,PXDN,SCRIB,SERPINH1,SLC25A12,SMAD3,SMCHD1,SYNE1,TMX2,TOP2A,TUBGCP2
Regulation of eIF4 and p70S6K Signaling	3.9	0		EIF3A,EIF3B,EIF3D,EIF3L,GRB2,ITGA3,ITGB5,PPP2R1A,PPP2R1B
Senescence Pathway	2.87	0		ANAPC1,ANAPC5,CAPN2,CAPNS1,CDK2,NF1,PDHB,PPP2R1A,PPP2R1B,SMAD3
CLEAR Signaling Pathway	1.95	0		ASAH1,ATP6AP1,CTSA,GUSB,HEXA,PPP2R1A,PPP2R1B,YWHAB
Estrogen Receptor Signaling	1.92	0		ATP5F1A,ATP5F1B,CAV1,GNAI2,GNB1,GRB2,MED1,PRKAR1A,ROCK2,UQCRC2
Infection of epithelial cell lines	6.01863	0.015		AFG3L2,ATP5F1A,ATP5F1B,BMP1,DNM2,GANAB,HMGCS1,IDH1,KPNB1,LMAN2,NUP98,PMM1,PRPF8,PSMA5,PSMA7,TAGLN2
Infection of kidney cell lines	5.84164	0.015		AFG3L2,ATP5F1A,ATP5F1B,BMP1,DNM2,GANAB,HMGCS1,IDH1,KPNB1,LMAN2,NUP98,PMM1,PRPF8,PSMA5,PSMA7,TAGLN2
Infection of embryonic cell lines	5.82681	0.015		AFG3L2,ATP5F1A,ATP5F1B,BMP1,DNM2,GANAB,HMGCS1,IDH1,KPNB1,LMAN2,NUP98,PMM1,PRPF8,PSMA5,PSMA7,TAGLN2
Head and neck tumor	14.2534	0.042		AACS,ABCE1,ABCF1,ACO2,ACSL1,ACSL4,ACTR3,ADRM1,AFG3L2,AKR1B10,ANAPC1,ANAPC5,ANXA2,APPL1,ARF4,ARFGEF2,ARHGAP18,ARIH1,ASAH1,ASPH,ATP13A1,ATP5F1A,ATP5F1B,ATP5MF,ATP6AP1,ATXN10,BABAM2,BMP1,CAPN2,CAV1,CCT5,CDIPT,CDK11A,CDK2,CLIC1,CNDP2,COX5A,CPSF3,CSRP1,CSTF3,CTSA,DAPK3,DEF6,DHRS7B,DHX30,DIS3,DNM2,DRG2,DYNC1H1,EDC4,EEF1G,EFTUD2,EHD1,EIF3A,EIF3B,EIF3D,EIF3L,ELAC2,EPHX1,ERMP1,ERO1B,ERP44,ETHE1,EXD2,FAM83…
Apoptosis of fibroblast cell lines	3.10568	0.085		ABCE1,ASAH1,CAPNS1,CDK11A,DAPK3,EIF3B,EPHX1,FH,P4HB,PPP2R1B,PRKAR1A,RHOG,TOP2A
Nervous system neoplasm	10.6421	0.086		ABCE1,ABCF1,ACSL1,AFG3L2,AKR1B10,ANAPC1,ANAPC5,ANXA2,APPL1,ARF4,ARFGEF2,ARIH1,ASPH,ATP5F1B,ATP6AP1,ATXN10,BMP1,BRCC3,CAPN2,CAV1,CCT5,CDK11A,CDK2,CNDP2,CPSF3,CSRP1,CSTF3,CTSA,DAPK3,DEF6,DHRS7B,DHX30,DIS3,DNM2,DRG2,DYNC1H1,EDC4,EFTUD2,EHD1,EIF3A,EIF3B,ELAC2,EPHX1,ERMP1,FAM83H,FBXL20,FH,FKBP9,G3BP2,GANAB,GCLM,GCN1,GLG1,GMPPB,GNAI2,GRB2,GSTA3,GUSB,HECTD1,HEXA,HIP1,HK2,HMGCS1,HSPBP1,HUWE1,IDH1,IPO9,IQ…
Liver carcinoma	6.2636	0.088		ACO2,ACSL1,ACSL4,ACTR3,ADRM1,AKR1B10,ANAPC5,ARFGEF2,ARIH1,ASAH1,ASPH,ATP13A1,ATP5F1A,ATP5F1B,CDK11A,CDK2,CLIC1,CNDP2,CTSA,DAPK3,DHRS7B,DHX30,DIS3,DYNC1H1,EDC4,EFTUD2,EIF3A,EPHX1,ERMP1,FAM83H,GANAB,GCN1,GLG1,GRB2,GSTA3,GUSB,HECTD1,HK2,HMGCS1,HS2ST1,HSPBP1,HUWE1,IDH1,IPO8,IQGAP1,IQGAP2,ITGB5,KHSRP,KLHL22,KPNB1,LGALS3,LMAN1,LMNA,LONP1,LTN1,MCM4,MCM6,MCMBP,ME2,MED1,MMUT,MTREX,MYH10,MYO1C,NCAM1,NCBP1,…
Formation of actin filaments	4.42022	0.167		ACTR3,ARHGAP18,CAV1,GNAI2,GNB1,GRB2,ITGA3,ITGB5,MYO1C,NF1,NPM1,PPM1F,ROCK2,SMAD3,STAT3,TRPC4
Metabolism of protein	6.10347	0.204		ABCF1,ADRM1,AFG3L2,ARIH1,ASPH,BMP1,CAPN2,CAPNS1,CAV1,CCT5,CDK11A,CNDP2,CTSA,DAPK3,EIF3A,EIF3B,EIF3D,EIF3L,ERP44,HIP1,IPO9,LMNA,LONP1,LPL,NCBP1,NPM1,PLTP,PPIB,PSMB5,PTBP1,RPL13A,SMAD3,STAT3,SYNCRIP,TCP1,TST,TUFM,UBE2D3,UBE4B
Hepatobiliary carcinoma	6.76195	0.229		ACO2,ACSL1,ACSL4,ACTR3,ADRM1,AKR1B10,ANAPC5,ANXA2,ARFGEF2,ARIH1,ASAH1,ASPH,ATP13A1,ATP5F1A,ATP5F1B,CDK11A,CDK2,CLIC1,CNDP2,CTSA,DAPK3,DHRS7B,DHX30,DIS3,DYNC1H1,EDC4,EFTUD2,EHD1,EIF3A,EIF3L,EPHX1,ERMP1,FAM83H,GANAB,GCN1,GLG1,GRB2,GSTA3,GUSB,HECTD1,HIP1,HK2,HMGCS1,HS2ST1,HSPBP1,HUWE1,IDH1,IPO8,IQGAP1,IQGAP2,ITGB5,KHSRP,KLHL22,KPNA2,KPNB1,LGALS3,LMAN1,LMNA,LONP1,LTN1,MCM4,MCM6,MCMBP,ME2,MED1,MMUT,MT…
Formation of centrosome	4.27003	0.229		CDK2,LGALS3,NPM1,ROCK2,STAT3,VPS4B
Duplication of centrosome	3.40121	0.229		CDK2,NPM1,ROCK2,STAT3,VPS4B
Polycythemia	3.59176	0.24		CLIC1,DEF6,GNAI2,GNB1,IDH1,LGALS3,NF1,PRDX1,PRMT5,SMAD3,STAT3
Cell death of cardiomyocytes	2.95078	0.243		ACSL1,CDK2,GNAI2,GNB1,HK2,MYH10,PRKAR1A,STAT3,UBE4B,XDH
Neuronal cell death	3.47237	0.256		ASAH1,ATP5F1A,ATP5F1B,CAPN2,CAPNS1,CDK2,GCLM,HIP1,HK2,HMGCS1,LGALS3,NF1,NFS1,NPM1,P4HB,PPP2R1A,PRDX1,ROCK2,SLC25A12,SMAD3,STAT3,TCP1,TMX2,TUFM,UBE2M,YWHAB
Neoplasia of cells	4.65758	0.267		ABCF1,ACO2,ACSL1,ACSL4,AFG3L2,ANAPC1,ANXA2,ARF4,ARHGAP18,ARIH1,ASAH1,ASPH,ATP5F1A,ATP5MF,ATP6AP1,BMP1,CAPN2,CAV1,CDK11A,CDK2,CNDP2,CSTF3,CTSA,DAPK3,DIS3,DNM2,DYNC1H1,EDC4,EEF1G,EFTUD2,EHD1,EIF3A,EIF3B,EIF3D,EIF3L,ELAC2,EPHX1,EXD2,FAM83H,FH,FKBP9,GANAB,GCN1,GLG1,GMPPB,GNAI2,GNB1,GRB2,Gsta4,HECTD1,HIP1,HK2,HSPBP1,HUWE1,IDH1,IPO8,IQGAP1,IQGAP2,ITGA3,ITGB5,KHSRP,KPNA2,KPNB1,KRT16,LCP1,LGALS3,LMNA,LON…
Development of cytoplasm	5.33068	0.278		ACO2,ACSL1,ACTR3,APPL1,ARHGAP18,CAV1,GNAI2,GNB1,GRB2,HIP1,IPO9,ITGA3,ITGB5,LONP1,MYO1C,NF1,NPM1,POLDIP2,PPM1F,RHOG,ROCK2,SMAD3,STAT3,TRPC4
Cancer	14.762	0.299		AACS,ABCE1,ABCF1,ACACA,ACO2,ACSL1,ACSL4,ACTL6A,ACTR3,ADRM1,AFG3L2,AKR1B10,ANAPC1,ANAPC5,ANXA2,APPL1,ARF4,ARFGEF2,ARHGAP18,ARIH1,ASAH1,ASPH,ATP13A1,ATP5F1A,ATP5F1B,ATP5MF,ATP6AP1,ATXN10,BABAM2,BMP1,BRCC3,CAPN2,CAV1,CCT5,CDIPT,CDK11A,CDK2,CLIC1,CNDP2,COX5A,CPSF3,CSRP1,CSTF3,CTSA,DAPK3,DEF6,DHRS7B,DHX30,DIS3,DNM2,DRG2,DYNC1H1,EDC4,EEF1G,EFTUD2,EHD1,EIF3A,EIF3B,EIF3D,EIF3L,ELAC2,EPHX1,ERMP1,ERO1B,ERP…
Infection by Retroviridae	8.12148	0.304		ACTR3,AFG3L2,ANXA2,ATP5F1B,BMP1,CAV1,DNM2,ETHE1,GANAB,GRB2,HMGCS1,HUWE1,IDH1,KPNB1,LARS1,LIG3,LMAN2,LPL,NMT1,NUP107,NUP85,NUP98,PMM1,PPIB,PRPF8,PSMA5,PSMA7,RAB2A,RGPD4 (includes others),SSR1,TAGLN2,TOP2A,UAP1,XDH
Central nervous system solid tumor	9.88606	0.307		ABCE1,ABCF1,ACSL1,AFG3L2,AKR1B10,ANAPC1,ANAPC5,ANXA2,APPL1,ARF4,ARFGEF2,ARIH1,ASPH,ATP5F1B,ATP6AP1,ATXN10,BMP1,BRCC3,CAPN2,CAV1,CCT5,CDK11A,CDK2,CNDP2,CPSF3,CSRP1,CSTF3,CTSA,DAPK3,DEF6,DHRS7B,DHX30,DIS3,DNM2,DRG2,DYNC1H1,EDC4,EFTUD2,EHD1,EIF3A,EIF3B,ELAC2,EPHX1,ERMP1,FAM83H,FBXL20,FKBP9,G3BP2,GANAB,GCLM,GCN1,GLG1,GMPPB,GNAI2,GRB2,GSTA3,GUSB,HECTD1,HEXA,HIP1,HK2,HMGCS1,HSPBP1,HUWE1,IDH1,IPO9,IQGAP…
Cancer of cells	3.70997	0.307		ABCF1,ACO2,ACSL4,AFG3L2,ANXA2,ARF4,ARHGAP18,ARIH1,ASAH1,ASPH,ATP5MF,CAPN2,CAV1,CDK11A,CDK2,CSTF3,CTSA,DAPK3,DIS3,DNM2,DYNC1H1,EDC4,EEF1G,EFTUD2,EHD1,EIF3A,EIF3B,ELAC2,EPHX1,EXD2,FAM83H,FKBP9,GANAB,GCN1,GLG1,GMPPB,GNAI2,GNB1,GRB2,Gsta4,HECTD1,HIP1,HK2,HSPBP1,HUWE1,IDH1,IPO8,IQGAP1,IQGAP2,ITGA3,ITGB5,KHSRP,KPNA2,KPNB1,KRT16,LCP1,LGALS3,LMNA,LONP1,LPL,LTN1,ME2,MED1,MTAP,MTREX,MYH10,MYO1C,NARS1,NCAM1…
Cell movement of connective tissue cells	6.08513	0.311		ACTR3,APPL1,CAPN2,CAPNS1,CAV1,DAPK3,DNM2,DRG2,EHD1,IQGAP1,MYH10,NF1,PRKAR1A,RCC2,SMAD3,STAT3
Glioma	9.56067	0.338		ABCE1,ABCF1,ACSL1,AFG3L2,AKR1B10,ANAPC1,ANAPC5,ANXA2,APPL1,ARF4,ARFGEF2,ARIH1,ASPH,ATP5F1B,ATP6AP1,ATXN10,BMP1,CAPN2,CAV1,CCT5,CDK11A,CDK2,CNDP2,CPSF3,CSRP1,CSTF3,CTSA,DAPK3,DEF6,DHRS7B,DHX30,DIS3,DNM2,DRG2,DYNC1H1,EDC4,EFTUD2,EHD1,EIF3A,EIF3B,ELAC2,EPHX1,ERMP1,FAM83H,FBXL20,FKBP9,G3BP2,GANAB,GCLM,GCN1,GLG1,GMPPB,GNAI2,GRB2,GSTA3,GUSB,HECTD1,HEXA,HIP1,HK2,HMGCS1,HSPBP1,HUWE1,IDH1,IPO9,IQGAP2,ISOC…
Gastrointestinal tract cancer	10.9355	0.339		AACS,ABCE1,ABCF1,ACO2,ACSL1,ACSL4,ADRM1,AFG3L2,AKR1B10,ANAPC1,ANAPC5,ANXA2,APPL1,ARFGEF2,ARHGAP18,ARIH1,ASAH1,ASPH,ATP13A1,ATP5F1A,ATP5F1B,ATP5MF,ATP6AP1,ATXN10,BABAM2,BMP1,BRCC3,CAPN2,CAV1,CCT5,CDIPT,CDK11A,CDK2,CLIC1,CNDP2,COX5A,CSTF3,CTSA,DAPK3,DEF6,DHRS7B,DHX30,DIS3,DNM2,DRG2,DYNC1H1,EDC4,EEF1G,EFTUD2,EHD1,EIF3A,EIF3B,EIF3D,EIF3L,ELAC2,EPHX1,ERMP1,ERP44,ESD,EXD2,FAM83H,FBXL20,FKBP9,FUCA1,G3BP…
Gastrointestinal carcinoma	9.6925	0.339		AACS,ABCE1,ABCF1,ACO2,ACSL1,ACSL4,ADRM1,AFG3L2,AKR1B10,ANAPC1,ANAPC5,APPL1,ARFGEF2,ARHGAP18,ARIH1,ASAH1,ASPH,ATP13A1,ATP5F1A,ATP5F1B,ATP5MF,ATP6AP1,ATXN10,BABAM2,BMP1,BRCC3,CAPN2,CAV1,CCT5,CDIPT,CDK11A,CDK2,CNDP2,COX5A,CSTF3,CTSA,DAPK3,DEF6,DHRS7B,DHX30,DIS3,DNM2,DRG2,DYNC1H1,EDC4,EEF1G,EFTUD2,EHD1,EIF3A,EIF3B,EIF3D,EIF3L,ELAC2,EPHX1,ERMP1,ERP44,ESD,EXD2,FAM83H,FBXL20,FKBP9,FUCA1,G3BP2,GANAB,GCLM…
Contraction of cells	3.6968	0.339		ASPH,CAV1,DAPK3,GNB1,ITGA3,LMNA,PLXNA1,ROCK2
Ubiquitination of protein	2.65956	0.393		ARIH1,CAV1,HECTD1,HSPBP1,HUWE1,KLHL22,LTN1,MED1,NPM1,SEPTIN4,UBE2D3,UBE4B,ZSWIM8
Genital tumor	7.88941	0.394		ABCE1,ABCF1,ACSL1,ACSL4,ACTR3,ADRM1,AFG3L2,ANAPC1,ANAPC5,ANXA2,APPL1,ARFGEF2,ARHGAP18,ARIH1,ASPH,ATP13A1,ATP6AP1,BABAM2,CAPN2,CAV1,CCT5,CDIPT,CDK11A,CDK2,CLIC1,COX5A,CSTF3,CTSA,DEF6,DHRS7B,DHX30,DIS3,DYNC1H1,EDC4,EEF1G,EFTUD2,EIF3A,EIF3D,ELAC2,EPHX1,ERMP1,ERP44,EXD2,FAM83H,FBXL20,FKBP9,G3BP2,GANAB,GCN1,GLG1,GMPPB,GNAI2,GNB1,GRB2,GUSB,HECTD1,HIP1,HSPBP1,HUWE1,IDH1,IPO8,IPO9,IQGAP1,IQGAP2,ISOC1,ITG…
Formation of actin stress fibers	3.98716	0.422		ARHGAP18,CAV1,GNAI2,GNB1,ITGA3,ITGB5,NF1,NPM1,PPM1F,ROCK2,SMAD3,STAT3,TRPC4
Movement Disorders	2.94692	0.425		AFG3L2,ANXA2,ARF4,ASAH1,ATP5F1A,ATP5F1B,ATP5MF,ATXN10,CAPNS1,CAV1,COX5A,CTSA,DHX30,DYNC1H1,ETHE1,FUCA1,GNB1,HEXA,HIP1,ISOC1,KCNAB2,LMNA,LPL,NARS1,NCAM1,NF1,NPM1,PGRMC1,RHOG,ROCK2,RPL13A,SEPTIN4,SEPTIN6,SYNE1,TUFM,UBE4B,UQCRC2
Genitourinary tumor	10.0867	0.43		ABCE1,ABCF1,ACACA,ACSL1,ACSL4,ACTR3,ADRM1,AFG3L2,ANAPC1,ANAPC5,ANXA2,APPL1,ARF4,ARFGEF2,ARHGAP18,ARIH1,ASPH,ATP13A1,ATP5F1A,ATP5MF,ATP6AP1,BABAM2,BMP1,CAPN2,CAV1,CCT5,CDIPT,CDK11A,CDK2,CLIC1,CNDP2,COX5A,CSTF3,CTSA,DAPK3,DEF6,DHRS7B,DHX30,DIS3,DNM2,DYNC1H1,EDC4,EEF1G,EFTUD2,EIF3A,EIF3B,EIF3D,ELAC2,EPHX1,ERMP1,ERO1B,ERP44,EXD2,FAM83H,FBXL20,FH,FKBP9,G3BP2,GANAB,GCN1,GLG1,GMPPB,GNAI2,GNB1,GRB2,GUSB,…
Congenital neurological disorder	3.08884	0.441		ARFGEF2,CAV1,CTSA,DNM2,DYNC1H1,EFTUD2,FUCA1,GMPPB,GUSB,HECTD1,HEXA,LONP1,LPL,NARS1,NF1,NSUN2,NUP107,NUP98,PDHB,PHGDH,PRKAR1A,PUF60,SCRIB,SLC25A12,SMAD3,SMCHD1,TMX2,TUBGCP2
SNARE Signaling Pathway	1.83	0.447		MYH10,NAPG,PRKAR1A,RAB2A,VAMP3
HIV infection	7.74958	0.448		ACTR3,AFG3L2,ANXA2,ATP5F1B,BMP1,CAV1,DNM2,ETHE1,GANAB,HMGCS1,HUWE1,IDH1,KPNB1,LARS1,LIG3,LMAN2,LPL,NMT1,NUP107,NUP85,NUP98,PMM1,PPIB,PRPF8,PSMA5,PSMA7,RAB2A,RGPD4 (includes others),SSR1,TAGLN2,TOP2A,UAP1,XDH
Metabolism of nucleic acid component or derivative	4.42022	0.455		ACACA,ACO2,ATP5F1A,ATP5F1B,ATP5MF,CAV1,GMPPB,GNAI2,GNB1,HK2,LONP1,MTAP,PFAS,PGD,PMM1,PRPSAP1,SLC25A12,STAT3,UAP1,UGDH,UPB1,XDH
Liver cancer	6.04528	0.462		ACO2,ACSL1,ACSL4,ACTR3,ADRM1,AKR1B10,ANAPC5,ARFGEF2,ARIH1,ASAH1,ASPH,ATP13A1,ATP5F1A,ATP5F1B,CDK11A,CDK2,CLIC1,CNDP2,CTSA,DAPK3,DHRS7B,DHX30,DIS3,DYNC1H1,EDC4,EFTUD2,EIF3A,EPHX1,ERMP1,FAM83H,GANAB,GCN1,GLG1,GRB2,GSTA3,GUSB,HECTD1,HK2,HMGCS1,HS2ST1,HSPBP1,HUWE1,IDH1,IPO8,IQGAP1,IQGAP2,ITGB5,KHSRP,KLHL22,KPNB1,LGALS3,LMAN1,LMNA,LONP1,LTN1,MCM4,MCM6,MCMBP,ME2,MED1,MMUT,MTREX,MYH10,MYO1C,NCAM1,NCBP1,…
Adhesion of connective tissue cells	4.25026	0.497		ANXA2,ATP6AP1,DNM2,DRG2,IPO9,IQGAP1,NF1,PPM1F,ROCK2,TLN1
Cell movement of breast cancer cell lines	4.16368	0.52		ACSL4,ANXA2,CAPN2,CAV1,DEF6,DNM2,EIF3A,IQGAP1,ITGB5,KPNA2,LASP1,MYH10,PLXNA1,PPM1F,SERPINH1,SMAD3,STAT3,TLN1
Hepatobiliary system cancer	6.57187	0.522		ACO2,ACSL1,ACSL4,ACTR3,ADRM1,AKR1B10,ANAPC5,ANXA2,ARFGEF2,ARIH1,ASAH1,ASPH,ATP13A1,ATP5F1A,ATP5F1B,CDK11A,CDK2,CLIC1,CNDP2,CTSA,DAPK3,DHRS7B,DHX30,DIS3,DYNC1H1,EDC4,EFTUD2,EHD1,EIF3A,EIF3L,EPHX1,ERMP1,FAM83H,GANAB,GCN1,GLG1,GRB2,GSTA3,GUSB,HECTD1,HIP1,HK2,HMGCS1,HS2ST1,HSPBP1,HUWE1,IDH1,IPO8,IQGAP1,IQGAP2,ITGB5,KHSRP,KLHL22,KPNA2,KPNB1,LGALS3,LMAN1,LMNA,LONP1,LTN1,MCM4,MCM6,MCMBP,ME2,MED1,MMUT,MT…
Proliferation of neural cells	3.24949	0.544		CAV1,CDK11A,CDK2,CSRP1,GNAI2,HMGCS1,HUWE1,IDH1,IQGAP1,ITGA3,LGALS3,MYH10,NCAM1,NF1,NPM1,PLXNA1,PRKAR1A,RHOG,ROCK2,STAT3,STRAP,USP47,XDH,ZPR1
Hepato-pancreato-biliary cancer	7.23657	0.546		ACO2,ACSL1,ACSL4,ACTR3,ADRM1,AKR1B10,ANAPC5,ANXA2,APPL1,ARFGEF2,ARIH1,ASAH1,ASPH,ATP13A1,ATP5F1A,ATP5F1B,ATXN10,CAPN2,CDK11A,CDK2,CLIC1,CNDP2,CPSF3,CTSA,DAPK3,DHRS7B,DHX30,DIS3,DNM2,DRG2,DYNC1H1,EDC4,EFTUD2,EHD1,EIF3A,EIF3L,ELAC2,EPHX1,ERMP1,ETHE1,FAM83H,GANAB,GCN1,GLG1,GMPPB,GRB2,GSTA3,GUSB,HECTD1,HIP1,HK2,HMGCS1,HS2ST1,HSPBP1,HUWE1,IDH1,IPO8,IQGAP1,IQGAP2,ITGA3,ITGB5,KHSRP,KLHL22,KPNA2,KPNB1,LG…
Development of hepatocellular carcinoma	4.15243	0.548		CDK2,IQGAP1,IQGAP2,LGALS3,PRDX1,PRKAR1A,SMAD3,STAT3
Development of liver tumor	4.04866	0.548		CDK2,IQGAP1,IQGAP2,LGALS3,NF1,PRDX1,PRKAR1A,SMAD3,STAT3
Binding of epithelial cell lines	2.7986	0.555		ANXA2,CAV1,GRB2,ITGA3,PRMT5
Microtubule dynamics	3.73993	0.569		ACACA,ACTR3,AFG3L2,ARF4,ATXN10,CAPN2,CAPNS1,CAV1,CSRP1,DNM2,DYNC1H1,EHD1,GRB2,IQGAP1,ITGA3,ITGB5,KPNB1,LASP1,LCP1,MYH10,NCAM1,NF1,NUP85,PHGDH,PLXNA1,RAB2A,RAB34,RHOG,ROCK2,SEPTIN4,SLK,STAT3,SYNE1,TLN1,TRPC4,TUBGCP2,UBE4B,VAMP3,ZPR1
Adhesion of epithelial cells	3.90309	0.57		ITGA3,KRT16,LGALS3,MYH10,PPM1F,ROCK2,SMAD3,STAT3
Invasion of cells	4.44612	0.619		ACSL4,ANXA2,ARF4,ASPH,ATP6AP1,CAPN2,CAPNS1,CAV1,CDK2,CNDP2,DEF6,DNM2,EIF3A,FH,GNAI2,GRB2,IQGAP1,ITGA3,KPNA2,LASP1,LCP1,LGALS3,LMNA,MYH10,NF1,NPM1,PPM1F,PRMT5,PTBP1,RHOG,SCRIB,SERPINH1,SMAD3,STAT3,TAGLN2,TLN1,TRAP1,UBE2D3,UGDH,XDH
Infection by HIV-1	8.07883	0.649		ACTR3,AFG3L2,ATP5F1B,BMP1,CAV1,DNM2,ETHE1,GANAB,HMGCS1,HUWE1,IDH1,KPNB1,LARS1,LMAN2,LPL,NMT1,NUP107,NUP85,NUP98,PMM1,PPIB,PRPF8,PSMA5,PSMA7,RAB2A,RGPD4 (includes others),SSR1,TAGLN2,TOP2A,UAP1
Organization of cytoplasm	4.76447	0.655		ACACA,ACTR3,AFG3L2,ARF4,ARFGEF2,ARHGAP18,ATXN10,CAPN2,CAPNS1,CAV1,CSRP1,DNM2,DYNC1H1,EHD1,FAM83H,GRB2,HEXA,IQGAP1,ITGA3,ITGB5,KPNB1,KRT16,LASP1,LCP1,LIG3,LMAN1,LONP1,MYH10,NCAM1,NF1,NUDC,NUP85,PHGDH,PLXNA1,RAB2A,RAB34,RHOG,ROCK2,SEPTIN4,SLK,STAT3,SYNE1,TLN1,TMED9,TRPC4,TUBGCP2,UBE4B,VAMP3,VPS4B,ZPR1
Organization of cytoskeleton	3.6073	0.655		ACACA,ACTR3,AFG3L2,ARF4,ARHGAP18,ATXN10,CAPN2,CAPNS1,CAV1,CSRP1,DNM2,DYNC1H1,EHD1,FAM83H,GRB2,IQGAP1,ITGA3,ITGB5,KPNB1,KRT16,LASP1,LCP1,MYH10,NCAM1,NF1,NUDC,NUP85,PHGDH,PLXNA1,RAB2A,RAB34,RHOG,ROCK2,SEPTIN4,SLK,STAT3,SYNE1,TLN1,TRPC4,TUBGCP2,UBE4B,VAMP3,ZPR1
Digestive organ tumor	10.2366	0.69		AACS,ABCE1,ABCF1,ACO2,ACSL1,ACSL4,ACTR3,ADRM1,AFG3L2,AKR1B10,ANAPC1,ANAPC5,ANXA2,APPL1,ARFGEF2,ARHGAP18,ARIH1,ASAH1,ASPH,ATP13A1,ATP5F1A,ATP5F1B,ATP5MF,ATP6AP1,ATXN10,BABAM2,BMP1,BRCC3,CAPN2,CAV1,CCT5,CDIPT,CDK11A,CDK2,CLIC1,CNDP2,COX5A,CPSF3,CSTF3,CTSA,DAPK3,DEF6,DHRS7B,DHX30,DIS3,DNM2,DRG2,DYNC1H1,EDC4,EEF1G,EFTUD2,EHD1,EIF3A,EIF3B,EIF3D,EIF3L,ELAC2,EPHX1,ERMP1,ERP44,ESD,ETHE1,EXD2,FAM83H,FBXL2…
Pelvic tumor	7.14448	0.708		ABCE1,ABCF1,ACSL1,ACSL4,ACTR3,ADRM1,AFG3L2,ANAPC1,ANAPC5,ANXA2,APPL1,ARFGEF2,ARHGAP18,ARIH1,ASPH,ATP13A1,ATP6AP1,BABAM2,BMP1,CAPN2,CAV1,CCT5,CDIPT,CDK11A,CDK2,CLIC1,COX5A,CSTF3,CTSA,DEF6,DHRS7B,DHX30,DIS3,DYNC1H1,EDC4,EEF1G,EFTUD2,EIF3A,EIF3B,EIF3D,ELAC2,EPHX1,ERMP1,ERP44,EXD2,FAM83H,FBXL20,FKBP9,G3BP2,GANAB,GCN1,GLG1,GMPPB,GNAI2,GNB1,GRB2,GUSB,HECTD1,HIP1,HSPBP1,HUWE1,IDH1,IPO8,IPO9,IQGAP1,IQGAP…
Cell viability of breast cancer cell lines	3.50585	0.73		ACACA,ANXA2,CAPN2,CDK2,DAPK3,IQGAP1,ITGA3,LGALS3,MED1,PGRMC1,SMAD3,STAT3
Liver tumor	6.11691	0.732		ACO2,ACSL1,ACSL4,ACTR3,ADRM1,AKR1B10,ANAPC1,ANAPC5,ARFGEF2,ARIH1,ASAH1,ASPH,ATP13A1,ATP5F1A,ATP5F1B,CDK11A,CDK2,CLIC1,CNDP2,CTSA,DAPK3,DHRS7B,DHX30,DIS3,DYNC1H1,EDC4,EFTUD2,EIF3A,ELAC2,EPHX1,ERMP1,ERP44,FAM83H,GANAB,GCN1,GLG1,GRB2,GSTA3,GUSB,HECTD1,HK2,HMGCS1,HS2ST1,HSPBP1,HUWE1,IDH1,IPO8,IPO9,IQGAP1,IQGAP2,ITGB5,KHSRP,KLHL22,KPNB1,KRT16,LCP1,LGALS3,LMAN1,LMNA,LONP1,LTN1,MCM4,MCM6,MCMBP,ME2,MED1,…
Hepatobiliary neoplasm	6.75945	0.751		ACO2,ACSL1,ACSL4,ACTR3,ADRM1,AKR1B10,ANAPC1,ANAPC5,ANXA2,ARFGEF2,ARIH1,ASAH1,ASPH,ATP13A1,ATP5F1A,ATP5F1B,CDK11A,CDK2,CLIC1,CNDP2,CTSA,DAPK3,DHRS7B,DHX30,DIS3,DYNC1H1,EDC4,EFTUD2,EHD1,EIF3A,EIF3L,ELAC2,EPHX1,ERMP1,ERP44,FAM83H,GANAB,GCN1,GLG1,GRB2,GSTA3,GUSB,HECTD1,HIP1,HK2,HMGCS1,HS2ST1,HSPBP1,HUWE1,IDH1,IPO8,IPO9,IQGAP1,IQGAP2,ITGB5,KHSRP,KLHL22,KPNA2,KPNB1,KRT16,LCP1,LGALS3,LMAN1,LMNA,LONP1,LT…
Drug resistance of cells	3.35262	0.78		ARIH1,EHD1,GNB1,HK2,HS2ST1,LIG3,STAT3,TRIM28,UBE2M,UBE4B
Digestive system cancer	10.762	0.798		AACS,ABCE1,ABCF1,ACO2,ACSL1,ACSL4,ACTR3,ADRM1,AFG3L2,AKR1B10,ANAPC1,ANAPC5,ANXA2,APPL1,ARFGEF2,ARHGAP18,ARIH1,ASAH1,ASPH,ATP13A1,ATP5F1A,ATP5F1B,ATP5MF,ATP6AP1,ATXN10,BABAM2,BMP1,BRCC3,CAPN2,CAV1,CCT5,CDIPT,CDK11A,CDK2,CLIC1,CNDP2,COX5A,CPSF3,CSTF3,CTSA,DAPK3,DEF6,DHRS7B,DHX30,DIS3,DNM2,DRG2,DYNC1H1,EDC4,EEF1G,EFTUD2,EHD1,EIF3A,EIF3B,EIF3D,EIF3L,ELAC2,EPHX1,ERMP1,ERP44,ESD,ETHE1,EXD2,FAM83H,FBXL2…
Cell viability of nervous tissue cell lines	2.70115	0.816		ATP5F1A,ATP5F1B,HMGCS1,NFS1,PPP2R1A,TUFM
Benign Tumors	4.5986	0.837		ACSL1,ANXA2,ARFGEF2,CAV1,CDK2,ETHE1,FH,GLG1,GNAI2,GRB2,GSTA3,Gsta4,HUWE1,IDH1,IQGAP1,IQGAP2,ISOC1,KRT16,LGALS3,LTN1,MYH10,NCAM1,NF1,PRDX1,PRIM1,PRKAR1A,PRMT5,PRPF8,RHOG,SCRIB,SERPINH1,SMAD3,STAT3,TOP2A
Benign solid tumor	4.28904	0.837		ACSL1,ANXA2,ARFGEF2,CAV1,CDK2,ETHE1,FH,GLG1,GNAI2,GRB2,GSTA3,Gsta4,HUWE1,IDH1,IQGAP1,IQGAP2,ISOC1,KRT16,LGALS3,LTN1,MYH10,NCAM1,NF1,PRDX1,PRKAR1A,PRMT5,PRPF8,RHOG,SCRIB,SERPINH1,SMAD3,STAT3,TOP2A
Concentration of fatty acid	2.8041	0.848		ACACA,ACO2,ACSL1,ACSL4,AKR1B10,CAV1,DNM2,FH,IDH1,LPL,PLTP,ROCK2,XDH
Invasion of prostate cancer cell lines	3.02919	0.876		ATP6AP1,CAPN2,CAV1,ITGA3,LCP1,LGALS3,LMNA,TRAP1
Cell movement	6.40671	0.88		ACACA,ACO2,ACSL4,ACTR3,ANXA2,APPL1,ARF4,ARFGEF2,ARHGAP18,ASPH,ATP5F1A,ATP5F1B,CAPN2,CAPNS1,CAV1,CLIC1,CNDP2,DAPK3,DEF6,DNM2,DRG2,EHD1,EIF3A,FAM83H,FH,GNAI2,GNB1,GRB2,HECTD1,HUWE1,IDH1,IPO9,IQGAP1,ITGA3,ITGB5,KPNA2,KRT16,LASP1,LCP1,LGALS3,LMNA,MED1,MTAP,MYH10,MYO1C,NARS1,NCAM1,NF1,NPM1,NUP85,P4HB,PLTP,PLXNA1,PPIB,PPM1F,PRDX1,PRKAR1A,PRMT5,PTBP1,RCC2,RHOG,ROCK2,RPL13A,SCRIB,SEPTIN4,SERPINH1,SLK,SMA…
Adipogenesis of fibroblast cell lines	3.28483	0.894		ACO2,IDH1,MED1,ROCK2,SMAD3,ZADH2
Infection by RNA virus	5.767	0.927		ACSL1,ACTR3,AFG3L2,ANXA2,ATP5F1A,ATP5F1B,BMP1,CAV1,DNM2,DYNC1H1,EIF3A,ETHE1,GANAB,GRB2,HIP1,HMGCS1,HUWE1,IDH1,KPNB1,LARS1,LIG3,LMAN2,LPL,MMUT,NMT1,NUP107,NUP85,NUP98,PMM1,PPIB,PRPF8,PSMA5,PSMA7,RAB2A,RGPD4 (includes others),SMCHD1,SSR1,SYNE1,TAGLN2,TOP2A,UAP1,XDH
Synthesis of protein	4.2233	0.935		ABCF1,ADRM1,CAV1,CDK11A,DAPK3,EIF3A,EIF3B,EIF3D,EIF3L,LPL,NCBP1,NPM1,PLTP,PTBP1,RPL13A,SMAD3,STAT3,SYNCRIP,TST,TUFM
Synthesis of nucleotide	4.29073	0.937		ACO2,ATP5F1A,ATP5F1B,CAV1,GMPPB,GNAI2,GNB1,HK2,LONP1,PFAS,PGD,PMM1,PRPSAP1,SLC25A12,STAT3,UGDH,XDH
Metabolism of nucleotide	3.95468	0.937		ACO2,ATP5F1A,ATP5F1B,ATP5MF,CAV1,GMPPB,GNAI2,GNB1,HK2,LONP1,PFAS,PGD,PMM1,PRPSAP1,SLC25A12,STAT3,UGDH,UPB1,XDH
Neoplasia of epithelial cells	2.70997	0.97		ABCF1,ACO2,ACSL4,AFG3L2,ANXA2,ARHGAP18,ARIH1,ASPH,ATP5MF,CAPN2,CAV1,CDK11A,CDK2,CSTF3,CTSA,DYNC1H1,EDC4,EEF1G,EFTUD2,EIF3A,EIF3B,ELAC2,EPHX1,EXD2,GANAB,GCN1,GLG1,GRB2,Gsta4,HECTD1,HSPBP1,HUWE1,IDH1,IQGAP1,ITGB5,KHSRP,KRT16,LCP1,LGALS3,LMNA,LONP1,LTN1,ME2,MED1,MTAP,MYH10,MYO1C,NCAM1,NF1,NIPSNAP1,NPM1,NSUN2,NUP98,NWD1,PDXDC1,PLXNA1,PPP2R1A,PTBP1,PTGFRN,PXDN,QSOX2,RGPD4 (includes others),RHOG,ROCK2,…
HIPPO signaling	2.68	1		PPP2R1A,PPP2R1B,SCRIB,SMAD3,YWHAB
RHOGDI Signaling	2.68	1		ACTR3,GNAI2,GNB1,ITGA3,ITGB5,MYH10,RHOG,ROCK2
HGF Signaling	1.88	1		CDK2,GRB2,ITGA3,ITGB5,STAT3
RAC Signaling	1.8	1		ACTR3,IQGAP1,IQGAP2,ITGA3,ITGB5
Import of protein	5.63451	1		APPL1,IPO9,KPNA2,KPNB1,LMNA,MED1,NUP98,STAT3,TOMM40,TRIM28,ZPR1
Development of breast cell lines	3.1261	1		KPNA2,PHGDH,PPP2R1A,RAB34
Renal cancer	2.97881	1		ABCF1,ANXA2,ARIH1,ATP5MF,ATP6AP1,CAV1,CDK2,DHRS7B,DHX30,DIS3,DNM2,EDC4,EPHX1,FH,GCN1,GNB1,HK2,IDH1,KHSRP,LCP1,LGALS3,LMNA,MED1,MMUT,NCAM1,NF1,PDHB,PDXDC1,PLXNA1,PPP2R1A,RCC2,SCRIB,SSR1,STAT3,SYNE1,TAF1C,TOP2A,TRAP1,TRIM28,TXNDC5,UQCRC2
G2 phase	2.81248	1		ACTL6A,ANXA2,BABAM2,BRCC3,CDK2,ELAC2,IDH1,LMNA,NPM1,RPA1,TCP1,TOP2A
Adipogenesis	2.88606	1.018		ACO2,ADRM1,DHRS7B,IDH1,MED1,ROCK2,SMAD3,ZADH2
Cell movement of prostate cancer cell lines	3.39686	1.034		ANXA2,CAPN2,CAV1,ITGA3,LCP1,LGALS3,LMNA,STAT3,TLN1
Formation of solid tumor	12.0119	1.043		ABCE1,ABCF1,ACO2,ACSL1,ACSL4,ACTR3,AFG3L2,AKR1B10,ANAPC1,ANAPC5,ANXA2,APPL1,ARF4,ARFGEF2,ARIH1,ASAH1,ASPH,ATP13A1,ATP5F1B,ATP5MF,ATP6AP1,ATXN10,BABAM2,BMP1,BRCC3,CAPN2,CAV1,CCT5,CDIPT,CDK11A,CDK2,CNDP2,COX5A,CPSF3,CSRP1,CSTF3,CTSA,DAPK3,DEF6,DHRS7B,DHX30,DIS3,DNM2,DRG2,DYNC1H1,EDC4,EFTUD2,EHD1,EIF3A,EIF3B,EIF3D,EIF3L,ELAC2,EPHX1,ERMP1,ERP44,ETHE1,EXD2,FAM83H,FBXL20,FH,FKBP9,FUCA1,G3BP2,GANAB,GCLM…
Cell cycle progression of tumor cell lines	2.85699	1.067		CAV1,CDK2,HUWE1,LGALS3,NF1,NPM1,PRMT5,RPA1,SMAD3,STAT3,TCP1,UBE2D3
Quantity of glycosaminoglycan	2.75203	1.067		GUSB,HEXA,SMAD3,STAT3
Invasion of breast cancer cell lines	3.13253	1.076		ACSL4,CAV1,DEF6,EIF3A,IQGAP1,ITGA3,KPNA2,LASP1,PPM1F,PTBP1,SERPINH1,SMAD3,STAT3,UBE2D3,UGDH
Migration of cells	5.56864	1.089		ACACA,ACSL4,ACTR3,ANXA2,APPL1,ARF4,ARFGEF2,ARHGAP18,ASPH,ATP5F1A,ATP5F1B,CAPN2,CAPNS1,CAV1,CNDP2,DAPK3,DEF6,DNM2,EHD1,FAM83H,FH,GNAI2,GRB2,HECTD1,HUWE1,IDH1,IQGAP1,ITGA3,ITGB5,KPNA2,KRT16,LASP1,LCP1,LGALS3,LMNA,MTAP,MYH10,MYO1C,NARS1,NCAM1,NF1,NPM1,NUP85,PLTP,PLXNA1,PPIB,PPM1F,PRDX1,PRKAR1A,PRMT5,PTBP1,RCC2,RHOG,ROCK2,RPL13A,SCRIB,SEPTIN4,SERPINH1,SLK,SMAD3,STAT3,TAGLN2,TLN1,TUBGCP2,UGDH,VAMP3,XDH
Infection of cells	7.53165	1.102		ACTR3,AFG3L2,ANXA2,ATP5F1A,ATP5F1B,BMP1,CAV1,DNM2,DYNC1H1,EIF3A,ETHE1,GANAB,HIP1,HMGCS1,HUWE1,IDH1,KPNB1,LARS1,LIG3,LMAN2,LPL,NMT1,NUP107,NUP85,NUP98,PMM1,PPIB,PRPF8,PSMA5,PSMA7,RAB2A,RGPD4 (includes others),SSR1,TAGLN2,UAP1
Survival of organism	3.14752	1.108		ACSL1,ASAH1,BRCC3,CAV1,DRG2,ETHE1,GNAI2,HK2,IDH1,IQGAP1,IQGAP2,ITGA3,LGALS3,LMNA,LPL,MED1,MMUT,NCAM1,NPM1,PLTP,PRDX1,PRKAR1A,RPL13A,SMAD3,STAT3,SYNE1,TOP2A
Synthesis of purine nucleotide	4.43652	1.118		ACO2,ATP5F1A,ATP5F1B,CAV1,GMPPB,HK2,LONP1,PFAS,PGD,PMM1,SLC25A12,STAT3
Cell death of muscle cells	3.13077	1.121		ACSL1,CAV1,CDK2,GNAI2,GNB1,HK2,LMNA,MYH10,PRKAR1A,SLK,STAT3,UBE4B,XDH,YWHAB
HER-2 Signaling in Breast Cancer	3.8	1.134		ARF4,COX5A,GRB2,ITGB5,KPNB1,NUP107,NUP85,NUP98,SMAD3,STAT3
Intraabdominal organ tumor	10.983	1.169		AACS,ABCE1,ABCF1,ACO2,ACSL1,ACSL4,ACTR3,ADRM1,AFG3L2,AKR1B10,ANAPC1,ANAPC5,ANXA2,APPL1,ARFGEF2,ARHGAP18,ARIH1,ASAH1,ASPH,ATP13A1,ATP5F1A,ATP5F1B,ATP5MF,ATP6AP1,ATXN10,BABAM2,BMP1,BRCC3,CAPN2,CAV1,CCT5,CDIPT,CDK11A,CDK2,CLIC1,CNDP2,COX5A,CPSF3,CSTF3,CTSA,DAPK3,DEF6,DHRS7B,DHX30,DIS3,DNM2,DRG2,DYNC1H1,EDC4,EEF1G,EFTUD2,EHD1,EIF3A,EIF3B,EIF3D,EIF3L,ELAC2,EPHX1,ERMP1,ERP44,ESD,ETHE1,EXD2,FAM83H,FBXL2…
Solid tumor	13.0376	1.182		AACS,ABCE1,ABCF1,ACACA,ACO2,ACSL1,ACSL4,ACTL6A,ACTR3,ADRM1,AFG3L2,AKR1B10,ANAPC1,ANAPC5,ANXA2,APPL1,ARF4,ARFGEF2,ARHGAP18,ARIH1,ASAH1,ASPH,ATP13A1,ATP5F1A,ATP5F1B,ATP5MF,ATP6AP1,ATXN10,BABAM2,BMP1,BRCC3,CAPN2,CAV1,CCT5,CDIPT,CDK11A,CDK2,CLIC1,CNDP2,COX5A,CPSF3,CSRP1,CSTF3,CTSA,DAPK3,DEF6,DHRS7B,DHX30,DIS3,DNM2,DRG2,DYNC1H1,EDC4,EEF1G,EFTUD2,EHD1,EIF3A,EIF3B,EIF3D,EIF3L,ELAC2,EPHX1,ERMP1,ERO1B,ERP…
Cell movement of tumor cell lines	5.81248	1.211		ACSL4,ANXA2,APPL1,ARFGEF2,ASPH,CAPN2,CAPNS1,CAV1,CLIC1,CNDP2,DEF6,DNM2,EIF3A,FH,GNAI2,GNB1,GRB2,IDH1,IQGAP1,ITGA3,ITGB5,KPNA2,LASP1,LCP1,LGALS3,LMNA,MYH10,NCAM1,NF1,NPM1,NUP85,PLXNA1,PPM1F,PRMT5,PTBP1,RCC2,RHOG,SCRIB,SERPINH1,SMAD3,STAT3,TAGLN2,TLN1,UGDH
Extracranial solid tumor	11.6055	1.217		AACS,ABCE1,ABCF1,ACACA,ACO2,ACSL1,ACSL4,ACTR3,ADRM1,AFG3L2,AKR1B10,ANAPC1,ANAPC5,ANXA2,APPL1,ARF4,ARFGEF2,ARHGAP18,ARIH1,ASAH1,ASPH,ATP13A1,ATP5F1A,ATP5F1B,ATP5MF,ATP6AP1,ATXN10,BABAM2,BMP1,BRCC3,CAPN2,CAV1,CCT5,CDIPT,CDK11A,CDK2,CLIC1,CNDP2,COX5A,CPSF3,CSRP1,CSTF3,CTSA,DAPK3,DEF6,DHRS7B,DHX30,DIS3,DNM2,DRG2,DYNC1H1,EDC4,EEF1G,EFTUD2,EHD1,EIF3A,EIF3B,EIF3D,EIF3L,ELAC2,EPHX1,ERMP1,ERO1B,ERP44,ESD,…
Cell viability of tumor cell lines	7.82102	1.246		ACACA,ADRM1,ANAPC1,ANXA2,ARFGEF2,ASAH1,CAPN2,CAV1,CDK11A,CDK2,CNDP2,DAPK3,DIS3,DNM2,EIF3A,HIP1,HK2,HUWE1,IDH1,IQGAP1,ITGA3,KPNB1,LGALS3,LIG3,MED1,NCAM1,P4HB,PGRMC1,PPP2R1A,PPP2R1B,PRPF8,PSMA5,PSMB4,PSMB5,RPA1,SMAD3,STAT3,STRAP,TCP1,TOP2A,TRIM28,UBE2V1,USP47,XDH
Infection of cervical cancer cell lines	4.67366	1.278		ACTR3,ATP5F1B,DNM2,DYNC1H1,EIF3A,ETHE1,HUWE1,IDH1,LARS1,LIG3,LPL,NMT1,NUP107,NUP85,PPIB,RAB2A,RGPD4 (includes others),SSR1,UAP1
Abdominal carcinoma	11.2749	1.283		AACS,ABCE1,ABCF1,ACO2,ACSL1,ACSL4,ACTR3,ADRM1,AFG3L2,AKR1B10,ANAPC1,ANAPC5,ANXA2,APPL1,ARFGEF2,ARHGAP18,ARIH1,ASAH1,ASPH,ATP13A1,ATP5F1A,ATP5F1B,ATP5MF,ATP6AP1,ATXN10,BABAM2,BMP1,BRCC3,CAPN2,CAV1,CCT5,CDIPT,CDK11A,CDK2,CLIC1,CNDP2,COX5A,CPSF3,CSTF3,CTSA,DAPK3,DEF6,DHRS7B,DHX30,DIS3,DNM2,DRG2,DYNC1H1,EDC4,EEF1G,EFTUD2,EHD1,EIF3A,EIF3B,EIF3D,EIF3L,ELAC2,EPHX1,ERMP1,ERP44,ESD,ETHE1,EXD2,FAM83H,FBXL2…
Migration of breast cancer cell lines	3.42022	1.307		ACSL4,ANXA2,CAPN2,CAV1,DEF6,IQGAP1,ITGB5,KPNA2,LASP1,MYH10,PLXNA1,PPM1F,SERPINH1,SMAD3,STAT3
Internalization of protein	6.68825	1.331		APPL1,DNM2,HIP1,IPO9,KPNA2,KPNB1,LMNA,MED1,NUP98,STAT3,TOMM40,TRIM28,ZPR1
Development of digestive organ tumor	4.38722	1.333		ABCE1,ABCF1,ACO2,ACSL1,ACSL4,AFG3L2,AKR1B10,ANAPC1,ANAPC5,APPL1,ARIH1,ASAH1,ASPH,ATP13A1,ATP5F1B,ATXN10,BABAM2,BMP1,CAV1,CCT5,CDK11A,CDK2,COX5A,CSTF3,CTSA,DAPK3,DHX30,DIS3,DRG2,DYNC1H1,EDC4,EFTUD2,EHD1,EIF3L,ELAC2,ERMP1,ERP44,FAM83H,FKBP9,G3BP2,GANAB,GCLM,GCN1,GLG1,GMPPB,GNAI2,GNB1,GRB2,HECTD1,HS2ST1,HSPBP1,HUWE1,IDH1,IPO8,IPO9,IQGAP1,IQGAP2,ITGA3,ITGB5,KHSRP,KPNA2,KPNB1,KRT16,LCP1,LGALS3,LIG3,LM…
CSDE1 Signaling Pathway	3.51	1.342		CDK11A,EDC4,PABPN1,PTBP1,SYNCRIP
Ferroptosis Signaling Pathway	1.88	1.342		ACACA,ACSL4,ARF4,NFS1,STAT3
Quantity of filaments	3.34775	1.342		CAV1,DNM2,LMNA,MYH10,ROCK2,SERPINH1,SMAD3,STAT3
Urinary tract cancer	2.75945	1.342		ABCF1,AFG3L2,ANXA2,ARIH1,ATP5MF,ATP6AP1,BMP1,CAV1,CDK2,COX5A,DHRS7B,DHX30,DIS3,DNM2,DYNC1H1,EDC4,EIF3A,EPHX1,FAM83H,FH,GCN1,GMPPB,GNB1,HECTD1,HK2,HUWE1,IDH1,KHSRP,LCP1,LGALS3,LMNA,MCM4,MED1,MMUT,MTAP,MYH10,NCAM1,NF1,NIPSNAP1,NWD1,P3H4,PDHB,PDIA4,PDXDC1,PLXNA1,PPM1F,PPP2R1A,PPP2R1B,PRDX1,PUF60,PXDN,RBBP7,RCC2,SCRIB,SQOR,SSR1,STAT3,SYNE1,TAF1C,TLN1,TOP2A,TRAP1,TRIM28,TXNDC5,UBE2D3,UQCRC2,ZSWIM8
Malignant neoplasm of retroperitoneum	4.29243	1.387		ABCF1,ACTR3,ANAPC5,ANXA2,APPL1,ARFGEF2,ARIH1,ATP5MF,ATP6AP1,ATXN10,CAPN2,CAV1,CDK2,CPSF3,DHRS7B,DHX30,DIS3,DNM2,DRG2,EDC4,EHD1,ELAC2,EPHX1,ETHE1,FH,GANAB,GCN1,GLG1,GMPPB,GNB1,HECTD1,HK2,HMGCS1,HSPBP1,HUWE1,IDH1,IQGAP1,ITGA3,KHSRP,KLHL22,KPNA2,LCP1,LGALS3,LIG3,LMNA,LONP1,MCCC1,MED1,MMUT,MTREX,NCAM1,NF1,NUP98,PABPN1,PDHB,PDXDC1,PFAS,PHGDH,PLXNA1,PMM1,PPP2R1A,PXDN,RABGGTA,RCC2,RGPD4 (includes others…
Exocytosis	2.83268	1.4		APPL1,ARFGEF2,DNM2,EHD1,GNAI2,GUSB,MYH10,NCAM1,VAMP3
Survival of stem cell lines	4.27409	1.414		ATP5F1A,ATP5F1B,HMGCS1,NFS1,PPP2R1A,RPA1,TRIM28,TUFM
Premature senescence of cells	3.11577	1.446		ARHGAP18,CAV1,CDK2,LMNA,NPM1
Endocrine gland tumor	17.4737	1.452		AACS,ABCE1,ABCF1,ACO2,ACSL1,ACSL4,ACTR3,ADRM1,AFG3L2,ANAPC1,ANAPC5,ANXA2,APPL1,ARF4,ARFGEF2,ARHGAP18,ARIH1,ASAH1,ASPH,ATP13A1,ATP5F1A,ATP5F1B,ATP5MF,ATP6AP1,ATXN10,BABAM2,BMP1,BRCC3,CAPN2,CAV1,CCT5,CDIPT,CDK11A,CDK2,CLIC1,CNDP2,COX5A,CPSF3,CSRP1,CSTF3,CTSA,DAPK3,DEF6,DHRS7B,DIS3,DNM2,DRG2,DYNC1H1,EDC4,EEF1G,EFTUD2,EHD1,EIF3A,EIF3B,EIF3D,EIF3L,ELAC2,EPHX1,ERMP1,ERO1B,ERP44,ETHE1,EXD2,FAM83H,FBXL20…
Migration of tumor cell lines	3.57349	1.455		ACSL4,ANXA2,APPL1,ASPH,CAPN2,CAPNS1,CAV1,CNDP2,DEF6,DNM2,FH,GNAI2,IDH1,IQGAP1,ITGA3,ITGB5,KPNA2,LASP1,LGALS3,LMNA,MYH10,NCAM1,NPM1,PLXNA1,PPM1F,PRMT5,PTBP1,RCC2,RHOG,SCRIB,SERPINH1,SMAD3,STAT3,UGDH
Nonhematologic malignant neoplasm	13.9245	1.476		AACS,ABCE1,ABCF1,ACO2,ACSL1,ACSL4,ACTL6A,ACTR3,ADRM1,AFG3L2,AKR1B10,ANAPC1,ANAPC5,ANXA2,APPL1,ARF4,ARFGEF2,ARHGAP18,ARIH1,ASAH1,ASPH,ATP13A1,ATP5F1A,ATP5F1B,ATP5MF,ATP6AP1,ATXN10,BABAM2,BMP1,BRCC3,CAPN2,CAV1,CCT5,CDIPT,CDK11A,CDK2,CLIC1,CNDP2,COX5A,CPSF3,CSRP1,CSTF3,CTSA,DAPK3,DEF6,DHRS7B,DHX30,DIS3,DNM2,DRG2,DYNC1H1,EDC4,EEF1G,EFTUD2,EHD1,EIF3A,EIF3B,EIF3D,EIF3L,ELAC2,EPHX1,ERMP1,ERO1B,ERP44,ESD…
Cell movement of central nervous system cells	2.87615	1.48		CAV1,HUWE1,MYH10,NF1,NPM1,SEPTIN4,STAT3
Development of adenocarcinoma	4.68825	1.509		ABCE1,ABCF1,ACSL1,ACSL4,AFG3L2,ANAPC1,ANAPC5,ANXA2,APPL1,ARFGEF2,ARIH1,ASAH1,ASPH,ATP13A1,ATP5MF,ATP6AP1,BABAM2,CAPN2,CAV1,CCT5,CDIPT,CDK11A,CDK2,CNDP2,CSTF3,CTSA,DEF6,DHRS7B,DHX30,DIS3,DNM2,DYNC1H1,EDC4,EFTUD2,ELAC2,EPHX1,ERMP1,ERP44,EXD2,FH,FKBP9,FUCA1,G3BP2,GCN1,GMPPB,GNAI2,GNB1,HECTD1,HIP1,HK2,HUWE1,IDH1,IPO9,IQGAP1,IQGAP2,ITGA3,ITGB5,KHSRP,KPNA2,KPNB1,LASP1,LCP1,LGALS3,LIG3,LMNA,LONP1,LRRC40…
Incidence of tumor	7.16494	1.525		ABCE1,ABCF1,ACO2,ACSL1,ACSL4,ACTR3,AFG3L2,AKR1B10,ANAPC1,ANAPC5,ANXA2,APPL1,ARFGEF2,ARIH1,ASAH1,ASPH,ATP13A1,ATP5F1B,ATP5MF,ATP6AP1,ATXN10,BABAM2,BMP1,CAPN2,CAV1,CCT5,CDIPT,CDK11A,CDK2,CNDP2,COX5A,CSTF3,CTSA,DAPK3,DEF6,DHRS7B,DHX30,DIS3,DNM2,DRG2,DYNC1H1,EDC4,EFTUD2,EHD1,EIF3A,EIF3D,EIF3L,ELAC2,EPHX1,ERMP1,ERP44,ETHE1,EXD2,FAM83H,FH,FKBP9,FUCA1,G3BP2,GANAB,GCLM,GCN1,GLG1,GMPPB,GNAI2,GNB1,GRB2,GST…
Renal lesion	3.05159	1.534		ABCF1,ANXA2,ARIH1,ATP5MF,ATP6AP1,CAV1,CDK2,DHRS7B,DHX30,DIS3,DNM2,EDC4,EPHX1,FH,GCN1,GNB1,HK2,IDH1,ITGA3,KHSRP,LCP1,LGALS3,LMNA,MED1,MMUT,NCAM1,NF1,PDHB,PDXDC1,PLXNA1,PPP2R1A,RCC2,SCRIB,SMAD3,SSR1,STAT3,SYNE1,TAF1C,TOP2A,TRAP1,TRIM28,TXNDC5,UQCRC2,XDH
Abdominal adenocarcinoma	10.9788	1.535		AACS,ABCE1,ABCF1,ACO2,ACSL1,ACSL4,ACTR3,ADRM1,AFG3L2,AKR1B10,ANAPC1,ANAPC5,ANXA2,APPL1,ARFGEF2,ARHGAP18,ARIH1,ASAH1,ASPH,ATP13A1,ATP5F1A,ATP5F1B,ATP5MF,ATP6AP1,ATXN10,BABAM2,BMP1,BRCC3,CAPN2,CCT5,CDIPT,CDK11A,CDK2,CNDP2,COX5A,CPSF3,CSTF3,CTSA,DAPK3,DEF6,DHRS7B,DHX30,DIS3,DNM2,DRG2,DYNC1H1,EDC4,EEF1G,EFTUD2,EHD1,EIF3A,EIF3B,EIF3D,EIF3L,ELAC2,EPHX1,ERMP1,ERP44,ESD,EXD2,FAM83H,FBXL20,FH,FKBP9,FUCA1,…
Adenocarcinoma	10.9872	1.556		AACS,ABCE1,ABCF1,ACO2,ACSL1,ACSL4,ACTR3,ADRM1,AFG3L2,AKR1B10,ANAPC1,ANAPC5,ANXA2,APPL1,ARFGEF2,ARHGAP18,ARIH1,ASAH1,ASPH,ATP13A1,ATP5F1A,ATP5F1B,ATP5MF,ATP6AP1,ATXN10,BABAM2,BMP1,BRCC3,CAPN2,CAV1,CCT5,CDIPT,CDK11A,CDK2,CNDP2,COX5A,CPSF3,CSTF3,CTSA,DAPK3,DEF6,DHRS7B,DHX30,DIS3,DNM2,DRG2,DYNC1H1,EDC4,EEF1G,EFTUD2,EHD1,EIF3A,EIF3B,EIF3D,EIF3L,ELAC2,EPHX1,ERMP1,ERP44,ESD,EXD2,FAM83H,FBXL20,FH,FKBP9,F…
Invasion of tumor cell lines	4.37059	1.558		ACSL4,ANXA2,ASPH,ATP6AP1,CAPN2,CAPNS1,CAV1,CDK2,CNDP2,DEF6,DNM2,EIF3A,FH,GNAI2,IQGAP1,ITGA3,KPNA2,LASP1,LCP1,LGALS3,LMNA,NF1,NPM1,PPM1F,PRMT5,PTBP1,SCRIB,SERPINH1,SMAD3,STAT3,TAGLN2,TLN1,TRAP1,UBE2D3,UGDH
Frequency of tumor	6.53313	1.565		ABCE1,ABCF1,ACO2,ACSL1,ACSL4,AFG3L2,AKR1B10,ANAPC1,ANAPC5,ANXA2,APPL1,ARFGEF2,ARIH1,ASAH1,ASPH,ATP13A1,ATP5F1B,ATP5MF,ATP6AP1,ATXN10,BABAM2,BMP1,CAPN2,CAV1,CCT5,CDIPT,CDK11A,CDK2,CNDP2,COX5A,CSTF3,CTSA,DAPK3,DEF6,DHRS7B,DHX30,DIS3,DNM2,DRG2,DYNC1H1,EDC4,EFTUD2,EHD1,EIF3L,ELAC2,EPHX1,ERMP1,ERP44,ETHE1,EXD2,FAM83H,FH,FKBP9,FUCA1,G3BP2,GANAB,GCLM,GCN1,GLG1,GMPPB,GNAI2,GNB1,GRB2,GSTA3,HECTD1,HIP1,HK2…
Transport of protein	7.6073	1.572		APPL1,ARFGEF2,CAV1,CTSA,DNM2,EHD1,IPO9,KPNA2,KPNB1,LMAN2,LMNA,MED1,NPM1,NUP98,PPM1F,RAB2A,SEC23A,STAT3,TOMM40,TRIM28,ZPR1
Growth of neurites	2.95861	1.596		CAV1,CDK2,CSRP1,GNAI2,HMGCS1,IQGAP1,ITGA3,MYH10,NCAM1,NF1,PLXNA1,RHOG,ROCK2,STAT3,STRAP,USP47,ZPR1
Formation of nucleus	3.92082	1.633		CDK2,G3BP2,GNAI2,LMNA,NUP107,NUP98,PPP2R1A
Extrapancreatic malignant tumor	13.0921	1.647		AACS,ABCE1,ABCF1,ACACA,ACO2,ACSL1,ACSL4,ACTR3,ADRM1,AFG3L2,AKR1B10,ANAPC1,ANAPC5,ANXA2,APPL1,ARF4,ARFGEF2,ARHGAP18,ARIH1,ASAH1,ASPH,ATP13A1,ATP5F1A,ATP5F1B,ATP5MF,ATP6AP1,ATXN10,BABAM2,BMP1,BRCC3,CAPN2,CAV1,CCT5,CDIPT,CDK11A,CDK2,CLIC1,CNDP2,COX5A,CPSF3,CSRP1,CSTF3,CTSA,DAPK3,DEF6,DHRS7B,DHX30,DIS3,DNM2,DRG2,DYNC1H1,EDC4,EEF1G,EFTUD2,EHD1,EIF3A,EIF3B,EIF3D,EIF3L,ELAC2,EPHX1,ERMP1,ERO1B,ERP44,ESD,…
Extraadrenal retroperitoneal tumor	4.17718	1.671		ABCF1,ACTR3,ANAPC5,ANXA2,APPL1,ARFGEF2,ARIH1,ATP5MF,ATP6AP1,ATXN10,CAPN2,CAV1,CDK2,CPSF3,DHRS7B,DHX30,DIS3,DNM2,DRG2,EDC4,EHD1,ELAC2,EPHX1,ETHE1,FH,GANAB,GCN1,GLG1,GMPPB,GNB1,HECTD1,HK2,HMGCS1,HS2ST1,HSPBP1,HUWE1,IDH1,IQGAP1,ITGA3,KHSRP,KLHL22,KPNA2,LCP1,LGALS3,LIG3,LMNA,LONP1,MCCC1,MED1,MMUT,MTREX,NCAM1,NF1,NUP98,PABPN1,PCCB,PDHB,PDXDC1,PFAS,PHGDH,PLXNA1,PMM1,PPP2R1A,PRDX1,PXDN,RABGGTA,RCC2,RGPD…
Infection of tumor cell lines	4.2993	1.678		ACTR3,ATP5F1B,DNM2,DYNC1H1,EIF3A,ETHE1,HIP1,HUWE1,IDH1,LARS1,LIG3,LPL,NMT1,NUP107,NUP85,NUP98,PPIB,RAB2A,RGPD4 (includes others),SSR1,UAP1
Neoplasia of blood cells	5.20066	1.68		ABCF1,ACSL1,ACSL4,ANAPC1,ANXA2,ARHGAP18,ARIH1,ATP5F1A,ATP6AP1,BMP1,CAPN2,CAV1,CDK2,CSTF3,DAPK3,DIS3,DNM2,DYNC1H1,EDC4,EHD1,EIF3D,EIF3L,EPHX1,EXD2,FAM83H,FKBP9,GCN1,GLG1,GMPPB,GNAI2,GNB1,GRB2,HECTD1,HIP1,HK2,HSPBP1,HUWE1,IDH1,IPO8,IQGAP1,IQGAP2,ITGA3,KPNA2,KPNB1,LCP1,LONP1,LPL,LTN1,ME2,MED1,MTREX,MYH10,NARS1,NCAM1,NCBP1,NF1,NPM1,NUP98,NWD1,PDXDC1,PLTP,PLXNA1,PPP2R1B,PRDX1,PRIM1,PRMT5,PRPF8,PSMB4,P…
Hematologic cancer	4.45346	1.68		ABCF1,ACSL1,ACSL4,ANAPC1,ANXA2,ARIH1,ATP5F1A,ATP6AP1,CAPN2,CAV1,CDK2,CSTF3,DAPK3,DIS3,DNM2,DYNC1H1,EDC4,EHD1,EIF3D,EIF3L,EPHX1,EXD2,FAM83H,FH,FKBP9,GCN1,GLG1,GMPPB,GNAI2,GNB1,GRB2,HECTD1,HIP1,HK2,HSPBP1,HUWE1,IDH1,IPO8,IPO9,IQGAP1,IQGAP2,ITGA3,KPNA2,KPNB1,LCP1,LMNA,LONP1,LPL,LTN1,ME2,MED1,MTREX,MYH10,NARS1,NCAM1,NCBP1,NF1,NPM1,NUP98,NWD1,PDXDC1,PLTP,PLXNA1,PPP2R1B,PRDX1,PRIM1,PRMT5,PRPF8,PSMB4,PS…
Myeloid or lymphoid neoplasm	4.82102	1.682		ABCF1,ACSL1,ACSL4,ANAPC1,ANXA2,ARHGAP18,ARIH1,ATP5F1A,ATP6AP1,BMP1,CAPN2,CAV1,CDK2,CSTF3,DAPK3,DIS3,DNM2,DYNC1H1,EDC4,EHD1,EIF3D,EIF3L,EPHX1,EXD2,FAM83H,FH,FKBP9,GCN1,GLG1,GMPPB,GNAI2,GNB1,GRB2,HECTD1,HIP1,HK2,HSPBP1,HUWE1,IDH1,IPO8,IPO9,IQGAP1,IQGAP2,ITGA3,KPNA2,KPNB1,LCP1,LONP1,LPL,LTN1,ME2,MED1,MTREX,MYH10,NARS1,NCAM1,NCBP1,NF1,NPM1,NUP98,NWD1,PDXDC1,PLTP,PLXNA1,PPP2R1B,PRDX1,PRIM1,PRMT5,PRPF8…
Neoplasia of leukocytes	3.72125	1.684		ABCF1,ANXA2,ARIH1,CAPN2,CAV1,CDK2,CSTF3,DAPK3,DIS3,DNM2,EDC4,EHD1,EPHX1,EXD2,FAM83H,FKBP9,GCN1,GMPPB,GNAI2,GNB1,GRB2,HECTD1,HIP1,HK2,HUWE1,IDH1,IPO8,IQGAP1,IQGAP2,ITGA3,KPNA2,KPNB1,LCP1,LONP1,LPL,ME2,MED1,MTREX,NARS1,NCAM1,NCBP1,NF1,NPM1,NUP98,NWD1,PLTP,PLXNA1,PRDX1,PRIM1,PRMT5,PSMB5,PTGFRN,PXDN,RGPD4 (includes others),ROCK2,RPA1,SERPINH1,SMAD3,SMCHD1,SSR1,STAT3,SYNCRIP,SYNE1,TOP2A,UBE2M,USP47,XDH
Hematologic cancer of cells	3.67985	1.687		ABCF1,ANXA2,CAPN2,CAV1,CDK2,CSTF3,DAPK3,DIS3,DNM2,EDC4,EHD1,EPHX1,EXD2,FAM83H,FKBP9,GCN1,GMPPB,GNAI2,GNB1,GRB2,HECTD1,HIP1,HK2,HUWE1,IDH1,IPO8,IQGAP1,IQGAP2,ITGA3,KPNA2,KPNB1,LONP1,LPL,ME2,MED1,MTREX,NARS1,NCAM1,NCBP1,NF1,NPM1,NUP98,NWD1,PLTP,PLXNA1,PRDX1,PRIM1,PRMT5,PSMB5,PTGFRN,PXDN,ROCK2,RPA1,SERPINH1,SMAD3,SMCHD1,SSR1,STAT3,SYNCRIP,SYNE1,TOP2A,USP47,XDH
Lymphocytic cancer	3.27165	1.687		ABCF1,ANXA2,ARIH1,CAPN2,CAV1,CDK2,CSTF3,DAPK3,DIS3,DNM2,EDC4,EHD1,EPHX1,EXD2,FAM83H,FH,FKBP9,GCN1,GMPPB,GNAI2,GNB1,GRB2,HECTD1,HIP1,HK2,HUWE1,IDH1,IPO8,IPO9,IQGAP1,IQGAP2,ITGA3,KPNA2,KPNB1,LCP1,LONP1,LPL,ME2,MED1,MTREX,NARS1,NCAM1,NCBP1,NF1,NPM1,NUP98,NWD1,PLTP,PLXNA1,PRDX1,PRIM1,PRMT5,PSMB5,PTGFRN,PXDN,RGPD4 (includes others),ROCK2,RPA1,SERPINH1,SMAD3,SMCHD1,SSR1,STAT3,SYNCRIP,SYNE1,TOP2A,UBE2M,…
Malignant lymphocytic neoplasm	3.27165	1.687		ABCF1,ANXA2,ARIH1,CAPN2,CAV1,CDK2,CSTF3,DAPK3,DIS3,DNM2,EDC4,EHD1,EPHX1,EXD2,FAM83H,FH,FKBP9,GCN1,GMPPB,GNAI2,GNB1,GRB2,HECTD1,HIP1,HK2,HUWE1,IDH1,IPO8,IPO9,IQGAP1,IQGAP2,ITGA3,KPNA2,KPNB1,LCP1,LONP1,LPL,ME2,MED1,MTREX,NARS1,NCAM1,NCBP1,NF1,NPM1,NUP98,NWD1,PLTP,PLXNA1,PRDX1,PRIM1,PRMT5,PSMB5,PTGFRN,PXDN,RGPD4 (includes others),ROCK2,RPA1,SERPINH1,SMAD3,SMCHD1,SSR1,STAT3,SYNCRIP,SYNE1,TOP2A,UBE2M,…
Lymphoma	4.61261	1.689		ABCF1,ANXA2,CAPN2,CAV1,CDK2,CSTF3,DAPK3,DIS3,EDC4,EHD1,EPHX1,FKBP9,GCN1,GMPPB,GNAI2,GNB1,GRB2,HIP1,HK2,HUWE1,IDH1,IQGAP1,IQGAP2,ITGA3,KPNA2,KPNB1,LONP1,LPL,MED1,MTREX,NARS1,NCAM1,NCBP1,NF1,NPM1,NUP98,PLTP,PRDX1,PRIM1,PRMT5,PSMB5,ROCK2,RPA1,SERPINH1,SMAD3,STAT3,SYNCRIP,SYNE1,TOP2A,XDH
Tumorigenesis of lymphocytes	4.10791	1.689		ABCF1,ANXA2,ARIH1,CAPN2,CAV1,CDK2,CSTF3,DAPK3,DIS3,DNM2,EDC4,EHD1,EPHX1,EXD2,FAM83H,FKBP9,GCN1,GMPPB,GNAI2,GNB1,GRB2,HIP1,HK2,HUWE1,IDH1,IPO8,IQGAP1,IQGAP2,ITGA3,KPNA2,KPNB1,LCP1,LONP1,LPL,ME2,MED1,MTREX,NARS1,NCAM1,NCBP1,NF1,NPM1,NUP98,NWD1,PLTP,PLXNA1,PRDX1,PRIM1,PRMT5,PSMB5,PTGFRN,PXDN,RGPD4 (includes others),ROCK2,RPA1,SERPINH1,SMAD3,SMCHD1,SSR1,STAT3,SYNCRIP,SYNE1,TOP2A,UBE2M,USP47,XDH
Cell movement of epithelial cells	3.88941	1.741		ANXA2,CAPN2,IQGAP1,ITGA3,KRT16,LGALS3,MED1,PLXNA1,SMAD3,STAT3
Abdominal cancer	9.60906	1.755		AACS,ABCE1,ABCF1,ACO2,ACSL1,ACSL4,ACTR3,ADRM1,AFG3L2,AKR1B10,ANAPC1,ANAPC5,ANXA2,APPL1,ARFGEF2,ARHGAP18,ARIH1,ASAH1,ASPH,ATP13A1,ATP5F1A,ATP5F1B,ATP5MF,ATP6AP1,ATXN10,BABAM2,BMP1,BRCC3,CAPN2,CAV1,CCT5,CDIPT,CDK11A,CDK2,CLIC1,CNDP2,COX5A,CPSF3,CSTF3,CTSA,DAPK3,DEF6,DHRS7B,DHX30,DIS3,DNM2,DRG2,DYNC1H1,EDC4,EEF1G,EFTUD2,EHD1,EIF3A,EIF3B,EIF3D,EIF3L,ELAC2,EPHX1,ERMP1,ERP44,ESD,ETHE1,EXD2,FAM83H,FBXL2…
Proliferation of prostate cancer cell lines	4.49894	1.838		ACACA,ACO2,ASAH1,ATP6AP1,CAV1,CDK2,IQGAP2,ITGA3,LCP1,LGALS3,LMNA,PPP2R1A,PRKAR1A,PRMT5,STAT3,TRAP1,UAP1
Liver lesion	5.78252	1.849		ACO2,ACSL1,ACSL4,ACTR3,ADRM1,AKR1B10,ANAPC1,ANAPC5,ARFGEF2,ARIH1,ASAH1,ASPH,ATP13A1,ATP5F1A,ATP5F1B,CDK11A,CDK2,CLIC1,CNDP2,CTSA,DAPK3,DHRS7B,DHX30,DIS3,DYNC1H1,EDC4,EFTUD2,EIF3A,ELAC2,EPHX1,ERMP1,ERP44,FAM83H,GANAB,GCLM,GCN1,GLG1,GRB2,GSTA3,GUSB,HECTD1,HK2,HMGCS1,HS2ST1,HSPBP1,HUWE1,IDH1,IPO8,IPO9,IQGAP1,IQGAP2,ITGB5,KHSRP,KLHL22,KPNB1,KRT16,LCP1,LGALS3,LMAN1,LMNA,LONP1,LPL,LTN1,MCM4,MCM6,MCMBP,…
Carcinoma	13.821	1.856		AACS,ABCE1,ABCF1,ACO2,ACSL1,ACSL4,ACTR3,ADRM1,AFG3L2,AKR1B10,ANAPC1,ANAPC5,ANXA2,APPL1,ARF4,ARFGEF2,ARHGAP18,ARIH1,ASAH1,ASPH,ATP13A1,ATP5F1A,ATP5F1B,ATP5MF,ATP6AP1,ATXN10,BABAM2,BMP1,BRCC3,CAPN2,CAV1,CCT5,CDIPT,CDK11A,CDK2,CLIC1,CNDP2,COX5A,CPSF3,CSRP1,CSTF3,CTSA,DAPK3,DEF6,DHRS7B,DHX30,DIS3,DNM2,DRG2,DYNC1H1,EDC4,EEF1G,EFTUD2,EHD1,EIF3A,EIF3B,EIF3D,EIF3L,ELAC2,EPHX1,ERMP1,ERO1B,ERP44,ESD,ETHE1,…
Synthesis of lipid	3.01592	1.885		ACACA,ACO2,ACSL1,ACSL4,ASAH1,BABAM2,CAPN2,CAV1,CDIPT,DHRS7B,GSTA3,HMGCS1,IDH1,IQGAP1,ITGA3,LPL,ME2,MED1,NCAM1,PDHB,PGD,PGRMC1,PLTP,SMAD3,STAT3,XDH
Non-melanoma solid tumor	13.3098	1.899		AACS,ABCE1,ABCF1,ACO2,ACSL1,ACSL4,ACTR3,ADRM1,AFG3L2,AKR1B10,ANAPC1,ANAPC5,ANXA2,APPL1,ARF4,ARFGEF2,ARHGAP18,ARIH1,ASAH1,ASPH,ATP13A1,ATP5F1A,ATP5F1B,ATP5MF,ATP6AP1,ATXN10,BABAM2,BMP1,BRCC3,CAPN2,CAV1,CCT5,CDIPT,CDK11A,CDK2,CLIC1,CNDP2,COX5A,CPSF3,CSRP1,CSTF3,CTSA,DAPK3,DEF6,DHRS7B,DHX30,DIS3,DNM2,DRG2,DYNC1H1,EDC4,EEF1G,EFTUD2,EHD1,EIF3A,EIF3B,EIF3D,EIF3L,ELAC2,EPHX1,ERMP1,ERO1B,ERP44,ESD,ETHE1,…
Synthesis of long chain fatty acid	2.88941	1.922		ACACA,ACSL1,ASAH1,CAV1
Hematopoietic neoplasm	4.93554	1.948		ABCF1,ACSL1,ACSL4,ANAPC1,ANXA2,ARHGAP18,ARIH1,ATP5F1A,ATP6AP1,BMP1,CAPN2,CAV1,CDK2,CSTF3,DAPK3,DIS3,DNM2,DYNC1H1,EDC4,EHD1,EIF3D,EIF3L,EPHX1,EXD2,FAM83H,FH,FKBP9,GCN1,GLG1,GMPPB,GNAI2,GNB1,GRB2,HECTD1,HIP1,HK2,HSPBP1,HUWE1,IDH1,IPO8,IPO9,IQGAP1,IQGAP2,ITGA3,KPNA2,KPNB1,LCP1,LMNA,LONP1,LPL,LTN1,ME2,MED1,MTREX,MYH10,NARS1,NCAM1,NCBP1,NF1,NPM1,NUP98,NWD1,PDXDC1,PLTP,PLXNA1,PPP2R1B,PRDX1,PRIM1,PRMT5,…
Pelvic cancer	7.35164	1.951		ABCE1,ABCF1,ACSL1,ACSL4,ACTR3,ADRM1,AFG3L2,ANAPC1,ANAPC5,ANXA2,APPL1,ARFGEF2,ARHGAP18,ARIH1,ASPH,ATP13A1,ATP6AP1,BABAM2,BMP1,CAPN2,CAV1,CCT5,CDIPT,CDK11A,CDK2,CLIC1,COX5A,CSTF3,CTSA,DEF6,DHRS7B,DHX30,DIS3,DYNC1H1,EDC4,EEF1G,EFTUD2,EIF3A,EIF3B,EIF3D,ELAC2,EPHX1,ERMP1,ERP44,EXD2,FAM83H,FBXL20,FKBP9,G3BP2,GANAB,GCN1,GLG1,GMPPB,GNAI2,GNB1,GRB2,GUSB,HECTD1,HIP1,HSPBP1,HUWE1,IDH1,IPO8,IPO9,IQGAP1,IQGAP…
Anogenital cancer	12.0264	1.96		ABCE1,ABCF1,ACACA,ACSL1,ACSL4,ACTR3,ADRM1,AFG3L2,ANAPC1,ANAPC5,ANXA2,APPL1,ARF4,ARFGEF2,ARHGAP18,ARIH1,ASPH,ATP13A1,ATP5F1A,ATP5MF,ATP6AP1,BABAM2,BMP1,CAPN2,CAV1,CCT5,CDIPT,CDK11A,CDK2,CLIC1,CNDP2,COX5A,CSTF3,CTSA,DAPK3,DEF6,DHRS7B,DHX30,DIS3,DYNC1H1,EDC4,EEF1G,EFTUD2,EIF3A,EIF3B,EIF3D,ELAC2,EPHX1,ERMP1,ERO1B,ERP44,EXD2,FAM83H,FBXL20,FH,FKBP9,G3BP2,GANAB,GCN1,GLG1,GMPPB,GNAI2,GNB1,GRB2,GUSB,HECTD…
Genitourinary carcinoma	6.93181	1.96		ABCE1,ABCF1,ACSL1,ACSL4,AFG3L2,ANAPC1,ANAPC5,ANXA2,APPL1,ARF4,ARFGEF2,ARHGAP18,ARIH1,ASPH,ATP13A1,ATP5MF,ATP6AP1,BABAM2,BMP1,CAPN2,CAV1,CCT5,CDIPT,CDK11A,CDK2,COX5A,CSTF3,CTSA,DAPK3,DEF6,DHRS7B,DHX30,DIS3,DNM2,DYNC1H1,EDC4,EEF1G,EFTUD2,EIF3A,ELAC2,EPHX1,ERMP1,ERO1B,ERP44,EXD2,FAM83H,FBXL20,FH,FKBP9,G3BP2,GANAB,GCN1,GLG1,GMPPB,GNAI2,GNB1,GRB2,HECTD1,HEXA,HIP1,HK2,HMGCS1,HSPBP1,HUWE1,IDH1,IPO8,IPO9…
Nonpituitary endocrine tumor	18.4034	1.969		AACS,ABCE1,ABCF1,ACO2,ACSL1,ACSL4,ACTR3,ADRM1,AFG3L2,ANAPC1,ANAPC5,ANXA2,APPL1,ARF4,ARFGEF2,ARHGAP18,ARIH1,ASAH1,ASPH,ATP13A1,ATP5F1A,ATP5F1B,ATP5MF,ATP6AP1,ATXN10,BABAM2,BMP1,CAPN2,CAV1,CCT5,CDIPT,CDK11A,CDK2,CLIC1,CNDP2,COX5A,CPSF3,CSRP1,CSTF3,CTSA,DAPK3,DEF6,DHRS7B,DIS3,DNM2,DRG2,DYNC1H1,EDC4,EEF1G,EFTUD2,EHD1,EIF3A,EIF3B,EIF3D,EIF3L,ELAC2,EPHX1,ERMP1,ERO1B,ERP44,ETHE1,EXD2,FAM83H,FBXL20,FH,FK…
Cell viability	9.54363	1.98		ACACA,ACTL6A,ADRM1,ANAPC1,ANXA2,APPL1,ARFGEF2,ASAH1,ATP5F1A,ATP5F1B,CAPN2,CAV1,CDK11A,CDK2,CNDP2,DAPK3,DEF6,DIS3,DNM2,DRG2,EFTUD2,EIF3A,FH,GRB2,HIP1,HK2,HMGCS1,HUWE1,IDH1,IQGAP1,ITGA3,KPNB1,LGALS3,LIG3,LMNA,MED1,NCAM1,NF1,NFS1,P4HB,PGRMC1,POLDIP2,PPP2R1A,PPP2R1B,PRKAR1A,PRPF8,PSMA5,PSMB4,PSMB5,RPA1,SMAD3,STAT3,STRAP,TCP1,TMX2,TOP2A,TRIM28,TUFM,TXNDC5,UBE2V1,USP47,XDH
Development of squamous-cell carcinoma	3.08672	1.982		CDK2,NF1,NSUN2,SMAD3,STAT3
Malignant solid tumor	12.762	1.988		AACS,ABCE1,ABCF1,ACO2,ACSL1,ACSL4,ACTL6A,ACTR3,ADRM1,AFG3L2,AKR1B10,ANAPC1,ANAPC5,ANXA2,APPL1,ARF4,ARFGEF2,ARHGAP18,ARIH1,ASAH1,ASPH,ATP13A1,ATP5F1A,ATP5F1B,ATP5MF,ATP6AP1,ATXN10,BABAM2,BMP1,BRCC3,CAPN2,CAV1,CCT5,CDIPT,CDK11A,CDK2,CLIC1,CNDP2,COX5A,CPSF3,CSRP1,CSTF3,CTSA,DAPK3,DEF6,DHRS7B,DHX30,DIS3,DNM2,DRG2,DYNC1H1,EDC4,EEF1G,EFTUD2,EHD1,EIF3A,EIF3B,EIF3D,EIF3L,ELAC2,EPHX1,ERMP1,ERO1B,ERP44,ESD…
