# Supplementary material for: Identification of Mispairing Omic Signatures in Chinese Hamster Ovary (CHO) Cells Producing a Tri-Specific Antibody
Source: Biomedicines. 2023 Oct 25;11(11):2890. doi: 10.3390/biomedicines11112890 (PMC10669571; doi:10.3390/biomedicines11112890)
Supplement: Supplementary file 1 [file biomedicines-11-02890-s001.zip › 20231009_Supplementary File S3_Genes_D5.xlsx]

## Sheet: transcriptomics_D5
Supplementary Information File 3. List of genes identified in low vs high mispairing clones in exponential growth phase (D5) with p-value ≤0.05
Gene expression values were compared using DESeq2
	DOWN-REGULATED FC≤0.67, p-value≤0.05							UP-REGULATED FC≥1.5, p-value≤0.05							OTHERS FC between 0.67 and 1.5, p-value≤0.05
	Ensembl ID	Gene	Name	FC	p-value	adj p-value		Ensembl ID	Gene	Name	FC	p-value	adj p-value		Ensembl ID	Gene	Name	FC	p-value	adj p-value
	ENSMUSG00000010277	2610507B11Rik	KIAA0100	0.62104	2.3e-31	9.81e-29		ENSMUSG00000027886	1700013F07Rik	cilia and flagella associated protein 276	2.00072	5.5e-08	3.1e-06		ENSMUSG00000040591	1110051M20Rik	centriolar satellite-associated tubulin polyglutamylase complex regulator 1	1.20433	0.0200103	0.110911
	ENSMUSG00000090394	4930523C07Rik	KIAA0040	0.58104	0.00549455	0.0443617		ENSMUSG00000027409	1700020A23Rik	chromosome 20 open reading frame 141	3.15616	0.0218528	0.118114		ENSMUSG00000032551	1110059G10Rik	KIAA1143	1.24535	0.02168	0.117317
	ENSMUSG00000037977	6430571L13Rik	chromosome 3 open reading frame 18	0.617857	0.000311262	0.00486911		ENSMUSG00000044854	1700056E22Rik	RIKEN cDNA 1700056E22 gene	2.84186	0.00487223	0.0407526		ENSMUSG00000087651	1500009L16Rik	RIKEN cDNA 1500009L16 gene	0.764802	0.0111707	0.0739668
	ENSMUSG00000097375	6720427I07Rik	RIKEN cDNA 6720427I07 gene	0.564739	0.000168241	0.00295715		ENSMUSG00000080980	1700071K01Rik	RIKEN cDNA 1700071K01 gene	4.57042	0.000526791	0.00734		ENSMUSG00000008028	1700008O03Rik	chromosome 19 open reading frame 81	0.744743	0.0119647	0.0778773
	ENSMUSG00000072982	9230009I02Rik	RIKEN cDNA 9230009I02 gene	0.197019	0.0153095	NA		ENSMUSG00000098090	2700099C18Rik	NDC80 homolog, kinetochore complex component pseudogene	2.00152	0.0408009	0.180504		ENSMUSG00000032300	1700017B05Rik	chromosome 15 open reading frame 39	0.868666	0.0351437	0.163635
	ENSMUSG00000015243	Abca1	ATP binding cassette subfamily A member 1	0.655651	0.000343282	0.00526679		ENSMUSG00000026388	3110009E18Rik	chromosome 2 open reading frame 76	2.25115	0.0225752	0.120434		ENSMUSG00000032666	1700025G04Rik	chromosome 1 open reading frame 21	0.708004	3.97e-06	0.000125199
	ENSMUSG00000001588	Acap1	ArfGAP with coiled-coil, ankyrin repeat and PH domains 1	0.570246	0.0125605	0.0804716		ENSMUSG00000044906	4930503L19Rik	chromosome 18 open reading frame 54	2.11202	1.45e-05	0.000372906		ENSMUSG00000027327	1700037H04Rik	chromosome 20 open reading frame 27	1.43918	3.74e-06	0.000119545
	ENSMUSG00000079355	Ackr4	atypical chemokine receptor 4	0.301719	0.0120928	0.078296		ENSMUSG00000047466	8030462N17Rik	chromosome 18 open reading frame 25	3.51436	0.000128681	0.00238649		ENSMUSG00000085085	1700086P04Rik		0.753076	0.0383505	0.173681
	ENSMUSG00000006457	Actn3	actinin alpha 3	0.538577	0.00246116	0.0240924		ENSMUSG00000018697	Aatf	apoptosis antagonizing transcription factor	1.8373	0.000329472	0.0051036		ENSMUSG00000044496	2510039O18Rik	KIAA2013	1.23838	0.00100092	0.0120725
	ENSMUSG00000022550	Adck5	aarF domain containing kinase 5	0.661952	0.0296552	0.14631		ENSMUSG00000037818	Abhd18	abhydrolase domain containing 18	1.92368	0.0290477	0.144276		ENSMUSG00000046138	9930021J03Rik	KIAA2026	0.890241	0.0240757	0.125948
	ENSMUSG00000028782	Adgrb2	adhesion G protein-coupled receptor B2	0.56396	0.0157394	0.0941053		ENSMUSG00000044337	Ackr3	atypical chemokine receptor 3	2.55862	8.66e-06	0.000240657		ENSMUSG00000057230	Aak1	AP2 associated kinase 1	0.787013	0.000111458	0.00213503
	ENSMUSG00000035936	Aldh5a1	aldehyde dehydrogenase 5 family member A1	0.659535	0.00346834	0.0309721		ENSMUSG00000017697	Ada	adenosine deaminase	1.79202	3.56e-05	0.000789096		ENSMUSG00000022822	Abcc5	ATP binding cassette subfamily C member 5	0.83609	0.000883836	0.0110204
	ENSMUSG00000020955	Ap4s1	adaptor related protein complex 4 subunit sigma 1	0.516481	0.00506733	0.0420043		ENSMUSG00000020262	Adarb1	adenosine deaminase RNA specific B1	1.56467	0.00126322	0.0143696		ENSMUSG00000031378	Abcd1	ATP binding cassette subfamily D member 1	0.712275	0.0042446	0.0366928
	ENSMUSG00000036591	Arhgap21	Rho GTPase activating protein 21	0.61531	6.32e-08	3.42e-06		ENSMUSG00000013033	Adgrl1	adhesion G protein-coupled receptor L1	16.3636	0.00263414	0.0252569		ENSMUSG00000032131	Abcg4	ATP binding cassette subfamily G member 4	1.34561	0.0462579	0.195028
	ENSMUSG00000037509	Arhgef4	Rho guanine nucleotide exchange factor 4	0.630648	0.00994625	0.0677603		ENSMUSG00000055301	Adh7	alcohol dehydrogenase 7 (class IV), mu or sigma polypeptide	4.68746	7.38e-05	0.00149148		ENSMUSG00000032046	Abhd12	abhydrolase domain containing 12, lysophospholipase	0.849455	0.00771492	0.0563306
	ENSMUSG00000009248	Ascl2	achaete-scute family bHLH transcription factor 2	0.589646	9.08e-06	0.00025115		ENSMUSG00000024527	Afg3l2	AFG3 like matrix AAA peptidase subunit 2	1.76038	7.82e-07	3.18e-05		ENSMUSG00000040997	Abhd4	abhydrolase domain containing 4, N-acyl phospholipase B	0.889113	0.0224417	0.120126
	ENSMUSG00000038539	Atf5	activating transcription factor 5	0.584192	0.000440911	0.00641752		ENSMUSG00000040812	Agbl2	AGBL carboxypeptidase 2	2.0542	3.23e-05	0.000723248		ENSMUSG00000058835	Abi1	abl interactor 1	0.83464	0.0377935	0.172002
	ENSMUSG00000070837	Aurkc	aurora kinase C	0.24394	4.33e-05	0.000935432		ENSMUSG00000041936	Agrn	agrin	1.59672	0.0365702	0.168159		ENSMUSG00000017631	Abr	ABR activator of RhoGEF and GTPase	0.85021	0.00240576	0.0236335
	ENSMUSG00000100005	B130024G19Rik	RIKEN cDNA B130024G19 gene	0.243243	0.0100818	0.0685994		ENSMUSG00000021575	Ahrr	aryl-hydrocarbon receptor repressor	1.84381	0.00517697	0.0425361		ENSMUSG00000029033	Acap3	ArfGAP with coiled-coil, ankyrin repeat and PH domains 3	0.764829	2.48e-05	0.000582162
	ENSMUSG00000022508	Bcl6	BCL6 transcription repressor	0.65732	3.86e-06	0.000122448		ENSMUSG00000022868	Ahsg	alpha 2-HS glycoprotein	4.47679	0.0128973	0.0820208		ENSMUSG00000023832	Acat2	acetyl-CoA acetyltransferase 2	1.24643	0.0375127	0.171427
	ENSMUSG00000044150	Bclaf3	BCLAF1 and THRAP3 family member 3	0.599512	0.00281548	0.0266438		ENSMUSG00000028527	Ak4	adenylate kinase 4	2.17358	1.45e-06	5.36e-05		ENSMUSG00000056938	Acbd4	acyl-CoA binding domain containing 4	1.2513	0.0415039	0.182089
	ENSMUSG00000031872	Bean1	brain expressed associated with NEDD4 1	0.585346	0.00226464	0.0225396		ENSMUSG00000010025	Aldh3a2	aldehyde dehydrogenase 3 family member A2	3.00136	0.00534244	0.0436004		ENSMUSG00000033701	Acbd6	acyl-CoA binding domain containing 6	1.14136	0.0255873	0.131505
	ENSMUSG00000022098	Bmp1	bone morphogenetic protein 1	0.558757	7.17e-11	7.65e-09		ENSMUSG00000063129	Aldoart2	aldolase 1 A, retrogene 2	2.61874	0.0394006	0.176412		ENSMUSG00000030760	Acer3	alkaline ceramidase 3	0.831805	0.0464577	0.195471
	ENSMUSG00000021900	Btd	biotinidase	0.49603	0.000395771	0.00585266		ENSMUSG00000024803	Ankrd1	ankyrin repeat domain 1	2.7667	7.47e-13	1.05e-10		ENSMUSG00000020917	Acly	ATP citrate lyase	1.17018	0.00681662	0.051785
	ENSMUSG00000036478	Btg1	BTG anti-proliferation factor 1	0.639035	4.97e-06	0.000151572		ENSMUSG00000052331	Ankrd44	ankyrin repeat domain 44	1.76808	0.0348659	0.162752		ENSMUSG00000017307	Acot8	acyl-CoA thioesterase 8	0.787217	0.0261003	0.133216
	ENSMUSG00000023571	C1qtnf12	C1q and TNF related 12	0.356484	0.0233549	0.122996		ENSMUSG00000036777	Anln	anillin actin binding protein	1.52498	1.61e-13	2.41e-11		ENSMUSG00000032883	Acsl3	acyl-CoA synthetase long chain family member 3	0.700331	2.13e-07	9.7e-06
	ENSMUSG00000087365	C430049B03Rik	RIKEN cDNA C430049B03 gene	0.439584	0.00120405	0.0138734		ENSMUSG00000018340	Anxa6	annexin A6	1.93733	0.019734	0.109875		ENSMUSG00000031278	Acsl4	acyl-CoA synthetase long chain family member 4	1.20944	0.000939028	0.0115208
	ENSMUSG00000022181	C6	complement C6	0.22184	0.0176656	NA		ENSMUSG00000021950	Anxa8	annexin A8	2.48514	0.0381399	0.173081		ENSMUSG00000024981	Acsl5	acyl-CoA synthetase long chain family member 5	1.39616	0.00955314	0.066056
	ENSMUSG00000078815	Cacng6	calcium voltage-gated channel auxiliary subunit gamma 6	0.109177	0.000729427	NA		ENSMUSG00000029207	Apbb2	amyloid beta precursor protein binding family B member 2	2.09141	0.00654475	0.050229		ENSMUSG00000027605	Acss2	acyl-CoA synthetase short chain family member 2	0.702765	0.00143826	0.0157938
	ENSMUSG00000023964	Calcr	calcitonin receptor	0.570642	1.07e-07	5.45e-06		ENSMUSG00000032083	Apoa1	apolipoprotein A1	4.44979	0.024231	NA		ENSMUSG00000029580	Actb	actin beta	0.87945	0.000709737	0.00931562
	ENSMUSG00000014592	Camta1	calmodulin binding transcription activator 1	0.47546	2.04e-08	1.26e-06		ENSMUSG00000028411	Aptx	aprataxin	1.8131	0.0039087	0.0342125		ENSMUSG00000026341	Actr3	actin related protein 3	0.821017	0.000449675	0.00651089
	ENSMUSG00000035547	Capn5	calpain 5	0.649566	0.0150187	0.0911729		ENSMUSG00000067851	Arfgef1	ADP ribosylation factor guanine nucleotide exchange factor 1	1.6638	4.68e-06	0.000143512		ENSMUSG00000082319	Actr3-ps	actin related protein 3, pseudogene	0.809515	0.0121688	0.0786047
	ENSMUSG00000028348	Cavin4	caveolae associated protein 4	0.468914	0.00012092	0.00227309		ENSMUSG00000021662	Arhgef28	Rho guanine nucleotide exchange factor 28	1.80127	4.5e-05	0.000964245		ENSMUSG00000026836	Acvr1	activin A receptor type 1	0.819336	0.0203226	0.112194
	ENSMUSG00000019997	Ccn2	cellular communication network factor 2	0.494963	0.0414516	0.182007		ENSMUSG00000015709	Arnt2	aryl hydrocarbon receptor nuclear translocator 2	1.68472	0.0155587	0.093327		ENSMUSG00000052155	Acvr2a	activin A receptor type 2A	0.8291	0.0333643	0.15804
	ENSMUSG00000000184	Ccnd2	cyclin D2	0.64475	1.39e-07	6.77e-06		ENSMUSG00000020604	Arsg	arylsulfatase G	4.19359	0.000108979	0.00209478		ENSMUSG00000054693	Adam10	ADAM metallopeptidase domain 10	0.853069	0.0074481	0.0553294
	ENSMUSG00000034957	Cebpa	CCAAT enhancer binding protein alpha	0.521648	3.65e-07	1.62e-05		ENSMUSG00000025533	Asl	argininosuccinate lyase	2.19066	0.00694751	0.0525606		ENSMUSG00000011256	Adam19	ADAM metallopeptidase domain 19	1.24104	0.0416063	0.182393
	ENSMUSG00000058019	Ces5a	carboxylesterase 5A	0.115429	0.000704141	NA		ENSMUSG00000015461	Atf6b	activating transcription factor 6 beta	4.8629	0.0126779	NA		ENSMUSG00000040537	Adam22	ADAM metallopeptidase domain 22	0.795429	0.00198162	0.0202005
	ENSMUSG00000032232	Cgnl1	cingulin like 1	0.0254917	1.72e-07	7.94e-06		ENSMUSG00000025428	Atp5a1	ATP synthase F1 subunit alpha	1.6707	3.22e-08	1.9e-06		ENSMUSG00000025964	Adam23	ADAM metallopeptidase domain 23	0.729043	0.000288699	0.00459391
	ENSMUSG00000005045	Chd5	chromodomain helicase DNA binding protein 5	0.508435	2.54e-17	5.63e-15		ENSMUSG00000022295	Atp6v1c1	ATPase H+ transporting V1 subunit C1	1.54827	0.00091755	0.0113367		ENSMUSG00000022893	Adamts1	ADAM metallopeptidase with thrombospondin type 1 motif 1	0.800881	0.0376163	0.171688
	ENSMUSG00000033916	Chmp2a	charged multivesicular body protein 2A	0.341858	1.08e-53	1.19e-50		ENSMUSG00000033793	Atp6v1h	ATPase H+ transporting V1 subunit H	1.70636	4.95e-07	2.12e-05		ENSMUSG00000006403	Adamts4	ADAM metallopeptidase with thrombospondin type 1 motif 4	0.681978	0.0171094	0.0994028
	ENSMUSG00000033350	Chst2	carbohydrate sulfotransferase 2	0.669076	0.000193205	0.00333732		ENSMUSG00000030826	Bcat2	branched chain amino acid transaminase 2	3.19259	0.0368951	NA		ENSMUSG00000025026	Add3	adducin 3	1.24768	0.0242889	0.126771
	ENSMUSG00000051159	Cited1	Cbp/p300 interacting transactivator with Glu/Asp rich carboxy-terminal domain 1	0.178649	2e-15	3.57e-13		ENSMUSG00000003452	Bicd1	BICD cargo adaptor 1	4.27304	5.23e-10	4.68e-08		ENSMUSG00000028184	Adgrl2	adhesion G protein-coupled receptor L2	0.69393	5.27e-06	0.000157181
	ENSMUSG00000061028	Clasrp	CLK4-associating serine/arginine rich protein	0.544746	4.7e-12	5.8e-10		ENSMUSG00000030528	Blm	BLM RecQ like helicase	1.82795	2.28e-12	2.97e-10		ENSMUSG00000029094	Afap1	actin filament associated protein 1	0.776514	4.52e-05	0.000965632
	ENSMUSG00000040663	Clcf1	cardiotrophin like cytokine factor 1	0.566203	3.92e-05	0.000857598		ENSMUSG00000038871	Bpgm	bisphosphoglycerate mutase	1.97943	0.00299729	0.0278417		ENSMUSG00000023353	Agap3	ArfGAP with GTPase domain, ankyrin repeat and PH domain 3	0.765007	0.000464294	0.00666169
	ENSMUSG00000002981	Clptm1	CLPTM1 regulator of GABA type A receptor forward trafficking	0.540456	1.42e-37	7.86e-35		ENSMUSG00000066324	Bpnt2	3'(2'), 5'-bisphosphate nucleotidase 2	1.68084	1.61e-06	5.81e-05		ENSMUSG00000036698	Ago2	argonaute RISC catalytic component 2	1.13901	0.00825707	0.0591215
	ENSMUSG00000035632	Cnot3	CCR4-NOT transcription complex subunit 3	0.358386	7.14e-26	2.48e-23		ENSMUSG00000017146	Brca1	BRCA1 DNA repair associated	1.63226	0.0003519	0.00533916		ENSMUSG00000042500	Ago4	argonaute RISC component 4	0.717692	0.029567	0.146135
	ENSMUSG00000026837	Col5a1	collagen type V alpha 1 chain	0.550714	1.52e-12	2.05e-10		ENSMUSG00000041147	Brca2	BRCA2 DNA repair associated	1.85081	1.61e-05	0.000411104		ENSMUSG00000034254	Agpat1	1-acylglycerol-3-phosphate O-acyltransferase 1	0.814336	8.06e-05	0.00161726
	ENSMUSG00000000326	Comt	catechol-O-methyltransferase	0.317425	0.0058819	0.0466305		ENSMUSG00000035131	Brinp3	BMP/retinoic acid inducible neural specific 3	27.2591	0.0109971	0.0731667		ENSMUSG00000021557	Agtpbp1	ATP/GTP binding carboxypeptidase 1	0.675315	0.000737498	0.00960045
	ENSMUSG00000032652	Crebl2	cAMP responsive element binding protein like 2	0.632498	0.0305093	0.149328		ENSMUSG00000034329	Brip1	BRCA1 interacting helicase 1	1.69821	0.00539624	0.0438459		ENSMUSG00000021557	Agtpbp1	ATP/GTP binding carboxypeptidase 1	0.675315	0.000737498	0.00960045
	ENSMUSG00000047363	Cstad	CSA-conditional, T cell activation-dependent protein	0.623628	0.0430359	0.186167		ENSMUSG00000024164	C3	complement C3	2.91003	0.00166868	0.0176934		ENSMUSG00000027893	Ahcyl1	adenosylhomocysteinase like 1	1.0915	0.0448611	0.191736
	ENSMUSG00000047409	Ctdspl	CTD small phosphatase like	0.638835	2.38e-05	0.000563268		ENSMUSG00000017412	Cacnb4	calcium voltage-gated channel auxiliary subunit beta 4	1.5153	0.0348654	0.162752		ENSMUSG00000037692	Ahdc1	AT-hook DNA binding motif containing 1	0.720429	0.000718405	0.00939834
	ENSMUSG00000063063	Ctnna2	catenin alpha 2	0.622243	0.000442789	0.00643641		ENSMUSG00000054423	Cadps	calcium dependent secretion activator	2.19254	0.00556123	0.0447613		ENSMUSG00000069833	Ahnak	AHNAK nucleoprotein	0.779805	8.43e-08	4.39e-06
	ENSMUSG00000063415	Cyp26b1	cytochrome P450 family 26 subfamily B member 1	0.509983	9.25e-06	0.000253948		ENSMUSG00000038128	Camk4	calcium/calmodulin dependent protein kinase IV	3.24597	0.0122587	0.0790011		ENSMUSG00000010290	AI597479	chromosome 2 open reading frame 49	1.26593	0.0339209	0.159752
	ENSMUSG00000021259	Cyp46a1	cytochrome P450 family 46 subfamily A member 1	0.661312	0.0351425	0.163635		ENSMUSG00000044433	Camsap3	calmodulin regulated spectrin associated protein family member 3	1.77063	5.21e-06	0.000156495		ENSMUSG00000047423	AI837181	chromosome 11 open reading frame 68	1.27384	0.000154696	0.00275841
	ENSMUSG00000028715	Cyp4a14	cytochrome P450, family 4, subfamily a, polypeptide 14	0.293631	0.0394079	NA		ENSMUSG00000027559	Car3	carbonic anhydrase 3	24.7769	5.47e-06	0.000161693		ENSMUSG00000019806	Aig1	androgen induced 1	0.789504	0.0119114	0.0777005
	ENSMUSG00000035735	Dagla	diacylglycerol lipase alpha	0.608526	3.62e-06	0.00011706		ENSMUSG00000029863	Casp2	caspase 2	1.54115	5.4e-05	0.0011345		ENSMUSG00000024847	Aip	aryl hydrocarbon receptor interacting protein	0.810698	0.00133761	0.014955
	ENSMUSG00000026571	Dcaf6	DDB1 and CUL4 associated factor 6	0.653927	8.4e-07	3.38e-05		ENSMUSG00000022947	Cbr3	carbonyl reductase 3	3.56055	0.0262779	NA		ENSMUSG00000028792	Ak2	adenylate kinase 2	1.18068	0.00718106	0.0537779
	ENSMUSG00000028078	Dclk2	doublecortin like kinase 2	0.568881	0.0320477	0.154205		ENSMUSG00000046318	Ccbe1	collagen and calcium binding EGF domains 1	2.59428	1.09e-13	1.66e-11		ENSMUSG00000018428	Akap1	A-kinase anchoring protein 1	1.23099	0.00200012	0.0203516
	ENSMUSG00000020108	Ddit4	DNA damage inducible transcript 4	0.45868	5.72e-09	4.14e-07		ENSMUSG00000022665	Ccdc80	coiled-coil domain containing 80	1.80454	1.32e-11	1.52e-09		ENSMUSG00000066406	Akap13	A-kinase anchoring protein 13	1.26191	0.000623504	0.00840253
	ENSMUSG00000035392	Dennd1a	DENN domain containing 1A	0.483019	4.64e-06	0.00014269		ENSMUSG00000035385	Ccl2	chemokine (C-C motif) ligand 2	1.84079	6.23e-08	3.39e-06		ENSMUSG00000029762	Akr1b8	aldo-keto reductase family 1 member B10	0.702825	0.00317755	0.0291258
	ENSMUSG00000067597	Dgat2l6	diacylglycerol O-acyltransferase 2 like 6	0.264214	0.0183965	NA		ENSMUSG00000028195	Ccn1	cellular communication network factor 1	1.6679	8.77e-05	0.00173299		ENSMUSG00000001729	Akt1	AKT serine/threonine kinase 1	0.875787	0.00133576	0.0149495
	ENSMUSG00000026825	Dnm1	dynamin 1	0.624805	0.0216843	0.117317		ENSMUSG00000005124	Ccn4	cellular communication network factor 4	7.53553	0.015202	NA		ENSMUSG00000028393	Alad	aminolevulinate dehydratase	1.34426	0.0075303	0.0557162
	ENSMUSG00000027001	Dusp19	dual specificity phosphatase 19	0.367396	0.0148888	0.0906879		ENSMUSG00000027715	Ccna2	cyclin A2	1.59577	1.29e-05	0.000339423		ENSMUSG00000033809	Alg3	ALG3 alpha-1,3- mannosyltransferase	1.1557	0.0219888	0.11856
	ENSMUSG00000037868	Egr2	early growth response 2	0.645125	0.00164879	0.0175329		ENSMUSG00000002068	Ccne1	cyclin E1	1.7402	4.78e-05	0.00101601		ENSMUSG00000002661	Alkbh7	alkB homolog 7	1.40307	0.000316994	0.00493789
	ENSMUSG00000042302	Ehbp1	EH domain binding protein 1	0.619864	6.82e-16	1.28e-13		ENSMUSG00000044052	Ccr10	C-C motif chemokine receptor 10	1.5071	0.00257956	0.0248659		ENSMUSG00000025134	Alyref	Aly/REF export factor	1.25326	0.00034722	0.00530443
	ENSMUSG00000029710	Ephb4	EPH receptor B4	0.455386	0.0456292	0.193601		ENSMUSG00000002308	Cd320	CD320 molecule	1.53951	0.00211635	0.0213191		ENSMUSG00000030649	Anapc15	anaphase promoting complex C subunit 15	1.25228	0.0106447	0.0713358
	ENSMUSG00000035203	Epn1	epsin 1	0.384714	1.02e-42	7.06e-40		ENSMUSG00000000028	Cdc45	cell division cycle 45	1.53726	0.00560691	0.0448999		ENSMUSG00000032826	Ank2	ankyrin 2, brain	1.19229	0.0204446	0.112755
	ENSMUSG00000020311	Erlec1	endoplasmic reticulum lectin 1	0.669838	1.31e-07	6.44e-06		ENSMUSG00000017499	Cdc6	cell division cycle 6	1.57271	0.0211778	0.115877		ENSMUSG00000069601	Ank3	ankyrin 3	1.1518	0.0220609	0.118871
	ENSMUSG00000019768	Esr1	estrogen receptor 1	0.639138	0.000117395	0.00222106		ENSMUSG00000023505	Cdca3	cell division cycle associated 3	1.87272	0.0146795	0.0897519		ENSMUSG00000034647	Ankrd12	ankyrin repeat domain 12	0.730816	6.83e-07	2.85e-05
	ENSMUSG00000064254	Ethe1	ETHE1 persulfide dioxygenase	0.517762	2.27e-29	8.98e-27		ENSMUSG00000031841	Cdh13	cadherin 13	1.62618	0.0287198	0.142967		ENSMUSG00000024219	Anks1	ankyrin repeat and sterile alpha motif domain containing 1A	0.765428	0.0034979	0.0311859
	ENSMUSG00000004151	Etv1	ETS variant transcription factor 1	0.66509	0.0156767	0.0938316		ENSMUSG00000002107	Celf2	CUGBP Elav-like family member 2	2.3556	0.0053853	0.0437891		ENSMUSG00000026199	Ankzf1	ankyrin repeat and zinc finger peptidyl tRNA hydrolase 1	0.76344	0.00512951	0.0423062
	ENSMUSG00000013089	Etv5	ETS variant transcription factor 5	0.626259	0.0096638	0.0665309		ENSMUSG00000020652	Cenpo	centromere protein O	1.61258	0.0151155	0.09161		ENSMUSG00000064210	Ano6	anoctamin 6	0.841524	0.0139965	0.0866752
	ENSMUSG00000026655	Fam107b	family with sequence similarity 107 member B	0.378785	3.9e-15	6.46e-13		ENSMUSG00000031629	Cenpu	centromere protein U	1.91009	0.0308556	0.15041		ENSMUSG00000034863	Ano8	anoctamin 8	0.856223	0.00334175	0.0301355
	ENSMUSG00000028439	Fam219a	family with sequence similarity 219 member A	0.656827	6.69e-05	0.00137091		ENSMUSG00000024542	Cep192	centrosomal protein 192	2.05376	0.000116504	0.00221637		ENSMUSG00000057411	Antkmt	adenine nucleotide translocase lysine methyltransferase	0.779282	0.0069166	0.0524706
	ENSMUSG00000060568	Fam78b	family with sequence similarity 78 member B	0.523057	1.61e-09	1.3e-07		ENSMUSG00000021572	Cep72	centrosomal protein 72	1.74996	0.000129351	0.00239034		ENSMUSG00000032231	Anxa2	annexin A2	0.930436	0.00838958	0.059877
	ENSMUSG00000028959	Fastk	Fas activated serine/threonine kinase	0.605963	0.00921019	0.0642051		ENSMUSG00000073542	Cep76	centrosomal protein 76	2.18945	1.63e-07	7.64e-06		ENSMUSG00000027712	Anxa5	annexin A5	0.820941	3.82e-06	0.000121888
	ENSMUSG00000003420	Fcgrt	Fc gamma receptor and transporter	0.633422	6.05e-16	1.16e-13		ENSMUSG00000031725	Ces1f	carboxylesterase 1F	3.61208	0.0310391	0.150801		ENSMUSG00000040701	Ap1g2	adaptor related protein complex 1 subunit gamma 2	0.715732	0.00236083	0.0232746
	ENSMUSG00000037946	Fgd3	FYVE, RhoGEF and PH domain containing 3	0.542104	0.00543843	0.0441241		ENSMUSG00000042198	Chchd7	coiled-coil-helix-coiled-coil-helix domain containing 7	1.5238	0.000941577	0.0115345		ENSMUSG00000035152	Ap2b1	adaptor-related protein complex 2, beta 1 subunit	0.892336	0.0274941	0.138356
	ENSMUSG00000031565	Fgfr1	fibroblast growth factor receptor 1	0.62217	4.21e-09	3.2e-07		ENSMUSG00000030077	Chl1	cell adhesion molecule L1 like	2.25686	0.000384734	0.00571229		ENSMUSG00000024897	Apba1	amyloid beta precursor protein binding family A member 1	0.829812	0.00858408	0.0608123
	ENSMUSG00000041842	Fhdc1	FH2 domain containing 1	0.566984	0.0055953	0.0448999		ENSMUSG00000032773	Chrm1	cholinergic receptor muscarinic 1	1.65538	4.53e-06	0.000140393		ENSMUSG00000032590	Apeh	acylaminoacyl-peptide hydrolase	0.833208	0.0430157	0.186167
	ENSMUSG00000043336	Filip1l	filamin A interacting protein 1 like	0.65814	0.0165941	0.0974991		ENSMUSG00000078695	Cisd3	CDGSH iron sulfur domain 3	1.63522	0.00258053	0.0248659		ENSMUSG00000035960	Apex1	apurinic/apyrimidinic endodeoxyribonuclease 1	1.23759	0.0229989	0.121815
	ENSMUSG00000061374	Fiz1	FLT3 interacting zinc finger 1	0.300978	3.32e-16	6.57e-14		ENSMUSG00000062687	Cks1brt	CDC28 protein kinase 1b, retrogene	1.54195	0.000203636	0.00348204		ENSMUSG00000031996	Aplp2	amyloid beta precursor like protein 2	1.10358	0.0149348	0.0907628
	ENSMUSG00000034258	Flvcr2	FLVCR heme transporter 2	0.537044	0.00799807	0.0577413		ENSMUSG00000000605	Clcn4	chloride voltage-gated channel 4	1.9946	0.00931604	0.0646737		ENSMUSG00000040760	Appl1	adaptor protein, phosphotyrosine interacting with PH domain and leucine zipper 1	0.892271	0.0257607	0.13203
	ENSMUSG00000003545	Fosb	FosB proto-oncogene, AP-1 transcription factor subunit	0.563994	0.000572364	0.00785654		ENSMUSG00000068663	Clec16a	C-type lectin domain containing 16A	1.6353	0.0072578	0.054316		ENSMUSG00000032812	Arap1	ArfGAP with RhoGAP domain, ankyrin repeat and PH domain 1	0.853389	0.0494349	0.203573
	ENSMUSG00000042812	Foxf1	forkhead box F1	0.584585	7.09e-08	3.74e-06		ENSMUSG00000020461	Clhc1	clathrin heavy chain linker domain containing 1	1.70934	0.00549571	0.0443617		ENSMUSG00000032096	Arcn1	archain 1	0.83088	0.0134831	0.0845342
	ENSMUSG00000097573	G730003C15Rik		0.566807	0.000438358	0.00641402		ENSMUSG00000042489	Clspn	claspin	1.58204	1.02e-09	8.68e-08		ENSMUSG00000029378	Areg	amphiregulin	1.45374	2.63e-05	0.000610308
	ENSMUSG00000024462	Gabbr1	gamma-aminobutyric acid type B receptor subunit 1	0.619066	2.14e-05	0.000517724		ENSMUSG00000022748	Cmss1	cms1 ribosomal small subunit homolog	1.50958	0.00151455	0.0163882		ENSMUSG00000062421	Arf2	ADP-ribosylation factor 2	1.23686	0.0423349	0.184639
	ENSMUSG00000090035	Galnt4	polypeptide N-acetylgalactosaminyltransferase 4	0.425072	0.0495732	0.203667		ENSMUSG00000001349	Cnn1	calponin 1	7.63851	4.7e-05	0.00100114		ENSMUSG00000051853	Arf3	ADP ribosylation factor 3	0.77376	7.96e-06	0.000224609
	ENSMUSG00000052957	Gas1	growth arrest specific 1	0.642268	0.00144861	0.0158918		ENSMUSG00000078653	Cntd1	cyclin N-terminal domain containing 1	1.87143	3.47e-05	0.000772157		ENSMUSG00000021877	Arf4	ADP ribosylation factor 4	0.878912	0.00667118	0.0509223
	ENSMUSG00000015619	Gata3	GATA binding protein 3	0.65492	6.11e-05	0.00125873		ENSMUSG00000039419	Cntnap2	contactin associated protein 2	5.37685	0.00436398	0.0374202		ENSMUSG00000020440	Arf5	ADP ribosylation factor 5	0.847773	1.35e-05	0.000353862
	ENSMUSG00000028048	Gba	glucosylceramidase beta	0.464829	0.0376517	0.171732		ENSMUSG00000068196	Col8a1	collagen type VIII alpha 1 chain	2.06866	1.43e-07	6.94e-06		ENSMUSG00000040459	Arglu1	arginine and glutamate rich 1	1.10547	0.026588	0.134837
	ENSMUSG00000025352	Gdf11	growth differentiation factor 11	0.631777	1.13e-16	2.29e-14		ENSMUSG00000025917	Cops5	COP9 signalosome subunit 5	1.69951	1.36e-05	0.000355953		ENSMUSG00000027247	Arhgap1	Rho GTPase activating protein 1	0.844164	0.000720635	0.0094141
	ENSMUSG00000014303	Glis2	GLIS family zinc finger 2	0.541742	2.4e-06	8.13e-05		ENSMUSG00000024008	Cpne5	copine 5	1.71345	0.0174401	0.100796		ENSMUSG00000041219	Arhgap11a	Rho GTPase activating protein 11A	1.35439	0.00268937	0.0256694
	ENSMUSG00000083548	Gm11514	predicted gene 11514	0.444142	0.000457278	0.00661235		ENSMUSG00000022311	Csmd3	CUB and Sushi multiple domains 3	8.37365	0.00716941	NA		ENSMUSG00000039031	Arhgap18	Rho GTPase activating protein 18	1.37037	0.00066879	0.00890462
	ENSMUSG00000081206	Gm11935	predicted gene 11515	0.621385	1.89e-31	8.37e-29		ENSMUSG00000024576	Csnk1a1	casein kinase 1 alpha 1	1.68843	2.35e-09	1.85e-07		ENSMUSG00000049807	Arhgap23	Rho GTPase activating protein 23	1.4813	1.46e-05	0.000373811
	ENSMUSG00000084081	Gm12057	methionine aminopeptidase 2 pseudogene	0.412985	0.0434489	0.187246		ENSMUSG00000056763	Cspp1	centrosome and spindle pole associated protein 1	1.90596	4.36e-08	2.49e-06		ENSMUSG00000057315	Arhgap24	Rho GTPase activating protein 24	1.45686	0.0119167	0.0777005
	ENSMUSG00000080916	Gm12463	aurora kinase C pseudogene	0.298311	0.000490114	0.00695122		ENSMUSG00000052928	Ctif	cap binding complex dependent translation initiation factor	1.6149	0.00327615	0.0297834		ENSMUSG00000039831	Arhgap29	Rho GTPase activating protein 29	0.849382	0.000278354	0.00447424
	ENSMUSG00000081233	Gm12857	ribosomal protein S5 pseudogene	0.491109	2.4e-20	6.05e-18		ENSMUSG00000038816	Ctnnal1	catenin alpha like 1	1.59626	0.009813	0.0671827		ENSMUSG00000035133	Arhgap5	Rho GTPase activating protein 5	0.845302	0.00536956	0.0437252
	ENSMUSG00000081367	Gm13265		0.57641	0.039889	0.177817		ENSMUSG00000024560	Cxxc1	CXXC finger protein 1	1.60149	0.0298202	0.146914		ENSMUSG00000031355	Arhgap6	Rho GTPase activating protein 6	0.740398	0.00602516	0.0473265
	ENSMUSG00000083055	Gm14140	REX4, RNA exonuclease 4 homolog pseudogene	0.309517	0.0268698	NA		ENSMUSG00000044365	Cxxc4	CXXC finger protein 4	1.72871	0.00256449	0.0248191		ENSMUSG00000040964	Arhgef10l	Rho guanine nucleotide exchange factor 10 like	1.34263	0.0343685	0.161312
	ENSMUSG00000081395	Gm14879	predicted gene 14879	0.642265	0.0139789	0.0866142		ENSMUSG00000047044	D030056L22Rik	chromosome 9 open reading frame 40	1.7265	0.00949307	0.0657637		ENSMUSG00000059495	Arhgef12	Rho guanine nucleotide exchange factor 12	0.874642	0.0333721	0.15804
	ENSMUSG00000084097	Gm14922		0.603582	0.00030056	0.00476561		ENSMUSG00000019039	Dalrd3	DALR anticodon binding domain containing 3	2.03665	5.3e-06	0.000157388		ENSMUSG00000032875	Arhgef17	Rho guanine nucleotide exchange factor 17	0.823009	0.000579254	0.00794129
	ENSMUSG00000082636	Gm14923		0.467345	6.8e-06	0.000193941		ENSMUSG00000035910	Dcdc2a	doublecortin domain containing 2	1.77257	0.00128738	0.0145697		ENSMUSG00000060904	Arl1	ADP ribosylation factor like GTPase 1	0.841104	0.00980701	0.0671827
	ENSMUSG00000082890	Gm15014		0.595538	1.33e-06	5.05e-05		ENSMUSG00000024603	Dctn4	dynactin subunit 4	1.92634	3.67e-17	7.83e-15		ENSMUSG00000022911	Arl13b	ADP ribosylation factor like GTPase 13B	1.18705	0.0386209	0.174478
	ENSMUSG00000087400	Gm15270	predicted gene 15270	0.334024	0.0143354	0.0881525		ENSMUSG00000042462	Dctpp1	dCTP pyrophosphatase 1	1.86004	9.51e-05	0.00185273		ENSMUSG00000047446	Arl4a	ADP ribosylation factor like GTPase 4A	0.771825	0.00911298	0.0636875
	ENSMUSG00000082123	Gm16149	mitochondrial ribosomal protein S36 pseudogene	0.650106	0.0269392	0.136306		ENSMUSG00000038506	Dcun1d2	defective in cullin neddylation 1 domain containing 2	1.89492	0.0332203	0.15759		ENSMUSG00000049866	Arl4c	ADP ribosylation factor like GTPase 4C	0.715709	3.64e-06	0.00011706
	ENSMUSG00000089834	Gm16303		0.55774	0.000928782	0.0114457		ENSMUSG00000001674	Ddx18	DEAD-box helicase 18	2.16708	0.0395267	0.176842		ENSMUSG00000036093	Arl5a	ADP ribosylation factor like GTPase 5A	0.893672	0.035475	0.164487
	ENSMUSG00000092549	Gm20491	enolase 1, alpha non-neuron pseudogene	0.634561	0.0370331	0.169865		ENSMUSG00000022419	Deptor	DEP domain containing MTOR interacting protein	1.5365	0.0451169	0.192236		ENSMUSG00000026426	Arl8a	ADP ribosylation factor like GTPase 8A	0.847737	0.000628219	0.00844717
	ENSMUSG00000078180	Gm20900	60S ribosomal protein L23a pseudogene	0.369486	0.0137089	0.0854188		ENSMUSG00000039977	Deup1	deuterosome assembly protein 1	2.97116	1.12e-56	1.38e-53		ENSMUSG00000033460	Armcx1	armadillo repeat containing X-linked 1	0.779717	0.000746279	0.00968339
	ENSMUSG00000065045	Gm24046		0.383774	0.000895892	0.0111454		ENSMUSG00000031523	Dlc1	DLC1 Rho GTPase activating protein	1.6453	1.66e-05	0.000421442		ENSMUSG00000029621	Arpc1a	actin related protein 2/3 complex subunit 1A	1.13825	0.0114868	0.0755466
	ENSMUSG00000100819	Gm2693		0.575498	0.0101551	0.0689652		ENSMUSG00000037544	Dlgap5	DLG associated protein 5	1.58988	0.00121135	0.01389		ENSMUSG00000006304	Arpc2	actin related protein 2/3 complex subunit 2	0.886578	0.000956663	0.0116469
	ENSMUSG00000100552	Gm29019		0.303896	0.0277203	NA		ENSMUSG00000023391	Dlx2	distal-less homeobox 2	1.53242	0.000207349	0.00351008		ENSMUSG00000029465	Arpc3	actin related protein 2/3 complex subunit 3	0.82123	0.0226373	0.120649
	ENSMUSG00000099795	Gm29492		0.575621	0.0201494	0.111349		ENSMUSG00000022099	Dmtn	dematin actin binding protein	2.07469	0.020005	0.110911		ENSMUSG00000026755	Arpc5l	actin related protein 2/3 complex subunit 5 like	0.914022	0.0461753	0.195023
	ENSMUSG00000100093	Gm29649		0.469952	0.0251077	0.129641		ENSMUSG00000020973	Dnaaf2	dynein axonemal assembly factor 2	1.59243	0.00270131	0.0257169		ENSMUSG00000022377	Asap1	ArfGAP with SH3 domain, ankyrin repeat and PH domain 1	1.25181	0.00706191	0.0531584
	ENSMUSG00000094392	Gm3788	thymosin, beta 10 pseudogene	0.492536	0.04727	0.197317		ENSMUSG00000033826	Dnah8	dynein axonemal heavy chain 8	1.73943	0.0464359	0.195454		ENSMUSG00000005470	Asf1b	anti-silencing function 1B histone chaperone	1.40192	9.16e-06	0.000252183
	ENSMUSG00000106784	Gm43309	predicted gene 43309	0.513779	0.00332468	0.0300972		ENSMUSG00000025279	Dnase1l3	deoxyribonuclease 1 like 3	1.83855	0.000919912	0.011349		ENSMUSG00000031575	Ash2l	ASH2 like, histone lysine methyltransferase complex subunit	1.32195	0.00128289	0.0145609
	ENSMUSG00000106339	Gm43489		0.468835	2.67e-05	0.000614685		ENSMUSG00000025496	Drd4	dopamine receptor D4	5.15478	0.00470169	0.0397562		ENSMUSG00000026095	Asnsd1	asparagine synthetase domain containing 1	1.29849	0.000823473	0.0104379
	ENSMUSG00000105692	Gm43737		0.333867	0.0342384	NA		ENSMUSG00000039982	Dtx4	deltex E3 ubiquitin ligase 4	5.81297	0.00693812	NA		ENSMUSG00000033952	Aspm	assembly factor for spindle microtubules	1.18748	0.0281934	0.140789
	ENSMUSG00000108279	Gm44024		0.580559	1.62e-08	1.01e-06		ENSMUSG00000027203	Dut	deoxyuridine triphosphatase	1.69903	0.00126244	0.0143696		ENSMUSG00000025142	Aspscr1	ASPSCR1 tether for SLC2A4, UBX domain containing	0.78923	0.0411542	0.181271
	ENSMUSG00000107693	Gm44312		0.542089	0.000486666	0.00692002		ENSMUSG00000035765	Dym	dymeclin	1.98354	0.0144247	0.0884378		ENSMUSG00000022360	Atad2	ATPase family AAA domain containing 2	1.39436	0.00103041	0.0123149
	ENSMUSG00000107541	Gm44336	60S ribosomal protein L23a pseudogene	0.643728	8e-11	8.45e-09		ENSMUSG00000020185	E2f7	E2F transcription factor 7	1.6288	0.0343051	0.161288		ENSMUSG00000052812	Atad2b	ATPase family AAA domain containing 2B	0.726264	0.000167194	0.0029434
	ENSMUSG00000108938	Gm44583		0.592907	0.00148342	0.0161458		ENSMUSG00000021176	Efcab11	EF-hand calcium binding domain 11	1.91666	0.0365696	0.168159		ENSMUSG00000099083	Atf7	activating transcription factor 7	0.85641	0.0181369	0.104064
	ENSMUSG00000109274	Gm45133		0.425681	0.0390035	0.175563		ENSMUSG00000020929	Eftud2	elongation factor Tu GTP binding domain containing 2	1.51699	2.27e-06	7.76e-05		ENSMUSG00000030213	Atf7ip	activating transcription factor 7 interacting protein	0.731408	7.74e-08	4.05e-06
	ENSMUSG00000030653	Gm45837	phosphodiesterase 2A	0.422761	8.92e-09	6.14e-07		ENSMUSG00000024841	Eif1ad	eukaryotic translation initiation factor 1A domain containing	1.51917	1.27e-07	6.28e-06		ENSMUSG00000026192	Atic	5-aminoimidazole-4-carboxamide ribonucleotide formyltransferase/IMP cyclohydrolase	1.45456	0.000790685	0.0101223
	ENSMUSG00000080998	Gm5384	predicted gene 5384	0.550842	2.48e-05	0.00058195		ENSMUSG00000036941	Elac1	elaC ribonuclease Z 1	2.38598	0.015146	0.0916948		ENSMUSG00000025324	Atp10a	ATPase phospholipid transporting 10A (putative)	1.39874	0.00297241	0.0277267
	ENSMUSG00000043870	Gm5809	transmembrane protein 97 pseudogene	0.251411	0.00535251	0.0436184		ENSMUSG00000029675	Eln	elastin	2.35996	0.0185244	0.105469		ENSMUSG00000031441	Atp11a	ATPase phospholipid transporting 11A	0.858789	0.0344149	0.161394
	ENSMUSG00000081526	Gm7219	predicted pseudogene 7219	0.613233	1.02e-18	2.35e-16		ENSMUSG00000079658	Eloc	elongin C	1.60851	0.00257221	0.0248659		ENSMUSG00000062949	Atp11c	ATPase phospholipid transporting 11C	0.697636	8.42e-11	8.81e-09
	ENSMUSG00000083573	Gm7312		0.513192	0.0127739	0.0815414		ENSMUSG00000039055	Eme1	essential meiotic structure-specific endonuclease 1	2.52933	6.94e-07	2.88e-05		ENSMUSG00000033161	Atp1a1	ATPase Na+/K+ transporting subunit alpha 1	0.872376	0.000591965	0.0080558
	ENSMUSG00000090119	Gm8185	chromatin modifying protein 2A pseudogene	0.256139	9.59e-12	1.14e-09		ENSMUSG00000028024	Enpep	glutamyl aminopeptidase	2.23465	0.0114728	0.0755466		ENSMUSG00000019943	Atp2b1	ATPase plasma membrane Ca2+ transporting 1	1.13749	0.00182492	0.0188808
	ENSMUSG00000081130	Gm8217		0.55448	3.75e-07	1.66e-05		ENSMUSG00000019978	Epb41l2	erythrocyte membrane protein band 4.1 like 2	1.5219	5.9e-07	2.51e-05		ENSMUSG00000032570	Atp2c1	ATPase secretory pathway Ca2+ transporting 1	0.838213	0.0392695	0.176106
	ENSMUSG00000082912	Gm8770	SET domain-containing protein 8 pseudogene	0.597157	0.000330015	0.00510488		ENSMUSG00000006445	Epha2	EPH receptor A2	1.51821	0.00298224	0.027795		ENSMUSG00000006057	Atp5g1	ATP synthase membrane subunit c locus 1	1.20059	0.0192512	0.108109
	ENSMUSG00000106257	Gm9023	nischarin pseudogene	0.425733	0.011228	0.0742572		ENSMUSG00000051220	Ercc6l	ERCC excision repair 6 like, spindle assembly checkpoint helicase	1.55247	0.00296035	0.0276374		ENSMUSG00000031007	Atp6ap2	ATPase H+ transporting accessory protein 2	1.18413	3.72e-06	0.000119278
	ENSMUSG00000024958	Gpr137	G protein-coupled receptor 137	0.627355	1.29e-05	0.000340204		ENSMUSG00000022034	Esco2	establishment of sister chromatid cohesion N-acetyltransferase 2	1.71654	0.00332694	0.0300972		ENSMUSG00000019302	Atp6v0a1	ATPase H+ transporting V0 subunit a1	1.3367	0.0311773	0.151297
	ENSMUSG00000022575	Gsdmd	gasdermin D	0.612778	0.0237545	0.124604		ENSMUSG00000089875	Etohd2	ethanol decreased 2	2.91916	0.0149061	0.0906879		ENSMUSG00000052459	Atp6v1a	ATPase H+ transporting V1 subunit A	0.809593	2.23e-05	0.00053454
	ENSMUSG00000058216	Gstp3	glutathione S-transferase pi 3	0.525093	0.0188219	0.106736		ENSMUSG00000039748	Exo1	exonuclease 1	3.69066	0.0283489	NA		ENSMUSG00000037685	Atp8a1	ATPase phospholipid transporting 8A1	1.48078	2.65e-05	0.000612266
	ENSMUSG00000021476	Habp4	hyaluronan binding protein 4	0.606559	6.72e-06	0.00019262		ENSMUSG00000053799	Exoc6	exocyst complex component 6	1.53708	0.000692568	0.00915526		ENSMUSG00000032409	Atr	ATR serine/threonine kinase	1.29802	0.00190327	0.0195275
	ENSMUSG00000028864	Hgf	hepatocyte growth factor	0.318175	2.65e-12	3.38e-10		ENSMUSG00000039356	Exosc2	exosome component 2	1.99341	0.0193403	0.108267		ENSMUSG00000013622	Atraid	all-trans retinoic acid induced differentiation factor	0.863158	0.00430214	0.036984
	ENSMUSG00000050240	Hic2	HIC ZBTB transcriptional repressor 2	0.589357	1.93e-06	6.75e-05		ENSMUSG00000025932	Eya1	EYA transcriptional coactivator and phosphatase 1	2.37872	0.00639975	0.0493599		ENSMUSG00000054843	Atrnl1	attractin like 1	1.4511	0.03382	0.159412
	ENSMUSG00000000628	Hk2	hexokinase 2	0.573607	0.000180676	0.00315074		ENSMUSG00000023057	Fabp2	fatty acid binding protein 2	31.6811	6.8e-10	5.99e-08		ENSMUSG00000031229	Atrx	ATRX chromatin remodeler	0.839134	0.000214837	0.00360478
	ENSMUSG00000046711	Hmga1	high mobility group AT-hook 1	0.550506	0.034139	0.160711		ENSMUSG00000062515	Fabp4	fatty acid binding protein 4	3.51026	0.0335661	NA		ENSMUSG00000016541	Atxn10	ataxin 10	0.782838	1.41e-06	5.27e-05
	ENSMUSG00000027875	Hmgcs2	3-hydroxy-3-methylglutaryl-CoA synthase 2	0.621873	0.000279005	0.00447821		ENSMUSG00000049119	Fam110b	family with sequence similarity 110 member B	1.65514	0.0097582	0.0669315		ENSMUSG00000042605	Atxn2	ataxin 2	0.910255	0.039707	0.177352
	ENSMUSG00000079560	Hoxa3	homeobox A3	0.501159	4.41e-06	0.000137504		ENSMUSG00000032977	Fam207a	SLX9 ribosome biogenesis factor	3.12291	0.0104515	0.0702955		ENSMUSG00000020564	Atxn7l1	ataxin 7 like 1	0.774899	0.0472596	0.197317
	ENSMUSG00000038253	Hoxa5	homeobox A5	0.615154	2.95e-06	9.76e-05		ENSMUSG00000043681	Fam25c	family with sequence similarity 25, member C	2.00804	0.042976	0.186167		ENSMUSG00000074748	Atxn7l3b	ataxin 7 like 3B	1.18242	0.0116793	0.0765571
	ENSMUSG00000038227	Hoxa9	homeobox A9	0.59641	0.00170482	0.017881		ENSMUSG00000055184	Fam72a	family with sequence similarity 72 member A	2.03488	3.25e-05	0.000726121		ENSMUSG00000028830	AU040320	KIAA0319 like	0.866146	0.0429272	0.186167
	ENSMUSG00000001657	Hoxc8	homeobox C8	0.42157	0.00413727	0.0359788		ENSMUSG00000039187	Fanci	FA complementation group I	1.87508	0.00339419	0.0304799		ENSMUSG00000065990	Aurkaip1	aurora kinase A interacting protein 1	0.82664	0.00616457	0.0479798
	ENSMUSG00000101174	Hoxd4	homeobox D4	0.535557	3.8e-08	2.21e-06		ENSMUSG00000027204	Fbn1	fibrillin 1	27.0356	1.07e-40	6.58e-38		ENSMUSG00000029673	Auts2	activator of transcription and developmental regulator AUTS2	1.20325	0.0264254	0.134442
	ENSMUSG00000071379	Hpcal1	hippocalcin like 1	0.561758	3.18e-12	4e-10		ENSMUSG00000020883	Fbxl20	F-box and leucine rich repeat protein 20	1.86915	0.000245088	0.00399746		ENSMUSG00000029787	Avl9	AVL9 cell migration associated	0.749014	0.00470292	0.0397562
	ENSMUSG00000046607	Hrk	harakiri, BCL2 interacting protein (contains only BH3 domain)	0.317983	0.0358007	NA		ENSMUSG00000022358	Fbxo32	F-box protein 32	1.54041	0.00308059	0.0285437		ENSMUSG00000037458	Azin1	antizyme inhibitor 1	1.3034	0.0141779	0.0875758
	ENSMUSG00000063802	Hspbp1	HSPA (Hsp70) binding protein 1	0.450233	2.17e-53	2.19e-50		ENSMUSG00000070000	Fcho1	FCH and mu domain containing endocytic adaptor 1	1.78511	0.0208407	0.114484		ENSMUSG00000028413	B4galt1	beta-1,4-galactosyltransferase 1	0.860849	0.0240858	0.125948
	ENSMUSG00000029096	Htra3	HtrA serine peptidase 3	0.410161	6.23e-06	0.000180556		ENSMUSG00000038524	Fchsd1	FCH and double SH3 domains 1	2.2244	0.000629543	0.0084531		ENSMUSG00000017929	B4galt5	beta-1,4-galactosyltransferase 5	0.835348	0.0178015	0.102671
	ENSMUSG00000036091	Hyal3	hyaluronidase 3	0.510599	0.0166745	0.09782		ENSMUSG00000024588	Fech	ferrochelatase	1.74112	0.00286208	0.0269697		ENSMUSG00000052139	Babam2	BRISC and BRCA1 A complex member 2	1.18565	0.00654014	0.050229
	ENSMUSG00000001014	Icam4	intercellular adhesion molecule 4 (Landsteiner-Wiener blood group)	0.598112	8.23e-06	0.000230452		ENSMUSG00000031137	Fgf13	fibroblast growth factor 13	1.62581	0.00265806	0.0254362		ENSMUSG00000024959	Bad	BCL2 associated agonist of cell death	0.773279	0.0313948	0.151949
	ENSMUSG00000032174	Icam5	intercellular adhesion molecule 5	0.613292	8.57e-06	0.000238942		ENSMUSG00000033739	Fkbpl	FKBP prolyl isomerase like	2.38457	0.0455473	0.19336		ENSMUSG00000024392	Bag6	BAG cochaperone 6	1.08262	0.0172172	0.0998203
	ENSMUSG00000025950	Idh1	isocitrate dehydrogenase (NADP(+)) 1	0.656498	0.00328254	0.029817		ENSMUSG00000029648	Flt1	fms related receptor tyrosine kinase 1	6.31595	0.0035298	0.0313946		ENSMUSG00000040007	Bahd1	bromo adjacent homology domain containing 1	0.760883	5.71e-06	0.000168518
	ENSMUSG00000089762	Ier5l	immediate early response 5 like	0.437282	2.86e-07	1.28e-05		ENSMUSG00000055805	Fmnl1	formin-like 1	5.6111	0.00110942	0.0130345		ENSMUSG00000024844	Banf1	BAF nuclear assembly factor 1	1.3472	0.00204573	0.0207586
	ENSMUSG00000060591	Ifitm2	interferon induced transmembrane protein 2	0.45958	0.00729165	0.0544224		ENSMUSG00000023008	Fmnl3	formin like 3	1.51775	0.00217009	0.021767		ENSMUSG00000045763	Basp1	brain abundant membrane attached signal protein 1	1.1197	0.000286393	0.00457034
	ENSMUSG00000020009	Ifngr1	interferon gamma receptor 1	0.669472	0.00582255	0.0462592		ENSMUSG00000034687	Fras1	Fraser extracellular matrix complex subunit 1	2.3445	0.000810954	0.0102909		ENSMUSG00000040054	Baz2a	bromodomain adjacent to zinc finger domain 2A	0.822504	0.000152677	0.00273322
	ENSMUSG00000001105	Ift20	intraflagellar transport 20	0.549707	1.12e-27	3.99e-25		ENSMUSG00000021765	Fst	follistatin	1.59308	0.0353018	0.164165		ENSMUSG00000025235	Bbs4	Bardet-Biedl syndrome 4	0.883784	0.032182	0.154448
	ENSMUSG00000036256	Igfbp7	insulin like growth factor binding protein 7	0.367288	0.00312337	0.0287479		ENSMUSG00000010803	Gabra1	gamma-aminobutyric acid type A receptor subunit alpha1	10.9558	0.00421152	NA		ENSMUSG00000022641	Bbx	BBX high mobility group box domain containing	0.856798	7.19e-07	2.96e-05
	ENSMUSG00000004371	Il11	interleukin 11	0.278906	1.27e-22	3.62e-20		ENSMUSG00000035473	Galm	galactose mutarotase	3.81661	0.00299164	0.0278184		ENSMUSG00000019132	BC005537	chromosome 6 open reading frame 62	0.808318	6.04e-11	6.56e-09
	ENSMUSG00000016524	Il19	interleukin 19	0.32921	0.00775564	0.0565534		ENSMUSG00000030498	Gas2	growth arrest specific 2	1.8843	7.09e-05	0.00143573		ENSMUSG00000002015	Bcap31	B cell receptor associated protein 31	0.777187	0.000398244	0.00588139
	ENSMUSG00000021756	Il6st	interleukin 6 cytokine family signal transducer	0.663253	1.6e-06	5.79e-05		ENSMUSG00000071237	Gemin6-ps	gem nuclear organelle associated protein 6	1.51393	0.000371947	0.00556976		ENSMUSG00000031955	Bcar1	BCAR1 scaffold protein, Cas family member	1.13629	0.0489278	0.202253
	ENSMUSG00000035967	Ints6l	integrator complex subunit 6 like	0.414417	1.12e-31	5.17e-29		ENSMUSG00000031546	Gins4	GINS complex subunit 4	1.91955	0.0404798	0.179441		ENSMUSG00000028121	Bcar3	BCAR3 adaptor protein, NSP family member	0.812604	0.0255478	0.131424
	ENSMUSG00000032599	Ip6k2	inositol hexakisphosphate kinase 2	0.667295	3.13e-13	4.51e-11		ENSMUSG00000024827	Gldc	glycine decarboxylase	2.69933	1.9e-06	6.68e-05		ENSMUSG00000053175	Bcl3	BCL3 transcription coactivator	0.671183	0.0147068	0.0898696
	ENSMUSG00000031734	Irx3	iroquois homeobox 3	0.611717	9.65e-11	9.91e-09		ENSMUSG00000066116	Gm10154	ribosomal protein L34 pseudogene	1.59186	0.049492	0.203573		ENSMUSG00000063382	Bcl9l	BCL9 like	0.754872	0.00030546	0.0048123
	ENSMUSG00000031738	Irx6	iroquois homeobox 6	0.626738	0.000146044	0.00263806		ENSMUSG00000083149	Gm11380		5.61128	0.00959511	NA		ENSMUSG00000037608	Bclaf1	BCL2 associated transcription factor 1	0.865483	0.00387325	0.0339323
	ENSMUSG00000052605	Isoc2b	isochorismatase domain containing 2b	0.247328	5.66e-15	9.1e-13		ENSMUSG00000082893	Gm11383	prohibitin pseudogene	2.0465	0.0076314	0.0559418		ENSMUSG00000049658	Bdp1	B double prime 1, subunit of RNA polymerase III transcription initiation factor IIIB	0.878664	0.0275302	0.138475
	ENSMUSG00000025736	Jmjd8	jumonji domain containing 8	0.621909	0.00612143	0.0477782		ENSMUSG00000081208	Gm11400	elongation factor 2 pseudogene	1.76328	0.0075819	0.0559003		ENSMUSG00000035086	Becn1	beclin 1	1.17565	0.039184	0.175958
	ENSMUSG00000054342	Kcnn4	potassium calcium-activated channel subfamily N member 4	0.448977	1.33e-06	5.05e-05		ENSMUSG00000081946	Gm11472	ribosomal protein L17 pseudogene	1.69829	0.000172994	0.00303109		ENSMUSG00000092060	Bend4	BEN domain containing 4	1.18955	0.0188239	0.106736
	ENSMUSG00000036225	Kctd1	potassium channel tetramerization domain containing 1	0.621354	2.06e-06	7.11e-05		ENSMUSG00000081054	Gm12025		1.83469	1.33e-06	5.05e-05		ENSMUSG00000067787	Blcap	BLCAP apoptosis inducing factor	0.776881	0.00304297	0.0282423
	ENSMUSG00000031788	Kifc3	kinesin family member C3	0.584375	3.53e-05	0.00078378		ENSMUSG00000081585	Gm12926		3.20429	0.0409184	0.180683		ENSMUSG00000061132	Blnk	B cell linker	0.721225	0.00760741	0.0559003
	ENSMUSG00000029178	Klf3	Kruppel like factor 3	0.64436	8.83e-09	6.12e-07		ENSMUSG00000082429	Gm13171		1.53507	0.010292	0.0695605		ENSMUSG00000044117	Bmerb1	bMERB domain containing 1	1.08111	0.0418192	0.182965
	ENSMUSG00000059851	Kmt5c	lysine methyltransferase 5C	0.377301	1.26e-11	1.47e-09		ENSMUSG00000083631	Gm13366	casein kinase 1, alpha 1 pseudogene	1.52284	0.0123143	0.0792169		ENSMUSG00000034663	Bmp2k	BMP2 inducible kinase	0.890168	0.0402271	0.178834
	ENSMUSG00000018334	Ksr1	kinase suppressor of ras 1	0.376283	2.23e-15	3.93e-13		ENSMUSG00000083686	Gm13504		3.98646	0.0355464	NA		ENSMUSG00000042742	Bmt2	base methyltransferase of 25S rRNA 2 homolog	0.843386	0.0048633	0.0407086
	ENSMUSG00000034839	Larp6	La ribonucleoprotein 6, translational regulator	0.43676	0.021369	0.116556		ENSMUSG00000083195	Gm13567	40S ribosomal protein S21 pseudogene	1.71644	0.0491752	0.202903		ENSMUSG00000028487	Bnc2	basonuclin 2	0.793871	0.0111675	0.0739668
	ENSMUSG00000060594	Layn	layilin	0.630982	1.95e-06	6.77e-05		ENSMUSG00000084167	Gm13924	ribosomal protein L17 pseudogene	1.98905	0.000376153	0.00559238		ENSMUSG00000011958	Bnip2	BCL2 interacting protein 2	0.80256	0.00181503	0.0188059
	ENSMUSG00000078813	Leng1	leukocyte receptor cluster member 1	0.433918	6.13e-23	1.84e-20		ENSMUSG00000084094	Gm13961	RB1-inducible coiled-coil 1 pseudogene	1.77213	0.000356827	0.00539178		ENSMUSG00000022557	Bop1	BOP1 ribosomal biogenesis factor	1.34879	1.78e-06	6.32e-05
	ENSMUSG00000035545	Leng8	leukocyte receptor cluster member 8	0.309363	1.31e-10	1.32e-08		ENSMUSG00000084076	Gm14600	centromere protein K pseudogene	1.54172	0.0279741	0.140067		ENSMUSG00000040481	Bptf	bromodomain PHD finger transcription factor	0.838227	0.000241044	0.00394891
	ENSMUSG00000001123	Lgals9	galectin 9B	0.33916	0.0119869	0.0778773		ENSMUSG00000085711	Gm15163	succinate-Coenzyme A ligase, GDP-forming, beta subunit pseudogene	1.98924	0.00497312	0.0414713		ENSMUSG00000031201	Brcc3	BRCA1/BRCA2-containing complex subunit 3	0.726459	0.0257217	0.13203
	ENSMUSG00000036560	Lgi4	leucine rich repeat LGI family member 4	0.153558	0.0027969	NA		ENSMUSG00000081875	Gm15223	predicted gene 15223	1.92498	3.9e-10	3.55e-08		ENSMUSG00000011158	Brf1	BRF1 RNA polymerase III transcription initiation factor subunit	1.41095	0.0289221	0.143845
	ENSMUSG00000034394	Lif	LIF interleukin 6 family cytokine	0.59607	0.00177986	0.0185313		ENSMUSG00000084377	Gm15302	zinc finger, MYM-type 5 pseudogene	1.81349	0.0449393	0.191873		ENSMUSG00000037905	Bri3bp	BRI3 binding protein	0.880066	0.00851989	0.0605344
	ENSMUSG00000025239	Limd1	LIM domain containing 1	0.543467	0.0458472	0.194081		ENSMUSG00000081670	Gm15697	kinesin family member 11 pseudogene	1.73972	0.0290061	0.144134		ENSMUSG00000040565	Btaf1	B-TFIID TATA-box binding protein associated factor 1	1.15423	0.0431572	0.186457
	ENSMUSG00000003872	Lin7b	lin-7 homolog B, crumbs cell polarity complex component	0.474954	0.00642864	0.0495483		ENSMUSG00000092042	Gm17163	predicted gene 17163	2.43673	0.022897	0.121495		ENSMUSG00000041702	Btbd7	BTB domain containing 7	0.86421	0.0354749	0.164487
	ENSMUSG00000049556	Lingo1	leucine rich repeat and Ig domain containing 1	0.242319	0.000155671	0.0027669		ENSMUSG00000091419	Gm17450		1.61213	0.00130557	0.0146708		ENSMUSG00000027379	Bub1	BUB1 mitotic checkpoint serine/threonine kinase	1.39868	0.00114663	0.0133305
	ENSMUSG00000032334	Loxl1	lysyl oxidase like 1	0.641638	6.09e-16	1.16e-13		ENSMUSG00000104390	Gm17967	ribosomal protein L7 pseudogene	1.53654	0.00078162	0.0100335		ENSMUSG00000040084	Bub1b	BUB1 mitotic checkpoint serine/threonine kinase B	1.47857	3.19e-10	2.98e-08
	ENSMUSG00000034205	Loxl2	lysyl oxidase like 2	0.562221	0.00963122	0.066389		ENSMUSG00000097895	Gm18709	mitochondrial ribosomal protein L30 pseudogene	2.48061	0.0158776	0.0943377		ENSMUSG00000005378	Bud23	BUD23 rRNA methyltransferase and ribosome maturation factor	1.40896	0.0334919	0.158472
	ENSMUSG00000033446	Lpar6	lysophosphatidic acid receptor 6	0.660614	7.01e-06	0.000198935		ENSMUSG00000103483	Gm20162	predicted gene, 20162	3.98609	0.0145616	NA		ENSMUSG00000023988	Bysl	bystin like	1.20521	0.0408714	0.180672
	ENSMUSG00000023084	Lrrc71	leucine rich repeat containing 71	0.657102	0.00768519	0.0562245		ENSMUSG00000097473	Gm26585	predicted gene, 26585	3.1497	0.0473185	NA		ENSMUSG00000020547	Bzw2	basic leucine zipper and W2 domains 2	1.15921	0.00712316	0.0534888
	ENSMUSG00000024940	Ltbp3	latent transforming growth factor beta binding protein 3	0.499007	0.000133836	0.00246165		ENSMUSG00000086567	Gm2830	predicted gene 2830	1.5399	0.000343331	0.00526679		ENSMUSG00000028532	Cachd1	cache domain containing 1	1.26862	0.031509	0.152273
	ENSMUSG00000038886	Man2a2	mannosidase alpha class 2A member 2	0.529186	0.0180728	0.103751		ENSMUSG00000102067	Gm29230	predicted gene 29230	13.849	5.13e-05	0.00108622		ENSMUSG00000022416	Cacna1i	calcium voltage-gated channel subunit alpha1 I	0.704372	0.000651938	0.00870114
	ENSMUSG00000063019	Manbal	mannosidase beta like	0.373844	0.0431676	NA		ENSMUSG00000107641	Gm32858	predicted gene, 32858	1.77209	0.0334053	0.15813		ENSMUSG00000003352	Cacnb3	calcium voltage-gated channel auxiliary subunit beta 3	0.806036	0.0145087	0.0889039
	ENSMUSG00000069662	Marcks	myristoylated alanine rich protein kinase C substrate	0.562311	6.45e-08	3.47e-06		ENSMUSG00000103792	Gm3745	predicted gene 3745	1.66937	0.000214465	0.00360399		ENSMUSG00000013629	Cad	carbamoyl-phosphate synthetase 2, aspartate transcarbamylase, and dihydroorotase	1.33948	8.82e-05	0.00173716
	ENSMUSG00000030397	Mark4	microtubule affinity regulating kinase 4	0.619307	0.00126845	0.0144143		ENSMUSG00000102866	Gm37636	predicted gene, 37636	1.73794	0.000691629	0.00915377		ENSMUSG00000029761	Cald1	caldesmon 1	0.777769	1.11e-23	3.51e-21
	ENSMUSG00000035596	Mboat7	membrane bound O-acyltransferase domain containing 7	0.308203	1.1e-64	2.44e-61		ENSMUSG00000103021	Gm37682		3.06753	0.0106173	0.0712809		ENSMUSG00000001175	Calm1	calmodulin 1	0.888336	0.00338051	0.0304081
	ENSMUSG00000031442	Mcf2l	MCF.2 cell line derived transforming sequence like	0.662719	0.00150859	0.0163397		ENSMUSG00000103303	Gm37802		1.9716	0.0122019	0.0787626		ENSMUSG00000036438	Calm2	calmodulin 1	0.853278	0.00831897	0.0594473
	ENSMUSG00000030621	Me3	malic enzyme 3	0.663906	5.68e-05	0.00118675		ENSMUSG00000104166	Gm38247	predicted gene, 38247	1.69287	6.61e-06	0.000189863		ENSMUSG00000029767	Calu	calumenin	0.817932	8.03e-07	3.25e-05
	ENSMUSG00000057751	Megf6	multiple EGF like domains 6	0.565213	0.0322689	0.154598		ENSMUSG00000106742	Gm42474		1.52144	0.0499148	0.204358		ENSMUSG00000053819	Camk2d	calcium/calmodulin dependent protein kinase II delta	0.750592	4.5e-07	1.96e-05
	ENSMUSG00000033039	Micall1	MICAL like 1	0.656076	0.00735693	0.0547622		ENSMUSG00000106037	Gm4332	ribosomal protein S20 pseudogene	1.58136	1.52e-09	1.23e-07		ENSMUSG00000046447	Camk2n1	calcium/calmodulin dependent protein kinase II inhibitor 1	0.835076	0.00908293	0.0635576
	ENSMUSG00000038022	Mindy4	MINDY lysine 48 deubiquitinase 4	0.426535	1.93e-06	6.75e-05		ENSMUSG00000108309	Gm44703		1.50078	1.72e-08	1.07e-06		ENSMUSG00000051146	Camk2n2	calcium/calmodulin dependent protein kinase II inhibitor 2	0.833167	0.000230088	0.00380314
	ENSMUSG00000065492	Mir34b	microRNA 34a	0.389556	0.0179481	0.103195		ENSMUSG00000082189	Gm4784	eukaryotic translation initiation factor 4B pseudogene	2.02493	0.00829634	0.0593643		ENSMUSG00000026933	Camsap1	calmodulin regulated spectrin associated protein 1	0.858449	0.0308805	0.150416
	ENSMUSG00000097391	Mirg	miRNA containing gene	0.367566	0.00859739	0.0608123		ENSMUSG00000096157	Gm5472	pescadillo homolog 1, containing BRCT domain pseudogene	1.76745	0.0490142	0.202389		ENSMUSG00000041570	Camsap2	calmodulin regulated spectrin associated protein family member 2	0.846886	0.007962	0.0575662
	ENSMUSG00000053192	Mllt11	MLLT11 transcription factor 7 cofactor	0.659148	0.00470172	0.0397562		ENSMUSG00000100615	Gm5511	heat shock protein 90, alpha (cytosolic), class A member 1 pseudogene	1.70448	0.00973958	0.0668865		ENSMUSG00000028656	Cap1	cyclase associated actin cytoskeleton regulatory protein 1	0.893228	0.0190247	0.10749
	ENSMUSG00000031434	Morc4	MORC family CW-type zinc finger 4	0.669543	2.02e-13	2.99e-11		ENSMUSG00000061848	Gm5805	40S ribosomal protein S14	1.53927	1.5e-08	9.42e-07		ENSMUSG00000056737	Capg	capping actin protein, gelsolin like	0.727836	0.0227195	0.120913
	ENSMUSG00000002227	Mov10	Mov10 RISC complex RNA helicase	0.575516	0.0120536	0.0781337		ENSMUSG00000105879	Gm6204	ribosomal protein S14 pseudogene	1.97542	4.3e-05	0.000933005		ENSMUSG00000001794	Capns1	calpain small subunit 1	0.857482	0.00179342	0.0186418
	ENSMUSG00000021704	Mtx3	metaxin 3	0.630326	0.0136075	0.0850518		ENSMUSG00000080915	Gm6446	predicted gene 6446	1.70433	0.000219589	0.0036734		ENSMUSG00000027184	Caprin1	cell cycle associated protein 1	1.11696	0.00912247	0.0637137
	ENSMUSG00000068566	Myadm	myeloid associated differentiation marker	0.292641	6.02e-61	9.53e-58		ENSMUSG00000053740	Gm6457	predicted pseudogene 6457	2.70016	0.00145603	0.0159416		ENSMUSG00000030309	Caprin2	caprin family member 2	0.739411	0.0335382	0.158556
	ENSMUSG00000036098	Myrf	myelin regulatory factor	0.521213	0.0120317	0.0780825		ENSMUSG00000070522	Gm6505	predicted pseudogene 6505	1.91232	0.0314008	0.151949		ENSMUSG00000021338	Carmil1	capping protein regulator and myosin 1 linker 1	1.21894	0.0134664	0.084477
	ENSMUSG00000061911	Myt1l	myelin transcription factor 1 like	0.450386	0.0196293	0.109357		ENSMUSG00000091408	Gm6728	coenzyme Q2 homolog, prenyltransferase pseudogene	3.1072	0.00922614	0.0642512		ENSMUSG00000056228	Cars2	cysteinyl-tRNA synthetase 2, mitochondrial	1.16529	0.0449623	0.191873
	ENSMUSG00000095740	Gm22474		0.342383	0.0418746	NA		ENSMUSG00000108396	Gm6905	ribosomal protein L11 pseudogene	1.61403	0.041194	0.181307		ENSMUSG00000078676	Casc3	CASC3 exon junction complex subunit	1.29501	0.00120584	0.0138734
	ENSMUSG00000002204	Napsa	napsin A aspartic peptidase	0.30011	0.00968826	0.0666579		ENSMUSG00000100652	Gm7634	predicted gene 7634	4.63619	0.0172222	NA		ENSMUSG00000015189	Casd1	CAS1 domain containing 1	0.779978	0.000766192	0.00988549
	ENSMUSG00000035285	Nat14	N-acetyltransferase 14 (putative)	0.186005	0.000372408	0.00556976		ENSMUSG00000102752	Gm7694	chromosome 1 open reading frame 226	2.02501	0.0412289	0.181384		ENSMUSG00000034471	Caskin2	CASK interacting protein 2	0.713596	0.0264818	0.134541
	ENSMUSG00000035674	Ndufa3	NADH:ubiquinone oxidoreductase subunit A3	0.360748	2.53e-45	2.16e-42		ENSMUSG00000107856	Gm7838	phosphoribosylaminoimidazole carboxylase, phosphoribosylaminoribosylaminoimidazole, succinocarboxamide synthetase pseudogene	2.05998	0.0177379	0.102464		ENSMUSG00000007655	Cav1	caveolin 1	1.37151	9.75e-11	9.92e-09
	ENSMUSG00000020716	Nf1	neurofibromin 1	0.256027	5.94e-122	3.29e-118		ENSMUSG00000105540	Gm7988	cytoskeleton associated protein 2 pseudogene	1.58112	0.0315363	0.152338		ENSMUSG00000018666	Cbx1	chromobox 1	1.2941	6.13e-06	0.000178784
	ENSMUSG00000023947	Nfkbie	NFKB inhibitor epsilon	0.601557	0.0213859	0.116556		ENSMUSG00000108370	Gm8209	predicted gene 8209	1.87027	3.19e-08	1.9e-06		ENSMUSG00000009575	Cbx5	chromobox 5	1.34815	6.33e-06	0.000182725
	ENSMUSG00000035356	Nfkbiz	NFKB inhibitor zeta	0.594286	8.63e-05	0.00171614		ENSMUSG00000083488	Gm8534	predicted gene 8534	1.64745	4.86e-08	2.76e-06		ENSMUSG00000020074	Ccar1	cell division cycle and apoptosis regulator 1	1.21772	1.01e-05	0.000273839
	ENSMUSG00000037966	Ninj1	ninjurin 1	0.634362	2.19e-05	0.00052714		ENSMUSG00000057614	Gnai1	G protein subunit alpha i1	1.70302	0.000514742	0.00719925		ENSMUSG00000034795	Ccdc122	coiled-coil domain containing 122	1.39159	0.000543013	0.0075188
	ENSMUSG00000031917	Nip7	nucleolar pre-rRNA processing protein NIP7	0.310985	0.034964	NA		ENSMUSG00000091931	Gon7	GON7 subunit of KEOPS complex	1.51415	2.45e-05	0.00057861		ENSMUSG00000049957	Ccdc137	coiled-coil domain containing 137	1.35683	0.0141814	0.0875758
	ENSMUSG00000017376	Nlk	nemo like kinase	0.523734	1.33e-41	8.67e-39		ENSMUSG00000024978	Gpam	glycerol-3-phosphate acyltransferase, mitochondrial	2.51677	9.05e-14	1.39e-11		ENSMUSG00000034303	Ccdc15	coiled-coil domain containing 15	1.42399	0.0119839	0.0778773
	ENSMUSG00000042751	Nmnat2	nicotinamide nucleotide adenylyltransferase 2	0.276249	0.0127778	0.0815414		ENSMUSG00000044197	Gpr146	G protein-coupled receptor 146	1.94355	0.0426072	0.185171		ENSMUSG00000056531	Ccdc18	coiled-coil domain containing 18	1.25842	0.0233261	0.122903
	ENSMUSG00000026923	Notch1	notch receptor 1	0.663687	0.00325235	0.0296888		ENSMUSG00000032641	Gpr19	G protein-coupled receptor 19	2.40008	0.00102784	0.0123108		ENSMUSG00000027160	Ccdc34	coiled-coil domain containing 34	1.38055	5.82e-06	0.000171232
	ENSMUSG00000027931	Npr1	natriuretic peptide receptor 1	0.551251	0.0437702	0.188161		ENSMUSG00000001700	Gramd3	GRAM domain containing 2B	1.88763	0.00343835	0.0308035		ENSMUSG00000078622	Ccdc47	coiled-coil domain containing 47	0.80583	0.00309947	0.0286824
	ENSMUSG00000033768	Nrxn2	neurexin 2	0.667162	0.0311844	0.151297		ENSMUSG00000022286	Grhl2	grainyhead like transcription factor 2	6.88271	9.14e-05	0.00179743		ENSMUSG00000048701	Ccdc6	coiled-coil domain containing 6	1.14227	0.00613641	0.0478614
	ENSMUSG00000032014	Oaf	out at first homolog	0.63813	0.00223945	0.0223361		ENSMUSG00000024580	Grpel2	GrpE like 2, mitochondrial	1.99832	0.000260433	0.00422901		ENSMUSG00000090946	Ccdc71l	coiled-coil domain containing 71 like	0.722201	5.19e-05	0.00109638
	ENSMUSG00000058755	Osm	oncostatin M	0.483509	0.0283107	0.141248		ENSMUSG00000022385	Gtse1	G2 and S-phase expressed 1	1.52704	1.33e-07	6.49e-06		ENSMUSG00000032740	Ccdc88a	coiled-coil domain containing 88A	0.872031	0.00128528	0.0145609
	ENSMUSG00000029470	P2rx4	purinergic receptor P2X 4	0.517339	2.47e-12	3.18e-10		ENSMUSG00000028980	H6pd	hexose-6-phosphate dehydrogenase/glucose 1-dehydrogenase	5.5665	0.00701503	NA		ENSMUSG00000041431	Ccnb1	cyclin B1	1.42232	2.9e-05	0.000656002
	ENSMUSG00000040276	Pacsin1	protein kinase C and casein kinase substrate in neurons 1	0.310764	1.64e-05	0.000417025		ENSMUSG00000041840	Haus1	HAUS augmin like complex subunit 1	2.6235	1e-05	0.000271308		ENSMUSG00000032218	Ccnb2	cyclin B2	1.36169	0.00316648	0.0290724
	ENSMUSG00000047617	Paxx	PAXX non-homologous end joining factor	0.602847	0.0443591	0.19003		ENSMUSG00000035439	Haus8	HAUS augmin like complex subunit 8	1.85355	0.0491662	0.202903		ENSMUSG00000028212	Ccne2	cyclin E2	1.45305	0.00222014	0.0221634
	ENSMUSG00000051323	Pcdh19	protocadherin 19	0.488212	3.89e-25	1.27e-22		ENSMUSG00000004698	Hdac9	histone deacetylase 9	3.6814	0.0129996	0.0823426		ENSMUSG00000021548	Ccnh	cyclin H	1.20054	0.0140865	0.0870865
	ENSMUSG00000051599	Pcdhb2	protocadherin beta 2	0.414117	0.0010645	0.0126136		ENSMUSG00000025421	Hdhd2	haloacid dehalogenase like hydrolase domain containing 2	1.77219	0.000124052	0.00231626		ENSMUSG00000063015	Ccni	cyclin I	0.784753	0.0490107	0.202389
	ENSMUSG00000044250	Pced1b	PC-esterase domain containing 1B	0.229206	4.63e-06	0.000142569		ENSMUSG00000045662	Henmt1	HEN methyltransferase 1	3.46631	0.0426067	NA		ENSMUSG00000025010	Ccnj	cyclin J	0.763461	0.040456	0.179441
	ENSMUSG00000022090	Pdlim2	PDZ and LIM domain 2	0.617696	0.000542753	0.0075188		ENSMUSG00000000915	Hip1r	huntingtin interacting protein 1 related	1.57463	0.0190864	0.107649		ENSMUSG00000029068	Ccnl2	cyclin L2	0.75583	9.16e-06	0.000252183
	ENSMUSG00000022197	Pdzd2	PDZ domain containing 2	0.504659	0.0462644	0.195028		ENSMUSG00000083822	Hmgb1-ps5	high mobility group box 1, pseudogene 5	1.56035	0.0425573	0.185171		ENSMUSG00000024286	Ccny	cyclin Y	0.907571	0.0467027	0.195833
	ENSMUSG00000074818	Pdzd7	PDZ domain containing 7	0.357784	0.0354651	0.164487		ENSMUSG00000024622	Hmgxb3	HMG-box containing 3	1.6557	7.58e-08	3.98e-06		ENSMUSG00000033904	Ccp110	centriolar coiled-coil protein 110	1.32227	0.0053826	0.0437891
	ENSMUSG00000024193	Phf1	PHD finger protein 1	0.618573	7.08e-08	3.74e-06		ENSMUSG00000022096	Hr	HR lysine demethylase and nuclear receptor corepressor	2.05129	0.0106402	0.0713358		ENSMUSG00000034024	Cct2	chaperonin containing TCP1 subunit 2	1.09654	0.0185208	0.105469
	ENSMUSG00000010760	Phlda2	pleckstrin homology like domain family A member 2	0.492553	0.00185108	0.019098		ENSMUSG00000020644	Id2	inhibitor of DNA binding 2	4.14318	0.000268616	0.00434923		ENSMUSG00000007739	Cct4	chaperonin containing TCP1 subunit 4	1.14772	0.00919733	0.0641961
	ENSMUSG00000041958	Pigs	phosphatidylinositol glycan anchor biosynthesis class S	0.513859	2.07e-09	1.64e-07		ENSMUSG00000010358	Ifi35	interferon induced protein 35	2.79374	0.0324757	0.155186		ENSMUSG00000022234	Cct5	chaperonin containing TCP1 subunit 5	1.18411	0.00113642	0.0132674
	ENSMUSG00000011632	Pinlyp	phospholipase A2 inhibitor and LY6/PLAUR domain containing	0.29111	0.0143384	0.0881525		ENSMUSG00000018168	Ikzf3	IKAROS family zinc finger 3	3.40136	0.0408526	NA		ENSMUSG00000029447	Cct6a	chaperonin containing TCP1 subunit 6A	1.31568	1.48e-06	5.47e-05
	ENSMUSG00000046223	Plaur	plasminogen activator, urokinase receptor	0.217573	0.0083028	NA		ENSMUSG00000024810	Il33	interleukin 33	2.28409	1.7e-05	0.000428636		ENSMUSG00000025613	Cct8	chaperonin containing TCP1 subunit 8	1.1574	0.000474828	0.00678649
	ENSMUSG00000051177	Plcb1	phospholipase C beta 1	0.654179	0.000917894	0.0113367		ENSMUSG00000025746	Il6	interleukin 6	1.79364	0.0191111	0.107649		ENSMUSG00000046186	Cd109	CD109 molecule	1.39459	0.00154345	0.0166521
	ENSMUSG00000039713	Plekhg5	pleckstrin homology and RhoGEF domain containing G5	0.583003	0.00428048	0.0368879		ENSMUSG00000024525	Impa2	inositol monophosphatase 2	1.61278	0.000462326	0.00665066		ENSMUSG00000002944	Cd36	CD36 molecule	1.28545	0.0166544	0.0977839
	ENSMUSG00000021759	Plpp1	phospholipid phosphatase 1	0.528261	0.000800453	0.0102044		ENSMUSG00000035578	Iqcg	IQ motif containing G	1.88167	0.0366186	0.168312		ENSMUSG00000005087	Cd44	CD44 molecule (Indian blood group)	1.39928	6.74e-06	0.00019274
	ENSMUSG00000001100	Poldip2	DNA polymerase delta interacting protein 2	0.440741	5.45e-44	4.32e-41		ENSMUSG00000051243	Islr2	immunoglobulin superfamily containing leucine rich repeat 2	3.72179	0.043131	NA		ENSMUSG00000055447	Cd47	CD47 molecule	0.766127	0.0264934	0.134541
	ENSMUSG00000009739	Pou6f1	POU class 6 homeobox 1	0.417886	0.0391386	0.175886		ENSMUSG00000024601	Isoc1	isochorismatase domain containing 1	1.96568	6.02e-05	0.00124545		ENSMUSG00000025351	Cd63	CD63 molecule	0.799485	0.000484287	0.00689503
	ENSMUSG00000019254	Ppp1r12c	protein phosphatase 1 regulatory subunit 12C	0.399834	1.09e-67	4.05e-64		ENSMUSG00000039115	Itga9	integrin subunit alpha 9	46.3169	3.22e-05	0.000722994		ENSMUSG00000085939	Cd63-ps	CD63 antigen, pseudogene	0.807212	0.0011109	0.0130381
	ENSMUSG00000051403	Ppp1r37	protein phosphatase 1 regulatory subunit 37	0.486146	1.32e-08	8.64e-07		ENSMUSG00000026971	Itgb6	integrin subunit beta 6	3.76008	0.0248987	NA		ENSMUSG00000021982	Cdadc1	cytidine and dCMP deaminase domain containing 1	0.747472	0.00832401	0.0594473
	ENSMUSG00000007564	Ppp2r1a	protein phosphatase 2 scaffold subunit Aalpha	0.510725	3.16e-61	5.84e-58		ENSMUSG00000027276	Jag1	jagged canonical Notch ligand 1	1.94553	0.000417247	0.00612128		ENSMUSG00000033502	Cdc14a	cell division cycle 14A	0.723147	0.00840839	0.0599726
	ENSMUSG00000052296	Ppp6r1	protein phosphatase 6 regulatory subunit 1	0.363275	5.23e-09	3.81e-07		ENSMUSG00000063646	Jakmip1	janus kinase and microtubule interacting protein 1	3.29012	0.00323692	0.0295966		ENSMUSG00000033102	Cdc14b	cell division cycle 14B	0.76553	0.00184683	0.0190718
	ENSMUSG00000039410	Prdm16	PR/SET domain 16	0.615018	0.000238464	0.00391822		ENSMUSG00000020918	Kat2a	lysine acetyltransferase 2A	1.62113	0.00483161	0.0405044		ENSMUSG00000006398	Cdc20	cell division cycle 20	1.33733	0.00169984	0.017881
	ENSMUSG00000022912	Pros1	protein S	0.603798	0.000118254	0.00222674		ENSMUSG00000038909	Kat7	lysine acetyltransferase 7	1.51287	1.97e-10	1.92e-08		ENSMUSG00000020307	Cdc34	cell division cycle 34, ubiqiutin conjugating enzyme	1.26364	0.000128001	0.00237799
	ENSMUSG00000008373	Prpf31	pre-mRNA processing factor 31	0.420039	5.05e-09	3.71e-07		ENSMUSG00000025420	Katnal2	katanin catalytic subunit A1 like 2	2.33964	0.00805853	0.0580371		ENSMUSG00000026312	Cdh7	cadherin 7	0.754457	0.0166782	0.09782
	ENSMUSG00000023048	Prr13	proline rich 13	0.657925	0.0308659	0.15041		ENSMUSG00000038201	Kcna7	potassium voltage-gated channel subfamily A member 7	3.69019	0.00372554	0.0327937		ENSMUSG00000019942	Cdk1	cyclin dependent kinase 1	1.17729	0.00170103	0.017881
	ENSMUSG00000070371	Prss36	serine protease 36	0.505159	0.0257395	0.13203		ENSMUSG00000012443	Kif11	kinesin family member 11	1.52693	1.41e-05	0.00036482		ENSMUSG00000003119	Cdk12	cyclin dependent kinase 12	1.35117	0.00427476	0.0368673
	ENSMUSG00000032322	Pstpip1	proline-serine-threonine phosphatase interacting protein 1	0.102519	2.54e-15	4.33e-13		ENSMUSG00000036768	Kif15	kinesin family member 15	1.52714	1.14e-07	5.69e-06		ENSMUSG00000041297	Cdk13	cyclin dependent kinase 13	0.901532	0.014384	0.0882859
	ENSMUSG00000032487	Ptgs2	prostaglandin-endoperoxide synthase 2	0.45648	6.53e-07	2.73e-05		ENSMUSG00000051378	Kif18b	kinesin family member 18B	2.0167	0.00376266	0.0330679		ENSMUSG00000028926	Cdk14	cyclin dependent kinase 14	1.21592	3.94e-05	0.000860723
	ENSMUSG00000039515	Ptpa	protein phosphatase 2 phosphatase activator	0.626313	2.37e-06	8.08e-05		ENSMUSG00000003779	Kif20a	kinesin family member 20A	1.728	0.000128889	0.00238649		ENSMUSG00000038481	Cdk19	cyclin dependent kinase 19	0.78981	0.00103576	0.0123523
	ENSMUSG00000041836	Ptpre	protein tyrosine phosphatase receptor type E	0.60317	0.0467416	0.195849		ENSMUSG00000028678	Kif2c	kinesin family member 2C	1.50472	0.0245004	0.127395		ENSMUSG00000029394	Cdk2ap1	cyclin dependent kinase 2 associated protein 1	0.788967	0.0338454	0.159465
	ENSMUSG00000028909	Ptpru	protein tyrosine phosphatase receptor type U	0.496728	2.93e-10	2.78e-08		ENSMUSG00000034311	Kif4	kinesin family member 4A	1.51107	2.77e-05	0.00063623		ENSMUSG00000039298	Cdk5rap2	CDK5 regulatory subunit associated protein 2	1.29566	0.000101524	0.00196853
	ENSMUSG00000068748	Ptprz1	protein tyrosine phosphatase receptor type Z1	0.574683	5.06e-11	5.56e-09		ENSMUSG00000045259	Klhdc9	kelch domain containing 9	1.53124	0.00199481	0.0203163		ENSMUSG00000040274	Cdk6	cyclin dependent kinase 6	1.35758	0.00233926	0.0231237
	ENSMUSG00000056515	Rab31	RAB31, member RAS oncogene family	0.652813	0.0192081	0.108074		ENSMUSG00000001558	Klhl10	kelch like family member 10	1.71246	0.049464	0.203573		ENSMUSG00000037628	Cdkn3	cyclin dependent kinase inhibitor 3	1.39937	7.42e-07	3.05e-05
	ENSMUSG00000002059	Rab34	RAB34, member RAS oncogene family	0.439179	4.7e-38	2.74e-35		ENSMUSG00000001440	Kpnb1	karyopherin subunit beta 1	1.52582	6.04e-08	3.32e-06		ENSMUSG00000032803	Cdv3	CDV3 homolog	1.45922	0.0280526	0.140339
	ENSMUSG00000032549	Rab6b	RAB6B, member RAS oncogene family	0.425502	0.0372161	0.170522		ENSMUSG00000025937	Lactb2	lactamase beta 2	1.56657	0.0321265	0.154392		ENSMUSG00000056501	Cebpb	CCAAT enhancer binding protein beta	0.80199	0.00163214	0.0174225
	ENSMUSG00000022469	Rapgef3	Rap guanine nucleotide exchange factor 3	0.435034	1.48e-07	7.11e-06		ENSMUSG00000027919	Lce1g	late cornified envelope 1G	2.37798	0.00159842	0.0171452		ENSMUSG00000071637	Cebpd	CCAAT enhancer binding protein delta	0.82332	0.00600102	0.0472708
	ENSMUSG00000044562	Rasip1	Ras interacting protein 1	0.64403	0.000492735	0.00697946		ENSMUSG00000021998	Lcp1	lymphocyte cytosolic protein 1	3.965	0.000138097	0.00251914		ENSMUSG00000056216	Cebpg	CCAAT enhancer binding protein gamma	0.821036	0.00694737	0.0525606
	ENSMUSG00000025576	Rbfox3	RNA binding protein, fox-1 homolog (C. elegans) 3	0.301302	7.85e-05	0.00157773		ENSMUSG00000037669	Ldah	lipid droplet associated hydrolase	3.01838	0.00346588	0.0309721		ENSMUSG00000024081	Cebpz	CCAAT enhancer binding protein zeta	1.1485	0.0158803	0.0943377
	ENSMUSG00000094936	Rbm4	RNA binding motif protein 4	0.638657	0.0243421	0.126953		ENSMUSG00000026890	Lhx6	LIM homeobox 6	1.68355	0.00153558	0.0165834		ENSMUSG00000045328	Cenpe	centromere protein E	1.26917	0.000834968	0.0105675
	ENSMUSG00000070780	Rbm47	RNA binding motif protein 47	0.435099	0.0275712	0.138556		ENSMUSG00000041891	Lman1	lectin, mannose binding 1	1.67885	3.33e-10	3.07e-08		ENSMUSG00000026605	Cenpf	centromere protein F	1.41475	1.68e-06	6.02e-05
	ENSMUSG00000040043	Rbms2	RNA binding motif single stranded interacting protein 2	0.452112	0.0028354	0.0267638		ENSMUSG00000024590	Lmnb1	lamin B1	1.76495	0.000362062	0.00545601		ENSMUSG00000021714	Cenpk	centromere protein K	1.39097	0.00069489	0.00917503
	ENSMUSG00000079575	Rbpj-ps3	recombination signal binding protein for immunoglobulin kappa J region, pseudogene 3	0.450889	0.0004759	0.00679305		ENSMUSG00000098318	Lockd	lncRNA downstream of Cdkn1b	1.61636	0.0279856	0.140067		ENSMUSG00000048799	Cep120	centrosomal protein 120	1.46054	0.0024602	0.0240924
	ENSMUSG00000021123	Rdh12	retinol dehydrogenase 12	0.314954	0.0352096	0.163873		ENSMUSG00000034883	Lrr1	leucine rich repeat protein 1	1.52892	0.0235594	0.123838		ENSMUSG00000043987	Cep164	centrosomal protein 164	0.874927	0.0192352	0.108074
	ENSMUSG00000002983	Relb	RELB proto-oncogene, NF-kB subunit	0.65441	2.89e-05	0.000655985		ENSMUSG00000070639	Lrrc8b	leucine rich repeat containing 8 VRAC subunit B	2.12463	0.0157755	0.0942329		ENSMUSG00000019971	Cep290	centrosomal protein 290	1.33425	0.00162588	0.0173725
	ENSMUSG00000039960	Rhou	ras homolog family member U	0.552733	0.00856641	0.060787		ENSMUSG00000060780	Lrrtm1	leucine rich repeat transmembrane neuronal 1	14.5883	0.00101112	0.0121631		ENSMUSG00000046111	Cep295	centrosomal protein 295	1.40236	1.43e-05	0.000370223
	ENSMUSG00000028057	Rit1	Ras like without CAAX 1	0.633587	0.0271174	0.136833		ENSMUSG00000061080	Lsamp	limbic system associated membrane protein	6.43717	0.0129136	NA		ENSMUSG00000029790	Cep41	centrosomal protein 41	1.13351	0.046685	0.195833
	ENSMUSG00000065701	Rny1	RNA, Ro60-associated Y1	0.549935	8.83e-06	0.000244734		ENSMUSG00000034192	Lsm3	LSM3 homolog, U6 small nuclear RNA and mRNA degradation associated	1.55192	2.83e-07	1.27e-05		ENSMUSG00000024989	Cep55	centrosomal protein 55	1.27814	3.76e-05	0.000826581
	ENSMUSG00000064945	Rny3	RNA, Y3 small cytoplasmic (associated with Ro protein)	0.562607	0.000516258	0.00720228		ENSMUSG00000025779	Ly96	lymphocyte antigen 96	1.90299	0.0150939	0.0915287		ENSMUSG00000032534	Cep63	centrosomal protein 63	1.23693	0.00188686	0.019413
	ENSMUSG00000022883	Robo1	roundabout guidance receptor 1	0.656224	3.46e-08	2.03e-06		ENSMUSG00000025903	Lypla1	lysophospholipase 1	1.59334	1.16e-08	7.67e-07		ENSMUSG00000038594	Cep85l	centrosomal protein 85 like	0.692071	0.0132378	0.0835848
	ENSMUSG00000058546	Rpl23a	ribosomal protein L23A	0.638669	3.1e-34	1.56e-31		ENSMUSG00000029554	Mad1l1	mitotic arrest deficient 1 like 1	1.80228	0.0356856	0.16505		ENSMUSG00000040774	Cept1	choline/ethanolamine phosphotransferase 1	0.889965	0.00930115	0.064636
	ENSMUSG00000058546	Rpl23a	ribosomal protein L23A	0.638669	3.1e-34	1.56e-31		ENSMUSG00000032688	Malt1	MALT1 paracaspase	1.72034	2.38e-05	0.000563268		ENSMUSG00000031347	Cetn2	centrin 2	0.894289	0.0225474	0.120401
	ENSMUSG00000082146	Rpl23a-ps13	ribosomal protein L23A, pseudogene 13	0.627753	4.15e-06	0.000130472		ENSMUSG00000018411	Mapt	microtubule associated protein tau	2.08046	0.0107733	0.0720524		ENSMUSG00000021747	Cfap20dc	CFAP20 domain containing	1.34268	0.0456584	0.193616
	ENSMUSG00000083723	Rpl23a-ps14		0.61509	8.54e-17	1.75e-14		ENSMUSG00000024513	Mbd2	methyl-CpG binding domain protein 2	1.53596	0.000145668	0.00263632		ENSMUSG00000026546	Cfap45	cilia and flagella associated protein 45	1.28466	0.0496658	0.20379
	ENSMUSG00000030432	Rpl28	ribosomal protein L28	0.426356	1.54e-58	2.13e-55		ENSMUSG00000041607	Mbp	myelin basic protein	1.59687	0.00701648	0.0528667		ENSMUSG00000031954	Cfdp1	craniofacial development protein 1	1.21645	2.42e-06	8.18e-05
	ENSMUSG00000102137	Rpl28-ps2	ribosomal protein L28, pseudogene 2	0.440045	5.33e-43	3.94e-40		ENSMUSG00000029730	Mcm7	minichromosome maintenance complex component 7	1.55211	3.36e-05	0.000749774		ENSMUSG00000002835	Chaf1a	chromatin assembly factor 1 subunit A	1.3734	0.0264631	0.134541
	ENSMUSG00000079942	Rpl28-ps3	ribosomal protein L28, pseudogene 3	0.399804	1.03e-22	3.01e-20		ENSMUSG00000061607	Mdc1	mediator of DNA damage checkpoint 1	1.54307	1.49e-07	7.12e-06		ENSMUSG00000034203	Chchd4	coiled-coil-helix-coiled-coil-helix domain containing 4	1.44034	0.00482454	0.0404981
	ENSMUSG00000090549	Rpl28-ps4	ribosomal protein L28, pseudogene 4	0.420453	1.49e-21	3.93e-19		ENSMUSG00000024556	Me2	malic enzyme 2	2.10831	3.97e-08	2.28e-06		ENSMUSG00000030086	Chchd6	coiled-coil-helix-coiled-coil-helix domain containing 6	1.31487	0.000231865	0.00382112
	ENSMUSG00000012848	Rps5	ribosomal protein S5	0.497295	6.59e-50	6.09e-47		ENSMUSG00000018160	Med1	mediator complex subunit 1	1.73874	1.93e-07	8.88e-06		ENSMUSG00000028089	Chd1l	chromodomain helicase DNA binding protein 1 like	1.38316	0.0269934	0.136393
	ENSMUSG00000037593	Rskr	ribosomal protein S6 kinase related	0.345034	1.62e-05	0.000413051		ENSMUSG00000017210	Med24	mediator complex subunit 24	1.54906	0.0271638	0.137005		ENSMUSG00000041235	Chd7	chromodomain helicase DNA binding protein 7	1.21786	0.0430547	0.186167
	ENSMUSG00000045287	Rtn4rl1	reticulon 4 receptor like 1	0.562099	9.9e-09	6.74e-07		ENSMUSG00000009376	Met	MET proto-oncogene, receptor tyrosine kinase	2.08982	9.41e-10	8.03e-08		ENSMUSG00000056608	Chd9	chromodomain helicase DNA binding protein 9	0.834448	0.00682988	0.0518482
	ENSMUSG00000015846	Rxra	retinoid X receptor alpha	0.591613	6.24e-06	0.000180556		ENSMUSG00000037253	Mex3c	mex-3 RNA binding family member C	1.51749	0.000647919	0.00866835		ENSMUSG00000032113	Chek1	checkpoint kinase 1	1.35817	0.0158579	0.0943377
	ENSMUSG00000074457	S100a16	S100 calcium binding protein A16	0.141164	7.46e-12	8.99e-10		ENSMUSG00000088148	Mir1983	microRNA 1983	1.73007	0.033707	0.15915		ENSMUSG00000052488	Cherp	calcium homeostasis endoplasmic reticulum protein	1.25027	0.0153903	0.0926172
	ENSMUSG00000025283	Sat1	spermidine/spermine N1-acetyltransferase 1	0.568606	1.41e-08	9.09e-07		ENSMUSG00000090386	Mir99ahg	Mir99a and Mirlet7c-1 host gene (non-protein coding)	3.20825	0.0197304	NA		ENSMUSG00000014668	Chfr	checkpoint with forkhead and ring finger domains	0.851615	0.0400609	0.178372
	ENSMUSG00000058492	Scp2-ps2	sterol carrier protein 2, pseudogene 2	0.281683	0.0420544	NA		ENSMUSG00000048416	Mlf1	myeloid leukemia factor 1	2.2081	1.76e-06	6.29e-05		ENSMUSG00000029229	Chic2	cysteine rich hydrophobic domain 2	0.8653	0.00864018	0.0609983
	ENSMUSG00000020592	Sdc1	syndecan 1	0.632859	6.92e-20	1.71e-17		ENSMUSG00000047562	Mmp10	matrix metallopeptidase 10	5.9908	0.00771397	NA		ENSMUSG00000053119	Chmp3	charged multivesicular body protein 3	0.78401	0.0410987	0.181266
	ENSMUSG00000042682	Selenok	selenoprotein K	0.599956	0.0168726	0.0985432		ENSMUSG00000045751	Mms22l	MMS22 like, DNA repair protein	1.51433	0.00822947	0.0590035		ENSMUSG00000038181	Chpf2	chondroitin polymerizing factor 2	0.725177	0.00015279	0.00273322
	ENSMUSG00000026121	Sema4c	semaphorin 4C	0.611943	4.8e-09	3.55e-07		ENSMUSG00000064120	Mocs1	molybdenum cofactor synthesis 1	4.83583	0.0129227	NA		ENSMUSG00000032640	Chsy1	chondroitin sulfate synthase 1	0.899034	0.0495641	0.203667
	ENSMUSG00000020486	Septin4	septin 4	0.668133	0.00546552	0.0442467		ENSMUSG00000064036	Mro	maestro	8.38005	0.000422646	NA		ENSMUSG00000019214	Chtf18	chromosome transmission fidelity factor 18	1.49079	0.000327236	0.00508316
	ENSMUSG00000030839	Sergef	secretion regulating guanine nucleotide exchange factor	0.503551	0.0461654	0.195023		ENSMUSG00000024181	Mrpl28	mitochondrial ribosomal protein L28	1.65099	0.0151772	0.0918332		ENSMUSG00000046691	Chtf8	chromosome transmission fidelity factor 8	1.2441	0.0024541	0.0240659
	ENSMUSG00000000753	Serpinf1	serpin family F member 1	0.449462	1.87e-10	1.83e-08		ENSMUSG00000040269	Mrps28	mitochondrial ribosomal protein S28	1.87153	0.000285108	0.00455638		ENSMUSG00000001017	Chtop	chromatin target of PRMT1	0.897508	0.0374402	0.171166
	ENSMUSG00000033720	Sfxn5	sideroflexin 5	0.505977	0.00920648	0.0642051		ENSMUSG00000063011	Msln	mesothelin	11.3165	0.00410333	NA		ENSMUSG00000031781	Ciapin1	cytokine induced apoptosis inhibitor 1	1.17654	0.00859472	0.0608123
	ENSMUSG00000005057	Sh2b2	SH2B adaptor protein 2	0.521303	0.0277391	0.139273		ENSMUSG00000032591	Mst1	macrophage stimulating 1	1.81921	0.00800705	0.0577413		ENSMUSG00000037493	Cib2	calcium and integrin binding family member 2	0.711259	1.41e-06	5.27e-05
	ENSMUSG00000037990	Sh3rf3	SH3 domain containing ring finger 3	0.448354	3.6e-05	0.000794821		ENSMUSG00000031765	Mt1	metallothionein 1	2.24155	1.06e-07	5.43e-06		ENSMUSG00000033031	Cip2a	cellular inhibitor of PP2A	1.39683	3.96e-06	0.000125105
	ENSMUSG00000036553	Sh3tc1	SH3 domain and tetratricopeptide repeats 1	0.665718	0.0425858	0.185171		ENSMUSG00000025912	Mybl1	MYB proto-oncogene like 1	2.57133	7.88e-17	1.65e-14		ENSMUSG00000045193	Cirbp	cold inducible RNA binding protein	1.30517	5.31e-06	0.000157388
	ENSMUSG00000054074	Skida1	SKI/DACH domain containing 1	0.491445	0.032203	0.154483		ENSMUSG00000022346	Myc	MYC proto-oncogene, bHLH transcription factor	1.87528	1.02e-08	6.92e-07		ENSMUSG00000029516	Cit	citron rho-interacting serine/threonine kinase	1.30506	0.00531076	0.0434295
	ENSMUSG00000017740	Slc12a5	solute carrier family 12 member 5	0.561803	1.38e-06	5.19e-05		ENSMUSG00000022836	Mylk	myosin light chain kinase	2.19841	0.000227764	0.00378163		ENSMUSG00000039910	Cited2	Cbp/p300 interacting transactivator with Glu/Asp rich carboxy-terminal domain 2	1.28382	0.000350516	0.00532545
	ENSMUSG00000040938	Slc16a11	solute carrier family 16 member 11	0.169692	0.000494056	0.00698926		ENSMUSG00000107169	NA	#N/A	3.33744	0.0449307	NA		ENSMUSG00000037725	Ckap2	cytoskeleton associated protein 2	1.27598	0.0330344	0.156977
	ENSMUSG00000022199	Slc22a17	solute carrier family 22 member 17	0.607436	0.000281616	0.00451359		ENSMUSG00000093495	NA	#N/A	2.16653	0.0229056	0.121495		ENSMUSG00000048327	Ckap2l	cytoskeleton associated protein 2 like	1.4854	0.00105555	0.0125344
	ENSMUSG00000000154	Slc22a18	solute carrier family 22 member 18	0.447324	2.06e-05	0.000504303		ENSMUSG00000097867	NA	#N/A	2.6306	0.00249888	0.0243756		ENSMUSG00000040549	Ckap5	cytoskeleton associated protein 5	1.16311	0.0124501	0.0799099
	ENSMUSG00000059316	Slc27a4	solute carrier family 27 member 4	0.618078	0.0265407	0.134658		ENSMUSG00000093780	NA	#N/A	1.63683	0.0241928	0.126388		ENSMUSG00000004319	Clcn3	chloride voltage-gated channel 3	1.12241	0.0308219	0.150328
	ENSMUSG00000025993	Slc40a1	solute carrier family 40 member 1	0.629204	0.000211312	0.00355639		ENSMUSG00000024581	Napg	NSF attachment protein gamma	1.81332	6.16e-07	2.61e-05		ENSMUSG00000063146	Clip2	CAP-Gly domain containing linker protein 2	0.799561	0.00205187	0.0208019
	ENSMUSG00000028542	Slc6a9	solute carrier family 6 member 9	0.441013	8.62e-16	1.59e-13		ENSMUSG00000024587	Nars	asparaginyl-tRNA synthetase 1	1.95426	1.32e-09	1.09e-07		ENSMUSG00000020385	Clk4	CDC like kinase 4	0.754121	5.19e-06	0.000156361
	ENSMUSG00000032548	Slco2a1	solute carrier organic anion transporter family member 2A1	0.540194	0.0372531	0.170522		ENSMUSG00000041120	Nbl1	NBL1, DAN family BMP antagonist	1.58564	4.99e-06	0.000151574		ENSMUSG00000032245	Cln6	CLN6 transmembrane ER protein	0.695476	0.0300839	0.147899
	ENSMUSG00000039354	Smarcal1	SWI/SNF related, matrix associated, actin dependent regulator of chromatin, subfamily a like 1	0.654426	0.0388735	0.175262		ENSMUSG00000015880	Ncapg	non-SMC condensin I complex subunit G	1.55475	0.00105844	0.0125552		ENSMUSG00000002660	Clpp	caseinolytic mitochondrial matrix peptidase proteolytic subunit	1.26887	0.0327468	0.156213
	ENSMUSG00000002210	Smg9	SMG9 nonsense mediated mRNA decay factor	0.406252	8.12e-06	0.000228601		ENSMUSG00000042029	Ncapg2	non-SMC condensin II complex subunit G2	2.24074	0.0215265	0.116862		ENSMUSG00000047547	Cltb	clathrin light chain B	0.800029	0.0367971	0.168856
	ENSMUSG00000042821	Snai1	snail family transcriptional repressor 1	0.412478	6.01e-14	9.39e-12		ENSMUSG00000049690	Nckap5	NCK associated protein 5	7.10885	3.92e-05	0.000857598		ENSMUSG00000047126	Cltc	clathrin heavy chain	0.91707	0.00106599	0.0126178
	ENSMUSG00000088252	Snord13	small nucleolar RNA, C/D box 13	0.435682	1.21e-05	0.000322137		ENSMUSG00000005886	Ncoa2	nuclear receptor coactivator 2	1.55904	0.000591754	0.0080558		ENSMUSG00000020741	Cluh	clustered mitochondria homolog	1.15246	0.000200772	0.00344168
	ENSMUSG00000088252	Snord13	small nucleolar RNA, C/D box 13	0.435682	1.21e-05	0.000322137		ENSMUSG00000024056	Ndc80	NDC80 kinetochore complex component	1.57089	0.0190817	0.107649		ENSMUSG00000030057	Cnbp	CCHC-type zinc finger nucleic acid binding protein	1.07082	0.0306628	0.149948
	ENSMUSG00000038037	Socs1	suppressor of cytokine signaling 1	0.588954	1.82e-09	1.45e-07		ENSMUSG00000026950	Neb	nebulin	2.6714	0.0145189	0.088917		ENSMUSG00000004665	Cnn2	calponin 2	1.19339	0.0329347	0.156772
	ENSMUSG00000043531	Sorcs1	sortilin related VPS10 domain containing receptor 1	0.249182	0.00147057	0.0160375		ENSMUSG00000026749	Nek6	NIMA related kinase 6	1.52511	3.22e-08	1.9e-06		ENSMUSG00000037408	Cnnm4	cyclin and CBS domain divalent metal cation transport mediator 4	0.783148	0.00184647	0.0190718
	ENSMUSG00000080316	Spaca6	sperm acrosome associated 6	0.184049	0.0020544	0.0208086		ENSMUSG00000032271	Nnmt	nicotinamide N-methyltransferase	1.79916	0.00333663	0.0301355		ENSMUSG00000044629	Cnrip1	cannabinoid receptor interacting protein 1	0.828425	0.0189995	0.107402
	ENSMUSG00000041165	Spem1	spermatid maturation 1	0.252825	0.0264094	NA		ENSMUSG00000029019	Nppb	natriuretic peptide type B	6.88467	2.64e-05	0.000610308		ENSMUSG00000017188	Coa3	cytochrome c oxidase assembly factor 3	1.4796	0.000122148	0.00228842
	ENSMUSG00000046997	Spsb4	splA/ryanodine receptor domain and SOCS box containing 4	0.590431	0.00281392	0.0266438		ENSMUSG00000020598	Nrcam	neuronal cell adhesion molecule	4.12906	0.000287289	0.00457804		ENSMUSG00000051671	Coa6	cytochrome c oxidase assembly factor 6	1.42885	0.0435265	0.187404
	ENSMUSG00000005803	Sqor	sulfide quinone oxidoreductase	0.603852	0.00324786	0.0296721		ENSMUSG00000028245	Nsmaf	neutral sphingomyelinase activation associated factor	1.93141	0.000230541	0.00380496		ENSMUSG00000026042	Col5a2	collagen type V alpha 2 chain	0.754366	0.00259628	0.0249743
	ENSMUSG00000038453	Srcin1	SRC kinase signaling inhibitor 1	0.484291	0.0165003	0.0971362		ENSMUSG00000021718	Nt5el	5' nucleotidase, ecto-like	4.83108	0.0301128	NA		ENSMUSG00000025650	Col7a1	collagen type VII alpha 1 chain	1.37872	0.0128837	0.0819812
	ENSMUSG00000090084	Srpx	sushi repeat containing protein X-linked	0.630763	0.0142813	0.0878987		ENSMUSG00000020902	Ntn1	netrin 1	10.7175	0.000180086	0.00314541		ENSMUSG00000055681	Cope	COPI coat complex subunit epsilon	0.860806	0.0381989	0.173136
	ENSMUSG00000035279	Ssc5d	scavenger receptor cysteine rich family member with 5 domains	0.13955	2.11e-07	9.67e-06		ENSMUSG00000040034	Nup43	nucleoporin 43	1.59061	3.19e-06	0.000103959		ENSMUSG00000004530	Coro1c	coronin 1C	1.22452	0.00269187	0.0256711
	ENSMUSG00000022747	St3gal6	ST3 beta-galactoside alpha-2,3-sialyltransferase 6	0.64707	0.0134462	0.0844459		ENSMUSG00000061923	Odf1	outer dense fiber of sperm tails 1	4.16841	0.0370509	NA		ENSMUSG00000031827	Cotl1	coactosin like F-actin binding protein 1	0.881618	0.0464792	0.195488
	ENSMUSG00000047242	Taf9b	TATA-box binding protein associated factor 9b	0.583557	0.00589731	0.0467075		ENSMUSG00000047094	Ofcc1	orofacial cleft 1 candidate 1	23.7305	4.13e-09	3.16e-07		ENSMUSG00000023020	Cox14	cytochrome c oxidase assembly factor COX14	0.871512	0.0183381	0.105001
	ENSMUSG00000053580	Tanc2	tetratricopeptide repeat, ankyrin repeat and coiled-coil containing 2	0.59709	1.57e-12	2.1e-10		ENSMUSG00000023707	Ogfod2	2-oxoglutarate and iron dependent oxygenase domain containing 2	2.3948	0.0209407	0.11492		ENSMUSG00000020841	Cpd	carboxypeptidase D	0.914452	0.0474605	0.197815
	ENSMUSG00000044556	Tex38	testis expressed 38	0.339301	0.0188948	0.107029		ENSMUSG00000075219	Olfr994	olfactory receptor 994	6.03192	0.00583055	NA		ENSMUSG00000020300	Cpeb4	cytoplasmic polyadenylation element binding protein 4	0.832424	0.0215041	0.116798
	ENSMUSG00000021359	Tfap2a	transcription factor AP-2 alpha	0.529954	0.00164841	0.0175329		ENSMUSG00000035069	Oma1	OMA1 zinc metallopeptidase	2.01691	0.0104242	0.0701973		ENSMUSG00000041781	Cpsf2	cleavage and polyadenylation specific factor 2	1.09315	0.0318063	0.153242
	ENSMUSG00000006335	Tfpt	TCF3 fusion partner	0.376078	3.26e-15	5.48e-13		ENSMUSG00000022307	Oxr1	oxidation resistance 1	1.54095	0.0178826	0.102978		ENSMUSG00000054309	Cpsf3	cleavage and polyadenylation specific factor 3	1.15435	0.0281626	0.140789
	ENSMUSG00000032280	Tle3	TLE family member 3, transcriptional corepressor	0.632653	2.29e-15	3.97e-13		ENSMUSG00000027765	P2ry1	purinergic receptor P2Y1	1.62926	0.0279283	0.139906		ENSMUSG00000027230	Creb3l1	cAMP responsive element binding protein 3 like 1	0.684192	1.61e-15	2.94e-13
	ENSMUSG00000051232	Tmem199	transmembrane protein 199	0.416397	0.0101604	0.0689652		ENSMUSG00000005682	Pan2	poly(A) specific ribonuclease subunit PAN2	1.55152	8.79e-05	0.00173464		ENSMUSG00000022521	Crebbp	CREB binding protein	0.792902	0.00812142	0.0583763
	ENSMUSG00000030431	Tmem238	transmembrane protein 238	0.237378	4.06e-05	0.000885542		ENSMUSG00000052062	Pard3b	par-3 family cell polarity regulator beta	1.88288	1.39e-05	0.000360725		ENSMUSG00000063889	Crem	cAMP responsive element modulator	0.753942	0.0488584	0.202151
	ENSMUSG00000084845	Tmem240	transmembrane protein 240	0.518523	4.54e-07	1.97e-05		ENSMUSG00000051285	Pcmtd1	protein-L-isoaspartate (D-aspartate) O-methyltransferase domain containing 1	1.63562	0.00335443	0.0302226		ENSMUSG00000024074	Crim1	cysteine rich transmembrane BMP regulator 1	1.28806	1.43e-06	5.31e-05
	ENSMUSG00000037278	Tmem97	transmembrane protein 97	0.317755	0.0455257	NA		ENSMUSG00000027342	Pcna	proliferating cell nuclear antigen	1.55654	0.0437446	0.188124		ENSMUSG00000058240	Cryzl1	crystallin zeta like 1	0.745934	0.00726728	0.0543502
	ENSMUSG00000079523	Tmsb10	thymosin, beta 4, X chromosome	0.620182	0.00266332	0.0254646		ENSMUSG00000028525	Pde4b	phosphodiesterase 4B	2.71558	0.00015593	0.00276707		ENSMUSG00000014599	Csf1	colony stimulating factor 1	1.37064	0.0108622	0.0724115
	ENSMUSG00000030306	Tmtc1	transmembrane O-mannosyltransferase targeting cadherins 1	0.653062	0.0159608	0.0946131		ENSMUSG00000064330	Pde6h	phosphodiesterase 6H	27.6321	9.38e-08	4.84e-06		ENSMUSG00000042042	Csgalnact2	chondroitin sulfate N-acetylgalactosaminyltransferase 2	0.805161	0.0111956	0.0740871
	ENSMUSG00000017615	Tnfaip1	TNF alpha induced protein 1	0.431573	1.24e-11	1.47e-09		ENSMUSG00000026784	Pdss1	decaprenyl diphosphate synthase subunit 1	1.56873	0.000375064	0.00558368		ENSMUSG00000032312	Csk	C-terminal Src kinase	0.88566	0.0285662	0.142342
	ENSMUSG00000053475	Tnfaip6	TNF alpha induced protein 6	0.630358	0.0317292	0.153004		ENSMUSG00000054728	Phactr1	phosphatase and actin regulator 1	1.52665	0.000207611	0.00351008		ENSMUSG00000025162	Csnk1d	casein kinase 1 delta	0.921191	0.0198338	0.110264
	ENSMUSG00000023915	Tnfrsf21	TNF receptor superfamily member 21	0.491072	5.79e-35	3.06e-32		ENSMUSG00000025537	Phkg1	phosphorylase kinase catalytic subunit gamma 1	2.36233	0.0465589	0.195553		ENSMUSG00000046707	Csnk2a2	casein kinase 2 alpha 2	1.33447	8.64e-07	3.45e-05
	ENSMUSG00000024793	Tnfrsf25	TNF receptor superfamily member 25	0.519748	0.00351513	0.0312908		ENSMUSG00000030329	Pianp	PILR alpha associated neural protein	1.65564	0.0045602	0.0388756		ENSMUSG00000031256	Cstf2	cleavage stimulation factor subunit 2	1.26627	0.000219921	0.00367342
	ENSMUSG00000002984	Tomm40	translocase of outer mitochondrial membrane 40	0.6039	4.4e-19	1.04e-16		ENSMUSG00000025423	Pias2	protein inhibitor of activated STAT 2	1.506	0.00257745	0.0248659		ENSMUSG00000037373	Ctbp1	C-terminal binding protein 1	0.857584	1.45e-05	0.000372906
	ENSMUSG00000054226	Tprkb	TP53RK binding protein	0.641737	0.00760953	0.0559003		ENSMUSG00000098332	Pigbos1	Pigb opposite strand 1	1.98212	0.00475495	0.0401043		ENSMUSG00000078429	Ctdsp2	CTD small phosphatase 2	0.8315	0.00115461	0.0134092
	ENSMUSG00000048707	Tprn	taperin	0.602975	0.00374391	0.0329292		ENSMUSG00000045140	Pigw	phosphatidylinositol glycan anchor biosynthesis class W	1.61908	0.0347642	0.162482		ENSMUSG00000057446	Cts8	cathepsin 8	1.37766	0.0273641	0.137764
	ENSMUSG00000017386	Traf4	TNF receptor associated factor 4	0.503701	2.63e-30	1.08e-27		ENSMUSG00000027499	Pkia	cAMP-dependent protein kinase inhibitor alpha	1.93727	1.4e-05	0.00036236		ENSMUSG00000021939	Ctsb	cathepsin B	0.803676	0.000646143	0.00865505
	ENSMUSG00000026637	Traf5	TNF receptor associated factor 5	0.626282	7.03e-10	6.14e-08		ENSMUSG00000021822	Plau	plasminogen activator, urokinase	2.86593	6.82e-06	0.00019395		ENSMUSG00000007891	Ctsd	cathepsin D	0.918718	0.00776884	0.0565754
	ENSMUSG00000002043	Trappc6a	trafficking protein particle complex subunit 6A	0.605883	1.59e-06	5.75e-05		ENSMUSG00000027695	Pld1	phospholipase D1	1.57927	0.0238022	0.124759		ENSMUSG00000021477	Ctsl	cathepsin V	0.823112	0.0102387	0.0693694
	ENSMUSG00000031372	Trex2	three prime repair exonuclease 2	0.503291	0.0237614	0.124604		ENSMUSG00000055214	Pld5	phospholipase D family member 5	12.0323	0.000951634	NA		ENSMUSG00000029686	Cul1	cullin 1	0.897396	0.00353795	0.0314167
	ENSMUSG00000047821	Trim16	tripartite motif containing 16	0.411923	0.0342858	0.161265		ENSMUSG00000030701	Plekhb1	pleckstrin homology domain containing B1	2.72805	0.0167956	0.098195		ENSMUSG00000032030	Cul5	cullin 5	0.860407	0.00142856	0.0157029
	ENSMUSG00000005566	Trim28	tripartite motif containing 28	0.456459	1.34e-25	4.49e-23		ENSMUSG00000060716	Plekhh1	pleckstrin homology, MyTH4 and FERM domain containing H1	2.14694	0.0186837	0.106076		ENSMUSG00000024194	Cuta	cutA divalent cation tolerance homolog	0.877544	0.0409229	0.180683
	ENSMUSG00000035585	Tsen34	tRNA splicing endonuclease subunit 34	0.336726	4.14e-33	2e-30		ENSMUSG00000030867	Plk1	polo like kinase 1	1.54066	0.0330178	0.156965		ENSMUSG00000018541	Cwc25	CWC25 spliceosome associated protein homolog	1.40383	9.46e-05	0.00185013
	ENSMUSG00000030351	Tspan11	tetraspanin 11	0.471167	0.0098478	0.0672963		ENSMUSG00000029765	Plxna4	plexin A4	6.84667	0.000155013	0.00275962		ENSMUSG00000025898	Cwf19l2	CWF19 like cell cycle control factor 2	1.16408	0.00477156	0.0401528
	ENSMUSG00000034714	Ttyh2	tweety family member 2	0.62459	0.00167161	0.0177076		ENSMUSG00000028066	Pmf1	polyamine modulated factor 1	1.74969	0.0469027	0.196275		ENSMUSG00000029379	Cxcl3	chemokine (C-X-C motif) ligand 3	1.34545	0.0119057	0.0777005
	ENSMUSG00000030435	U2af2	U2 small nuclear RNA auxiliary factor 2	0.575586	4.09e-11	4.59e-09		ENSMUSG00000018659	Pnpo	pyridoxamine 5'-phosphate oxidase	1.62878	0.0119677	0.0778773		ENSMUSG00000024646	Cyb5a	cytochrome b5 type A	0.868179	0.0475263	0.198014
	ENSMUSG00000032596	Uba7	ubiquitin like modifier activating enzyme 7	0.389554	0.00788041	0.0571626		ENSMUSG00000020471	Pold2	DNA polymerase delta 2, accessory subunit	1.72777	9.22e-11	9.56e-09		ENSMUSG00000031924	Cyb5b	cytochrome b5 type B	0.925427	0.0254782	0.131127
	ENSMUSG00000005575	Ube2m	ubiquitin conjugating enzyme E2 M	0.351692	1.62e-168	1.79e-164		ENSMUSG00000007080	Pole	DNA polymerase epsilon, catalytic subunit	1.64404	0.0293416	0.145348		ENSMUSG00000039294	Cybc1	cytochrome b-245 chaperone 1	0.753748	0.00269982	0.0257169
	ENSMUSG00000060860	Ube2s	ubiquitin conjugating enzyme E2 S	0.371434	0.0496489	0.20379		ENSMUSG00000020974	Pole2	DNA polymerase epsilon 2, accessory subunit	1.50356	0.00490358	0.040953		ENSMUSG00000027015	Cybrd1	cytochrome b reductase 1	0.822159	0.0476082	0.198281
	ENSMUSG00000018845	Unc45b	unc-45 myosin chaperone B	0.340674	0.00160399	0.0171883		ENSMUSG00000038628	Polr3k	RNA polymerase III subunit K	3.8948	0.0124466	NA		ENSMUSG00000022551	Cyc1	cytochrome c1	1.13153	0.0160936	0.0952479
	ENSMUSG00000069020	Urm1	ubiquitin related modifier 1	0.662686	0.0034267	0.0307239		ENSMUSG00000033871	Ppargc1b	PPARG coactivator 1 beta	2.864	1.79e-05	0.000448975		ENSMUSG00000036712	Cyld	CYLD lysine 63 deubiquitinase	0.849926	0.00761063	0.0559003
	ENSMUSG00000079470	Utp14b	UTP14C small subunit processome component	0.613525	9.05e-08	4.69e-06		ENSMUSG00000029246	Ppat	phosphoribosyl pyrophosphate amidotransferase	1.64678	0.0102451	0.06937		ENSMUSG00000043311	D17H6S53E	chromosome 6 open reading frame 47	0.780248	0.0438228	0.188241
	ENSMUSG00000039646	Vasn	vasorin	0.4211	1.39e-22	3.85e-20		ENSMUSG00000060288	Ppih	peptidylprolyl isomerase H	2.07158	0.0200009	0.110911		ENSMUSG00000063455	D630045J12Rik	KIAA1549	1.22064	0.0220679	0.118871
	ENSMUSG00000021614	Vcan	versican	0.667821	0.0190896	0.107649		ENSMUSG00000048960	Prex2	phosphatidylinositol-3,4,5-trisphosphate dependent Rac exchange factor 2	2.73235	6.05e-08	3.32e-06		ENSMUSG00000022150	Dab2	DAB adaptor protein 2	1.45611	0.00062282	0.00840253
	ENSMUSG00000083327	Vcp-rs	valosin containing protein, related sequence	0.525552	0.0136401	0.0850859		ENSMUSG00000060098	Prmt7	protein arginine methyltransferase 7	1.87266	7.02e-05	0.00142331		ENSMUSG00000039952	Dag1	dystroglycan 1	0.80993	2.28e-12	2.97e-10
	ENSMUSG00000031380	Vegfd	vascular endothelial growth factor D	0.426977	0.000446862	0.00647961		ENSMUSG00000020493	Prr11	proline rich 11	1.53199	2.94e-05	0.000663869		ENSMUSG00000026356	Dars	aspartyl-tRNA synthetase 1	1.12941	0.0222334	0.119356
	ENSMUSG00000038775	Vill	villin like	0.659595	0.0192173	0.108074		ENSMUSG00000032841	Prr5l	proline rich 5 like	1.75544	0.00101439	0.0121892		ENSMUSG00000002297	Dbf4	DBF4 zinc finger	1.20289	0.019317	0.108205
	ENSMUSG00000001930	Vwf	von Willebrand factor	0.32191	0.00975698	0.0669315		ENSMUSG00000019303	Psmc3ip	PSMC3 interacting protein	1.90327	1.66e-07	7.72e-06		ENSMUSG00000026385	Dbi	diazepam binding inhibitor, acyl-CoA binding protein	0.766061	0.00476824	0.0401528
	ENSMUSG00000030035	Wbp1	WW domain binding protein 1	0.636014	0.00508393	0.042079		ENSMUSG00000071451	Psmg4	proteasome assembly chaperone 4	1.50405	0.00620479	0.0481994		ENSMUSG00000059824	Dbp	D-box binding PAR bZIP transcription factor	0.75078	0.0151444	0.0916948
	ENSMUSG00000036856	Wnt4	Wnt family member 4	0.525547	6.54e-11	7.04e-09		ENSMUSG00000028681	Ptch2	patched 2	1.91127	0.000666087	0.0088793		ENSMUSG00000045284	Dcaf12l1	DDB1 and CUL4 associated factor 12-like 1	1.19968	0.00965509	0.0665122
	ENSMUSG00000022382	Wnt7b	Wnt family member 7B	0.15899	8.45e-28	3.13e-25		ENSMUSG00000039942	Ptger4	prostaglandin E receptor 4	1.68526	0.00546542	0.0442467		ENSMUSG00000022300	Dcaf13	DDB1 and CUL4 associated factor 13	1.43503	0.000776503	0.00997937
	ENSMUSG00000000126	Wnt9a	Wnt family member 9A	0.619385	0.00356233	0.031558		ENSMUSG00000048776	Pthlh	parathyroid hormone like hormone	1.68093	0.00248082	0.0242207		ENSMUSG00000049106	Dcaf5	DDB1 and CUL4 associated factor 5	0.867414	0.0142178	0.0876055
	ENSMUSG00000017677	Wsb1	WD repeat and SOCS box containing 1	0.278932	9.99e-66	2.77e-62		ENSMUSG00000024539	Ptpn2	protein tyrosine phosphatase non-receptor type 2	2.05409	4.6e-09	3.44e-07		ENSMUSG00000049354	Dcaf7	DDB1 and CUL4 associated factor 7	0.877358	0.0296244	0.146289
	ENSMUSG00000051768	Xrcc1	X-ray repair cross complementing 1	0.510152	2.26e-19	5.45e-17		ENSMUSG00000026384	Ptpn4	protein tyrosine phosphatase non-receptor type 4	1.58189	0.000716579	0.0093943		ENSMUSG00000035107	Dcbld2	discoidin, CUB and LCCL domain containing 2	1.35795	1.55e-06	5.69e-05
	ENSMUSG00000046404	Yod1	YOD1 deubiquitinase	0.547291	0.00581788	0.0462592		ENSMUSG00000053746	Ptrh1	peptidyl-tRNA hydrolase 1 homolog	1.57228	0.000606687	0.00821583		ENSMUSG00000048787	Dcun1d3	defective in cullin neddylation 1 domain containing 3	0.846964	0.0281907	0.140789
	ENSMUSG00000071661	Zbtb3	zinc finger and BTB domain containing 3	0.622133	0.0425676	0.185171		ENSMUSG00000027832	Ptx3	pentraxin 3	2.36744	5.84e-05	0.00121523		ENSMUSG00000074247	Dda1	DET1 and DDB1 associated 1	0.821055	0.000564321	0.00778468
	ENSMUSG00000049600	Zbtb45	zinc finger and BTB domain containing 45	0.354525	1.11e-05	0.000297033		ENSMUSG00000047187	Rab2a	RAB2A, member RAS oncogene family	1.64597	1.78e-05	0.000448869		ENSMUSG00000026674	Ddr2	discoidin domain receptor tyrosine kinase 2	1.15481	0.0224309	0.120126
	ENSMUSG00000042677	Zc3h12a	zinc finger CCCH-type containing 12A	0.561774	0.00558952	0.0448902		ENSMUSG00000030559	Rab38	RAB38, member RAS oncogene family	12.4164	2.23e-05	0.00053454		ENSMUSG00000055065	Ddx17	DEAD-box helicase 17	0.892794	0.0023795	0.023417
	ENSMUSG00000034265	Zdhhc14	zinc finger DHHC-type palmitoyltransferase 14	0.299466	0.0260702	0.133185		ENSMUSG00000078773	Rad54b	RAD54 homolog B	1.64967	0.0449544	0.191873		ENSMUSG00000027905	Ddx20	DEAD-box helicase 20	1.42148	0.00609907	0.0476423
	ENSMUSG00000058638	Zfp110	zinc finger protein 274	0.333418	0.00238465	0.023447		ENSMUSG00000028702	Rad54l	RAD54 like	1.72556	1e-14	1.58e-12		ENSMUSG00000020075	Ddx21	DExD-box helicase 21	1.41434	2.93e-09	2.27e-07
	ENSMUSG00000057894	Zfp329	zinc finger protein 329	0.36509	0.0158096	0.0942465		ENSMUSG00000029641	Rasl11a	RAS like family 11 member A	1.82698	0.0086345	0.060997		ENSMUSG00000003360	Ddx23	DEAD-box helicase 23	1.10185	0.0331266	0.157243
	ENSMUSG00000021127	Zfp36l1	ZFP36 ring finger protein like 1	0.549456	3.35e-29	1.28e-26		ENSMUSG00000025907	Rb1cc1	RB1 inducible coiled-coil 1	1.7493	7.73e-09	5.49e-07		ENSMUSG00000017999	Ddx27	DEAD-box helicase 27	1.21637	1.25e-05	0.000330709
	ENSMUSG00000002617	Zfp40	zinc finger protein 40	0.162949	0.000304062	0.00479708		ENSMUSG00000024604	Rbm22	RNA binding motif protein 22	2.10121	1.47e-09	1.21e-07		ENSMUSG00000020076	Ddx50	DExD-box helicase 50	0.892546	0.0463528	0.195252
	ENSMUSG00000045333	Zfp423	zinc finger protein 423	0.476345	5.08e-22	1.37e-19		ENSMUSG00000031167	Rbm3	RNA binding motif protein 3	1.59297	0.000978413	0.0118467		ENSMUSG00000029599	Ddx54	DEAD-box helicase 54	1.4371	0.00134496	0.015007
	ENSMUSG00000064264	Zfp428	zinc finger protein 428	0.448358	0.046165	0.195023		ENSMUSG00000031167	Rbm3	RNA binding motif protein 3	1.59297	0.000978413	0.0118467		ENSMUSG00000026404	Ddx59	DEAD-box helicase 59	0.678354	0.0051321	0.0423062
	ENSMUSG00000044876	Zfp444	zinc finger protein 444	0.383758	2.88e-17	6.26e-15		ENSMUSG00000040945	Rcc2	regulator of chromosome condensation 2	1.61035	3.77e-07	1.66e-05		ENSMUSG00000032097	Ddx6	DEAD-box helicase 6	0.9187	0.039766	0.17742
	ENSMUSG00000033961	Zfp446	zinc finger protein 446	0.242381	0.000307716	0.00483713		ENSMUSG00000025921	Rdh10	retinol dehydrogenase 10	2.8726	0.000328919	0.00510216		ENSMUSG00000021377	Dek	DEK proto-oncogene	1.28951	0.021433	0.116698
	ENSMUSG00000023892	Zfp51	zinc finger protein 761	0.259884	0.0188805	NA		ENSMUSG00000033970	Rfc3	replication factor C subunit 3	1.54677	0.000216404	0.00362558		ENSMUSG00000024442	Dele1	DAP3 binding cell death enhancer 1	1.28197	0.0164453	0.0968639
	ENSMUSG00000051184	Zfp524	zinc finger protein 524	0.288323	7.21e-12	8.78e-10		ENSMUSG00000022881	Rfc4	replication factor C subunit 4	1.59815	5.65e-08	3.16e-06		ENSMUSG00000038456	Dennd2a	DENN domain containing 2A	0.737768	0.0244814	0.127356
	ENSMUSG00000057409	Zfp53	zinc finger protein 53	0.435763	0.00847765	0.0603502		ENSMUSG00000020696	Rffl	ring finger and FYVE like domain containing E3 ubiquitin protein ligase	1.52758	0.0194454	0.10862		ENSMUSG00000022365	Derl1	derlin 1	1.20084	0.0389227	0.175352
	ENSMUSG00000037640	Zfp60	zinc finger protein 60	0.355381	0.00628151	0.048651		ENSMUSG00000057455	Rit2	Ras like without CAAX 2	6.38203	0.0180946	NA		ENSMUSG00000018442	Derl2	derlin 2	0.881325	0.0194356	0.10862
	ENSMUSG00000030386	Zfp606	zinc finger protein 606	0.189431	2.17e-10	2.09e-08		ENSMUSG00000009535	Rnmt	RNA guanine-7 methyltransferase	1.73945	2.02e-06	6.99e-05		ENSMUSG00000022472	Desi1	desumoylating isopeptidase 1	0.780441	0.0003441	0.00527128
	ENSMUSG00000050605	Zfp61	zinc finger protein 61	0.56501	0.00905331	0.0633903		ENSMUSG00000012483	Rpa3	replication protein A3	1.57532	0.00210939	0.0212684		ENSMUSG00000030747	Dgat2	diacylglycerol O-acyltransferase 2	1.41192	8.46e-05	0.00168783
	ENSMUSG00000074406	Zfp628	zinc finger protein 628	0.385664	0.0201172	0.111282		ENSMUSG00000062328	Rpl17	ribosomal protein L17	1.61236	1.35e-08	8.78e-07		ENSMUSG00000003166	Dgcr2	DiGeorge syndrome critical region gene 2	0.905531	0.0396676	0.177329
	ENSMUSG00000013419	Zfp651		0.487698	0.000129528	0.00239034		ENSMUSG00000024608	Rps14	ribosomal protein S14	1.7409	9.48e-09	6.49e-07		ENSMUSG00000000276	Dgke	diacylglycerol kinase epsilon	1.28825	0.0104	0.070077
	ENSMUSG00000054893	Zfp667	zinc finger protein 667	0.188341	8.41e-07	3.38e-05		ENSMUSG00000028234	Rps20	ribosomal protein S20	1.65695	2.35e-05	0.000558993		ENSMUSG00000004815	Dgkq	diacylglycerol kinase theta	0.816644	0.00502813	0.0418043
	ENSMUSG00000062743	Zfp677	zinc finger protein 677	0.239981	0.00129847	0.0146349		ENSMUSG00000069125	Rps24-ps2	ribosomal protein S24, pseudogene 2	3.59902	0.0413008	NA		ENSMUSG00000040479	Dgkz	diacylglycerol kinase zeta	0.799915	0.000949938	0.0115778
	ENSMUSG00000046792	Zfp787	zinc finger protein 787	0.249899	1.74e-21	4.49e-19		ENSMUSG00000089872	Rps6kc1	ribosomal protein S6 kinase C1	1.57204	0.0261635	0.133477		ENSMUSG00000021707	Dhfr	dihydrofolate reductase	1.41188	0.00430496	0.036984
	ENSMUSG00000066829	Zfp810	zinc finger protein 810	0.456677	0.0324531	0.155186		ENSMUSG00000061032	Rrp1	ribosomal RNA processing 1	1.57813	0.00698218	0.0526895		ENSMUSG00000032480	Dhx30	DExH-box helicase 30	1.20883	2.77e-05	0.00063623
	ENSMUSG00000074405	Zfp865	zinc finger protein 865	0.406755	7.12e-18	1.61e-15		ENSMUSG00000039096	Rsad1	radical S-adenosyl methionine domain containing 1	1.55672	0.0168041	0.098195		ENSMUSG00000030986	Dhx32	DEAH-box helicase 32 (putative)	0.709577	0.000100165	0.0019456
	ENSMUSG00000043090	Zfp866	zinc finger protein 866	0.642369	0.000439945	0.00641752		ENSMUSG00000001783	Rtcb	RNA 2',3'-cyclic phosphate and 5'-OH ligase	1.52897	0.003324	0.0300972		ENSMUSG00000018425	Dhx40	DEAH-box helicase 40	1.16523	0.00217062	0.021767
	ENSMUSG00000067931	Zfp948	zinc finger protein 948	0.327847	0.0375738	NA		ENSMUSG00000040570	Rundc3b	RUN domain containing 3B	2.04603	0.0336683	0.159035		ENSMUSG00000034931	Dhx8	DEAH-box helicase 8	1.37326	0.0026787	0.0255896
	ENSMUSG00000053080	Zfta	zinc finger translocation associated	0.563405	1.14e-05	0.00030585		ENSMUSG00000026955	Sapcd2	suppressor APC domain containing 2	2.81029	0.03922	NA		ENSMUSG00000024456	Diaph1	diaphanous related formin 1	1.10786	0.0442765	0.189749
	ENSMUSG00000022228	Zscan26	zinc finger and SCAN domain containing 26	0.65735	0.00661065	0.0505995		ENSMUSG00000031532	Saraf	store-operated calcium entry associated regulatory factor	2.05399	0.0195086	0.108849		ENSMUSG00000034480	Diaph2	diaphanous related formin 2	0.842151	0.0135716	0.0849542
	ENSMUSG00000070814	Zswim9	zinc finger SWIM-type containing 9	0.535731	2.78e-13	4.06e-11		ENSMUSG00000009614	Sardh	sarcosine dehydrogenase	3.56085	1.18e-05	0.000314947		ENSMUSG00000022021	Diaph3	diaphanous related formin 3	1.24397	0.0161126	0.0953094
								ENSMUSG00000057182	Scn3a	sodium voltage-gated channel alpha subunit 3	1.56687	0.0096026	0.0662328		ENSMUSG00000041415	Dicer1	dicer 1, ribonuclease III	1.28239	0.00987904	0.0674682
								ENSMUSG00000024516	Sec11c	SEC11 homolog C, signal peptidase complex subunit	1.66564	2.68e-06	8.97e-05		ENSMUSG00000020231	Dip2a	disco interacting protein 2 homolog A	1.19969	0.0481066	0.199682
								ENSMUSG00000079614	Seh1l	SEH1 like nucleoporin	2.1302	0.000359982	0.00543205		ENSMUSG00000048264	Dip2c	disco interacting protein 2 homolog C	0.701149	0.000944636	0.0115493
								ENSMUSG00000063531	Sema3e	semaphorin 3E	1.61366	0.0011687	0.0135303		ENSMUSG00000033166	Dis3	DIS3 homolog, exosome endoribonuclease and 3'-5' exoribonuclease	1.29141	0.0263938	0.134439
								ENSMUSG00000000627	Sema4f	ssemaphorin 4F	14.7466	2.81e-05	0.000643109		ENSMUSG00000032064	Dixdc1	DIX domain containing 1	0.689669	9.34e-05	0.00182937
								ENSMUSG00000032009	Sesn3	sestrin 3	3.634	0.0340272	NA		ENSMUSG00000031403	Dkc1	dyskerin pseudouridine synthase 1	1.18298	0.0122279	0.0788485
								ENSMUSG00000000632	Sez6	seizure related 6 homolog	1.57357	0.0022945	0.0227827		ENSMUSG00000022770	Dlg1	discs large MAGUK scaffold protein 1	0.679052	8.39e-05	0.00167667
								ENSMUSG00000023764	Sfi1	SFI1 centrin binding protein	2.21646	0.0345301	0.16166		ENSMUSG00000020886	Dlg4	discs large MAGUK scaffold protein 4	0.768531	0.000792185	0.0101223
								ENSMUSG00000025915	Sgk3	serum/glucocorticoid regulated kinase family member 3	1.50785	0.0171081	0.0994028		ENSMUSG00000021782	Dlg5	discs large MAGUK scaffold protein 5	0.877501	0.00598109	0.0471628
								ENSMUSG00000028071	Sh2d2a	SH2 domain containing 2A	7.88503	0.000837215	0.0105758		ENSMUSG00000004789	Dlst	dihydrolipoamide S-succinyltransferase	1.2219	0.000387615	0.00574738
								ENSMUSG00000040711	Sh3pxd2b	SH3 and PX domains 2B	1.66547	1.52e-06	5.57e-05		ENSMUSG00000041911	Dlx1	distal-less homeobox 1	1.31714	0.0150566	0.0913529
								ENSMUSG00000036223	Ska1	spindle and kinetochore associated complex subunit 1	2.26733	0.00299228	0.0278184		ENSMUSG00000047143	Dmrta2	DMRT like family A2	0.835651	0.020043	0.111037
								ENSMUSG00000024597	Slc12a2	solute carrier family 12 member 2	1.68877	2.46e-05	0.000580182		ENSMUSG00000025857	Dnaaf5	dynein axonemal assembly factor 5	1.26617	0.0373106	0.170644
								ENSMUSG00000089774	Slc5a3	solute carrier family 5 member 3	1.55465	0.0135731	0.0849542		ENSMUSG00000004069	Dnaja3	DnaJ heat shock protein family (Hsp40) member A3	0.771719	0.0267299	0.135494
								ENSMUSG00000033214	Slitrk5	SLIT and NTRK like family member 5	3.92462	0.000872487	0.0109342		ENSMUSG00000081984	Dnajb3	DnaJ heat shock protein family (Hsp40) member B3	1.40984	0.0179648	0.103237
								ENSMUSG00000017002	Slpi	secretory leukocyte peptidase inhibitor	3.11541	0.000153283	0.00273762		ENSMUSG00000026740	Dnajc1	DnaJ heat shock protein family (Hsp40) member C1	0.753263	0.0133939	0.0843076
								ENSMUSG00000024563	Smad2	SMAD family member 2	2.05802	6.5e-07	2.73e-05		ENSMUSG00000029014	Dnajc2	DnaJ heat shock protein family (Hsp40) member C2	1.29636	2.03e-05	0.000497856
								ENSMUSG00000032402	Smad3	SMAD family member 3	1.61828	0.000127979	0.00237799		ENSMUSG00000044224	Dnajc21	DnaJ heat shock protein family (Hsp40) member C21	1.18684	0.000770364	0.00991196
								ENSMUSG00000024515	Smad4	SMAD family member 4	1.61477	7e-05	0.00142331		ENSMUSG00000014195	Dnajc7	DnaJ heat shock protein family (Hsp40) member C7	1.34789	0.00165772	0.017594
								ENSMUSG00000038059	Smim3	small integral membrane protein 3	2.04773	0.000932924	0.0114712		ENSMUSG00000022420	Dnal4	dynein axonemal light chain 4	1.13469	0.0363181	0.167208
								ENSMUSG00000031626	Sorbs2	sorbin and SH3 domain containing 2	2.65949	7.49e-06	0.000211952		ENSMUSG00000039756	Dnttip2	deoxynucleotidyltransferase terminal interacting protein 2	1.16302	0.0310168	0.150801
								ENSMUSG00000021007	Spata7	spermatogenesis associated 7	1.77379	0.000767415	0.00988549		ENSMUSG00000039716	Dock3	dedicator of cytokinesis 3	0.806442	0.0230431	0.121817
								ENSMUSG00000042331	Specc1	sperm antigen with calponin homology and coiled-coil domains 1	5.5528	0.0207385	NA		ENSMUSG00000028556	Dock7	dedicator of cytokinesis 7	0.791628	0.00717537	0.0537716
								ENSMUSG00000043065	Spice1	spindle and centriole associated protein 1	1.62673	0.0480726	0.199615		ENSMUSG00000032123	Dpagt1	dolichyl-phosphate N-acetylglucosaminephosphotransferase 1	0.72611	0.0307271	0.15013
								ENSMUSG00000024533	Spire1	spire type actin nucleation factor 1	2.11112	4.85e-05	0.00102858		ENSMUSG00000030584	Dpf1	double PHD fingers 1	0.775107	0.00909878	0.0636283
								ENSMUSG00000057522	Spop	speckle type BTB/POZ protein	1.52972	1.39e-12	1.91e-10		ENSMUSG00000063904	Dpp3	dipeptidyl peptidase 3	0.888801	0.00513552	0.0423062
								ENSMUSG00000029304	Spp1	secreted phosphoprotein 1	6.1499	5.89e-05	0.00122342		ENSMUSG00000024067	Dpy30	dpy-30 histone methyltransferase complex regulatory subunit	1.15084	0.0143557	0.0882101
								ENSMUSG00000050359	Sprr1a	small proline rich protein 1A	2.28918	9.48e-05	0.00185093		ENSMUSG00000022048	Dpysl2	dihydropyrimidinase like 2	0.858315	0.00763944	0.0559607
								ENSMUSG00000037211	Spry1	sprouty RTK signaling antagonist 1	2.30634	0.00605963	0.0474963		ENSMUSG00000029265	Dr1	down-regulator of transcription 1	1.13014	0.00413929	0.0359788
								ENSMUSG00000025920	Stau2	staufen double-stranded RNA binding protein 2	6.79019	9.62e-13	1.33e-10		ENSMUSG00000039497	Dse	dermatan sulfate epimerase	0.811806	4.37e-05	0.0009401
								ENSMUSG00000020303	Stc2	stanniocalcin 2	2.71861	0.000204069	0.00348204		ENSMUSG00000015932	Dstn	destrin, actin depolymerizing factor	0.864248	0.000803471	0.0102194
								ENSMUSG00000031015	Swap70	switching B cell complex subunit SWAP70	1.7275	0.00163997	0.0174894		ENSMUSG00000027430	Dtd1	D-aminoacyl-tRNA deacylase 1	1.29025	0.0113804	0.0750865
								ENSMUSG00000009394	Syn2	synapsin II	3.02021	0.000331409	0.00511218		ENSMUSG00000024302	Dtna	dystrobrevin alpha	1.42288	0.000512111	0.00718965
								ENSMUSG00000054150	Syne3	spectrin repeat containing nuclear envelope family member 3	1.54665	0.0349115	0.162827		ENSMUSG00000057531	Dtnbp1	dystrobrevin binding protein 1	0.782519	0.0429885	0.186167
								ENSMUSG00000022415	Syngr1	synaptogyrin 1	1.85293	1.15e-06	4.41e-05		ENSMUSG00000049502	Dtx3l	deltex E3 ubiquitin ligase 3L	1.18719	0.0232991	0.122819
								ENSMUSG00000016200	Syt14	synaptotagmin 14	14.8543	0.010792	0.0720703		ENSMUSG00000007603	Dus3l	dihydrouridine synthase 3 like	1.31	0.00116368	0.0134862
								ENSMUSG00000030616	Sytl2	synaptotagmin like 2	5.33726	0.000835602	0.0105675		ENSMUSG00000024190	Dusp1	dual specificity phosphatase 1	1.17039	0.0230332	0.121817
								ENSMUSG00000028107	Tars2	threonyl-tRNA synthetase 2, mitochondrial	1.61679	0.0213803	0.116556		ENSMUSG00000039384	Dusp10	dual specificity phosphatase 10	0.797073	0.0348834	0.162765
								ENSMUSG00000042473	Tbc1d8b	TBC1 domain family member 8B	1.59206	0.0315791	0.152479		ENSMUSG00000030002	Dusp11	dual specificity phosphatase 11	0.692061	0.0306768	0.14995
								ENSMUSG00000033813	Tcea1	transcription elongation factor A1	1.8432	0.00285536	0.0269293		ENSMUSG00000019960	Dusp6	dual specificity phosphatase 6	0.819526	0.0383115	0.173576
								ENSMUSG00000067869	Tcea1-ps1	transcription elongation factor A (SII) 1, pseudogene 1	1.88173	7.16e-10	6.21e-08		ENSMUSG00000029071	Dvl1	dishevelled segment polarity protein 1	0.855678	0.0278553	0.139793
								ENSMUSG00000024170	Telo2	telomere maintenance 2	2.20576	0.0035624	0.031558		ENSMUSG00000027012	Dync1i2	dynein cytoplasmic 1 intermediate chain 2	1.09218	0.00445472	0.0380642
								ENSMUSG00000049336	Tenm2	teneurin transmembrane protein 2	11.8253	0.00782746	0.056873		ENSMUSG00000035770	Dync1li2	dynein cytoplasmic 1 light intermediate chain 2	0.883681	0.00282091	0.0266724
								ENSMUSG00000031561	Tenm3	teneurin transmembrane protein 3	4.08287	3.96e-07	1.74e-05		ENSMUSG00000020483	Dynll2	dynein light chain LC8-type 2	1.21508	0.00560416	0.0448999
								ENSMUSG00000025925	Terf1	telomeric repeat binding factor 1	1.84817	0.00290436	0.0272523		ENSMUSG00000031176	Dynlt3	dynein light chain Tctex-type 3	0.794027	0.0294645	0.145823
								ENSMUSG00000036983	Tfb1m	transcription factor B1, mitochondrial	1.76722	0.00149015	0.0161873		ENSMUSG00000046179	E2f8	E2F transcription factor 8	1.19987	0.0397207	0.177352
								ENSMUSG00000028233	Tgs1	trimethylguanosine synthase 1	1.76655	3.54e-05	0.000784933		ENSMUSG00000022339	Ebag9	estrogen receptor binding site associated antigen 9	1.38254	0.0243466	0.126953
								ENSMUSG00000024251	Thada	THADA armadillo repeat containing	1.85671	0.0184175	0.10514		ENSMUSG00000022053	Ebf2	EBF transcription factor 2	0.799791	0.032787	0.156298
								ENSMUSG00000034917	Tjp3	tight junction protein 3	5.01808	0.00320954	NA		ENSMUSG00000010476	Ebf3	EBF transcription factor 3	0.729649	0.00145926	0.0159454
								ENSMUSG00000038217	Tlcd2	TLC domain containing 2	2.73112	0.00194916	0.0199062		ENSMUSG00000028729	Ebna1bp2	EBNA1 binding protein 2	1.2508	0.000116287	0.00221605
								ENSMUSG00000028132	Tlcd4	TLC domain containing 4	1.86236	0.0139137	0.0864033		ENSMUSG00000021810	Ecd	ecdysoneless cell cycle regulator	1.29235	0.00310332	0.0286824
								ENSMUSG00000025544	Tm9sf2	transmembrane 9 superfamily member 2	1.62665	0.00762654	0.0559418		ENSMUSG00000066839	Ecsit	ECSIT signaling integrator	1.25606	0.0162735	0.0960047
								ENSMUSG00000020023	Tmcc3	transmembrane and coiled-coil domain family 3	3.99582	0.00214721	0.0215713		ENSMUSG00000027699	Ect2	epithelial cell transforming 2	1.38878	2.85e-05	0.00064952
								ENSMUSG00000059900	Tmem40	transmembrane protein 40	1.76346	0.0152803	0.0921115		ENSMUSG00000055762	Eef1d	eukaryotic translation elongation factor 1 delta	1.22038	0.00044693	0.00647961
								ENSMUSG00000025940	Tmem70	transmembrane protein 70	1.54662	0.0434814	0.187283		ENSMUSG00000071644	Eef1g	eukaryotic translation elongation factor 1 gamma	1.15382	0.0155198	0.0931942
								ENSMUSG00000060548	Tnfrsf19	TNF receptor superfamily member 19	1.91102	0.0389249	0.175352		ENSMUSG00000034210	Efcab14	EF-hand calcium binding domain 14	0.871917	0.00068586	0.00911003
								ENSMUSG00000020914	Top2a	DNA topoisomerase II alpha	1.6331	7.5e-07	3.06e-05		ENSMUSG00000073791	Efcab7	EF-hand calcium binding domain 7	1.40795	0.0272275	0.137264
								ENSMUSG00000032586	Traip	TRAF interacting protein	1.51386	0.0343537	0.161312		ENSMUSG00000015002	Efr3a	EFR3 homolog A	1.21049	0.0493036	0.20313
								ENSMUSG00000032554	Trf	transferrin	2.74915	0.00843067	0.0600929		ENSMUSG00000027293	Ehd4	EH domain containing 4	0.705441	0.000301221	0.00476582
								ENSMUSG00000028331	Trmo	tRNA methyltransferase O	2.21912	0.0104812	0.070453		ENSMUSG00000035530	Eif1	eukaryotic translation initiation factor 1	1.34815	9.76e-07	3.82e-05
								ENSMUSG00000060771	Tsga10	testis specific 10	1.70523	0.00107382	0.0126834		ENSMUSG00000028683	Eif2b3	eukaryotic translation initiation factor 2B subunit gamma	1.19764	0.0140864	0.0870865
								ENSMUSG00000001473	Tubb6	tubulin beta 6 class V	1.65362	5.24e-10	4.68e-08		ENSMUSG00000029145	Eif2b4	eukaryotic translation initiation factor 2B subunit delta	1.23933	0.00298746	0.0278184
								ENSMUSG00000024583	Txnl1	thioredoxin like 1	1.53632	2.58e-05	0.000602272		ENSMUSG00000026427	Eif2d	eukaryotic translation initiation factor 2D	1.17197	0.00258835	0.0249196
								ENSMUSG00000001403	Ube2c	ubiquitin conjugating enzyme E2 C	1.51668	0.000113742	0.00217127		ENSMUSG00000021116	Eif2s1	eukaryotic translation initiation factor 2 subunit alpha	1.17386	0.0479943	0.199365
								ENSMUSG00000026558	Uck2	uridine-cytidine kinase 2	1.55642	9.28e-05	0.0018218		ENSMUSG00000074656	Eif2s2	eukaryotic translation initiation factor 2 subunit beta	1.11345	0.0140583	0.0870095
								ENSMUSG00000022814	Umps	uridine monophosphate synthetase	2.55793	0.00503551	0.0418343		ENSMUSG00000024991	Eif3a	eukaryotic translation initiation factor 3 subunit A	1.14709	0.00211857	0.0213191
								ENSMUSG00000073016	Uprt	uracil phosphoribosyltransferase homolog	1.572	0.000310078	0.00485744		ENSMUSG00000030738	Eif3c	eukaryotic translation initiation factor 3 subunit C	1.10144	0.0200011	0.110911
								ENSMUSG00000045210	Vcpip1	valosin containing protein interacting protein 1	1.53615	1.79e-05	0.000448975		ENSMUSG00000016554	Eif3d	eukaryotic translation initiation factor 3 subunit D	1.12799	0.0338019	0.159395
								ENSMUSG00000078656	Vps25	vacuolar protein sorting 25 homolog	1.50532	0.0115886	0.0760834		ENSMUSG00000022336	Eif3e	eukaryotic translation initiation factor 3 subunit E	1.41215	0.00152815	0.0165192
								ENSMUSG00000037572	Wdhd1	WD repeat and HMG-box DNA binding protein 1	1.52005	0.000706097	0.00928983		ENSMUSG00000070319	Eif3g	eukaryotic translation initiation factor 3 subunit G	1.16661	0.000209404	0.00352964
								ENSMUSG00000037020	Wdr62	WD repeat domain 62	2.13005	0.0158221	0.0942465		ENSMUSG00000025580	Eif4a3	eukaryotic translation initiation factor 4A3	1.2666	0.0139361	0.0864457
								ENSMUSG00000040560	Wdr7	WD repeat domain 7	1.94042	1.32e-07	6.46e-06		ENSMUSG00000045983	Eif4g1	eukaryotic translation initiation factor 4 gamma 1	1.05599	0.0376569	0.171732
								ENSMUSG00000025995	Wdr75	WD repeat domain 75	1.50796	0.0032137	0.0294086		ENSMUSG00000005610	Eif4g2	eukaryotic translation initiation factor 4 gamma 2	1.08872	0.0210554	0.115321
								ENSMUSG00000035112	Wnk4	WNK lysine deficient protein kinase 4	1.92675	0.0273127	0.137631		ENSMUSG00000040731	Eif4h	eukaryotic translation initiation factor 4H	1.11378	0.00210548	0.0212676
								ENSMUSG00000016458	Wt1	WT1 transcription factor	16.0812	0.000106765	0.00206655		ENSMUSG00000026083	Eif5b	eukaryotic translation initiation factor 5B	1.10565	0.0136234	0.0850518
								ENSMUSG00000043542	Zc2hc1a	zinc finger C2HC-type containing 1A	1.72849	0.00661974	0.0506342		ENSMUSG00000020549	Elac2	elaC ribonuclease Z 2	1.40101	0.00161973	0.0173235
								ENSMUSG00000027387	Zc3h8	zinc finger CCCH-type containing 8	1.67348	0.00226595	0.0225396		ENSMUSG00000040028	Elavl1	ELAV like RNA binding protein 1	1.08439	0.0244472	0.127238
								ENSMUSG00000052763	Zfp212	zinc finger protein 212	4.13967	0.00482479	0.0404981		ENSMUSG00000008398	Elk3	ETS transcription factor ELK3	0.897237	0.0215603	0.116989
								ENSMUSG00000041703	Zic5	Zic family member 5	3.37099	0.0442072	NA		ENSMUSG00000041112	Elmo1	engulfment and cell motility 1	1.28106	0.0268688	0.136074
								ENSMUSG00000037492	Zmat4	zinc finger matrin-type 4	42.2613	4.62e-05	0.000985437		ENSMUSG00000006390	Elovl1	ELOVL fatty acid elongase 1	0.725321	0.000302348	0.00477684
															ENSMUSG00000041220	Elovl6	ELOVL fatty acid elongase 6	0.729683	0.000722037	0.00941527
															ENSMUSG00000022337	Emc2	ER membrane protein complex subunit 2	1.29331	0.0244444	0.127238
															ENSMUSG00000040212	Emp3	epithelial membrane protein 3	0.683968	0.000117536	0.00222106
															ENSMUSG00000015337	Endog	endonuclease G	1.20718	0.0158688	0.0943377
															ENSMUSG00000026814	Eng	endoglin	0.721363	0.0256906	0.131975
															ENSMUSG00000063524	Eno1	enolase 1	0.786748	0.0344482	0.161482
															ENSMUSG00000022012	Enox1	ecto-NOX disulfide-thiol exchanger 1	1.31964	0.00730174	0.054461
															ENSMUSG00000031109	Enox2	ecto-NOX disulfide-thiol exchanger 2	1.31961	0.0263634	0.134374
															ENSMUSG00000021236	Entpd5	ectonucleoside triphosphate diphosphohydrolase 5 (inactive)	0.771103	0.0152813	0.0921115
															ENSMUSG00000055024	Ep300	E1A binding protein p300	0.896074	0.0234977	0.12359
															ENSMUSG00000028906	Epb41	erythrocyte membrane protein band 4.1	1.25799	0.000315603	0.00492315
															ENSMUSG00000027624	Epb41l1	erythrocyte membrane protein band 4.1 like 1	0.804739	0.00020913	0.00352964
															ENSMUSG00000024240	Epc1	enhancer of polycomb homolog 1	0.763973	0.00994557	0.0677603
															ENSMUSG00000039840	Epg5	ectopic P-granules 5 autophagy tethering factor	1.41922	0.00068887	0.00912814
															ENSMUSG00000038776	Ephx1	epoxide hydrolase 1	0.801279	2.37e-06	8.08e-05
															ENSMUSG00000046785	Epm2aip1	EPM2A interacting protein 1	0.823443	0.00500469	0.0417032
															ENSMUSG00000001036	Epn2	epsin 2	0.843204	0.0236958	0.124378
															ENSMUSG00000028552	Eps15	epidermal growth factor receptor pathway substrate 15	0.798878	0.00557858	0.0448439
															ENSMUSG00000015766	Eps8	epidermal growth factor receptor pathway substrate 8	1.14664	0.0420556	0.183782
															ENSMUSG00000030172	Erc1	ELKS/RAB6-interacting/CAST family member 1	0.886446	0.0249177	0.1289
															ENSMUSG00000005881	Ergic3	ERGIC and golgi 3	0.708516	0.00112066	0.0131387
															ENSMUSG00000020715	Ern1	endoplasmic reticulum to nucleus signaling 1	0.804211	0.0210162	0.115164
															ENSMUSG00000021996	Esd	esterase D	0.817308	0.00531367	0.0434295
															ENSMUSG00000058290	Espl1	extra spindle pole bodies like 1, separase	1.40415	0.00511148	0.0422384
															ENSMUSG00000024955	Esrra	estrogen related receptor, alpha	0.840883	0.0231973	0.122557
															ENSMUSG00000016984	Etaa1	ETAA1 activator of ATR kinase	1.38509	0.0344694	0.161513
															ENSMUSG00000032035	Ets1	ETS proto-oncogene 1, transcription factor	1.20853	8.15e-05	0.00163217
															ENSMUSG00000011832	Evi5l	ecotropic viral integration site 5 like	0.858864	0.021587	0.117077
															ENSMUSG00000021262	Evl	Enah/Vasp-like	1.20226	0.0246737	0.127996
															ENSMUSG00000061244	Exoc5	exocyst complex component 5	1.10513	0.0258309	0.132328
															ENSMUSG00000034259	Exosc4	exosome component 4	1.30969	0.00169477	0.0178506
															ENSMUSG00000027752	Exosc8	exosome component 8	1.41903	1.57e-08	9.85e-07
															ENSMUSG00000021978	Extl3	exostosin like glycosyltransferase 3	0.755551	3.64e-08	2.12e-06
															ENSMUSG00000029687	Ezh2	enhancer of zeste 2 polycomb repressive complex 2 subunit	1.23053	5e-06	0.000151632
															ENSMUSG00000010663	Fads1	fatty acid desaturase 1	0.756881	0.0264006	0.134439
															ENSMUSG00000032463	Faim	Fas apoptotic inhibitory molecule	1.16438	0.00620582	0.0481994
															ENSMUSG00000040339	Fam102b	family with sequence similarity 102 member B	0.731882	0.000346197	0.00529609
															ENSMUSG00000029185	Fam114a1	family with sequence similarity 114 member A1	0.85731	0.0198109	0.110192
															ENSMUSG00000036022	Fam122b	PABIR family member 2	0.746569	0.0208122	0.114484
															ENSMUSG00000028995	Fam126a	family with sequence similarity 126 member A	0.833388	0.036296	0.167176
															ENSMUSG00000057497	Fam136a	family with sequence similarity 136 member A	1.47201	0.000309461	0.00485464
															ENSMUSG00000057497	Fam136a	family with sequence similarity 136 member A	1.47201	0.000309461	0.00485464
															ENSMUSG00000055416	Fam136b-ps	family with sequence similarity 136, member B, pseudogene	1.48272	0.010205	0.0692252
															ENSMUSG00000037709	Fam13a	family with sequence similarity 13, member A	0.679427	0.00422769	0.0365751
															ENSMUSG00000037503	Fam168b	family with sequence similarity 168 member B	0.805561	2.43e-06	8.18e-05
															ENSMUSG00000034685	Fam171a2	family with sequence similarity 171 member A2	1.35466	0.00565598	0.0451949
															ENSMUSG00000037210	Fam193a	family with sequence similarity 193 member A	0.776664	9.49e-06	0.000258089
															ENSMUSG00000034858	Fam214a	family with sequence similarity 214 member A	0.729262	0.0155885	0.0934048
															ENSMUSG00000050549	Fam241a	family with sequence similarity 241 member A	0.793804	0.0245124	0.127398
															ENSMUSG00000046546	Fam43a	family with sequence similarity 43 member A	0.67565	1.12e-07	5.61e-06
															ENSMUSG00000037339	Fam53a	family with sequence similarity 53 member A	0.835057	0.0012103	0.01389
															ENSMUSG00000004018	Fancl	FA complementation group L	1.41372	0.00527478	0.0432073
															ENSMUSG00000024778	Fas	Fas cell surface death receptor	1.4464	0.013002	0.0823426
															ENSMUSG00000046865	Fbl	fibrillarin	1.34106	0.000508117	0.00716077
															ENSMUSG00000051639	Fbl-ps2	fibrillarin, pseudogene 2	1.33203	0.0401636	0.178682
															ENSMUSG00000025738	Fbxl16	F-box and leucine rich repeat protein 16	1.31198	0.00359367	0.0317589
															ENSMUSG00000030811	Fbxl19	F-box and leucine rich repeat protein 19	0.706687	0.00114508	0.0133264
															ENSMUSG00000005371	Fbxo11	F-box protein 11	0.864027	0.00206372	0.0208838
															ENSMUSG00000032898	Fbxo21	F-box protein 21	1.22431	1.25e-08	8.21e-07
															ENSMUSG00000035329	Fbxo33	F-box protein 33	1.13519	0.0245735	0.127656
															ENSMUSG00000042211	Fbxo38	F-box protein 38	1.44261	0.0160468	0.0950722
															ENSMUSG00000035949	Fbxw2	F-box and WD repeat domain containing 2	0.885941	0.0415721	0.182316
															ENSMUSG00000041685	Fcho2	FCH and mu domain containing endocytic adaptor 2	0.774194	0.000228926	0.00379524
															ENSMUSG00000037712	Fermt2	FERM domain containing kindlin 2	1.07163	0.0224365	0.120126
															ENSMUSG00000026526	Fh1	fumarate hydratase	1.34742	4.49e-05	0.000963599
															ENSMUSG00000023092	Fhl1	four and a half LIM domains 1	1.41942	0.00727782	0.0543677
															ENSMUSG00000095440	Fignl2	fidgetin like 2	0.696872	0.0170656	0.0993047
															ENSMUSG00000029227	Fip1l1	FIP1 like 1 (S. cerevisiae)	0.902258	0.0179235	0.103107
															ENSMUSG00000075012	Fjx1	four-jointed box kinase 1	0.753678	0.00519023	0.042609
															ENSMUSG00000003355	Fkbp11	FKBP prolyl isomerase 11	1.12591	0.043172	0.186457
															ENSMUSG00000038074	Fkbp14	FKBP prolyl isomerase 14	0.750048	0.00459021	0.0390714
															ENSMUSG00000030357	Fkbp4	FKBP prolyl isomerase 4	1.10128	0.03235	0.15492
															ENSMUSG00000029781	Fkbp9	FKBP prolyl isomerase 9	0.830434	0.00609972	0.0476423
															ENSMUSG00000031328	Flna	filamin A	0.759326	0.000947479	0.0115605
															ENSMUSG00000051379	Flrt3	fibronectin leucine rich transmembrane protein 3	1.26385	0.0157862	0.0942329
															ENSMUSG00000036053	Fmnl2	formin like 2	1.42371	0.00654204	0.050229
															ENSMUSG00000039735	Fnbp1l	formin binding protein 1-like	0.868892	0.0379155	0.172344
															ENSMUSG00000039286	Fndc3b	fibronectin type III domain containing 3B	1.18087	0.0375972	0.171672
															ENSMUSG00000024912	Fosl1	FOS like 1, AP-1 transcription factor subunit	1.31431	3.27e-09	2.52e-07
															ENSMUSG00000029135	Fosl2	FOS like 2, AP-1 transcription factor subunit	0.784682	2.7e-08	1.65e-06
															ENSMUSG00000038402	Foxf2	forkhead box F2	0.809194	0.0131254	0.0829478
															ENSMUSG00000032998	Foxj3	forkhead box J3	1.27188	0.0152548	0.0920516
															ENSMUSG00000001517	Foxm1	forkhead box M1	1.33219	0.0293726	0.145434
															ENSMUSG00000044167	Foxo1	forkhead box O1	1.25696	0.0498757	0.204288
															ENSMUSG00000030067	Foxp1	forkhead box P1	1.25142	0.00858934	0.0608123
															ENSMUSG00000029563	Foxp2	forkhead box P2	1.38727	0.000458021	0.00661447
															ENSMUSG00000023991	Foxp4	forkhead box P4	0.781947	0.000868702	0.0109118
															ENSMUSG00000030064	Frmd4b	FERM domain containing 4B	1.40278	0.000747361	0.00968339
															ENSMUSG00000056602	Fry	FRY microtubule binding protein	1.31771	0.0400616	0.178372
															ENSMUSG00000011589	Fsd1	fibronectin type III and SPRY domain containing 1	1.41951	0.00117399	0.0135632
															ENSMUSG00000020706	Ftsj3	FtsJ RNA 2'-O-methyltransferase 3	1.20255	0.0128764	0.0819812
															ENSMUSG00000028034	Fubp1	far upstream element binding protein 1	0.839277	0.000164128	0.00289864
															ENSMUSG00000028673	Fuca1	alpha-L-fucosidase 1	1.27468	0.00040281	0.00592865
															ENSMUSG00000025040	Fundc1	FUN14 domain containing 1	0.871133	0.0214519	0.116715
															ENSMUSG00000030530	Furin	furin, paired basic amino acid cleaving enzyme	0.81072	0.00131051	0.0147114
															ENSMUSG00000059363	Fxn	frataxin	1.232	0.0075508	0.0557562
															ENSMUSG00000018583	G3bp1	G3BP stress granule assembly factor 1	1.27761	2.48e-06	8.33e-05
															ENSMUSG00000004508	Gab2	GRB2 associated binding protein 2	0.851049	0.00971616	0.066767
															ENSMUSG00000018567	Gabarap	GABA type A receptor-associated protein	0.850575	0.00311299	0.028724
															ENSMUSG00000031608	Galnt7	polypeptide N-acetylgalactosaminyltransferase 7	1.17558	0.0225457	0.120401
															ENSMUSG00000028010	Gar1	GAR1 ribonucleoprotein	1.42075	0.0160561	0.0950764
															ENSMUSG00000015053	Gata2	GATA binding protein 2	0.677713	8.19e-10	7.04e-08
															ENSMUSG00000021944	Gata4	GATA binding protein 4	0.808777	0.0132412	0.0835848
															ENSMUSG00000028124	Gclm	glutamate-cysteine ligase modifier subunit	1.33943	0.00393591	0.0343997
															ENSMUSG00000015291	Gdi1	GDP dissociation inhibitor 1	0.834561	0.000554705	0.00766155
															ENSMUSG00000055760	Gemin6	gem nuclear organelle associated protein 6	1.48612	0.0460555	0.194739
															ENSMUSG00000029992	Gfpt1	glutamine--fructose-6-phosphate transaminase 1	0.824148	3.16e-08	1.89e-06
															ENSMUSG00000030872	Gga2	golgi associated, gamma adaptin ear containing, ARF binding protein 2	0.834338	0.000537088	0.00745835
															ENSMUSG00000053460	Ggcx	gamma-glutamyl carboxylase	0.702772	0.0230155	0.121817
															ENSMUSG00000048731	Ggnbp1	gametogenetin binding protein 1	0.772215	0.00529199	0.0433162
															ENSMUSG00000020530	Ggnbp2	gametogenetin binding protein 2	0.884648	6.59e-05	0.00135621
															ENSMUSG00000027603	Ggt7	gamma-glutamyltransferase 7	0.726994	0.001458	0.0159454
															ENSMUSG00000040006	Ginm1	glycoprotein integral membrane 1	0.743046	0.0229228	0.121528
															ENSMUSG00000050953	Gja1	gap junction protein alpha 1	1.18031	9.3e-06	0.000254596
															ENSMUSG00000032252	Glce	glucuronic acid epimerase	0.878281	0.0384874	0.17423
															ENSMUSG00000021318	Gli3	GLI family zinc finger 3	1.38066	0.0138456	0.0861725
															ENSMUSG00000022536	Glyr1	glyoxylate reductase 1 homolog	0.863332	0.00887421	0.0624869
															ENSMUSG00000058064	Gm10036	ribosomal protein L11 pseudogene	1.36013	0.000869492	0.0109118
															ENSMUSG00000083219	Gm11410		1.25537	0.0337677	0.159369
															ENSMUSG00000082726	Gm11424	SET domain-containing protein 8 pseudogene	0.830189	0.0152973	0.0921579
															ENSMUSG00000086688	Gm11560	Y box protein 1 pseudogene	1.22	0.0375581	0.171564
															ENSMUSG00000082272	Gm11675	eukaryotic translation elongation factor 1 delta (guanine nucleotide exchange protein) pseudogene	1.17086	0.00706478	0.0531584
															ENSMUSG00000082448	Gm11676		1.3186	0.0286354	0.142611
															ENSMUSG00000082128	Gm11824	ribosomal protein SA pseudogene	1.24283	0.0455549	0.19336
															ENSMUSG00000083328	Gm11826	predicted gene 11826	1.2611	0.0452131	0.192498
															ENSMUSG00000081239	Gm11836	myosin, light polypeptide 6, alkali, smooth muscle and non-muscle pseudogene	0.762982	0.0154523	0.0929398
															ENSMUSG00000081631	Gm12005	predicted gene 12005	0.830387	0.0196313	0.109357
															ENSMUSG00000081302	Gm12020	nucleolin pseudogene	1.15857	0.0108315	0.072282
															ENSMUSG00000081887	Gm12097	coiled-coil domain containing 47 pseudogene	0.690196	0.00251245	0.0244864
															ENSMUSG00000078154	Gm12184	CDK2 (cyclin-dependent kinase 2)-associated protein 1 pseudogene	0.768302	8.95e-07	3.55e-05
															ENSMUSG00000084249	Gm12267	ribosomal protein S4, X-linked pseudogene	1.1723	0.0171073	0.0994028
															ENSMUSG00000081050	Gm12461	eukaryotic translation elongation factor 1 gamma pseudogene	1.22121	0.0426423	0.185251
															ENSMUSG00000073797	Gm12650	predicted gene 12650	0.694568	0.0358918	0.165796
															ENSMUSG00000082646	Gm12732		1.4357	3.66e-12	4.56e-10
															ENSMUSG00000083863	Gm13341		1.3355	0.00115677	0.0134202
															ENSMUSG00000083004	Gm13413	predicted gene 13413	1.36779	0.0462442	0.195028
															ENSMUSG00000084098	Gm13422	predicted gene 13422	0.829811	0.0260412	0.133159
															ENSMUSG00000083776	Gm13473		0.851356	0.032991	0.156905
															ENSMUSG00000083270	Gm13498	heat shock protein 90 alpha (cytosolic), class B member 1 pseudogene	1.19917	0.0227032	0.120884
															ENSMUSG00000081662	Gm14098	high mobility group box 2 pseudogene	1.37312	0.00332334	0.0300972
															ENSMUSG00000083982	Gm14650		1.13954	0.0295236	0.146051
															ENSMUSG00000081603	Gm14681		1.4399	0.000460899	0.00663874
															ENSMUSG00000081568	Gm15032	predicted gene 15032	1.37114	7.15e-09	5.11e-07
															ENSMUSG00000086583	Gm15500	ribosomal protein L5 pseudogene	1.15791	0.0357354	0.165142
															ENSMUSG00000082867	Gm15730		1.2164	0.00849687	0.0604482
															ENSMUSG00000082872	Gm15773	PC4 and SFRS1 interacting protein 1 pseudogene	1.1912	0.0308034	0.150304
															ENSMUSG00000083435	Gm15824	predicted gene 15824	0.793959	0.0468028	0.196031
															ENSMUSG00000081273	Gm15896		1.12659	0.042314	0.18462
															ENSMUSG00000089764	Gm16580	poly(A) binding protein, cytoplasmic 1 pseudogene	1.30104	0.00783023	0.056873
															ENSMUSG00000074482	Gm16589	axin interaction partner and dorsalization antagonist pseudogene	0.752985	0.0268034	0.135805
															ENSMUSG00000091887	Gm17053	predicted gene 17053	1.16154	0.0147889	0.0902222
															ENSMUSG00000091509	Gm17066		0.88152	0.036259	0.167144
															ENSMUSG00000108833	Gm17909	Y box protein 1 pseudogene	1.31986	2.86e-05	0.0006505
															ENSMUSG00000106006	Gm17951	ribosomal protein 10 pseudogene	1.14424	0.0309364	0.150489
															ENSMUSG00000091277	Gm1818	predicted gene 1818	1.23437	0.00501225	0.0417349
															ENSMUSG00000107596	Gm18913	DnaJ (Hsp40) homolog, subfamily C, member 2 pseudogene	1.35897	2.96e-06	9.76e-05
															ENSMUSG00000096887	Gm20594	predicted gene, 20594	1.37954	0.0014121	0.0155782
															ENSMUSG00000097189	Gm26594		1.49075	0.018364	0.105041
															ENSMUSG00000090468	Gm2840		0.802998	0.00604903	0.0474468
															ENSMUSG00000100975	Gm28875		1.47859	0.0460449	0.194739
															ENSMUSG00000100228	Gm29257	predicted gene 29257	1.19957	0.028275	0.141133
															ENSMUSG00000105616	Gm3010	calmodulin 2 pseudogene	0.835788	0.0424549	0.185038
															ENSMUSG00000100767	Gm3508	predicted gene 3508	1.16435	0.0205898	0.1135
															ENSMUSG00000104434	Gm37421		0.744943	0.0299535	0.147389
															ENSMUSG00000099842	Gm4034	predicted gene 4034	1.0841	0.0354414	0.164487
															ENSMUSG00000105506	Gm43743		0.919385	0.0378489	0.172176
															ENSMUSG00000103009	Gm4430		1.48302	0.0075104	0.0556432
															ENSMUSG00000109448	Gm45224		1.3438	0.00169387	0.0178506
															ENSMUSG00000106208	Gm4734	60S ribosomal protein L7 pseudogene	1.45959	0.000869464	0.0109118
															ENSMUSG00000096086	Gm4761	ribosomal protein S7 pseudogene	1.28059	0.00280726	0.0266114
															ENSMUSG00000048261	Gm4879	WD repeat domain 12 pseudogene	1.41924	0.0291831	0.144689
															ENSMUSG00000069379	Gm4950	proteasome (prosome, macropain) subunit, beta type 3 pseudogene	1.22171	0.00145483	0.0159416
															ENSMUSG00000084061	Gm4996	prohibitin pseudogene	1.48824	0.0385364	0.17431
															ENSMUSG00000051537	Gm5124	nucleolar and coiled-body phosphoprotein 1 pseudogene	1.20606	0.046634	0.195768
															ENSMUSG00000095827	Gm5283	ATPase, H+ transporting, V1 subunit G pseudogene	0.768664	0.0469672	0.196358
															ENSMUSG00000069962	Gm5356	proteasome (prosome, macropain) subunit, beta type 3 pseudogene	1.17559	0.0167538	0.0981596
															ENSMUSG00000083912	Gm5391	RAN binding protein 1 pseudogene	1.43927	0.0404742	0.179441
															ENSMUSG00000042293	Gm5617	chromosome 11 open reading frame 71	1.26316	0.00586579	0.0465361
															ENSMUSG00000046993	Gm5637		0.725813	0.0290044	0.144134
															ENSMUSG00000081557	Gm5697	RNA polymerase II associated protein 3 pseudogene	1.37247	0.0273606	0.137764
															ENSMUSG00000084304	Gm6142	tubulin cofactor a pseudogene	1.34069	0.0301107	0.147965
															ENSMUSG00000091577	Gm6211	predicted gene 6211	1.36311	0.0147448	0.0900023
															ENSMUSG00000107713	Gm6681	ribosomal protein S8 pseudogene	1.21748	0.0417767	0.182923
															ENSMUSG00000105408	Gm7285	predicted gene 7285	1.1893	0.038192	0.173136
															ENSMUSG00000083344	Gm7363	predicted gene 7363	1.36949	0.0129723	0.0823088
															ENSMUSG00000107462	Gm7384	ribosomal protein L11 pseudogene	1.19765	0.0310538	0.150801
															ENSMUSG00000066592	Gm7589	ribosomal protein L11 pseudogene	1.25386	0.000197594	0.00339244
															ENSMUSG00000063628	Gm7665	S100 calcium binding protein A11 (calgizzarin) pseudogene	0.787523	0.00547609	0.0443
															ENSMUSG00000106496	Gm7733	ribosome production factor 2 homolog pseudogene	1.33631	0.0212549	0.116184
															ENSMUSG00000099397	Gm7809	tropomyosin 4, pseudogene	0.759598	0.0465288	0.195553
															ENSMUSG00000049124	Gm8186	small nuclear ribonucleoprotein polypeptide G pseudogene	1.1598	0.0235709	0.123839
															ENSMUSG00000072324	Gm8420	ribosomal protein L15 pseudogene	1.2065	0.0152123	0.0919452
															ENSMUSG00000100922	Gm8520	ribosomal protein S2 pseudogene	1.25295	0.0311979	0.151297
															ENSMUSG00000047905	Gm8566	Sod1 pseudogene	0.819449	0.000580993	0.00794549
															ENSMUSG00000063696	Gm8730	ribosomal protein, large, P0 pseudogene	1.28506	0.000108698	0.00209301
															ENSMUSG00000092540	Gm8738		1.27503	0.0244065	0.127165
															ENSMUSG00000081623	Gm8809	cell growth-regulating nucleolar protein	1.2191	0.0457712	0.193833
															ENSMUSG00000086420	Gm8865		0.787553	0.0224947	0.120294
															ENSMUSG00000080818	Gm9434	mediator of RNA polymerase II transcription, subunit 4 homolog pseudogene	1.31764	0.0228363	0.121243
															ENSMUSG00000095600	Gm9457	ribosomal protein L22 pseudogene	0.819632	0.0167228	0.09803
															ENSMUSG00000104103	Gm9517	predicted gene 9517	0.705876	0.00607115	0.0475531
															ENSMUSG00000097906	Gm9625	ribosomal protein, large, P0 pseudogene	1.26217	5.98e-05	0.00123951
															ENSMUSG00000105005	Gm9729	ARP2 actin-related protein 2 homolog pseudogene	1.2992	0.00677686	0.0515869
															ENSMUSG00000107176	Gm9794	predicted pseudogene 9794	1.49765	1.66e-07	7.72e-06
															ENSMUSG00000028901	Gmeb1	glucocorticoid modulatory element binding protein 1	0.766859	0.000166801	0.00294116
															ENSMUSG00000032562	Gnai2	G protein subunit alpha i2	0.848264	1.59e-06	5.75e-05
															ENSMUSG00000024639	Gnaq	G protein subunit alpha q	0.900074	0.0436913	0.187967
															ENSMUSG00000029064	Gnb1	G protein subunit beta 1	0.83236	0.000802271	0.0102158
															ENSMUSG00000036402	Gng12	G protein subunit gamma 12	0.828991	0.00850635	0.0604769
															ENSMUSG00000063594	Gng8	G protein subunit gamma 8	1.25982	0.0124885	0.08011
															ENSMUSG00000028869	Gnl2	G protein nucleolar 2	1.19232	0.00860474	0.0608255
															ENSMUSG00000042354	Gnl3	G protein nucleolar 3	1.24311	0.000113669	0.00217127
															ENSMUSG00000035311	Gnptab	N-acetylglucosamine-1-phosphate transferase subunits alpha and beta	1.2308	0.00695344	0.0525606
															ENSMUSG00000002546	Golga2	golgin A2	0.789388	0.0328598	0.15655
															ENSMUSG00000038708	Golga4	golgin A4	0.912394	0.0497064	0.203881
															ENSMUSG00000034109	Golim4	golgi integral membrane protein 4	1.15171	0.0271092	0.136833
															ENSMUSG00000025190	Got1	glutamic-oxaloacetic transaminase 1	1.45123	0.0115385	0.0758136
															ENSMUSG00000050668	Gpatch11	G-patch domain containing 11	1.32776	0.00808556	0.058194
															ENSMUSG00000058571	Gpc6	glypican 6	1.24566	0.00142118	0.0156372
															ENSMUSG00000027346	Gpcpd1	glycerophosphocholine phosphodiesterase 1	0.743075	0.00121217	0.01389
															ENSMUSG00000026827	Gpd2	glycerol-3-phosphate dehydrogenase 2	0.854704	0.0157809	0.0942329
															ENSMUSG00000047454	Gphn	gephyrin	0.79187	0.000439287	0.00641752
															ENSMUSG00000046733	Gprc5a	G protein-coupled receptor class C group 5 member A	1.43756	0.00397702	0.0347316
															ENSMUSG00000040111	Gramd1b	GRAM domain containing 1B	0.676897	0.000221902	0.00370092
															ENSMUSG00000059923	Grb2	growth factor receptor bound protein 2	0.856115	5.53e-05	0.00115935
															ENSMUSG00000003378	Grik5	glutamate ionotropic receptor kainate type subunit 5	0.7529	0.0123279	0.0792169
															ENSMUSG00000024858	Grk2	G protein-coupled receptor kinase 2	0.894714	0.00865711	0.0610789
															ENSMUSG00000052783	Grk4	G protein-coupled receptor kinase 4	0.803868	0.00602457	0.0473265
															ENSMUSG00000034708	Grn	granulin precursor	1.26975	0.00799111	0.057739
															ENSMUSG00000044221	Grsf1	G-rich RNA sequence binding factor 1	1.16539	0.011491	0.0755466
															ENSMUSG00000062203	Gspt1	G1 to S phase transition 1	1.15156	0.00233426	0.0230948
															ENSMUSG00000027610	Gss	glutathione synthetase	0.861157	0.0388552	0.175262
															ENSMUSG00000025934	Gsta3	glutathione S-transferase alpha 3	0.731029	0.000121249	0.00227542
															ENSMUSG00000029864	Gstk1	glutathione S-transferase kappa 1	0.761491	0.0436531	0.187876
															ENSMUSG00000027890	Gstm4	glutathione S-transferase mu 4	1.24824	0.010065	0.0685272
															ENSMUSG00000025068	Gsto1	glutathione S-transferase omega 1	0.722916	0.000568714	0.00782581
															ENSMUSG00000033318	Gstt2	glutathione S-transferase theta 2B	0.67663	0.000374168	0.00557782
															ENSMUSG00000033543	Gtf2a2	general transcription factor IIA subunit 2	1.22985	0.00802426	0.0578279
															ENSMUSG00000067995	Gtf2f2	general transcription factor IIF subunit 2	1.28395	0.00228405	0.0226993
															ENSMUSG00000006599	Gtf2h1	general transcription factor IIH subunit 1	1.11143	0.014604	0.0893893
															ENSMUSG00000106864	Gtf3c2	general transcription factor IIIC subunit 2	1.41878	5.23e-06	0.000156495
															ENSMUSG00000029208	Guf1	GTP binding elongation factor GUF1	1.27621	0.00823527	0.0590035
															ENSMUSG00000044927	H1f10	H1.10 linker histone	1.31576	0.00241522	0.0237055
															ENSMUSG00000063275	Hacd1	3-hydroxyacyl-CoA dehydratase 1	0.722744	0.0379484	0.172424
															ENSMUSG00000027018	Hat1	histone acetyltransferase 1	1.31924	1e-06	3.88e-05
															ENSMUSG00000079555	Haus3	HAUS augmin like complex subunit 3	1.28606	0.0138148	0.0860303
															ENSMUSG00000024486	Hbegf	heparin binding EGF like growth factor	1.347	0.0105975	0.0711914
															ENSMUSG00000026313	Hdac4	histone deacetylase 4	0.796954	0.0069569	0.0525606
															ENSMUSG00000002833	Hdgfl2	HDGF like 2	1.14338	0.00255124	0.0247774
															ENSMUSG00000038422	Hdhd3	haloacid dehalogenase like hydrolase domain containing 3	1.4086	0.0173718	0.100474
															ENSMUSG00000042770	Hebp1	heme binding protein 1	0.848938	0.0188432	0.106791
															ENSMUSG00000042744	Hectd4	HECT domain E3 ubiquitin protein ligase 4	1.17708	0.0414526	0.182007
															ENSMUSG00000025001	Hells	helicase, lymphoid specific	1.49676	1.46e-08	9.28e-07
															ENSMUSG00000030451	Herc2	HECT and RLD domain containing E3 ubiquitin protein ligase 2	0.779685	1.98e-05	0.000490223
															ENSMUSG00000008429	Herpud2	HERPUD family member 2	1.31275	4.95e-06	0.000151394
															ENSMUSG00000025232	Hexa	hexosaminidase subunit alpha	0.70354	7.77e-09	5.49e-07
															ENSMUSG00000048878	Hexim1	HEXIM P-TEFb complex subunit 1	0.844667	0.0270853	0.136796
															ENSMUSG00000043099	Hic1	HIC ZBTB transcriptional repressor 1	0.808723	0.00326728	0.029776
															ENSMUSG00000021109	Hif1a	hypoxia inducible factor 1 subunit alpha	1.08899	0.0489448	0.202253
															ENSMUSG00000043421	Hilpda	hypoxia inducible lipid droplet associated	0.768219	0.0110736	0.0735435
															ENSMUSG00000028470	Hint2	histidine triad nucleotide binding protein 2	1.23861	0.0295473	0.146103
															ENSMUSG00000008730	Hipk1	homeodomain interacting protein kinase 1	0.858267	0.010985	0.0731299
															ENSMUSG00000042606	Hirip3	HIRA interacting protein 3	1.35796	0.0418073	0.182965
															ENSMUSG00000021366	Hivep1	HIVEP zinc finger 1	0.703069	0.00147608	0.0160817
															ENSMUSG00000037012	Hk1	hexokinase 1	1.14457	0.00590801	0.0467075
															ENSMUSG00000032329	Hmg20a	high mobility group 20A	0.840168	0.0401635	0.178682
															ENSMUSG00000054717	Hmgb2	high mobility group box 2	1.46968	0.000697463	0.00919805
															ENSMUSG00000031245	Hmgn5	high-mobility group nucleosome binding domain 5	1.0801	0.048716	0.201683
															ENSMUSG00000020330	Hmmr	hyaluronan mediated motility receptor	1.39112	0.00438521	0.0375571
															ENSMUSG00000007836	Hnrnpa0	heterogeneous nuclear ribonucleoprotein A0	0.828769	0.0178764	0.102978
															ENSMUSG00000059005	Hnrnpa3	heterogeneous nuclear ribonucleoprotein A3	1.2362	0.0439994	0.188707
															ENSMUSG00000020358	Hnrnpab	heterogeneous nuclear ribonucleoprotein A/B	1.15358	0.000330557	0.00510614
															ENSMUSG00000000568	Hnrnpd	heterogeneous nuclear ribonucleoprotein D	1.13063	0.00231383	0.0229336
															ENSMUSG00000029328	Hnrnpdl	heterogeneous nuclear ribonucleoprotein D like	0.916169	0.0439298	0.188555
															ENSMUSG00000020069	Hnrnph3	heterogeneous nuclear ribonucleoprotein H3	0.804885	0.0216032	0.117107
															ENSMUSG00000015165	Hnrnpl	heterogeneous nuclear ribonucleoprotein L	1.07554	0.0186883	0.106076
															ENSMUSG00000059208	Hnrnpm	heterogeneous nuclear ribonucleoprotein M	1.10142	0.00422204	0.0365548
															ENSMUSG00000039630	Hnrnpu	heterogeneous nuclear ribonucleoprotein U	1.09506	0.0126185	0.0807103
															ENSMUSG00000037234	Hook3	hook microtubule tethering protein 3	0.783661	1.61e-07	7.58e-06
															ENSMUSG00000087658	Hotairm1	Hoxa transcript antisense RNA, myeloid-specific 1	0.755741	0.0321796	0.154448
															ENSMUSG00000087658	Hotairm1	Hoxa transcript antisense RNA, myeloid-specific 1	0.755741	0.0321796	0.154448
															ENSMUSG00000038721	Hoxb7	homeobox B7	1.22414	0.0247283	0.1281
															ENSMUSG00000056648	Hoxb8	homeobox B8	1.46619	2.63e-05	0.000610308
															ENSMUSG00000075394	Hoxc4	homeobox C4	0.837763	0.0118508	0.0774525
															ENSMUSG00000001661	Hoxc6	homeobox C6	0.82162	0.00218699	0.0218559
															ENSMUSG00000038005	Hpf1	histone PARylation factor 1	1.28073	0.00113121	0.0132213
															ENSMUSG00000035273	Hpse	heparanase	0.79336	0.00229675	0.0227846
															ENSMUSG00000045216	Hs6st1	heparan sulfate 6-O-sulfotransferase 1	0.773153	0.000145216	0.00263599
															ENSMUSG00000021270	Hsp90aa1	heat shock protein 90 alpha family class A member 1	1.31287	0.00170572	0.017881
															ENSMUSG00000024359	Hspa9	heat shock protein family A (Hsp70) member 9	1.27678	0.00461074	0.0392161
															ENSMUSG00000041548	Hspb8	heat shock protein family B (small) member 8	0.903661	0.0138985	0.0863575
															ENSMUSG00000058809	Hspd1-ps3	heat shock protein 1 (chaperonin), pseudogene 3	1.32141	0.0033725	0.0303607
															ENSMUSG00000083880	Hspe1-ps6	heat shock protein 1 (chaperonin 10), pseudogene 6	1.4036	0.00760029	0.0559003
															ENSMUSG00000028763	Hspg2	heparan sulfate proteoglycan 2	0.788664	0.013281	0.0837801
															ENSMUSG00000029657	Hsph1	heat shock protein family H (Hsp110) member 1	1.12898	0.0433011	0.186796
															ENSMUSG00000049511	Htr1b	5-hydroxytryptamine receptor 1B	1.34347	0.0377507	0.172002
															ENSMUSG00000027245	Hypk	huntingtin interacting protein K	1.28536	0.0309289	0.150489
															ENSMUSG00000037851	Iars	isoleucyl-tRNA synthetase 1	1.35924	0.00294104	0.0275035
															ENSMUSG00000039662	Icmt	isoprenylcysteine carboxyl methyltransferase	0.804621	0.00074725	0.00968339
															ENSMUSG00000007872	Id3	inhibitor of DNA binding 3, HLH protein	0.789527	0.0225703	0.120434
															ENSMUSG00000003541	Ier3	immediate early response 3	0.839508	0.00370292	0.0326204
															ENSMUSG00000090000	Ier3ip1	immediate early response 3 interacting protein 1	1.30176	0.0473408	0.197464
															ENSMUSG00000001627	Ifrd1	interferon related developmental regulator 1	1.29777	0.0169284	0.0987655
															ENSMUSG00000030323	Ift122	intraflagellar transport 122	1.37567	0.00121229	0.01389
															ENSMUSG00000032965	Ift57	intraflagellar transport 57	1.20106	0.0264885	0.134541
															ENSMUSG00000005533	Igf1r	insulin like growth factor 1 receptor	0.747874	8.97e-07	3.55e-05
															ENSMUSG00000033581	Igf2bp2	insulin like growth factor 2 mRNA binding protein 2	1.24175	1.97e-06	6.82e-05
															ENSMUSG00000029814	Igf2bp3	insulin like growth factor 2 mRNA binding protein 3	1.20754	0.0146775	0.0897519
															ENSMUSG00000017493	Igfbp4	insulin like growth factor binding protein 4	0.673037	0.00786082	0.0570578
															ENSMUSG00000038034	Igsf8	immunoglobulin superfamily member 8	0.850576	0.00448196	0.0382675
															ENSMUSG00000032178	Ilf3	interleukin enhancer binding factor 3	1.18882	6.61e-05	0.00135696
															ENSMUSG00000062867	Impdh2	inosine monophosphate dehydrogenase 2	1.33484	0.000342043	0.00526158
															ENSMUSG00000071041	Impdh2-ps	inosine monophosphate dehydrogenase 2	1.20963	0.00272918	0.02596
															ENSMUSG00000074918	Inafm2	InaF motif containing 2	0.86783	0.0255703	0.131479
															ENSMUSG00000024660	Incenp	inner centromere protein	1.21958	0.045039	0.192052
															ENSMUSG00000063049	Ing2	inhibitor of growth family member 2	0.812558	0.000312003	0.00487384
															ENSMUSG00000029670	Ing3	inhibitor of growth family member 3	1.34224	2.14e-06	7.35e-05
															ENSMUSG00000037035	Inhbb	inhibin subunit beta B	1.39516	0.0131028	0.0828522
															ENSMUSG00000032737	Inppl1	inositol polyphosphate phosphatase like 1	0.906188	0.022195	0.119228
															ENSMUSG00000045294	Insig1	insulin induced gene 1	0.762145	1.86e-05	0.000461697
															ENSMUSG00000005534	Insr	insulin receptor	1.37293	0.0466817	0.195833
															ENSMUSG00000040250	Ints13	integrator complex subunit 13	1.15642	0.0098316	0.0672651
															ENSMUSG00000034263	Ints14	integrator complex subunit 14	1.3537	0.0298086	0.146914
															ENSMUSG00000025133	Ints4	integrator complex subunit 4	1.16986	0.0302265	0.148403
															ENSMUSG00000042590	Ipo11	importin 11	1.21753	0.01945	0.10862
															ENSMUSG00000002319	Ipo4	importin 4	1.34655	0.0429305	0.186167
															ENSMUSG00000030662	Ipo5	importin 5	1.33113	1.12e-07	5.61e-06
															ENSMUSG00000030536	Iqgap1	IQ motif containing GTPase activating protein 1	1.20458	2.7e-06	9.01e-05
															ENSMUSG00000021676	Iqgap2	IQ motif containing GTPase activating protein 2	0.805457	0.00516472	0.042494
															ENSMUSG00000034312	Iqsec1	IQ motif and Sec7 domain ArfGEF 1	0.878683	0.030361	0.148931
															ENSMUSG00000041115	Iqsec2	IQ motif and Sec7 domain ArfGEF 2	0.752524	0.000204975	0.00348256
															ENSMUSG00000032251	Irak1bp1	interleukin 1 receptor associated kinase 1 binding protein 1	1.2379	0.000204769	0.00348256
															ENSMUSG00000032293	Ireb2	iron responsive element binding protein 2	0.875067	0.0453593	0.192975
															ENSMUSG00000003184	Irf3	interferon regulatory factor 3	0.768181	0.000131879	0.00242969
															ENSMUSG00000025809	Itgb1	integrin subunit beta 1	0.928224	0.00513808	0.0423062
															ENSMUSG00000020758	Itgb4	integrin subunit beta 4	0.673806	0.043456	0.187246
															ENSMUSG00000022817	Itgb5	integrin subunit beta 5	1.46079	0.00293	0.0274465
															ENSMUSG00000025780	Itih5	inter-alpha-trypsin inhibitor heavy chain 5	1.32407	0.000319191	0.00496514
															ENSMUSG00000026223	Itm2c	integral membrane protein 2C	0.896587	0.0169265	0.0987655
															ENSMUSG00000042644	Itpr3	inositol 1,4,5-trisphosphate receptor type 3	0.73735	0.000184718	0.00321246
															ENSMUSG00000020640	Itsn2	intersectin 2	1.10862	0.0362776	0.16716
															ENSMUSG00000025764	Jade1	jade family PHD finger 1	1.11403	0.0381741	0.173136
															ENSMUSG00000020387	Jade2	jade family PHD finger 2	0.755938	0.00652029	0.0501608
															ENSMUSG00000024789	Jak2	Janus kinase 2	0.773763	0.00178112	0.0185313
															ENSMUSG00000038518	Jarid2	jumonji and AT-rich interaction domain containing 2	0.713096	0.00339673	0.0304799
															ENSMUSG00000022426	Josd1	Josephin domain containing 1	0.804465	3.58e-05	0.0007908
															ENSMUSG00000038695	Josd2	Josephin domain containing 2	0.783461	0.00465374	0.0394794
															ENSMUSG00000020737	Jpt1	Jupiter microtubule associated homolog 1	1.3273	0.00257685	0.0248659
															ENSMUSG00000052684	Jun	Jun proto-oncogene, AP-1 transcription factor subunit	1.28717	4.25e-06	0.000133258
															ENSMUSG00000052837	Junb	JunB proto-oncogene, AP-1 transcription factor subunit	0.818596	0.0177852	0.102631
															ENSMUSG00000028931	Kcnab2	potassium voltage-gated channel subfamily A regulatory beta subunit 2	0.739344	0.0034488	0.0308635
															ENSMUSG00000030499	Kctd15	potassium channel tetramerization domain containing 15	0.737062	0.00645571	0.0497224
															ENSMUSG00000002778	Kdelr1	KDEL endoplasmic reticulum protein retention receptor 1	0.801332	0.0165554	0.0974088
															ENSMUSG00000036940	Kdm1a	lysine demethylase 1A	1.2189	0.0155828	0.0934048
															ENSMUSG00000053470	Kdm3a	lysine demethylase 3A	1.27878	0.0419599	0.183436
															ENSMUSG00000042207	Kdm5b	lysine demethylase 5B	0.847121	0.00120491	0.0138734
															ENSMUSG00000025332	Kdm5c	lysine demethylase 5C	0.891164	0.045534	0.19336
															ENSMUSG00000042599	Kdm7a	lysine demethylase 7A	0.754692	0.000904938	0.0112393
															ENSMUSG00000009905	Kdsr	3-ketodihydrosphingosine reductase	1.39179	0.0037763	0.0331352
															ENSMUSG00000003308	Keap1	kelch like ECH associated protein 1	0.841905	0.00874192	0.0615989
															ENSMUSG00000028790	Khdrbs1	KH RNA binding domain containing, signal transduction associated 1	1.12128	0.0232414	0.122689
															ENSMUSG00000007670	Khsrp	KH-type splicing regulatory protein	1.15585	0.00327308	0.0297799
															ENSMUSG00000041498	Kif14	kinesin family member 14	1.45276	0.000348805	0.005314
															ENSMUSG00000024795	Kif20b	kinesin family member 20B	1.42671	4.46e-09	3.36e-07
															ENSMUSG00000030677	Kif22	kinesin family member 22	1.34471	0.00187599	0.019319
															ENSMUSG00000032254	Kif23	kinesin family member 23	1.34661	2.25e-05	0.000534998
															ENSMUSG00000018395	Kif3a	kinesin family member 3A	0.812641	0.00867578	0.0611717
															ENSMUSG00000026585	Kifap3	kinesin associated protein 3	1.20346	0.00621916	0.0482692
															ENSMUSG00000019966	Kitl	KIT ligand	1.30723	0.00678313	0.0515992
															ENSMUSG00000074749	Kiz	kizuna centrosomal protein	1.27218	0.00770943	0.0563276
															ENSMUSG00000021288	Klc1	kinesin light chain 1	0.909635	0.0393668	0.17634
															ENSMUSG00000031605	Klhl2	kelch like family member 2	0.858228	0.0121313	0.0784537
															ENSMUSG00000028986	Klhl7	kelch like family member 7	0.773472	0.0107071	0.0716671
															ENSMUSG00000002028	Kmt2a	lysine methyltransferase 2A	0.863318	0.00218278	0.0218495
															ENSMUSG00000038056	Kmt2c	lysine methyltransferase 2C	0.68648	4.28e-06	0.000133729
															ENSMUSG00000048154	Kmt2d	lysine methyltransferase 2D	0.824915	0.0335271	0.158556
															ENSMUSG00000029004	Kmt2e	lysine methyltransferase 2E (inactive)	0.825522	1.86e-06	6.56e-05
															ENSMUSG00000049327	Kmt5a	lysine methyltransferase 5A	0.837353	0.00319823	0.0292912
															ENSMUSG00000045098	Kmt5b	lysine methyltransferase 5B	0.734538	0.000195913	0.00337403
															ENSMUSG00000027326	Knl1	kinetochore scaffold 1	1.38427	0.00201904	0.0205065
															ENSMUSG00000030980	Knop1	lysine rich nucleolar protein 1	1.30479	0.000356456	0.00539178
															ENSMUSG00000003731	Kpna6	karyopherin subunit alpha 6	1.10747	0.0481658	0.199853
															ENSMUSG00000035047	Kri1	KRI1 homolog	1.20198	0.0453597	0.192975
															ENSMUSG00000021843	Ktn1	kinectin 1	1.07268	0.0291375	0.144647
															ENSMUSG00000002900	Lamb1	laminin subunit beta 1	1.10132	0.0345823	0.161836
															ENSMUSG00000028062	Lamtor2	late endosomal/lysosomal adaptor, MAPK and MTOR activator 2	0.79224	0.0230216	0.121817
															ENSMUSG00000039682	Lap3	leucine aminopeptidase 3	1.25023	0.0116218	0.0762255
															ENSMUSG00000020585	Laptm4a	lysosomal protein transmembrane 4 alpha	0.821825	8.2e-06	0.000230298
															ENSMUSG00000025762	Larp1b	La ribonucleoprotein domain family, member 1B	1.14294	0.00855946	0.0607765
															ENSMUSG00000024493	Lars	leucyl-tRNA synthetase 1	1.27578	0.000509657	0.00717336
															ENSMUSG00000015882	Lcorl	ligand dependent nuclear receptor corepressor like	0.782561	0.00192849	0.0197384
															ENSMUSG00000015882	Lcorl	ligand dependent nuclear receptor corepressor like	0.782561	0.00192849	0.0197384
															ENSMUSG00000031513	Leprotl1	leptin receptor overlapping transcript like 1	0.832912	0.0170339	0.0991721
															ENSMUSG00000068220	Lgals1	galectin 1	0.792479	0.000514366	0.00719925
															ENSMUSG00000050335	Lgals3	galectin 3	0.74979	0.00745327	0.0553308
															ENSMUSG00000048332	Lhfp	LHFPL tetraspan subfamily member 6	0.753488	0.0149042	0.0906879
															ENSMUSG00000056394	Lig1	DNA ligase 1	0.688029	0.024975	0.129076
															ENSMUSG00000058729	Lin9	lin-9 DREAM MuvB core complex component	1.42879	0.00157621	0.0169397
															ENSMUSG00000028266	Lmo4	LIM domain only 4	0.841478	0.0013044	0.0146708
															ENSMUSG00000033060	Lmo7	LIM domain 7	1.16416	0.0260376	0.133159
															ENSMUSG00000000693	Loxl3	lysyl oxidase like 3	0.719167	0.00210933	0.0212684
															ENSMUSG00000004270	Lpcat3	lysophosphatidylcholine acyltransferase 3	0.845283	0.000136183	0.00249465
															ENSMUSG00000015568	Lpl	lipoprotein lipase	1.28748	7e-05	0.00142331
															ENSMUSG00000033306	Lpp	LIM domain containing preferred translocation partner in lipoma	0.808768	0.00020582	0.00349045
															ENSMUSG00000045045	Lrfn4	leucine rich repeat and fibronectin type III domain containing 4	1.12307	0.0467222	0.195841
															ENSMUSG00000056260	Lrif1	ligand dependent nuclear receptor interacting factor 1	0.721778	1.37e-05	0.000357332
															ENSMUSG00000032913	Lrig2	leucine rich repeats and immunoglobulin like domains 2	0.816669	0.0346943	0.162224
															ENSMUSG00000040249	Lrp1	LDL receptor related protein 1	0.851905	0.0371086	0.170141
															ENSMUSG00000027253	Lrp4	LDL receptor related protein 4	1.28718	0.0233724	0.12303
															ENSMUSG00000028613	Lrp8	LDL receptor related protein 8	0.843467	0.00436586	0.0374202
															ENSMUSG00000024120	Lrpprc	leucine rich pentatricopeptide repeat containing	1.3646	0.0107777	0.0720524
															ENSMUSG00000028617	Lrrc42	leucine rich repeat containing 42	0.922962	0.0462582	0.195028
															ENSMUSG00000047766	Lrrc49	leucine rich repeat containing 49	1.32667	0.000608269	0.00822721
															ENSMUSG00000020869	Lrrc59	leucine rich repeat containing 59	0.900422	0.0102991	0.0695658
															ENSMUSG00000007476	Lrrc8a	leucine rich repeat containing 8 VRAC subunit A	0.727068	0.000107877	0.00208081
															ENSMUSG00000022538	Lsg1	large 60S subunit nuclear export GTPase 1	1.25288	0.048522	0.201105
															ENSMUSG00000020922	Lsm12	LSM12 homolog	1.3321	0.0350546	0.163357
															ENSMUSG00000001870	Ltbp1	latent transforming growth factor beta binding protein 1	0.705016	1.03e-06	4e-05
															ENSMUSG00000030339	Ltbr	lymphotoxin beta receptor	0.838587	0.0402299	0.178834
															ENSMUSG00000052299	Ltn1	listerin E3 ubiquitin protein ligase 1	1.25972	0.03931	0.176157
															ENSMUSG00000019814	Ltv1	LTV1 ribosome biogenesis factor	1.3678	0.0147369	0.0900023
															ENSMUSG00000024188	Luc7l	LUC7 like	0.790722	0.000880967	0.0110032
															ENSMUSG00000029823	Luc7l2	LUC7 like 2, pre-mRNA splicing factor	0.918139	0.0181864	0.104294
															ENSMUSG00000022587	Ly6e	lymphocyte antigen 6 family member E	0.775689	0.00958853	0.0662182
															ENSMUSG00000067367	Lyar	Ly1 antibody reactive	1.30098	1.56e-06	5.7e-05
															ENSMUSG00000028670	Lypla2	lysophospholipase 2	1.22286	0.00260965	0.0250643
															ENSMUSG00000046573	Lyrm4	LYR motif containing 4	1.32551	0.00609224	0.0476423
															ENSMUSG00000072640	Lyrm9	LYR motif containing 9	1.29539	0.000970867	0.0117801
															ENSMUSG00000044768	Macir	macrophage immunometabolism regulator	0.809202	0.0239246	0.125282
															ENSMUSG00000028826	Maco1	macoilin 1	1.16956	0.0411363	0.181266
															ENSMUSG00000051510	Mafg	MAF bZIP transcription factor G	0.881563	0.0134395	0.0844459
															ENSMUSG00000018143	Mafk	MAF bZIP transcription factor K	1.15781	0.0214572	0.116715
															ENSMUSG00000025151	Maged1	MAGE family member D1	0.783485	1.33e-10	1.33e-08
															ENSMUSG00000025268	Maged2	MAGE family member D2	0.737055	0.000363689	0.00547115
															ENSMUSG00000045095	Magi1	membrane associated guanylate kinase, WW and PDZ domain containing 1	0.797362	0.00533353	0.0435598
															ENSMUSG00000045095	Magi1	membrane associated guanylate kinase, WW and PDZ domain containing 1	0.797362	0.00533353	0.0435598
															ENSMUSG00000092341	Malat1	metastasis associated lung adenocarcinoma transcript 1	0.759465	0.00129971	0.0146349
															ENSMUSG00000008763	Man1a2	mannosidase alpha class 1A member 2	0.879242	0.00104762	0.0124669
															ENSMUSG00000036646	Man1b1	mannosidase alpha class 1B member 1	0.807881	0.0183576	0.105041
															ENSMUSG00000024085	Man2a1	mannosidase alpha class 2A member 1	0.708244	1.09e-08	7.28e-07
															ENSMUSG00000027254	Map1a	microtubule associated protein 1A	0.790597	6.15e-08	3.36e-06
															ENSMUSG00000018932	Map2k3	mitogen-activated protein kinase kinase 3	0.889434	0.0424765	0.185038
															ENSMUSG00000002948	Map2k7	mitogen-activated protein kinase kinase 7	0.855503	0.0355059	0.164562
															ENSMUSG00000004054	Map3k11	mitogen-activated protein kinase kinase kinase 11	0.850784	0.0332463	0.157646
															ENSMUSG00000004085	Map3k20	mitogen-activated protein kinase kinase kinase 20	1.30417	0.00502126	0.0417786
															ENSMUSG00000032479	Map4	microtubule associated protein 4	0.876384	0.00126286	0.0143696
															ENSMUSG00000024242	Map4k3	mitogen-activated protein kinase kinase kinase kinase 3	0.777728	0.00609186	0.0476423
															ENSMUSG00000055407	Map6	microtubule associated protein 6	0.747428	0.0017316	0.0181351
															ENSMUSG00000028849	Map7d1	MAP7 domain containing 1	0.902361	0.0488655	0.202151
															ENSMUSG00000021936	Mapk8	mitogen-activated protein kinase 8	0.834832	0.0158269	0.0942465
															ENSMUSG00000016528	Mapkapk2	MAPK activated protein kinase 2	0.810816	2.07e-05	0.000504303
															ENSMUSG00000033902	Mapkbp1	mitogen-activated protein kinase binding protein 1	1.16528	0.0304616	0.149161
															ENSMUSG00000024277	Mapre2	microtubule-associated protein, RP/EB family, member 2	1.47415	3.06e-06	0.000100451
															ENSMUSG00000026977	Marchf7	membrane associated ring-CH-type finger 7	0.812384	0.00596015	0.0470491
															ENSMUSG00000040502	Marchf9	membrane associated ring-CH-type finger 9	1.22267	0.00465595	0.0394794
															ENSMUSG00000060657	Marf1	meiosis regulator and mRNA stability factor 1	0.769045	0.0235011	0.12359
															ENSMUSG00000026620	Mark1	microtubule affinity regulating kinase 1	0.73655	1.09e-06	4.2e-05
															ENSMUSG00000024969	Mark2	microtubule affinity regulating kinase 2	0.893031	0.0324645	0.155186
															ENSMUSG00000040354	Mars1	methionyl-tRNA synthetase 1	1.21896	0.027921	0.139906
															ENSMUSG00000053907	Mat2a	methionine adenosyltransferase 2A	0.812371	0.00624885	0.0484657
															ENSMUSG00000030322	Mbd4	methyl-CpG binding domain 4, DNA glycosylase	1.25795	0.0432569	0.186712
															ENSMUSG00000025409	Mbd6	methyl-CpG binding domain protein 6	0.903433	0.0287428	0.143018
															ENSMUSG00000022139	Mbnl2	muscleblind like splicing regulator 2	0.840058	2.82e-06	9.38e-05
															ENSMUSG00000038732	Mboat1	membrane bound O-acyltransferase domain containing 1	1.47786	0.0155358	0.0932402
															ENSMUSG00000002870	Mcm2	minichromosome maintenance complex component 2	1.36769	0.0284655	0.141956
															ENSMUSG00000041859	Mcm3	minichromosome maintenance complex component 3	1.30767	0.00485318	0.0406545
															ENSMUSG00000048170	Mcmbp	minichromosome maintenance complex binding protein	1.28902	0.00338344	0.0304098
															ENSMUSG00000039842	Mcph1	microcephalin 1	0.683817	0.0454404	0.19317
															ENSMUSG00000061111	Mcrip1	MAPK regulated corepressor interacting protein 1	0.905556	0.0465346	0.195553
															ENSMUSG00000000355	Mcts1	MCTS1 re-initiation and release factor	1.14627	0.0361874	0.166953
															ENSMUSG00000041390	Mdfic	MyoD family inhibitor domain containing	1.2996	0.0171795	0.099706
															ENSMUSG00000020212	Mdm1	Mdm1 nuclear protein	1.47033	0.00922839	0.0642512
															ENSMUSG00000058006	Mdn1	midasin AAA ATPase 1	1.26868	0.00758157	0.0559003
															ENSMUSG00000032418	Me1	malic enzyme 1	0.739528	0.000136065	0.00249465
															ENSMUSG00000028863	Meaf6	MYST/Esa1 associated factor 6	0.88293	0.0352425	0.163957
															ENSMUSG00000031393	Mecp2	methyl-CpG binding protein 2	0.878614	0.0385037	0.174233
															ENSMUSG00000034297	Med13	mediator complex subunit 13	0.890748	0.00548085	0.0443062
															ENSMUSG00000018076	Med13l	mediator complex subunit 13L	0.839517	0.000570329	0.00783831
															ENSMUSG00000027080	Med19	mediator complex subunit 19	1.2582	6.7e-05	0.00137091
															ENSMUSG00000022109	Med4	mediator complex subunit 4	1.40692	0.0430254	0.186167
															ENSMUSG00000006392	Med8	mediator complex subunit 8	1.13412	0.0408937	0.180683
															ENSMUSG00000005583	Mef2c	myocyte enhancer factor 2C	1.26917	0.0377792	0.172002
															ENSMUSG00000027210	Meis2	Meis homeobox 2	0.754306	0.000123976	0.00231626
															ENSMUSG00000028114	Mettl14	methyltransferase 14, N6-adenosine-methyltransferase subunit	1.17791	0.0114799	0.0755466
															ENSMUSG00000025731	Mettl26	methyltransferase like 26	1.33215	0.010864	0.0724115
															ENSMUSG00000051730	Mettl5	methyltransferase 5, N6-adenosine	1.26359	0.000880413	0.0110032
															ENSMUSG00000048696	Mex3d	mex-3 RNA binding family member D	1.18432	0.017325	0.100288
															ENSMUSG00000070056	Mfhas1	multifunctional ROCO family signaling regulator 1	1.44327	2.77e-07	1.25e-05
															ENSMUSG00000029020	Mfn2	mitofusin 2	1.35804	0.0165762	0.0974797
															ENSMUSG00000038212	Mfsd14b	major facilitator superfamily domain containing 14B	0.832389	0.00793065	0.0574282
															ENSMUSG00000033943	Mga	MAX dimerization protein MGA	1.26613	0.00288294	0.0271202
															ENSMUSG00000020346	Mgat1	alpha-1,3-mannosyl-glycoprotein 2-beta-N-acetylglucosaminyltransferase	0.859062	0.00614649	0.0478727
															ENSMUSG00000036155	Mgat5	alpha-1,6-mannosylglycoprotein 6-beta-N-acetylglucosaminyltransferase	0.844478	0.00363404	0.0320646
															ENSMUSG00000056050	Mia3	MIA SH3 domain ER export factor 3	1.13823	0.0185142	0.105469
															ENSMUSG00000029060	Mib2	MIB E3 ubiquitin protein ligase 2	0.816266	0.0206942	0.113962
															ENSMUSG00000050608	Micos10	mitochondrial contact site and cristae organizing system subunit 10	1.14354	0.0118007	0.0771705
															ENSMUSG00000049760	Micos13	mitochondrial contact site and cristae organizing system subunit 13	1.18543	0.0221987	0.119228
															ENSMUSG00000038712	Mindy1	MINDY lysine 48 deubiquitinase 1	0.872444	0.00692187	0.0524746
															ENSMUSG00000026767	Mindy3	MINDY lysine 48 deubiquitinase 3	0.731017	0.0245986	0.127726
															ENSMUSG00000031004	Mki67	marker of proliferation Ki-67	1.28571	0.00889048	0.0624869
															ENSMUSG00000032498	Mlh1	mutL homolog 1	1.39223	0.0260923	0.133216
															ENSMUSG00000038437	Mllt6	MLLT6, PHD finger containing	1.23217	0.0212751	0.116237
															ENSMUSG00000017801	Mlx	MAX dimerization protein MLX	1.47413	0.000203936	0.00348204
															ENSMUSG00000074064	Mlycd	malonyl-CoA decarboxylase	1.19301	0.0213354	0.116452
															ENSMUSG00000003948	Mmd	monocyte to macrophage differentiation associated	0.744048	0.000482014	0.00687148
															ENSMUSG00000029061	Mmp23	matrix metallopeptidase 23B	0.780564	0.0185411	0.10551
															ENSMUSG00000021103	Mnat1	MNAT1 component of CDK activating kinase	0.837329	0.000909649	0.0112725
															ENSMUSG00000000282	Mnt	MAX network transcriptional repressor	0.753876	8.56e-05	0.0017037
															ENSMUSG00000043131	Mob1a	MOB kinase activator 1A	0.841345	0.0219183	0.11841
															ENSMUSG00000049670	Morn4	MORN repeat containing 4	1.39958	0.000403048	0.00592865
															ENSMUSG00000030521	Mphosph10	M-phase phosphoprotein 10	1.16714	0.0012216	0.0139822
															ENSMUSG00000031843	Mphosph6	M-phase phosphoprotein 6	0.848026	0.0182219	0.104444
															ENSMUSG00000004996	Mri1	methylthioribose-1-phosphate isomerase 1	1.30945	0.0193575	0.108267
															ENSMUSG00000029486	Mrpl1	mitochondrial ribosomal protein L1	1.23142	0.000436562	0.00639618
															ENSMUSG00000019710	Mrpl24	mitochondrial ribosomal protein L24	1.22717	0.00128516	0.0145609
															ENSMUSG00000026087	Mrpl30	mitochondrial ribosomal protein L30	1.27711	0.00307246	0.0284922
															ENSMUSG00000028622	Mrpl37	mitochondrial ribosomal protein L37	1.22976	0.000638982	0.00856946
															ENSMUSG00000018882	Mrpl45	mitochondrial ribosomal protein L45	1.49208	0.0366601	0.168433
															ENSMUSG00000028861	Mrps15	mitochondrial ribosomal protein S15	1.15052	0.0192268	0.108074
															ENSMUSG00000032459	Mrps22	mitochondrial ribosomal protein S22	1.36368	0.000117551	0.00222106
															ENSMUSG00000014551	Mrps25	mitochondrial ribosomal protein S25	1.20982	0.000109909	0.002109
															ENSMUSG00000021731	Mrps30	mitochondrial ribosomal protein S30	1.32782	0.000373391	0.00557372
															ENSMUSG00000040112	Mrps35	mitochondrial ribosomal protein S35	1.31795	9.82e-06	0.000266173
															ENSMUSG00000042292	Mrtfa	myocardin related transcription factor A	0.783205	0.013627	0.0850518
															ENSMUSG00000024151	Msh2	mutS homolog 2	1.24621	0.00573171	0.0457012
															ENSMUSG00000005370	Msh6	mutS homolog 6	1.18622	0.00925085	0.0643671
															ENSMUSG00000069769	Msi2	musashi RNA binding protein 2	0.836343	0.000596701	0.00810038
															ENSMUSG00000055817	Mta3	metastasis associated 1 family member 3	0.878856	0.0135723	0.0849542
															ENSMUSG00000064351	mt-Co1	cytochrome c oxidase subunit I	1.17826	0.00278875	0.0264812
															ENSMUSG00000064370	mt-Cytb	cytochrome b	1.39188	0.00256124	0.0248094
															ENSMUSG00000022255	Mtdh	metadherin	1.26345	0.0077064	0.0563276
															ENSMUSG00000020459	Mtif2	mitochondrial translational initiation factor 2	1.19475	0.0221773	0.119228
															ENSMUSG00000039458	Mtmr12	myotubularin related protein 12	1.35349	0.000241451	0.00394976
															ENSMUSG00000031918	Mtmr2	myotubularin related protein 2	1.21293	0.0397679	0.17742
															ENSMUSG00000021987	Mtmr6	myotubularin related protein 6	0.846503	0.000172454	0.00302639
															ENSMUSG00000064341	mt-Nd1	NADH dehydrogenase subunit 1	1.38862	0.00131217	0.0147152
															ENSMUSG00000064367	mt-Nd5	NADH dehydrogenase subunit 5	1.2759	2.25e-05	0.000534998
															ENSMUSG00000019797	Mtres1	mitochondrial transcription rescue factor 1	1.42713	0.0157336	0.0941053
															ENSMUSG00000022022	Mtrf1	mitochondrial translation release factor 1	1.46146	0.0427286	0.18548
															ENSMUSG00000064339	mt-Rnr2	l-rRNA	1.28694	0.00951535	0.0658768
															ENSMUSG00000033763	Mtss2	MTSS I-BAR domain containing 2	0.6804	0.0449338	0.191873
															ENSMUSG00000038065	Mturn	maturin, neural progenitor differentiation regulator homolog (Xenopus)	0.738297	0.0269155	0.136248
															ENSMUSG00000038740	Mvb12b	multivesicular body subunit 12B	0.83896	0.00400965	0.034989
															ENSMUSG00000030681	Mvp	major vault protein	0.850717	0.0167791	0.098195
															ENSMUSG00000037235	Mxd4	MAX dimerization protein 4	0.791023	0.000118244	0.00222674
															ENSMUSG00000040463	Mybbp1a	MYB binding protein 1a	1.408	0.000752158	0.00973417
															ENSMUSG00000033004	Mycbp2	MYC binding protein 2	0.897782	0.0221306	0.119151
															ENSMUSG00000035441	Myo1d	myosin ID	1.22706	0.0236739	0.124322
															ENSMUSG00000037795	N4bp2	NEDD4 binding protein 2	0.784519	0.0252558	0.130103
															ENSMUSG00000078484	NA	#N/A	0.741044	0.0122075	0.0787626
															ENSMUSG00000097971	NA	#N/A	0.762119	0.0394148	0.176412
															ENSMUSG00000024952	NA	#N/A	0.8907	0.00753532	0.0557162
															ENSMUSG00000031388	Naa10	N-alpha-acetyltransferase 10, NatA catalytic subunit	1.20437	0.0430384	0.186167
															ENSMUSG00000063273	Naa15	N-alpha-acetyltransferase 15, NatA auxiliary subunit	1.22479	3.22e-07	1.44e-05
															ENSMUSG00000025402	Nab2	NGFI-A binding protein 2	0.840192	0.00108005	0.0127317
															ENSMUSG00000034744	Nagk	N-acetylglucosamine kinase	1.26773	0.0479083	0.199157
															ENSMUSG00000059119	Nap1l4	nucleosome assembly protein 1 like 4	1.09366	0.0134567	0.084464
															ENSMUSG00000028693	Nasp	nuclear autoantigenic sperm protein	1.24367	4.44e-06	0.000137831
															ENSMUSG00000027185	Nat10	N-acetyltransferase 10	1.22443	0.0110445	0.0733942
															ENSMUSG00000057103	Nat8f1	N-acetyltransferase 8B (putative, gene/pseudogene)	0.781809	0.0126353	0.0807714
															ENSMUSG00000018931	Natd1	N-acetyltransferase domain containing 1	1.30913	0.0450896	0.192194
															ENSMUSG00000031505	Naxd	NAD(P)HX dehydratase	0.760479	0.0472109	0.197219
															ENSMUSG00000086316	Nbdy	negative regulator of P-body association	0.689043	5.48e-15	8.93e-13
															ENSMUSG00000027799	Nbea	neurobeachin	0.802952	0.00286671	0.0269904
															ENSMUSG00000017119	Nbr1	NBR1 autophagy cargo receptor	1.40338	0.000464148	0.00666169
															ENSMUSG00000035024	Ncapd3	non-SMC condensin II complex subunit D3	1.25769	0.0275549	0.138536
															ENSMUSG00000066877	Nck2	NCK adaptor protein 2	1.21203	0.0122998	0.0791743
															ENSMUSG00000023009	Nckap5l	NCK associated protein 5 like	0.80417	0.0390751	0.175672
															ENSMUSG00000026234	Ncl	nucleolin	1.15711	0.000945518	0.0115493
															ENSMUSG00000020238	Ncln	nicalin	1.20244	0.0392828	0.176106
															ENSMUSG00000039804	Ncoa5	nuclear receptor coactivator 5	1.34017	0.0293422	0.145348
															ENSMUSG00000018501	Ncor1	nuclear receptor corepressor 1	0.844258	0.000471194	0.00675195
															ENSMUSG00000028614	Ndc1	NDC1 transmembrane nucleoporin	1.27187	0.00810729	0.0583125
															ENSMUSG00000018736	Ndel1	nudE neurodevelopment protein 1 like 1	0.868113	0.0093855	0.0650998
															ENSMUSG00000024425	Ndfip1	Nedd4 family interacting protein 1	0.851242	0.0285685	0.142342
															ENSMUSG00000027634	Ndrg3	NDRG family member 3	0.768662	0.00112518	0.0131778
															ENSMUSG00000039308	Ndst2	N-deacetylase and N-sulfotransferase 2	0.821005	0.00747035	0.0554205
															ENSMUSG00000016427	Ndufa1	NADH:ubiquinone oxidoreductase subunit A1	0.88903	0.0432647	0.186712
															ENSMUSG00000029632	Ndufa4	NDUFA4 mitochondrial complex associated	0.892035	0.00124576	0.0142294
															ENSMUSG00000041881	Ndufa7	NADH:ubiquinone oxidoreductase subunit A7	0.851122	0.000878438	0.0109963
															ENSMUSG00000022354	Ndufb9	NADH:ubiquinone oxidoreductase subunit B9	1.32096	0.00137397	0.0152685
															ENSMUSG00000021764	Ndufs4	NADH:ubiquinone oxidoreductase subunit S4	1.14222	0.00545148	0.0441977
															ENSMUSG00000092274	Neat1	nuclear paraspeckle assembly transcript 1 (non-protein coding)	1.48445	0.00161868	0.0173235
															ENSMUSG00000022656	Nectin3	nectin cell adhesion molecule 3	0.715592	1.09e-07	5.53e-06
															ENSMUSG00000031644	Nek1	NIMA related kinase 1	1.42816	0.000797423	0.0101775
															ENSMUSG00000013465	Nelfb	negative elongation factor complex member B	0.761993	0.0172161	0.0998203
															ENSMUSG00000032340	Neo1	neogenin 1	0.788874	1.84e-05	0.000458902
															ENSMUSG00000006435	Neurl1a	neuralized E3 ubiquitin protein ligase 1	0.721783	1.23e-06	4.7e-05
															ENSMUSG00000034413	Neurl1b	neuralized E3 ubiquitin protein ligase 1B	1.27476	0.00743474	0.0552672
															ENSMUSG00000003847	Nfat5	nuclear factor of activated T cells 5	0.746998	3.06e-10	2.88e-08
															ENSMUSG00000038615	Nfe2l1	NFE2 like bZIP transcription factor 1	1.17973	0.00139228	0.0153956
															ENSMUSG00000015839	Nfe2l2	NFE2 like bZIP transcription factor 2	0.856172	2.79e-05	0.000639058
															ENSMUSG00000028565	Nfia	nuclear factor I A	0.754737	1.06e-08	7.13e-07
															ENSMUSG00000055053	Nfic	nuclear factor I C	0.709394	3.58e-23	1.1e-20
															ENSMUSG00000021025	Nfkbia	NFKB inhibitor alpha	1.18913	0.0193046	0.108205
															ENSMUSG00000030595	Nfkbib	NFKB inhibitor beta	1.28868	0.0120928	0.078296
															ENSMUSG00000042185	Nfrkb	nuclear factor related to kappaB binding protein	0.823202	0.0191629	0.107886
															ENSMUSG00000059493	Nhs	NHS actin remodeling regulator	0.774789	0.0260049	0.133158
															ENSMUSG00000079481	Nhsl2	NHS like 2	0.722353	0.00425528	0.0367491
															ENSMUSG00000005397	Nid1	nidogen 1	0.77232	1.07e-05	0.000287099
															ENSMUSG00000022141	Nipbl	NIPBL cohesin loading factor	0.895662	0.047339	0.197464
															ENSMUSG00000021910	Nisch	nischarin	0.8382	0.0139276	0.0864417
															ENSMUSG00000013997	Nit1	nitrilase 1	1.16128	0.0407248	0.180239
															ENSMUSG00000078532	Nkain1	sodium/potassium transporting ATPase interacting 1	1.49633	0.00635119	0.0490878
															ENSMUSG00000059820	Nkapd1	NKAP domain containing 1	0.883397	0.0390462	0.17564
															ENSMUSG00000017837	Nkiras2	NFKB inhibitor interacting Ras like 2	1.32998	0.0152535	0.0920516
															ENSMUSG00000051790	Nlgn2	neuroligin 2	0.75017	7.08e-07	2.93e-05
															ENSMUSG00000020936	Nmt1	N-myristoyltransferase 1	1.21087	0.000766786	0.00988549
															ENSMUSG00000024999	Noc3l	NOC3 like DNA replication regulator	1.36347	2.08e-05	0.000504855
															ENSMUSG00000061458	Nol10	nucleolar protein 10	1.20404	0.0142175	0.0876055
															ENSMUSG00000015176	Nolc1	nucleolar and coiled-body phosphoprotein 1	1.23454	0.00764407	0.0559607
															ENSMUSG00000031311	Nono	non-POU domain containing octamer binding	1.23728	0.00669514	0.05107
															ENSMUSG00000026020	Nop58	NOP58 ribonucleoprotein	1.17682	0.00555295	0.0447585
															ENSMUSG00000036805	Noxa1	NADPH oxidase activator 1	0.803079	0.0129223	0.0820848
															ENSMUSG00000057113	Npm1	nucleophosmin 1	1.19796	0.00168203	0.0177501
															ENSMUSG00000032336	Nptn	neuroplastin	0.874593	0.000136305	0.00249465
															ENSMUSG00000020889	Nr1d1	nuclear receptor subfamily 1 group D member 1	0.727985	0.00385217	0.0337743
															ENSMUSG00000060601	Nr1h2	nuclear receptor subfamily 1 group H member 2	0.780024	0.000497511	0.00702022
															ENSMUSG00000069171	Nr2f1	nuclear receptor subfamily 2 group F member 1	0.703992	1.52e-05	0.000389862
															ENSMUSG00000030551	Nr2f2	nuclear receptor subfamily 2 group F member 2	0.747733	1.32e-09	1.09e-07
															ENSMUSG00000024431	Nr3c1	nuclear receptor subfamily 3 group C member 1	0.813777	0.000193481	0.00333732
															ENSMUSG00000049134	Nrap	nebulin related anchoring protein	1.49122	0.00326144	0.0297472
															ENSMUSG00000025810	Nrp1	neuropilin 1	1.30998	0.00732003	0.0545608
															ENSMUSG00000021488	Nsd1	nuclear receptor binding SET domain protein 1	0.734288	0.00832164	0.0594473
															ENSMUSG00000057406	Nsd2	nuclear receptor binding SET domain protein 2	1.13387	0.00753121	0.0557162
															ENSMUSG00000054823	Nsd3	nuclear receptor binding SET domain protein 3	0.889592	0.00713531	0.0535076
															ENSMUSG00000059586	Nsmce2	NSE2 (MMS21) homolog, SMC5-SMC6 complex SUMO ligase	1.37295	0.0201089	0.111282
															ENSMUSG00000040331	Nsmce4a	NSE4 homolog A, SMC5-SMC6 complex component	1.27495	0.000240854	0.00394891
															ENSMUSG00000006476	Nsmf	NMDA receptor synaptonuclear signaling and neuronal migration factor	0.766065	4.98e-11	5.53e-09
															ENSMUSG00000021595	Nsun2	NOP2/Sun RNA methyltransferase 2	1.28399	0.0208259	0.114484
															ENSMUSG00000022681	Ntan1	N-terminal asparagine amidase	0.848146	0.0406218	0.179855
															ENSMUSG00000020019	Ntn4	netrin 4	1.28084	0.0320435	0.154205
															ENSMUSG00000030659	Nucb2	nucleobindin 2	0.887004	0.0126078	0.0806882
															ENSMUSG00000026434	Nucks1	nuclear casein kinase and cyclin dependent kinase substrate 1	1.09121	0.03449	0.161541
															ENSMUSG00000028851	Nudc	nuclear distribution C, dynein complex regulator	1.3068	0.0296168	0.146289
															ENSMUSG00000053838	Nudcd3	NudC domain containing 3	1.12094	0.0469141	0.196275
															ENSMUSG00000024213	Nudt3	nudix hydrolase 3	0.884632	0.000649225	0.00867537
															ENSMUSG00000052798	Nup107	nucleoporin 107	1.38342	0.0201428	0.111349
															ENSMUSG00000039509	Nup133	nucleoporin 133	1.18678	0.0221693	0.119228
															ENSMUSG00000022142	Nup155	nucleoporin 155	1.21093	0.00170274	0.017881
															ENSMUSG00000051329	Nup160	nucleoporin 160	1.32617	1.98e-05	0.000490223
															ENSMUSG00000038759	Nup205	nucleoporin 205	1.14598	0.0486267	0.201389
															ENSMUSG00000026999	Nup35	nucleoporin 35	1.24808	0.0262158	0.133682
															ENSMUSG00000035351	Nup37	nucleoporin 37	1.34105	0.00581982	0.0462592
															ENSMUSG00000020739	Nup85	nucleoporin 85	1.37821	0.000595983	0.00810038
															ENSMUSG00000040667	Nup88	nucleoporin 88	1.1888	0.00561525	0.0449342
															ENSMUSG00000063895	Nupl1	nucleoporin 58	1.20074	0.0209816	0.115031
															ENSMUSG00000027306	Nusap1	nucleolar and spindle associated protein 1	1.40405	0.00345061	0.0308635
															ENSMUSG00000010097	Nxf1	nuclear RNA export factor 1	1.12125	0.0297102	0.146517
															ENSMUSG00000075033	Nxpe3	neurexophilin and PC-esterase domain family member 3	1.3671	0.0403306	0.17921
															ENSMUSG00000045348	Nyap1	neuronal tyrosine phosphorylated phosphoinositide-3-kinase adaptor 1	0.711265	0.0109307	0.0728124
															ENSMUSG00000040586	Ofd1	OFD1 centriole and centriolar satellite protein	1.18814	0.0136072	0.0850518
															ENSMUSG00000034160	Ogt	O-linked N-acetylglucosamine (GlcNAc) transferase	0.828239	0.0153359	0.0923402
															ENSMUSG00000085438	Oip5os1	Opa interacting protein 5, opposite strand 1	0.763458	1.95e-05	0.000484614
															ENSMUSG00000027108	Ola1	Obg like ATPase 1	1.11016	0.00334204	0.0301355
															ENSMUSG00000026672	Optn	optineurin	0.768813	0.0120469	0.0781337
															ENSMUSG00000024687	Osbp	oxysterol binding protein	1.17219	0.00904054	0.0633409
															ENSMUSG00000038534	Osbpl7	oxysterol binding protein like 7	1.40897	5.02e-06	0.000151849
															ENSMUSG00000024725	Ostf1	osteoclast stimulating factor 1	0.831979	0.000243585	0.0039788
															ENSMUSG00000006931	P3h4	prolyl 3-hydroxylase family member 4 (inactive)	0.713447	0.000246927	0.00402154
															ENSMUSG00000025130	P4hb	prolyl 4-hydroxylase subunit beta	0.88789	0.0167933	0.098195
															ENSMUSG00000025364	Pa2g4	proliferation-associated 2G4	1.15905	0.000269066	0.00435017
															ENSMUSG00000022283	Pabpc1	poly(A) binding protein cytoplasmic 1	1.22698	0.00947369	0.0656704
															ENSMUSG00000027257	Pacsin3	protein kinase C and casein kinase substrate in neurons 3	0.885322	0.0461967	0.195028
															ENSMUSG00000003437	Paf1	PAF1 homolog, Paf1/RNA polymerase II complex component	0.857669	0.0193552	0.108267
															ENSMUSG00000005447	Pafah1b3	platelet activating factor acetylhydrolase 1b catalytic subunit 3	1.18382	0.00782761	0.056873
															ENSMUSG00000029247	Paics	phosphoribosylaminoimidazole carboxylase and phosphoribosylaminoimidazolesuccinocarboxamide synthase	1.24933	0.0215034	0.116798
															ENSMUSG00000030774	Pak1	p21 (RAC1) activated kinase 1	1.14603	0.00762588	0.0559418
															ENSMUSG00000035863	Palm	paralemmin	1.1165	0.0210669	0.115327
															ENSMUSG00000038388	Pals2	protein associated with LIN7 2, MAGUK p55 family member	0.833825	0.0219869	0.11856
															ENSMUSG00000029647	Pan3	poly(A) specific ribonuclease subunit PAN3	0.799258	0.0042103	0.0365101
															ENSMUSG00000037514	Pank2	pantothenate kinase 2	1.18558	0.0162352	0.09583
															ENSMUSG00000026496	Parp1	poly(ADP-ribose) polymerase 1	1.18249	0.00293988	0.0275035
															ENSMUSG00000054509	Parp4	poly(ADP-ribose) polymerase family member 4	0.778982	0.0337983	0.159395
															ENSMUSG00000030770	Parva	parvin alpha	0.826167	3.81e-05	0.000836163
															ENSMUSG00000035873	Pawr	pro-apoptotic WT1 regulator	1.24889	0.0226295	0.120649
															ENSMUSG00000004872	Pax3	paired box 3	0.79374	0.00158429	0.0170101
															ENSMUSG00000022033	Pbk	PDZ binding kinase	1.49887	0.000709604	0.00931562
															ENSMUSG00000042323	Pbrm1	polybromo 1	1.11468	0.0319584	0.153908
															ENSMUSG00000052534	Pbx1	PBX homeobox 1	0.891459	0.0138746	0.0862574
															ENSMUSG00000034673	Pbx2	PBX homeobox 2	0.682403	0.0216402	0.117251
															ENSMUSG00000056851	Pcbp2	poly(rC) binding protein 2	1.11133	0.00519916	0.0426508
															ENSMUSG00000018537	Pcgf2	polycomb group ring finger 2	1.16747	0.0455234	0.19336
															ENSMUSG00000024805	Pcgf5	polycomb group ring finger 5	1.43222	0.0103632	0.0698716
															ENSMUSG00000027589	Pcmtd2	protein-L-isoaspartate (D-aspartate) O-methyltransferase domain containing 2	0.774237	0.0314729	0.152165
															ENSMUSG00000054874	Pcnx3	pecanex 3	0.786482	0.0196029	0.109309
															ENSMUSG00000035246	Pcyt1b	phosphate cytidylyltransferase 1B, choline	1.31144	0.00471856	0.0398276
															ENSMUSG00000025047	Pdcd11	programmed cell death 11	1.19533	0.0377912	0.172002
															ENSMUSG00000032177	Pde4a	phosphodiesterase 4A	0.745992	0.0232053	0.122557
															ENSMUSG00000029231	Pdgfra	platelet derived growth factor receptor alpha	0.771959	0.000140339	0.00255583
															ENSMUSG00000025823	Pdia4	protein disulfide isomerase family A member 4	0.766903	2.1e-05	0.000510851
															ENSMUSG00000038967	Pdk2	pyruvate dehydrogenase kinase 2	1.45603	0.00140645	0.0155368
															ENSMUSG00000021493	Pdlim7	PDZ and LIM domain 7	0.725797	0.00461482	0.0392207
															ENSMUSG00000034021	Pds5b	PDS5 cohesin associated factor B	1.18993	0.0317281	0.153004
															ENSMUSG00000022680	Pdxdc1	pyridoxal dependent decarboxylase domain containing 1	0.791105	0.0492117	0.202978
															ENSMUSG00000074305	Peak1	pseudopodium enriched atypical kinase 1	1.15647	0.0238551	0.124977
															ENSMUSG00000042275	Pelo	pelota mRNA surveillance and ribosome rescue factor	1.318	0.00859645	0.0608123
															ENSMUSG00000063931	Pepd	peptidase D	1.25205	0.0260333	0.133159
															ENSMUSG00000020430	Pes1	pescadillo ribosomal biogenesis factor 1	1.26283	0.00311983	0.0287393
															ENSMUSG00000043445	Pgp	phosphoglycolate phosphatase	1.3053	2.13e-05	0.000514819
															ENSMUSG00000006373	Pgrmc1	progesterone receptor membrane component 1	0.86699	0.00888052	0.0624869
															ENSMUSG00000008301	Phax	phosphorylated adaptor for RNA export	1.39172	0.0102798	0.06952
															ENSMUSG00000038845	Phb	prohibitin 1	1.46864	1.35e-06	5.09e-05
															ENSMUSG00000047777	Phf13	PHD finger protein 13	0.828577	0.00167902	0.017741
															ENSMUSG00000038025	Phf2	PHD finger protein 2	0.783471	0.00150631	0.0163309
															ENSMUSG00000058318	Phf21a	PHD finger protein 21A	0.787262	4.74e-09	3.52e-07
															ENSMUSG00000018572	Phf23	PHD finger protein 23	0.802247	0.00311143	0.028724
															ENSMUSG00000025626	Phf6	PHD finger protein 6	1.16037	0.0029153	0.0273319
															ENSMUSG00000041229	Phf8	PHD finger protein 8	0.829639	0.00793504	0.0574282
															ENSMUSG00000032253	Phip	pleckstrin homology domain interacting protein	0.867001	0.00391141	0.0342125
															ENSMUSG00000027088	Phospho2	phosphatase, orphan 2	1.13257	0.0150128	0.0911729
															ENSMUSG00000036504	Phpt1	phosphohistidine phosphatase 1	0.873677	0.0494819	0.203573
															ENSMUSG00000058388	Phtf1	putative homeodomain transcription factor 1	0.773194	0.00929214	0.0646139
															ENSMUSG00000038861	Pi4kb	phosphatidylinositol 4-kinase beta	0.802763	0.0127929	0.0815904
															ENSMUSG00000032405	Pias1	protein inhibitor of activated STAT 1	0.850046	0.0322555	0.154598
															ENSMUSG00000024145	Pigf	phosphatidylinositol glycan anchor biosynthesis class F	1.20119	0.008476	0.0603502
															ENSMUSG00000022940	Pigp	phosphatidylinositol glycan anchor biosynthesis class P	1.31249	0.00773999	0.0564765
															ENSMUSG00000023791	Pigx	phosphatidylinositol glycan anchor biosynthesis class X	1.16245	0.0015454	0.016657
															ENSMUSG00000027665	Pik3ca	phosphatidylinositol-4,5-bisphosphate 3-kinase catalytic subunit alpha	1.12871	0.013416	0.0843518
															ENSMUSG00000074997	Pin1rt1	peptidyl-prolyl cis/trans isomerase, NIMA-interacting 1, retrogene 1	1.23336	0.0214891	0.116798
															ENSMUSG00000056836	Pin4-ps	peptidylprolyl cis/trans isomerase, NIMA-interacting 4, pseudogene	1.49221	0.0422129	0.18439
															ENSMUSG00000021958	Pinx1	PIN2 (TERF1) interacting telomerase inhibitor 1	1.32981	0.0299991	0.147548
															ENSMUSG00000017781	Pitpna	phosphatidylinositol transfer protein alpha	0.761323	2.36e-09	1.85e-07
															ENSMUSG00000032855	Pkd1	polycystin 1, transient receptor potential channel interacting	0.790184	0.038606	0.174478
															ENSMUSG00000024247	Pkdcc	protein kinase domain containing, cytoplasmic	0.706099	9.61e-07	3.78e-05
															ENSMUSG00000057672	Pkn1	protein kinase N1	1.18197	0.011993	0.0778773
															ENSMUSG00000026991	Pkp4	plakophilin 4	1.40744	9.41e-07	3.71e-05
															ENSMUSG00000051413	Plagl2	PLAG1 like zinc finger 2	1.22061	0.0387964	0.1752
															ENSMUSG00000029598	Plbd2	phospholipase B domain containing 2	0.736727	0.00276031	0.0262336
															ENSMUSG00000040268	Plekha1	pleckstrin homology domain containing A1	0.85258	0.00233325	0.0230948
															ENSMUSG00000030231	Plekha5	pleckstrin homology domain containing A5	0.796128	0.000907725	0.0112613
															ENSMUSG00000005225	Plekha8	pleckstrin homology domain containing A8	0.756227	0.00136281	0.0151756
															ENSMUSG00000035172	Plekhh3	pleckstrin homology, MyTH4 and FERM domain containing H3	1.21351	0.00747881	0.0554462
															ENSMUSG00000028917	Plekhm2	pleckstrin homology and RUN domain containing M2	0.834866	0.0224129	0.120126
															ENSMUSG00000015745	Plekho1	pleckstrin homology domain containing O1	1.34374	0.00118278	0.0136506
															ENSMUSG00000032068	Plet1	placenta expressed transcript 1	0.746471	0.0367186	0.168632
															ENSMUSG00000002831	Plin4	perilipin 4	0.77488	0.0478616	0.199112
															ENSMUSG00000021701	Plk2	polo like kinase 2	1.43812	2.89e-05	0.000655985
															ENSMUSG00000025758	Plk4	polo like kinase 4	1.40472	0.00026081	0.00422901
															ENSMUSG00000019055	Plod1	procollagen-lysine,2-oxoglutarate 5-dioxygenase 1	1.14483	0.0424691	0.185038
															ENSMUSG00000028517	Plpp3	phospholipid phosphatase 3	0.798322	0.00209555	0.0211866
															ENSMUSG00000027998	Plrg1	pleiotropic regulator 1	1.13053	0.0356505	0.165019
															ENSMUSG00000026640	Plxna2	plexin A2	1.46426	0.00550828	0.0444308
															ENSMUSG00000030123	Plxnd1	plexin D1	0.838854	0.00631388	0.0488676
															ENSMUSG00000025509	Pnpla2	patatin like phospholipase domain containing 2	1.46937	2.62e-10	2.51e-08
															ENSMUSG00000020260	Pofut2	protein O-fucosyltransferase 2	0.775579	0.000746055	0.00968339
															ENSMUSG00000006678	Pola1	DNA polymerase alpha 1, catalytic subunit	1.28623	0.00509842	0.0421675
															ENSMUSG00000030726	Pold3	DNA polymerase delta 3, accessory subunit	1.37549	0.00261016	0.0250643
															ENSMUSG00000024854	Pold4	DNA polymerase delta 4, accessory subunit	0.747147	0.00983717	0.0672651
															ENSMUSG00000039176	Polg	DNA polymerase gamma, catalytic subunit	1.10187	0.0456965	0.193664
															ENSMUSG00000029642	Polr1d	RNA polymerase I and III subunit D	1.0895	0.0183973	0.105124
															ENSMUSG00000031783	Polr2c	RNA polymerase II subunit C	1.14539	0.0423036	0.18462
															ENSMUSG00000026565	Pou2f1	POU class 2 homeobox 1	1.19113	0.00584325	0.0463905
															ENSMUSG00000037519	Ppfia1	PTPRF interacting protein alpha 1	0.917733	0.0302193	0.148403
															ENSMUSG00000016487	Ppfibp1	PPFIA binding protein 1	1.20639	0.0474581	0.197815
															ENSMUSG00000021868	Ppif	peptidylprolyl isomerase F	1.36185	0.00136758	0.0152134
															ENSMUSG00000042133	Ppig	peptidylprolyl isomerase G	1.08192	0.0388694	0.175262
															ENSMUSG00000029147	Ppm1g	protein phosphatase, Mg2+/Mn2+ dependent 1G	1.1889	7.51e-05	0.00151189
															ENSMUSG00000030718	Ppme1	protein phosphatase methylesterase 1	0.856131	0.000196365	0.00337657
															ENSMUSG00000014956	Ppp1cb	protein phosphatase 1 catalytic subunit beta	0.910264	0.0136211	0.0850518
															ENSMUSG00000073557	Ppp1r12b	protein phosphatase 1, regulatory subunit 12B	0.815744	0.00138948	0.0153799
															ENSMUSG00000034595	Ppp1r18	protein phosphatase 1 regulatory subunit 18	0.859565	0.00173396	0.0181428
															ENSMUSG00000038976	Ppp1r9b	protein phosphatase 1 regulatory subunit 9B	1.28432	0.00431467	0.0370387
															ENSMUSG00000041769	Ppp2r2d	protein phosphatase 2 regulatory subunit Bdelta	1.10016	0.0149026	0.0906879
															ENSMUSG00000024777	Ppp2r5b	protein phosphatase 2 regulatory subunit B'beta	0.839836	0.0186183	0.105841
															ENSMUSG00000033953	Ppp3r1	protein phosphatase 3 regulatory subunit B, alpha	0.932495	0.0426001	0.185171
															ENSMUSG00000026753	Ppp6c	protein phosphatase 6 catalytic subunit	0.889879	0.0184291	0.10514
															ENSMUSG00000015474	Ppt2	palmitoyl-protein thioesterase 2	1.13092	0.0396213	0.177193
															ENSMUSG00000038943	Prc1	protein regulator of cytokinesis 1	1.3541	0.000152321	0.00273322
															ENSMUSG00000024953	Prdx5	peroxiredoxin 5	0.914302	0.0495028	0.203573
															ENSMUSG00000024127	Prepl	prolyl endopeptidase like	0.814941	0.00329987	0.02995
															ENSMUSG00000039621	Prex1	phosphatidylinositol-3,4,5-trisphosphate dependent Rac exchange factor 1	0.705383	0.0133977	0.0843076
															ENSMUSG00000025395	Prim1	DNA primase subunit 1	1.44891	0.000762126	0.00985168
															ENSMUSG00000005469	Prkaca	protein kinase cAMP-activated catalytic subunit alpha	0.898175	0.00478899	0.0402689
															ENSMUSG00000020612	Prkar1a	protein kinase cAMP-dependent type I regulatory subunit alpha	0.886762	0.0095454	0.0660437
															ENSMUSG00000032601	Prkar2a	protein kinase cAMP-dependent type II regulatory subunit alpha	1.21903	0.00556136	0.0447613
															ENSMUSG00000045038	Prkce	protein kinase C epsilon	0.781649	0.0389881	0.175563
															ENSMUSG00000020230	Prmt2	protein arginine methyltransferase 2	0.830642	0.0142099	0.0876055
															ENSMUSG00000023110	Prmt5	protein arginine methyltransferase 5	1.30904	0.0316962	0.152978
															ENSMUSG00000079037	Prnp	prion protein	0.700545	2.41e-07	1.1e-05
															ENSMUSG00000024735	Prpf19	pre-mRNA processing factor 19	1.27457	0.00727942	0.0543677
															ENSMUSG00000027881	Prpf38b	pre-mRNA processing factor 38B	0.840941	6.27e-07	2.65e-05
															ENSMUSG00000061136	Prpf40a	pre-mRNA processing factor 40 homolog A	1.072	0.0257501	0.13203
															ENSMUSG00000023007	Prpf40b	pre-mRNA processing factor 40 homolog B	0.780811	1.17e-05	0.000313117
															ENSMUSG00000031432	Prps1	phosphoribosyl pyrophosphate synthetase 1	1.21047	0.0213349	0.116452
															ENSMUSG00000046574	Prr12	proline rich 12	0.758012	0.0169442	0.0988056
															ENSMUSG00000030822	Prr14	proline rich 14	0.856779	0.0391863	0.175958
															ENSMUSG00000047996	Prrg1	proline rich and Gla domain 1	0.786489	0.00521511	0.04275
															ENSMUSG00000026586	Prrx1	paired related homeobox 1	1.16591	0.0130096	0.0823426
															ENSMUSG00000039126	Prune2	prune homolog 2 with BCH domain	0.802056	0.000190768	0.00330595
															ENSMUSG00000037126	Psd	pleckstrin and Sec7 domain containing	0.764164	0.0227494	0.120975
															ENSMUSG00000028484	Psip1	PC4 and SFRS1 interacting protein 1	1.12215	0.00263477	0.0252569
															ENSMUSG00000032301	Psma4	proteasome 20S subunit alpha 4	0.877345	0.0476405	0.198341
															ENSMUSG00000021024	Psma6	proteasome 20S subunit alpha 6	0.847637	0.00236417	0.0232868
															ENSMUSG00000028837	Psmb2	proteasome 20S subunit beta 2	0.930084	0.0437952	0.188195
															ENSMUSG00000005779	Psmb4	proteasome 20S subunit beta 4	0.902277	0.00957394	0.0661586
															ENSMUSG00000021737	Psmd6	proteasome 26S subunit, non-ATPase 6	0.919913	0.0483782	0.200584
															ENSMUSG00000030591	Psmd8	proteasome 26S subunit, non-ATPase 8	0.856537	0.00123265	0.0140942
															ENSMUSG00000078652	Psme3	proteasome activator subunit 3	1.41437	0.000277039	0.00445956
															ENSMUSG00000031774	Psme3ip1	proteasome activator subunit 3 interacting protein 1	1.297	0.0355972	0.164847
															ENSMUSG00000021466	Ptch1	patched 1	0.744152	0.00177624	0.0185153
															ENSMUSG00000027864	Ptgfrn	prostaglandin F2 receptor inhibitor	0.699202	7.84e-09	5.51e-07
															ENSMUSG00000022607	Ptk2	protein tyrosine kinase 2	0.723667	4.37e-05	0.0009401
															ENSMUSG00000030122	Ptms	parathymosin	0.732442	1.46e-07	7.03e-06
															ENSMUSG00000038502	Ptov1	PTOV1 extended AT-hook containing adaptor protein	0.753854	3.14e-08	1.89e-06
															ENSMUSG00000028788	Ptp4a2	protein tyrosine phosphatase 4A2	0.854154	1.11e-09	9.3e-08
															ENSMUSG00000027540	Ptpn1	protein tyrosine phosphatase non-receptor type 1	0.883145	0.00099313	0.0120118
															ENSMUSG00000032290	Ptpn9	protein tyrosine phosphatase non-receptor type 9	0.740351	0.00311791	0.0287393
															ENSMUSG00000027303	Ptpra	protein tyrosine phosphatase receptor type A	1.13387	0.0219481	0.118456
															ENSMUSG00000013236	Ptprs	protein tyrosine phosphatase receptor type S	0.862833	0.00100141	0.0120725
															ENSMUSG00000072582	Ptrh2	peptidyl-tRNA hydrolase 2	1.12773	0.0227947	0.121081
															ENSMUSG00000020415	Pttg1	PTTG1 regulator of sister chromatid separation, securin	1.27849	0.0123247	0.0792169
															ENSMUSG00000002524	Puf60	poly(U) binding splicing factor 60	1.11121	0.00654865	0.050229
															ENSMUSG00000041360	Pum3	pumilio RNA binding family member 3	1.25841	0.00103792	0.0123648
															ENSMUSG00000029507	Pus1	pseudouridine synthase 1	1.18148	0.0184294	0.10514
															ENSMUSG00000029528	Pxn	paxillin	0.698612	0.000137762	0.00251716
															ENSMUSG00000043587	Pxylp1	2-phosphoxylose phosphatase 1	0.710343	0.0478982	0.199157
															ENSMUSG00000077450	Rab11b	RAB11B, member RAS oncogene family	0.904562	0.0229343	0.121531
															ENSMUSG00000051343	Rab11fip5	RAB11 family interacting protein 5	0.798963	0.0125667	0.0804716
															ENSMUSG00000026878	Rab14	RAB14, member RAS oncogene family	0.862425	6.07e-06	0.000178018
															ENSMUSG00000024870	Rab1b	RAB1B, member RAS oncogene family	0.793011	6.56e-06	0.000188973
															ENSMUSG00000034789	Rab24	RAB24, member RAS oncogene family	0.833175	0.0445213	0.190651
															ENSMUSG00000024511	Rab27b	RAB27B, member RAS oncogene family	1.44311	0.0399818	0.178159
															ENSMUSG00000000711	Rab5b	RAB5B, member RAS oncogene family	0.780908	0.0182904	0.104782
															ENSMUSG00000019173	Rab5c	RAB5C, member RAS oncogene family	1.11689	0.0479787	0.199365
															ENSMUSG00000030704	Rab6a	RAB6A, member RAS oncogene family	0.907338	0.0204227	0.11269
															ENSMUSG00000003380	Rabac1	Rab acceptor 1	0.826748	0.0191098	0.107649
															ENSMUSG00000030727	Rabep2	rabaptin, RAB GTPase binding effector protein 2	0.778791	0.031055	0.150801
															ENSMUSG00000023015	Racgap1	Rac GTPase activating protein 1	1.47897	3.04e-06	0.000100175
															ENSMUSG00000020372	Rack1	receptor for activated C kinase 1	1.11998	0.0200538	0.111042
															ENSMUSG00000030254	Rad18	RAD18 E3 ubiquitin protein ligase	1.28564	0.00254643	0.0247697
															ENSMUSG00000022314	Rad21	RAD21 cohesin complex component	1.20023	7.02e-05	0.00142331
															ENSMUSG00000020380	Rad50	RAD50 double strand break repair protein	1.27864	0.00197256	0.0201266
															ENSMUSG00000022246	Rai14	retinoic acid induced 14	1.47905	3.78e-10	3.46e-08
															ENSMUSG00000008859	Rala	RAS like proto-oncogene A	1.08901	0.0447908	0.191657
															ENSMUSG00000026821	Ralgds	ral guanine nucleotide dissociation stimulator	0.780202	0.00176422	0.0184361
															ENSMUSG00000005732	Ranbp1	RAN binding protein 1	1.17369	0.000459614	0.00662884
															ENSMUSG00000022391	Rangap1	Ran GTPase activating protein 1	1.38322	3.43e-06	0.000111398
															ENSMUSG00000028149	Rap1gds1	Rap1 GTPase-GDP dissociation stimulator 1	0.878603	0.0197472	0.109893
															ENSMUSG00000051615	Rap2a	RAP2A, member of RAS oncogene family	0.784737	0.0321214	0.154392
															ENSMUSG00000062232	Rapgef2	Rap guanine nucleotide exchange factor 2	1.17465	0.0495808	0.203667
															ENSMUSG00000037533	Rapgef6	Rap guanine nucleotide exchange factor 6	1.23302	0.0193106	0.108205
															ENSMUSG00000037992	Rara	retinoic acid receptor alpha	1.20184	0.0265315	0.134658
															ENSMUSG00000001288	Rarg	retinoic acid receptor gamma	0.871344	0.0411951	0.181307
															ENSMUSG00000032413	Rasa2	RAS p21 protein activator 2	1.20404	0.0244102	0.127165
															ENSMUSG00000031453	Rasa3	RAS p21 protein activator 3	1.48797	1.2e-08	7.93e-07
															ENSMUSG00000083649	Rasl2-9	RAS-like, family 2, locus 9	1.2227	0.0051775	0.0425361
															ENSMUSG00000057236	Rbbp4	RB binding protein 4, chromatin remodeling factor	1.1101	0.0148639	0.0906299
															ENSMUSG00000031353	Rbbp7	RB binding protein 7, chromatin remodeling factor	1.08283	0.0360248	0.166272
															ENSMUSG00000033565	Rbfox2	RNA binding fox-1 homolog 2	0.887168	0.000587342	0.00802243
															ENSMUSG00000037197	Rbm17	RNA binding motif protein 17	1.17533	0.0380906	0.172928
															ENSMUSG00000022119	Rbm26	RNA binding motif protein 26	0.907215	0.0250915	0.129618
															ENSMUSG00000048271	Rbm33	RNA binding motif protein 33	0.774977	4.37e-05	0.0009401
															ENSMUSG00000032580	Rbm5	RNA binding motif protein 5	0.878594	0.00681688	0.051785
															ENSMUSG00000032582	Rbm6	RNA binding motif protein 6	1.15264	0.0434011	0.187155
															ENSMUSG00000039607	Rbms3	RNA binding motif single stranded interacting protein 3	0.673173	0.0132873	0.0837801
															ENSMUSG00000031107	Rbmx2	RNA binding motif protein X-linked 2	1.22535	0.0114049	0.0752035
															ENSMUSG00000039191	Rbpj	recombination signal binding protein for immunoglobulin kappa J region	0.780645	0.00110846	0.0130345
															ENSMUSG00000075376	Rc3h2	ring finger and CCCH-type domains 2	0.840869	0.0045262	0.0386155
															ENSMUSG00000022106	Rcbtb2	RCC1 and BTB domain containing protein 2	0.697036	8.71e-05	0.00172683
															ENSMUSG00000005973	Rcn1	reticulocalbin 1	0.727942	6.11e-06	0.000178784
															ENSMUSG00000032320	Rcn2	reticulocalbin 2	0.890788	0.0430814	0.18621
															ENSMUSG00000037896	Rcor1	REST corepressor 1	0.878011	0.00314723	0.0289436
															ENSMUSG00000024927	Rela	RELA proto-oncogene, NF-kB subunit	1.13236	0.0314481	0.152111
															ENSMUSG00000047881	Rell1	RELT like 1	0.750069	0.00124774	0.0142373
															ENSMUSG00000029048	Rer1	retention in endoplasmic reticulum sorting receptor 1	0.899089	0.0414989	0.182089
															ENSMUSG00000039852	Rere	arginine-glutamic acid dipeptide repeats	0.814636	0.0049697	0.0414713
															ENSMUSG00000032712	Resf1	retroelement silencing factor 1	1.35331	0.00279979	0.0265633
															ENSMUSG00000058833	Rex1bd	required for excision 1-B domain containing	0.850554	0.00444393	0.0380012
															ENSMUSG00000029191	Rfc1	replication factor C subunit 1	1.17882	0.0138532	0.0861725
															ENSMUSG00000031706	Rfx1	regulatory factor X1	0.845114	0.0260553	0.13317
															ENSMUSG00000036120	Rfxank	regulatory factor X associated ankyrin containing protein	1.25376	0.0418646	0.183092
															ENSMUSG00000026482	Rgl1	ral guanine nucleotide dissociation stimulator like 1	0.697126	0.000149617	0.00269384
															ENSMUSG00000070509	Rgma	repulsive guidance molecule BMP co-receptor a	0.76435	0.0159444	0.0945667
															ENSMUSG00000030844	Rgs10	regulator of G protein signaling 10	1.37757	0.00743158	0.0552672
															ENSMUSG00000029101	Rgs12	regulator of G protein signaling 12	1.21872	0.0312191	0.151334
															ENSMUSG00000019775	Rgs17	regulator of G protein signaling 17	0.818883	0.00247637	0.0241986
															ENSMUSG00000020282	Rhbdf1	rhomboid 5 homolog 1	0.736033	0.0129296	0.0820848
															ENSMUSG00000023755	Rhebl1	RHEB like 1	1.21567	0.0468656	0.19622
															ENSMUSG00000048668	Rhno1	RAD9-HUS1-RAD1 interacting nuclear orphan 1	1.36185	0.0142116	0.0876055
															ENSMUSG00000007815	Rhoa	ras homolog family member A	0.868902	5.58e-05	0.00116783
															ENSMUSG00000002233	Rhoc	ras homolog family member C	0.858607	0.0161616	0.0954973
															ENSMUSG00000024143	Rhoq	ras homolog family member Q	0.840886	0.0306446	0.149925
															ENSMUSG00000001768	Rin2	Ras and Rab interactor 2	1.21348	0.000348712	0.005314
															ENSMUSG00000001768	Rin2	Ras and Rab interactor 2	1.21348	0.000348712	0.005314
															ENSMUSG00000021932	Rnaseh2b	ribonuclease H2 subunit B	1.49567	0.000394553	0.00584244
															ENSMUSG00000024925	Rnaseh2c	ribonuclease H2 subunit C	1.37479	0.00105303	0.0125179
															ENSMUSG00000052656	Rnf103	ring finger protein 103	0.82518	0.0189466	0.107213
															ENSMUSG00000028557	Rnf11	ring finger protein 11	0.86728	0.0121	0.0782971
															ENSMUSG00000060450	Rnf14	ring finger protein 14	1.23093	0.0226682	0.120756
															ENSMUSG00000030788	Rnf141	ring finger protein 141	1.25333	0.000784347	0.0100569
															ENSMUSG00000052949	Rnf157	ring finger protein 157	0.759073	0.0133689	0.0842471
															ENSMUSG00000014470	Rnf166	ring finger protein 166	0.764463	0.00181599	0.0188059
															ENSMUSG00000020496	Rnf187	ring finger protein 187	1.17407	0.045767	0.193833
															ENSMUSG00000029634	Rnf6	ring finger protein 6	1.39312	0.0191088	0.107649
															ENSMUSG00000027981	Rnpc3	RNA binding region (RNP1, RRM) containing 3	0.778878	0.0102224	0.069301
															ENSMUSG00000000751	Rpa1	replication protein A1	1.1836	0.0450249	0.192052
															ENSMUSG00000028187	Rpf1	ribosome production factor 1 homolog	1.22545	0.00672207	0.051205
															ENSMUSG00000038510	Rpf2	ribosome production factor 2 homolog	1.32504	0.000409682	0.00601825
															ENSMUSG00000031174	Rpgr	retinitis pigmentosa GTPase regulator	1.4561	0.00557971	0.0448439
															ENSMUSG00000033282	Rpgrip1l	RPGRIP1 like	1.32442	0.00659122	0.0504857
															ENSMUSG00000059291	Rpl11	ribosomal protein L11	1.2303	0.0115933	0.0760834
															ENSMUSG00000025794	Rpl14	ribosomal protein L14	1.12874	0.0356641	0.165019
															ENSMUSG00000082874	Rpl15-ps1	ribosomal protein L15, pseudogene 1	1.21383	0.0497497	0.203907
															ENSMUSG00000017404	Rpl19	ribosomal protein L19	1.33966	1.44e-08	9.19e-07
															ENSMUSG00000082109	Rpl19-ps12	ribosomal protein L19, pseudogene 12	1.43164	6.14e-06	0.000178784
															ENSMUSG00000108813	Rpl19-ps9	ribosomal protein L19, pseudogene 9	1.3652	5.23e-06	0.000156495
															ENSMUSG00000028936	Rpl22	ribosomal protein L22	0.873069	0.0405434	0.179608
															ENSMUSG00000039221	Rpl22l1	ribosomal protein L22 like 1	1.3266	0.0404671	0.179441
															ENSMUSG00000080877	Rpl22-ps1	ribosomal protein L22, pseudogene 1	0.856406	0.0247109	0.128069
															ENSMUSG00000071415	Rpl23	ribosomal protein L23	1.36968	1.57e-07	7.43e-06
															ENSMUSG00000063316	Rpl27	ribosomal protein L27	1.2611	1.68e-05	0.000424992
															ENSMUSG00000082171	Rpl27-ps2	ribosomal protein L27, pseudogene 2	1.26856	0.0123669	0.079422
															ENSMUSG00000058600	Rpl30	ribosomal protein L30	1.26898	0.00407761	0.035554
															ENSMUSG00000090007	Rpl30-ps2	ribosomal protein L30, pseudogene 2	1.45968	0.0206348	0.113691
															ENSMUSG00000057841	Rpl32	ribosomal protein L32	1.10305	0.0177631	0.102556
															ENSMUSG00000057863	Rpl36	ribosomal protein L36	1.13606	0.0121545	0.0785578
															ENSMUSG00000079435	Rpl36a	ribosomal protein L36A	1.12897	0.0396839	0.17733
															ENSMUSG00000032399	Rpl4	ribosomal protein L4	1.10928	0.0336364	0.158952
															ENSMUSG00000029614	Rpl6	ribosomal protein L6	1.23533	0.0239655	0.125437
															ENSMUSG00000043716	Rpl7	ribosomal protein L7	1.37794	0.00176531	0.0184361
															ENSMUSG00000025922	Rpl7-ps8	ribosomal protein L7, pseudogene 8	1.48791	0.00138421	0.0153369
															ENSMUSG00000003970	Rpl8	ribosomal protein L8	1.15893	0.000580967	0.00794549
															ENSMUSG00000081640	Rplp0-ps1	ribosomal protein, large, P0, pseudogene 1	1.18101	0.0102679	0.0694823
															ENSMUSG00000027642	Rpn2	ribophorin II	0.902442	0.0341659	0.16077
															ENSMUSG00000023156	Rpp14	ribonuclease P/MRP subunit p14	1.18351	0.0409781	0.180855
															ENSMUSG00000023156	Rpp14	ribonuclease P/MRP subunit p14	1.18351	0.0409781	0.180855
															ENSMUSG00000021418	Rpp40	ribonuclease P/MRP subunit p40	1.30131	0.00138343	0.0153369
															ENSMUSG00000027651	Rprd1b	regulation of nuclear pre-mRNA domain containing 1B	0.798408	0.00254822	0.0247697
															ENSMUSG00000075334	Rprm	reprimo, TP53 dependent G2 arrest mediator homolog	0.755599	0.00353392	0.031406
															ENSMUSG00000052146	Rps10	ribosomal protein S10	1.16978	0.0327929	0.156298
															ENSMUSG00000060438	Rps10-ps1	ribosomal protein S10, pseudogene 1	1.10855	0.0304132	0.14899
															ENSMUSG00000063457	Rps15	ribosomal protein S15	1.14288	0.00565092	0.045187
															ENSMUSG00000096258	Rps16-ps3	ribosomal protein S16, pseudogene 3	1.1349	0.0448309	0.191681
															ENSMUSG00000069117	Rps18-ps6	ribosomal protein S18, pseudogene 6	1.16126	0.0281779	0.140789
															ENSMUSG00000020460	Rps27a	ribosomal protein S27a	1.16598	0.00633288	0.0489805
															ENSMUSG00000030744	Rps3	ribosomal protein S3	1.15122	0.00980693	0.0671827
															ENSMUSG00000031320	Rps4x	ribosomal protein S4 Y-linked 1	1.21247	0.0060089	0.0472885
															ENSMUSG00000104699	Rps4x-ps	Rps4x retrotransposed pseudogene	1.15525	0.0128387	0.0818249
															ENSMUSG00000003644	Rps6ka1	ribosomal protein S6 kinase A1	1.35662	0.0403614	0.179275
															ENSMUSG00000031309	Rps6ka3	ribosomal protein S6 kinase A3	0.890544	0.0380517	0.172822
															ENSMUSG00000047675	Rps8	ribosomal protein S8	1.1278	0.00421016	0.0365101
															ENSMUSG00000047675	Rps8	ribosomal protein S8	1.1278	0.00421016	0.0365101
															ENSMUSG00000081979	Rps8-ps3	ribosomal protein S8, pseudogene 3	1.18568	0.00191089	0.0195875
															ENSMUSG00000006333	Rps9	ribosomal protein S9	0.804424	2.98e-05	0.000671217
															ENSMUSG00000032518	Rpsa	ribosomal protein SA	1.15845	0.0405498	0.179608
															ENSMUSG00000047676	Rpsa-ps10	ribosomal protein SA, pseudogene 10	1.31613	0.000515679	0.00720228
															ENSMUSG00000081695	Rpsa-ps5	ribosomal protein SA, pseudogene 5	1.23845	0.000472569	0.00676292
															ENSMUSG00000038387	Rras	RAS related	0.733962	0.000147523	0.00266044
															ENSMUSG00000035049	Rrp12	ribosomal RNA processing 12 homolog	1.42476	0.00101849	0.0122252
															ENSMUSG00000058392	Rrp1b	ribosomal RNA processing 1B	1.2857	0.00181292	0.0188059
															ENSMUSG00000044098	Rsbn1	round spermatid basic protein 1	0.887898	0.0302894	0.148646
															ENSMUSG00000005846	Rsl1d1	ribosomal L1 domain containing 1	1.19482	0.0104493	0.0702955
															ENSMUSG00000020458	Rtn4	reticulon 4	0.911658	0.0298692	0.147039
															ENSMUSG00000020070	Rufy2	RUN and FYVE domain containing 2	0.816898	0.033133	0.157243
															ENSMUSG00000029291	Rufy3	RUN and FYVE domain containing 3	0.678857	2.95e-06	9.76e-05
															ENSMUSG00000034620	Rxylt1	ribitol xylosyltransferase 1	1.25256	0.000514423	0.00719925
															ENSMUSG00000044080	S100a1	S100 calcium binding protein A1	0.727913	0.0411367	0.181266
															ENSMUSG00000027907	S100a11	S100 calcium binding protein A11	0.859543	0.00960256	0.0662328
															ENSMUSG00000066457	S100a11-ps	S100 calcium binding protein A11	0.683545	0.00462988	0.0393185
															ENSMUSG00000042312	S100a13	S100 calcium binding protein A13	0.696927	1.76e-06	6.29e-05
															ENSMUSG00000043895	S1pr2	sphingosine-1-phosphate receptor 2	0.797145	0.00969685	0.0666756
															ENSMUSG00000048279	Sacs	sacsin	1.15778	0.0278713	0.13981
															ENSMUSG00000042625	Safb2	scaffold attachment factor B2	1.30495	0.00129974	0.0146349
															ENSMUSG00000079003	Samd1	sterile alpha motif domain containing 1	0.90526	0.0313068	0.151692
															ENSMUSG00000109336	Samd4b	sterile alpha motif domain containing 4B	1.08733	0.0130148	0.0823426
															ENSMUSG00000022437	Samm50	SAMM50 sorting and assembly machinery component	1.19058	0.00264677	0.02535
															ENSMUSG00000020088	Sar1a	secretion associated Ras related GTPase 1A	1.09589	0.0122717	0.0790389
															ENSMUSG00000027959	Sass6	SAS-6 centriolar assembly protein	1.39432	0.0257459	0.13203
															ENSMUSG00000038331	Satb2	SATB homeobox 2	0.769833	0.0106319	0.0713358
															ENSMUSG00000042978	Sbk1	SH3 domain binding kinase 1	1.28411	0.00347286	0.0309876
															ENSMUSG00000046056	Sbsn	suprabasin	0.691162	0.0463115	0.195152
															ENSMUSG00000021687	Scamp1	secretory carrier membrane protein 1	0.860803	0.00988853	0.0674846
															ENSMUSG00000034463	Scara3	scavenger receptor class A member 3	0.717028	3.05e-05	0.000685935
															ENSMUSG00000037936	Scarb1	scavenger receptor class B member 1	0.686206	1.69e-10	1.68e-08
															ENSMUSG00000020952	Scfd1	sec1 family domain containing 1	0.831622	0.0411339	0.181266
															ENSMUSG00000017009	Sdc4	syndecan 4	0.751732	3.86e-06	0.000122448
															ENSMUSG00000028249	Sdcbp	syndecan binding protein	1.47546	5.83e-05	0.00121439
															ENSMUSG00000029076	Sdf4	stromal cell derived factor 4	0.771358	0.00334197	0.0301355
															ENSMUSG00000009863	Sdhb	succinate dehydrogenase complex iron sulfur subunit B	1.25059	0.00652167	0.0501608
															ENSMUSG00000000171	Sdhd	succinate dehydrogenase complex subunit D	1.15385	0.0456677	0.193616
															ENSMUSG00000025724	Sec11a	SEC11 homolog A, signal peptidase complex subunit	0.907466	0.00212019	0.0213191
															ENSMUSG00000020823	Sec14l1	SEC14 like lipid binding 1	0.866892	0.0207933	0.114451
															ENSMUSG00000020986	Sec23a	SEC23 homolog A, COPII coat complex component	0.84372	0.012718	0.0812529
															ENSMUSG00000039234	Sec24d	SEC24 homolog D, COPII coat complex component	0.801767	0.000567163	0.00781416
															ENSMUSG00000035325	Sec31a	SEC31 homolog A, COPII coat complex component	0.875657	0.0112705	0.0744944
															ENSMUSG00000027706	Sec62	SEC62 homolog, preprotein translocation factor	0.889593	0.001141	0.0132929
															ENSMUSG00000035139	Secisbp2	SECIS binding protein 2	0.776505	0.0324376	0.155186
															ENSMUSG00000029189	Sel1l3	SEL1L family member 3	0.801654	0.00891949	0.0626511
															ENSMUSG00000068874	Selenbp1	selenium binding protein 1	0.7811	0.000869718	0.0109118
															ENSMUSG00000076437	Selenoh	selenoprotein H	1.40215	0.000274622	0.00442708
															ENSMUSG00000050989	Selenon	selenoprotein N	0.677956	0.00590845	0.0467075
															ENSMUSG00000064373	Selenop	selenoprotein P	0.763542	0.00100753	0.012133
															ENSMUSG00000075700	Selenot	selenoprotein T	0.843708	0.0354647	0.164487
															ENSMUSG00000057969	Sema3b	semaphorin 3B	0.781457	0.00157087	0.016915
															ENSMUSG00000022772	Senp5	SUMO specific peptidase 5	0.859742	0.0333466	0.15804
															ENSMUSG00000019917	Septin10	septin 10	1.23776	0.000372623	0.00556976
															ENSMUSG00000050379	Septin6	septin 6	0.690891	1.5e-09	1.23e-07
															ENSMUSG00000018398	Septin8	septin 8	0.779108	3.95e-08	2.28e-06
															ENSMUSG00000059248	Septin9	septin 9	0.871088	0.00256071	0.0248094
															ENSMUSG00000074884	Serf2	small EDRK-rich factor 2	0.854597	0.0165971	0.0974991
															ENSMUSG00000017707	Serinc3	serine incorporator 3	0.831266	0.000489472	0.00695101
															ENSMUSG00000070436	Serpinh1	serpin family H member 1	0.795634	0.014379	0.0882859
															ENSMUSG00000008384	Sertad1	SERTA domain containing 1	0.762672	0.00819235	0.0588099
															ENSMUSG00000049800	Sertad2	SERTA domain containing 2	0.871056	0.0249669	0.129076
															ENSMUSG00000042272	Sestd1	SEC14 and spectrin domain containing 1	0.857315	0.0111414	0.0738608
															ENSMUSG00000038384	Setd1b	SET domain containing 1B	1.18225	0.015253	0.0920516
															ENSMUSG00000044791	Setd2	SET domain containing 2, histone lysine methyltransferase	0.895303	0.0199517	0.110809
															ENSMUSG00000034269	Setd5	SET domain containing 5	0.909847	0.0107933	0.0720703
															ENSMUSG00000037111	Setd7	SET domain containing 7, histone lysine methyltransferase	0.894835	0.0492832	0.203121
															ENSMUSG00000024949	Sf1	splicing factor 1	1.15384	1.73e-05	0.000434919
															ENSMUSG00000028902	Sf3a3	splicing factor 3a subunit 3	1.19062	0.00666686	0.0509223
															ENSMUSG00000028820	Sfpq	splicing factor proline and glutamine rich	1.19308	4.32e-05	0.000935432
															ENSMUSG00000025212	Sfxn3	sideroflexin 3	0.827098	0.00776837	0.0565754
															ENSMUSG00000020097	Sgpl1	sphingosine-1-phosphate lyase 1	0.766841	0.00310094	0.0286824
															ENSMUSG00000028843	Sh3bgrl3	SH3 domain binding glutamate rich protein like 3	0.784551	0.0144127	0.0884135
															ENSMUSG00000003200	Sh3gl1	SH3 domain containing GRB2 like 1, endophilin A2	1.28179	0.00699888	0.0527699
															ENSMUSG00000040990	Sh3kbp1	SH3 domain containing kinase binding protein 1	0.808817	0.0372937	0.170637
															ENSMUSG00000031642	Sh3rf1	SH3 domain containing ring finger 1	0.828401	2.52e-05	0.000590799
															ENSMUSG00000022322	Shcbp1	SHC binding and spindle associated 1	1.46714	1.42e-06	5.29e-05
															ENSMUSG00000025403	Shmt2	serine hydroxymethyltransferase 2	1.18219	0.0224088	0.120126
															ENSMUSG00000027833	Shox2	short stature homeobox 2	0.816497	1.56e-07	7.43e-06
															ENSMUSG00000029381	Shroom3	shroom family member 3	1.27551	0.0209598	0.114968
															ENSMUSG00000034908	Sidt2	SID1 transmembrane family member 2	0.744104	5.35e-05	0.00112648
															ENSMUSG00000031622	Sin3b	SIN3 transcription regulator family member B	0.919741	0.0385872	0.174468
															ENSMUSG00000001995	Sipa1l2	signal induced proliferation associated 1 like 2	0.765252	0.000107385	0.00207492
															ENSMUSG00000030583	Sipa1l3	signal induced proliferation associated 1 like 3	1.30763	0.0331308	0.157243
															ENSMUSG00000034460	Six4	SIX homeobox 4	0.705459	3.64e-06	0.00011706
															ENSMUSG00000040841	Six5	SIX homeobox 5	0.834227	0.0408646	0.180672
															ENSMUSG00000059182	Skap2	src kinase associated phosphoprotein 2	0.69397	0.000364468	0.00547115
															ENSMUSG00000032806	Slc10a3	solute carrier family 10 member 3	1.47737	0.0246352	0.127856
															ENSMUSG00000027130	Slc12a6	solute carrier family 12 member 6	1.19796	0.0327467	0.156213
															ENSMUSG00000020142	Slc1a4	solute carrier family 1 member 4	0.786711	0.00754553	0.0557545
															ENSMUSG00000027397	Slc20a1	solute carrier family 20 member 1	0.741534	1e-06	3.88e-05
															ENSMUSG00000038267	Slc22a23	solute carrier family 22 member 23	1.44546	0.0398282	0.177617
															ENSMUSG00000027010	Slc25a12	solute carrier family 25 member 12	1.25925	0.00167957	0.017741
															ENSMUSG00000015112	Slc25a13	solute carrier family 25 member 13	0.812542	0.00137528	0.0152685
															ENSMUSG00000031105	Slc25a14	solute carrier family 25 member 14	1.39352	0.00813137	0.05841
															ENSMUSG00000022404	Slc25a17	solute carrier family 25 member 17	1.16283	0.0322666	0.154598
															ENSMUSG00000026819	Slc25a25	solute carrier family 25 member 25	0.714515	0.00571023	0.0455627
															ENSMUSG00000028982	Slc25a33	solute carrier family 25 member 33	1.19521	0.0117186	0.0767699
															ENSMUSG00000018677	Slc25a39	solute carrier family 25 member 39	1.29719	0.0425986	0.185171
															ENSMUSG00000002346	Slc25a42	solute carrier family 25 member 42	1.27063	0.0251278	0.129685
															ENSMUSG00000023942	Slc29a1	solute carrier family 29 member 1 (Augustine blood group)	1.1824	0.029181	0.144689
															ENSMUSG00000037434	Slc30a1	solute carrier family 30 member 1	0.814145	0.00470917	0.0397787
															ENSMUSG00000027957	Slc35a3	solute carrier family 35 member A3	1.24194	0.0161334	0.0953815
															ENSMUSG00000022664	Slc35a5	solute carrier family 35 member A5	1.36028	0.0106769	0.0715083
															ENSMUSG00000020873	Slc35b1	solute carrier family 35 member B1	1.21677	0.00141517	0.0155866
															ENSMUSG00000017664	Slc35c2	solute carrier family 35 member C2	0.785596	0.010356	0.0698651
															ENSMUSG00000022462	Slc38a2	solute carrier family 38 member 2	0.852188	0.00989361	0.0674846
															ENSMUSG00000025986	Slc39a10	solute carrier family 39 member 10	0.769306	0.0247493	0.128149
															ENSMUSG00000046822	Slc39a3	solute carrier family 39 member 3	0.729056	0.0346831	0.162224
															ENSMUSG00000038178	Slc43a2	solute carrier family 43 member 2	0.802783	0.0298306	0.146914
															ENSMUSG00000028412	Slc44a1	solute carrier family 44 member 1	0.879708	0.00062178	0.00839971
															ENSMUSG00000039838	Slc45a1	solute carrier family 45 member 1	0.877928	0.0453848	0.193007
															ENSMUSG00000081534	Slc48a1	solute carrier family 48 member 1	0.79987	0.000589622	0.00804366
															ENSMUSG00000019894	Slc6a15	solute carrier family 6 member 15	1.3401	0.00792976	0.0574282
															ENSMUSG00000030096	Slc6a6	solute carrier family 6 member 6	0.796551	0.00035656	0.00539178
															ENSMUSG00000019558	Slc6a8	solute carrier family 6 member 8	1.2368	0.01867	0.106076
															ENSMUSG00000041313	Slc7a1	solute carrier family 7 member 1	1.22987	0.0483341	0.200476
															ENSMUSG00000014786	Slc9a5	solute carrier family 9 member A5	0.694208	0.00511461	0.0422384
															ENSMUSG00000025060	Slk	STE20 like kinase	1.1288	0.0489186	0.202253
															ENSMUSG00000031099	Smarca1	SWI/SNF related, matrix associated, actin dependent regulator of chromatin, subfamily a, member 1	1.35131	0.000859954	0.0108507
															ENSMUSG00000024921	Smarca2	SWI/SNF related, matrix associated, actin dependent regulator of chromatin, subfamily a, member 2	0.760856	1.42e-08	9.09e-07
															ENSMUSG00000029920	Smarcad1	SWI/SNF-related, matrix-associated actin-dependent regulator of chromatin, subfamily a, containing DEAD/H box 1	0.757625	0.00601179	0.0472885
															ENSMUSG00000041133	Smc1a	structural maintenance of chromosomes 1A	1.21697	0.00193218	0.0197509
															ENSMUSG00000028312	Smc2	structural maintenance of chromosomes 2	1.47175	6.49e-09	4.68e-07
															ENSMUSG00000024974	Smc3	structural maintenance of chromosomes 3	1.17234	0.00315599	0.029
															ENSMUSG00000034349	Smc4	structural maintenance of chromosomes 4	1.37979	1.66e-07	7.72e-06
															ENSMUSG00000001415	Smg5	SMG5 nonsense mediated mRNA decay factor	1.27859	0.0241206	0.12607
															ENSMUSG00000078350	Smim1	small integral membrane protein 1 (Vel blood group)	0.839425	0.00534824	0.0436157
															ENSMUSG00000058351	Smim4	small integral membrane protein 4	1.33561	9.43e-06	0.000257048
															ENSMUSG00000021645	Smn1	survival of motor neuron 1, telomeric	1.25698	0.00283043	0.0267396
															ENSMUSG00000001761	Smo	smoothened, frizzled class receptor	0.774898	0.00758818	0.0559003
															ENSMUSG00000071708	Sms	spermine synthase	1.25773	0.00411509	0.035837
															ENSMUSG00000020439	Smtn	smoothelin	1.23562	0.0117948	0.0771705
															ENSMUSG00000018363	Smurf2	SMAD specific E3 ubiquitin protein ligase 2	0.846631	0.0269682	0.136363
															ENSMUSG00000022676	Snai2	snail family transcriptional repressor 2	0.807593	0.000143422	0.0026077
															ENSMUSG00000006058	Snf8	SNF8 subunit of ESCRT-II	1.46572	0.000229778	0.00380314
															ENSMUSG00000003660	Snrnp200	small nuclear ribonucleoprotein U5 subunit 200	1.18737	0.0227738	0.121027
															ENSMUSG00000074088	Snrnp40	small nuclear ribonucleoprotein U5 subunit 40	1.28592	0.00176907	0.0184579
															ENSMUSG00000021431	Snrnp48	small nuclear ribonucleoprotein U11/U12 subunit 48	0.74925	0.0161826	0.0955702
															ENSMUSG00000020180	Snrpd3	small nuclear ribonucleoprotein D3 polypeptide	1.15411	0.0139739	0.0866142
															ENSMUSG00000021039	Snw1	SNW domain containing 1	1.21613	0.0113454	0.0749
															ENSMUSG00000032382	Snx1	sorting nexin 1	0.791343	8.5e-07	3.41e-05
															ENSMUSG00000020590	Snx13	sorting nexin 13	0.845271	0.0343528	0.161312
															ENSMUSG00000027534	Snx16	sorting nexin 16	1.48933	0.00128914	0.0145747
															ENSMUSG00000028136	Snx27	sorting nexin 27	0.762395	4.74e-13	6.75e-11
															ENSMUSG00000029560	Snx8	sorting nexin 8	1.20266	0.000722423	0.00941527
															ENSMUSG00000038485	Socs7	suppressor of cytokine signaling 7	1.2816	0.00290119	0.027247
															ENSMUSG00000022982	Sod1	superoxide dismutase 1	0.802366	0.000537303	0.00745835
															ENSMUSG00000006818	Sod2	superoxide dismutase 2	1.31748	0.0367978	0.168856
															ENSMUSG00000034801	Sos2	SOS Ras/Rho guanine nucleotide exchange factor 2	0.854397	0.0199402	0.1108
															ENSMUSG00000076431	Sox4	SRY-box transcription factor 4	1.21698	0.00793774	0.0574282
															ENSMUSG00000018678	Sp2	Sp2 transcription factor	1.33009	0.00181034	0.0188
															ENSMUSG00000020859	Spag9	sperm associated antigen 9	0.89313	0.00200631	0.020396
															ENSMUSG00000018593	Sparc	secreted protein acidic and cysteine rich	0.733017	9.82e-07	3.84e-05
															ENSMUSG00000024352	Spata24	spermatogenesis associated 24	1.32493	0.0242204	0.126473
															ENSMUSG00000074476	Spc24	SPC24 component of NDC80 kinetochore complex	1.38669	0.000440618	0.00641752
															ENSMUSG00000005233	Spc25	SPC25 component of NDC80 kinetochore complex	1.37335	0.00225594	0.0224803
															ENSMUSG00000030741	Spns1	sphingolipid transporter 1 (putative)	1.30161	2.68e-07	1.21e-05
															ENSMUSG00000027366	Sppl2a	signal peptide peptidase like 2A	0.768655	2.17e-05	0.000523852
															ENSMUSG00000027351	Spred1	sprouty related EVH1 domain containing 1	0.831044	0.0125648	0.0804716
															ENSMUSG00000057738	Sptan1	spectrin alpha, non-erythrocytic 1	0.787134	0.00598306	0.0471628
															ENSMUSG00000020315	Sptbn1	spectrin beta, non-erythrocytic 1	0.874656	0.000936331	0.0115004
															ENSMUSG00000027646	Src	SRC proto-oncogene, non-receptor tyrosine kinase	0.743542	4.96e-07	2.12e-05
															ENSMUSG00000020121	Srgap1	SLIT-ROBO Rho GTPase activating protein 1	1.35345	0.0111269	0.0738087
															ENSMUSG00000030257	Srgap3	SLIT-ROBO Rho GTPase activating protein 3	0.705615	1.77e-06	6.29e-05
															ENSMUSG00000006442	Srm	spermidine synthase	1.26004	0.0113446	0.0749
															ENSMUSG00000020780	Srp68	signal recognition particle 68	1.14954	0.00114014	0.0132929
															ENSMUSG00000032042	Srpr	SRP receptor subunit alpha	1.22545	0.00896873	0.0629571
															ENSMUSG00000018379	Srsf1	serine and arginine rich splicing factor 1	1.19155	1.83e-06	6.46e-05
															ENSMUSG00000061887	Ssbp3	single stranded DNA binding protein 3	0.830653	2e-05	0.000492356
															ENSMUSG00000041355	Ssr2	signal sequence receptor subunit 2	1.16294	0.0119796	0.0778773
															ENSMUSG00000027067	Ssrp1	structure specific recognition protein 1	1.17072	0.000810603	0.0102909
															ENSMUSG00000036825	Ssx2ip	SSX family member 2 interacting protein	1.45121	0.00102991	0.0123149
															ENSMUSG00000013846	St3gal1	ST3 beta-galactoside alpha-2,3-sialyltransferase 1	0.752463	0.00931824	0.0646737
															ENSMUSG00000026718	Stam	signal transducing adaptor molecule	0.690212	0.000184794	0.00321246
															ENSMUSG00000018167	Stard3	StAR related lipid transfer domain containing 3	1.37931	0.0184382	0.10514
															ENSMUSG00000004040	Stat3	signal transducer and activator of transcription 3	1.17772	0.0103339	0.0697583
															ENSMUSG00000020919	Stat5b	signal transducer and activator of transcription 5B	1.17278	0.0251991	0.129992
															ENSMUSG00000006423	Steep1	STING1 ER exit protein 1	1.24619	0.0227531	0.120975
															ENSMUSG00000024006	Stk38	serine/threonine kinase 38	0.855495	0.0392559	0.176106
															ENSMUSG00000042608	Stk40	serine/threonine kinase 40	0.724774	1.22e-07	6.09e-06
															ENSMUSG00000028455	Stoml2	stomatin like 2	1.3376	0.00068722	0.00911718
															ENSMUSG00000020954	Strn3	striatin 3	0.866553	7.48e-07	3.06e-05
															ENSMUSG00000028879	Stx12	syntaxin 12	0.857046	0.000192135	0.00332444
															ENSMUSG00000029428	Stx2	syntaxin 2	0.775141	0.000531737	0.00739961
															ENSMUSG00000030805	Stx4a	syntaxin 4	0.814057	0.00253042	0.0246399
															ENSMUSG00000026797	Stxbp1	syntaxin binding protein 1	0.73605	0.0036604	0.0322715
															ENSMUSG00000061838	Suclg2	succinate-CoA ligase GDP-forming subunit beta	1.32548	0.0296532	0.14631
															ENSMUSG00000022024	Sugt1	SGT1 homolog, MIS12 kinetochore complex assembly cochaperone	1.1463	0.000341491	0.00526038
															ENSMUSG00000036817	Sun1	Sad1 and UNC84 domain containing 1	1.23941	0.00113128	0.0132213
															ENSMUSG00000042524	Sun2	Sad1 and UNC84 domain containing 2	1.43394	0.0344134	0.161394
															ENSMUSG00000035726	Supt16	SPT16 homolog, facilitates chromatin remodeling subunit	1.11388	0.00489031	0.0408729
															ENSMUSG00000014873	Surf2	surfeit 2	1.45047	0.00132836	0.0148817
															ENSMUSG00000014867	Surf4	surfeit 4	0.821858	0.000349489	0.00531713
															ENSMUSG00000039231	Suv39h1	SUV39H1 histone lysine methyltransferase	1.29657	0.00186566	0.0192305
															ENSMUSG00000028643	Svbp	small vasohibin binding protein	0.852204	0.0232779	0.122765
															ENSMUSG00000032423	Syncrip	synaptotagmin binding cytoplasmic RNA interacting protein	1.15864	0.000255958	0.00416251
															ENSMUSG00000063450	Syne2	spectrin repeat containing nuclear envelope protein 2	1.24162	0.0110387	0.0733942
															ENSMUSG00000067629	Syngap1	synaptic Ras GTPase activating protein 1	0.828891	0.00590626	0.0467075
															ENSMUSG00000020570	Sypl	synaptophysin like 1	0.850927	0.0469695	0.196358
															ENSMUSG00000040842	Szrd1	SUZ RNA binding domain containing 1	1.17056	0.020902	0.114764
															ENSMUSG00000043866	Taf10	TATA-box binding protein associated factor 10	1.13907	0.0313229	0.151704
															ENSMUSG00000025049	Taf5	TATA-box binding protein associated factor 5	1.37595	2.24e-05	0.000534998
															ENSMUSG00000000531	Tamalin	trafficking regulator and scaffold protein tamalin	0.791766	0.00146842	0.0160297
															ENSMUSG00000017291	Taok1	TAO kinase 1	0.882614	0.00236047	0.0232746
															ENSMUSG00000059981	Taok2	TAO kinase 2	0.885635	0.0321504	0.15443
															ENSMUSG00000061288	Taok3	TAO kinase 3	0.816292	8.31e-06	0.000232129
															ENSMUSG00000041459	Tardbp	TAR DNA binding protein	1.12836	0.0172632	0.100034
															ENSMUSG00000048720	Tbc1d12	TBC1 domain family member 12	1.16955	0.0357229	0.165142
															ENSMUSG00000051864	Tbc1d22a	TBC1 domain family member 22A	0.881622	0.0183788	0.105072
															ENSMUSG00000042203	Tbc1d22b	TBC1 domain family member 22B	0.847525	0.0465654	0.195553
															ENSMUSG00000020115	Tbk1	TANK binding kinase 1	0.827684	0.0404558	0.179441
															ENSMUSG00000025246	Tbl1x	transducin beta like 1 X-linked	0.883487	0.00713523	0.0535076
															ENSMUSG00000027630	Tbl1xr1	TBL1X receptor 1	0.895354	0.000971852	0.0117801
															ENSMUSG00000011114	Tbrg1	transforming growth factor beta regulator 1	1.1929	0.0378629	0.172176
															ENSMUSG00000036667	Tcaf1	TRPM8 channel associated factor 1	0.771121	0.00149676	0.0162432
															ENSMUSG00000041852	Tcf20	transcription factor 20	0.82663	0.0422279	0.18439
															ENSMUSG00000053477	Tcf4	transcription factor 4	1.39877	0.0066268	0.0506532
															ENSMUSG00000001750	Tcirg1	T cell immune regulator 1, ATPase H+ transporting V0 subunit a3	0.710377	0.032412	0.155149
															ENSMUSG00000068039	Tcp1	t-complex 1	1.20385	0.000161285	0.00285752
															ENSMUSG00000021177	Tdp1	tyrosyl-DNA phosphodiesterase 1	1.27204	0.00636642	0.0491713
															ENSMUSG00000055320	Tead1	TEA domain transcription factor 1	0.903578	0.0170122	0.09915
															ENSMUSG00000021275	Tecpr2	tectonin beta-propeller repeat containing 2	0.727054	0.00619262	0.0481643
															ENSMUSG00000022389	Tef	TEF transcription factor, PAR bZIP family member	0.886913	0.00360725	0.0318535
															ENSMUSG00000032265	Tent5a	terminal nucleotidyltransferase 5A	0.869138	0.041356	0.181799
															ENSMUSG00000031921	Terf2	telomeric repeat binding factor 2	1.29665	0.0497258	0.203885
															ENSMUSG00000034832	Tet3	tet methylcytosine dioxygenase 3	0.787922	0.00093158	0.0114674
															ENSMUSG00000028345	Tex10	testis expressed 10	1.18513	0.0158107	0.0942465
															ENSMUSG00000026049	Tex30	testis expressed 30	1.34918	0.00656699	0.0503348
															ENSMUSG00000090626	Tex9	testis expressed 9	1.35367	0.00428597	0.0369066
															ENSMUSG00000005718	Tfap4	transcription factor AP-4	1.39763	0.00467249	0.0395895
															ENSMUSG00000032411	Tfdp2	transcription factor Dp-2	1.27307	0.000958133	0.011652
															ENSMUSG00000032440	Tgfbr2	transforming growth factor beta receptor 2	0.797962	0.0010802	0.0127317
															ENSMUSG00000029287	Tgfbr3	transforming growth factor beta receptor 3	0.744852	3.04e-08	1.84e-06
															ENSMUSG00000037820	Tgm2	transglutaminase 2	0.852482	0.0417589	0.182923
															ENSMUSG00000030753	Thap12	THAP domain containing 12	1.20965	0.0018924	0.019452
															ENSMUSG00000011254	Thg1l	tRNA-histidine guanylyltransferase 1 like	1.49647	0.0307869	0.15029
															ENSMUSG00000037475	Thoc2	THO complex 2	0.845874	0.00416983	0.0362158
															ENSMUSG00000053453	Thoc7	THO complex 7	1.1581	0.00760129	0.0559003
															ENSMUSG00000043962	Thrap3	thyroid hormone receptor associated protein 3	1.2027	0.015932	0.0945434
															ENSMUSG00000032625	Thsd7a	thrombospondin type 1 domain containing 7A	0.732247	0.000699104	0.00920875
															ENSMUSG00000030264	Thumpd3	THUMP domain containing 3	1.25508	0.0441579	0.189314
															ENSMUSG00000071337	Tia1	TIA1 cytotoxic granule associated RNA binding protein	0.856729	0.014932	0.0907628
															ENSMUSG00000038028	Tigar	TP53 induced glycolysis regulatory phosphatase	1.20936	0.0195106	0.108849
															ENSMUSG00000027076	Timm10	translocase of inner mitochondrial membrane 10	1.26674	9.74e-05	0.0018954
															ENSMUSG00000020219	Timm13	translocase of inner mitochondrial membrane 13	1.17992	0.015831	0.0942465
															ENSMUSG00000062580	Timm17a	translocase of inner mitochondrial membrane 17A	1.14304	0.0167928	0.098195
															ENSMUSG00000001131	Timp1	TIMP metallopeptidase inhibitor 1	0.69022	7.5e-05	0.00151174
															ENSMUSG00000017466	Timp2	TIMP metallopeptidase inhibitor 2	0.752847	0.00573785	0.0457173
															ENSMUSG00000021957	Tkt	transketolase	0.871123	0.00560111	0.0448999
															ENSMUSG00000019437	Tlcd1	TLC domain containing 1	0.791989	0.000399791	0.00589639
															ENSMUSG00000054452	Tle5	TLE family member 5, transcriptional modulator	0.890548	0.0317991	0.153242
															ENSMUSG00000020694	Tlk2	tousled like kinase 2	0.883596	0.0130027	0.0823426
															ENSMUSG00000068040	Tm9sf4	transmembrane 9 superfamily member 4	0.904694	0.0307444	0.150148
															ENSMUSG00000023010	Tmbim6	transmembrane BAX inhibitor motif containing 6	0.943242	0.0459025	0.194241
															ENSMUSG00000042757	Tmem108	transmembrane protein 108	1.42238	0.0355484	0.16469
															ENSMUSG00000043284	Tmem11	transmembrane protein 11	1.17	0.0224776	0.12026
															ENSMUSG00000049036	Tmem121	transmembrane protein 121	0.795777	0.00218736	0.0218559
															ENSMUSG00000024736	Tmem132a	transmembrane protein 132A	1.18504	0.0225116	0.120326
															ENSMUSG00000096847	Tmem151b	transmembrane protein 151B	0.774295	6.61e-08	3.52e-06
															ENSMUSG00000019158	Tmem160	transmembrane protein 160	1.2168	0.00540248	0.0438645
															ENSMUSG00000047045	Tmem164	transmembrane protein 164	0.693894	0.000865871	0.0109118
															ENSMUSG00000023367	Tmem176a	transmembrane protein 176A	0.671626	0.0328755	0.156557
															ENSMUSG00000029810	Tmem176b	transmembrane protein 176B	0.713337	0.042985	0.186167
															ENSMUSG00000040883	Tmem205	transmembrane protein 205	0.769427	5.35e-05	0.00112648
															ENSMUSG00000046157	Tmem229b	transmembrane protein 229B	1.22351	0.00290134	0.027247
															ENSMUSG00000060935	Tmem263	transmembrane protein 263	0.832132	0.000605039	0.00820353
															ENSMUSG00000032328	Tmem30a	transmembrane protein 30A	0.795565	6.05e-05	0.00124964
															ENSMUSG00000028420	Tmem38b	transmembrane protein 38B	0.775015	0.0156517	0.0937327
															ENSMUSG00000040616	Tmem51	transmembrane protein 51	1.16828	0.0448185	0.191681
															ENSMUSG00000055900	Tmem69	transmembrane protein 69	1.28994	0.00593209	0.046861
															ENSMUSG00000014353	Tmem87b	transmembrane protein 87B	0.823812	0.0390522	0.17564
															ENSMUSG00000026411	Tmem9	transmembrane protein 9	1.10408	0.0496562	0.20379
															ENSMUSG00000019961	Tmpo	thymopoietin	1.22228	3.1e-06	0.000101277
															ENSMUSG00000016942	Tmprss6	transmembrane serine protease 6	0.705703	0.0354008	0.164487
															ENSMUSG00000049775	Tmsb4x	thymosin, beta 4, X chromosome	0.895255	0.000998231	0.0120603
															ENSMUSG00000024614	Tmx3	thioredoxin related transmembrane protein 3	0.840338	0.0025599	0.0248094
															ENSMUSG00000030341	Tnfrsf1a	TNF receptor superfamily member 1A	0.772438	9.34e-06	0.000255147
															ENSMUSG00000022791	Tnk2	tyrosine kinase non receptor 2	0.73429	0.00626087	0.048525
															ENSMUSG00000012535	Tnpo3	transportin 3	1.09965	0.0269751	0.136363
															ENSMUSG00000052707	Tnrc6a	trinucleotide repeat containing adaptor 6A	0.918523	0.0119528	0.0778773
															ENSMUSG00000020422	Tns3	tensin 3	1.35119	0.00421977	0.0365548
															ENSMUSG00000037573	Tob1	transducer of ERBB2, 1	0.800343	0.0117664	0.0770376
															ENSMUSG00000048546	Tob2	transducer of ERBB2, 2	0.832207	0.000235126	0.00386912
															ENSMUSG00000028998	Tomm7	translocase of outer mitochondrial membrane 7	0.814616	0.0111228	0.0738087
															ENSMUSG00000070544	Top1	DNA topoisomerase I	0.888711	0.00246437	0.0241026
															ENSMUSG00000017485	Top2b	DNA topoisomerase II beta	0.914986	0.0189181	0.107106
															ENSMUSG00000032741	Tpcn1	two pore segment channel 1	1.49878	0.00129392	0.0146139
															ENSMUSG00000031799	Tpm4	tropomyosin 4	0.87261	0.00110867	0.0130345
															ENSMUSG00000029344	Tpst2	tyrosylprotein sulfotransferase 2	0.811442	0.00164737	0.0175329
															ENSMUSG00000027469	Tpx2	TPX2 microtubule nucleation factor	1.25397	0.00709839	0.0533751
															ENSMUSG00000029817	Tra2a	transformer 2 alpha homolog	0.807813	0.000896374	0.0111454
															ENSMUSG00000005981	Trap1	TNF receptor associated protein 1	1.32522	0.00022604	0.00375863
															ENSMUSG00000028847	Trappc3	trafficking protein particle complex subunit 3	1.09943	0.0178396	0.102837
															ENSMUSG00000047921	Trappc9	trafficking protein particle complex subunit 9	0.777121	0.00506287	0.0420043
															ENSMUSG00000032501	Trib1	tribbles pseudokinase 1	0.773787	0.018618	0.105841
															ENSMUSG00000042766	Trim46	tripartite motif containing 46	0.754391	0.0304088	0.14899
															ENSMUSG00000025034	Trim8	tripartite motif containing 8	0.719883	0.0180559	0.103707
															ENSMUSG00000026219	Trip12	thyroid hormone receptor interactor 12	0.919568	0.0252555	0.130103
															ENSMUSG00000041203	Trir	telomerase RNA component interacting RNase	1.11963	0.00710623	0.0533979
															ENSMUSG00000044763	Trmt10c	tRNA methyltransferase 10C, mitochondrial RNase P subunit	1.22508	0.0277232	0.139256
															ENSMUSG00000033439	Trmt13	tRNA methyltransferase 13 homolog	1.35816	0.000186442	0.00323604
															ENSMUSG00000053286	Trmt1l	tRNA methyltransferase 1 like	1.26803	0.000300778	0.00476561
															ENSMUSG00000037376	Trmt6	tRNA methyltransferase 6 non-catalytic subunit	1.19375	0.00475924	0.04011
															ENSMUSG00000038375	Trp53inp2	tumor protein p53 inducible nuclear protein 2	0.832894	0.0327438	0.156213
															ENSMUSG00000022010	Tsc22d1	TSC22 domain family member 1	1.11671	0.0412546	0.181425
															ENSMUSG00000027806	Tsc22d2	TSC22 domain family member 2	1.24146	0.0129098	0.0820532
															ENSMUSG00000046982	Tshz1	teashirt zinc finger homeobox 1	1.16107	0.00411652	0.035837
															ENSMUSG00000037824	Tspan14	tetraspanin 14	0.744997	3.52e-06	0.000114314
															ENSMUSG00000067377	Tspan6	tetraspanin 6	0.880585	0.0163166	0.0962083
															ENSMUSG00000030352	Tspan9	tetraspanin 9	0.740611	8.13e-09	5.67e-07
															ENSMUSG00000041096	Tspyl2	TSPY like 2	0.678163	3.44e-11	3.89e-09
															ENSMUSG00000038335	Tsr1	TSR1 ribosome maturation factor	1.24795	0.00698346	0.0526895
															ENSMUSG00000044986	Tst	thiosulfate sulfurtransferase	1.19487	0.010144	0.0689652
															ENSMUSG00000033209	Ttc28	tetratricopeptide repeat domain 28	0.734476	0.00107095	0.012663
															ENSMUSG00000040785	Ttc3	tetratricopeptide repeat domain 3	0.847201	4.17e-05	0.000906525
															ENSMUSG00000038379	Ttk	TTK protein kinase	1.41283	0.000225146	0.00374938
															ENSMUSG00000036752	Tubb4b	tubulin beta 4B class IVb	0.867402	0.00823345	0.0590035
															ENSMUSG00000001525	Tubb5	tubulin beta class I	1.12515	0.0214044	0.116599
															ENSMUSG00000035198	Tubg1	tubulin gamma 1	1.42268	0.00014571	0.00263632
															ENSMUSG00000025474	Tubgcp2	tubulin gamma complex associated protein 2	1.22505	0.000205041	0.00348256
															ENSMUSG00000023277	Twf2	twinfilin actin binding protein 2	1.17151	0.030413	0.14899
															ENSMUSG00000035799	Twist1	twist family bHLH transcription factor 1	0.789202	0.00117111	0.0135441
															ENSMUSG00000007805	Twist2	twist family bHLH transcription factor 2	0.78827	0.0212434	0.116179
															ENSMUSG00000024098	Twsg1	twisted gastrulation BMP signaling modulator 1	0.761972	0.00327159	0.0297799
															ENSMUSG00000038344	Txlng	taxilin gamma	1.34492	0.0388432	0.175262
															ENSMUSG00000028367	Txn1	thioredoxin	0.887398	0.00694649	0.0525606
															ENSMUSG00000028567	Txndc12	thioredoxin domain containing 12	0.830105	0.000127063	0.0023685
															ENSMUSG00000038991	Txndc5	thioredoxin domain containing 5	0.704893	0.000364546	0.00547115
															ENSMUSG00000020250	Txnrd1	thioredoxin reductase 1	1.07685	0.0417602	0.182923
															ENSMUSG00000056310	Tyw1	tRNA-yW synthesizing protein 1 homolog	1.32722	0.01549	0.0930662
															ENSMUSG00000061613	U2af1	U2 small nuclear ribonucleoprotein auxiliary factor (U2AF) 1	1.16505	0.00782827	0.056873
															ENSMUSG00000026670	Uap1	UDP-N-acetylglucosamine pyrophosphorylase 1	0.770097	0.000282247	0.00451717
															ENSMUSG00000052997	Uba2	ubiquitin like modifier activating enzyme 2	1.23295	0.000116979	0.00222106
															ENSMUSG00000030061	Uba3	ubiquitin like modifier activating enzyme 3	1.21054	0.00357699	0.0316619
															ENSMUSG00000032557	Uba5	ubiquitin like modifier activating enzyme 5	0.822294	0.00103152	0.012315
															ENSMUSG00000036352	Ubac1	UBA domain containing 1	1.1742	0.0151955	0.0918935
															ENSMUSG00000041765	Ubac2	UBA domain containing 2	1.40612	0.0193035	0.108205
															ENSMUSG00000044285	Ubb-ps	ubiquitin B, pseudogene	0.762484	0.00235939	0.0232746
															ENSMUSG00000008348	Ubc	ubiquitin C	0.823004	4.67e-07	2.02e-05
															ENSMUSG00000019927	Ube2d1	ubiquitin conjugating enzyme E2 D1	0.887057	0.0134013	0.0843076
															ENSMUSG00000020794	Ube2g1	ubiquitin conjugating enzyme E2 G1	0.905108	0.0291484	0.144647
															ENSMUSG00000039159	Ube2h	ubiquitin conjugating enzyme E2 H	0.758779	6.53e-08	3.5e-06
															ENSMUSG00000038965	Ube2l3	ubiquitin conjugating enzyme E2 L3	0.722389	6.13e-10	5.44e-08
															ENSMUSG00000036241	Ube2r2	ubiquitin conjugating enzyme E2 R2	0.869759	0.0170277	0.0991721
															ENSMUSG00000026429	Ube2t	ubiquitin conjugating enzyme E2 T	1.3819	2.04e-05	0.000498829
															ENSMUSG00000014349	Ube2z	ubiquitin conjugating enzyme E2 Z	1.32027	0.00442082	0.0378328
															ENSMUSG00000039000	Ube3c	ubiquitin protein ligase E3C	0.864673	0.0343604	0.161312
															ENSMUSG00000059890	Ube4a	ubiquitination factor E4A	0.719308	0.00425774	0.0367491
															ENSMUSG00000001687	Ubl3	ubiquitin like 3	0.731934	6.02e-08	3.32e-06
															ENSMUSG00000084786	Ubl5	ubiquitin like 5	0.893117	0.00294409	0.0275088
															ENSMUSG00000055720	Ubl7	ubiquitin like 7	1.16887	0.0048272	0.0404981
															ENSMUSG00000041712	Ubr7	ubiquitin protein ligase E3 component n-recognin 7	1.3031	0.000962659	0.0116943
															ENSMUSG00000025171	Ubtd1	ubiquitin domain containing 1	0.757646	0.0101557	0.0689652
															ENSMUSG00000020923	Ubtf	upstream binding transcription factor	1.31542	1.8e-05	0.000448975
															ENSMUSG00000020634	Ubxn2a	UBX domain protein 2A	0.769079	0.0164382	0.0968639
															ENSMUSG00000026353	Ubxn4	UBX domain protein 4	0.875573	6.71e-05	0.00137104
															ENSMUSG00000035337	Uchl4	ubiquitin carboxyl-terminal esterase L4	1.15596	0.0218025	0.117899
															ENSMUSG00000018189	Uchl5	ubiquitin C-terminal hydrolase L5	1.20084	0.0232547	0.122701
															ENSMUSG00000005262	Ufd1	ubiquitin recognition factor in ER associated degradation 1	0.869542	0.00148966	0.0161873
															ENSMUSG00000031634	Ufsp2	UFM1 specific peptidase 2	0.763475	0.00506361	0.0420043
															ENSMUSG00000028381	Ugcg	UDP-glucose ceramide glucosyltransferase	1.37548	5.9e-08	3.29e-06
															ENSMUSG00000026667	Uhmk1	U2AF homology motif kinase 1	1.20712	0.00358928	0.0317454
															ENSMUSG00000004798	Ulk2	unc-51 like autophagy activating kinase 2	0.67171	0.0189685	0.107282
															ENSMUSG00000058301	Upf1	UPF1 RNA helicase and ATPase	1.13019	0.0172846	0.100106
															ENSMUSG00000005882	Uqcc1	ubiquinol-cytochrome c reductase complex assembly factor 1	0.880707	0.0223177	0.119751
															ENSMUSG00000059534	Uqcr10	ubiquinol-cytochrome c reductase, complex III subunit X	1.43516	0.032965	0.156849
															ENSMUSG00000025651	Uqcrc1	ubiquinol-cytochrome c reductase core protein 1	1.29663	5.26e-08	2.98e-06
															ENSMUSG00000038462	Uqcrfs1	ubiquinol-cytochrome c reductase, Rieske iron-sulfur polypeptide 1	1.07427	0.0359233	0.165872
															ENSMUSG00000028684	Urod	uroporphyrinogen decarboxylase	0.819997	0.00888765	0.0624869
															ENSMUSG00000058239	Usf2	upstream transcription factor 2, c-fos interacting	0.884198	0.0136791	0.085281
															ENSMUSG00000031826	Usp10	ubiquitin specific peptidase 10	1.19631	0.0485696	0.201227
															ENSMUSG00000031066	Usp11	ubiquitin specific peptidase 11	0.823185	0.0451924	0.192484
															ENSMUSG00000056900	Usp13	ubiquitin specific peptidase 13	0.799575	0.000173331	0.0030322
															ENSMUSG00000053483	Usp21	ubiquitin specific peptidase 21	0.863853	0.00351531	0.0312908
															ENSMUSG00000022867	Usp25	ubiquitin specific peptidase 25	0.719427	4.32e-07	1.89e-05
															ENSMUSG00000032376	Usp3	ubiquitin specific peptidase 3	0.845544	0.00507881	0.042068
															ENSMUSG00000056342	Usp34	ubiquitin specific peptidase 34	0.87498	0.000290173	0.00461076
															ENSMUSG00000059263	Usp47	ubiquitin specific peptidase 47	1.15519	0.00157524	0.0169397
															ENSMUSG00000031010	Usp9x	ubiquitin specific peptidase 9 X-linked	0.836525	0.00135232	0.0150739
															ENSMUSG00000004356	Utp20	UTP20 small subunit processome component	1.21298	0.00576378	0.045891
															ENSMUSG00000041438	Utp4	UTP4 small subunit processome component	1.32139	2.29e-08	1.4e-06
															ENSMUSG00000050732	Vamp8	vesicle associated membrane protein 8	0.822937	0.0426594	0.185253
															ENSMUSG00000054455	Vapb	VAMP associated protein B and C	0.904845	0.0159148	0.0944922
															ENSMUSG00000030403	Vasp	vasodilator stimulated phosphoprotein	0.878117	0.0171326	0.0994855
															ENSMUSG00000031520	Vegfc	vascular endothelial growth factor C	0.686297	0.00141301	0.0155782
															ENSMUSG00000018377	Vezf1	vascular endothelial zinc finger 1	1.34076	2.01e-05	0.000493378
															ENSMUSG00000037428	Vgf	VGF nerve growth factor inducible	0.764257	0.0128444	0.0818249
															ENSMUSG00000021038	Vipas39	VPS33B interacting protein, apical-basolateral polarity regulator, spe-39 homolog	0.839932	0.0118871	0.0776442
															ENSMUSG00000018171	Vmp1	vacuole membrane protein 1	1.12278	0.0321285	0.154392
															ENSMUSG00000037788	Vopp1	VOPP1 WW domain binding protein	0.689692	8.72e-05	0.00172683
															ENSMUSG00000001376	Vps50	VPS50 subunit of EARP/GARPII complex	1.21732	0.00637841	0.0492296
															ENSMUSG00000008958	Vps72	vacuolar protein sorting 72 homolog	0.768509	0.030913	0.150489
															ENSMUSG00000037843	Vstm2l	V-set and transmembrane domain containing 2 like	0.686621	0.047708	0.198547
															ENSMUSG00000041408	Wapl	WAPL cohesin release factor	0.918927	0.0365412	0.168159
															ENSMUSG00000022350	Washc5	WASH complex subunit 5	1.48303	0.00603927	0.0474038
															ENSMUSG00000029684	Wasl	WASP like actin nucleation promoting factor	0.881901	0.00569888	0.0455048
															ENSMUSG00000030216	Wbp11	WW domain binding protein 11	1.18579	0.000543805	0.00752038
															ENSMUSG00000034341	Wbp2	WW domain binding protein 2	0.892153	0.0354128	0.164487
															ENSMUSG00000005103	Wdr1	WD repeat domain 1	0.929722	0.0414282	0.182007
															ENSMUSG00000038733	Wdr26	WD repeat domain 26	0.867556	0.0246903	0.128023
															ENSMUSG00000033285	Wdr3	WD repeat domain 3	1.2852	0.00165716	0.017594
															ENSMUSG00000041057	Wdr43	WD repeat domain 43	1.25471	0.000152413	0.00273322
															ENSMUSG00000025173	Wdr45b	WD repeat domain 45B	0.83895	2.62e-05	0.000610308
															ENSMUSG00000042729	Wdr74	WD repeat domain 74	1.19028	0.0178975	0.103011
															ENSMUSG00000020257	Wdr82	WD repeat domain 82	0.819101	0.00457376	0.0389613
															ENSMUSG00000075284	Wipf1	WAS/WASL interacting protein family member 1	0.780553	0.00899721	0.0631171
															ENSMUSG00000041895	Wipi1	WD repeat domain, phosphoinositide interacting 1	0.780571	0.000718582	0.00939834
															ENSMUSG00000029578	Wipi2	WD repeat domain, phosphoinositide interacting 2	1.18833	0.000272365	0.00439709
															ENSMUSG00000021400	Wrnip1	WRN helicase interacting protein 1	1.12204	0.0090152	0.0632033
															ENSMUSG00000020484	Xbp1	X-box binding protein 1	0.789402	0.00016324	0.00288755
															ENSMUSG00000025860	Xiap	X-linked inhibitor of apoptosis	0.89171	0.0464197	0.195454
															ENSMUSG00000035067	Xkr6	XK related 6	0.781365	0.0264148	0.134442
															ENSMUSG00000020290	Xpo1	exportin 1	1.17458	4.58e-06	0.000141383
															ENSMUSG00000067150	Xpo5	exportin 5	1.25515	0.00062834	0.00844717
															ENSMUSG00000022471	Xrcc6	X-ray repair cross complementing 6	1.39268	0.00134018	0.0149688
															ENSMUSG00000027433	Xrn2	5'-3' exoribonuclease 2	1.11042	0.0252268	0.130075
															ENSMUSG00000028639	Ybx1	Y-box binding protein 1	1.33383	1.61e-11	1.84e-09
															ENSMUSG00000026775	Yme1l1	YME1 like 1 ATPase	0.805578	0.0446817	0.191264
															ENSMUSG00000042675	Ypel3	yippee like 3	0.793979	0.00377156	0.0331199
															ENSMUSG00000039770	Ypel5	yippee like 5	0.808745	0.000307909	0.00483713
															ENSMUSG00000034653	Ythdc2	YTH domain containing 2	0.786558	0.00614136	0.0478664
															ENSMUSG00000018326	Ywhab	tyrosine 3-monooxygenase/tryptophan 5-monooxygenase activation protein beta	0.891828	0.00192917	0.0197384
															ENSMUSG00000051391	Ywhag	tyrosine 3-monooxygenase/tryptophan 5-monooxygenase activation protein gamma	0.803384	9.47e-08	4.86e-06
															ENSMUSG00000069114	Zbtb10	zinc finger and BTB domain containing 10	1.29866	0.0216754	0.117317
															ENSMUSG00000063659	Zbtb18	zinc finger and BTB domain containing 18	0.796559	0.0247651	0.128171
															ENSMUSG00000044617	Zbtb39	zinc finger and BTB domain containing 39	0.820585	0.0471241	0.196931
															ENSMUSG00000028042	Zbtb7b	zinc finger and BTB domain containing 7B	0.838811	0.0439728	0.188666
															ENSMUSG00000102976	Zc3h11a	zinc finger CCCH-type containing 11A	0.781453	0.0372311	0.170522
															ENSMUSG00000035062	Zc4h2	zinc finger C4H2-type containing	1.26861	0.049264	0.203118
															ENSMUSG00000038866	Zcchc2	zinc finger CCHC-type containing 2	1.13895	0.0438864	0.188441
															ENSMUSG00000055538	Zcchc24	zinc finger CCHC-type containing 24	0.747061	0.000681004	0.00905637
															ENSMUSG00000035649	Zcchc7	zinc finger CCHC-type containing 7	0.791678	0.0377037	0.171875
															ENSMUSG00000022635	Zcrb1	zinc finger CCHC-type and RNA binding motif containing 1	1.12643	0.000496539	0.00701544
															ENSMUSG00000021969	Zdhhc20	zinc finger DHHC-type palmitoyltransferase 20	0.870574	0.0208319	0.114484
															ENSMUSG00000028403	Zdhhc21	zinc finger DHHC-type palmitoyltransferase 21	0.817144	0.0221779	0.119228
															ENSMUSG00000026872	Zeb2	zinc finger E-box binding homeobox 2	1.1526	0.000914702	0.0113225
															ENSMUSG00000025255	Zfhx4	zinc finger homeobox 4	1.38695	0.000942228	0.0115345
															ENSMUSG00000049295	Zfp219	zinc finger protein 219	0.838273	0.00317012	0.0290818
															ENSMUSG00000041258	Zfp236	zinc finger protein 236	0.720101	0.0192801	0.108205
															ENSMUSG00000046351	Zfp322a	zinc finger protein 322	0.716434	0.0114803	0.0755466
															ENSMUSG00000029290	Zfp326	zinc finger protein 326	1.22882	0.0010248	0.0122876
															ENSMUSG00000044934	Zfp367	zinc finger protein 367	1.22255	0.0154791	0.0930506
															ENSMUSG00000038346	Zfp384	zinc finger protein 384	0.717218	0.021929	0.11841
															ENSMUSG00000060206	Zfp462	zinc finger protein 462	0.823829	0.00670001	0.051072
															ENSMUSG00000025470	Zfp511	zinc finger protein 511	1.35791	0.000884338	0.0110204
															ENSMUSG00000043059	Zfp513	zinc finger protein 513	0.7663	0.00217648	0.0218061
															ENSMUSG00000058881	Zfp516	zinc finger protein 516	0.738083	0.00734776	0.0547307
															ENSMUSG00000042439	Zfp532	zinc finger protein 532	1.40493	0.0498794	0.204288
															ENSMUSG00000028840	Zfp593	zinc finger protein 593	1.37153	0.00354132	0.0314215
															ENSMUSG00000040524	Zfp609	zinc finger protein 609	0.869802	0.0392802	0.176106
															ENSMUSG00000052253	Zfp622	zinc finger protein 622	1.36725	1.22e-05	0.000324251
															ENSMUSG00000007812	Zfp655	zinc finger protein 655	0.825005	0.0142579	0.0878034
															ENSMUSG00000019338	Zfp687	zinc finger protein 687	1.15829	0.0372511	0.170522
															ENSMUSG00000085795	Zfp703	zinc finger protein 703	0.869178	0.0325997	0.155712
															ENSMUSG00000062397	Zfp706	zinc finger protein 706	1.28689	0.0347853	0.162512
															ENSMUSG00000057691	Zfp746	zinc finger protein 746	0.740112	0.000510321	0.0071736
															ENSMUSG00000040321	Zfp770	zinc finger protein 770	1.30716	0.0201719	0.111418
															ENSMUSG00000071064	Zfp827	zinc finger protein 827	0.805673	0.0173754	0.100474
															ENSMUSG00000022201	Zfr	zinc finger RNA binding protein	0.905724	0.0349565	0.162969
															ENSMUSG00000079509	Zfx	zinc finger protein X-linked	0.881439	0.0254266	0.130922
															ENSMUSG00000021706	Zfyve16	zinc finger FYVE-type containing 16	0.729217	0.00429923	0.036984
															ENSMUSG00000021945	Zmym2	zinc finger MYM-type containing 2	0.824632	0.00167818	0.017741
															ENSMUSG00000039671	Zmynd8	zinc finger MYND-type containing 8	0.769987	5.67e-07	2.42e-05
															ENSMUSG00000079478	Znrd2	zinc ribbon domain containing 2	1.34668	0.00189981	0.0195099
															ENSMUSG00000033545	Znrf1	zinc and ring finger 1	0.783996	0.000791309	0.0101223
															ENSMUSG00000017195	Zpbp2	zona pellucida binding protein 2	1.40708	0.0362206	0.167036
															ENSMUSG00000035671	Zswim4	zinc finger SWIM-type containing 4	1.18306	0.0279271	0.139906
															ENSMUSG00000032846	Zswim6	zinc finger SWIM-type containing 6	0.700292	1.16e-05	0.000309515
															ENSMUSG00000032400	Zwilch	zwilch kinetochore protein	1.32667	0.00800251	0.0577413
