# Supplementary material for: Identification of Mispairing Omic Signatures in Chinese Hamster Ovary (CHO) Cells Producing a Tri-Specific Antibody
Source: Biomedicines. 2023 Oct 25;11(11):2890. doi: 10.3390/biomedicines11112890 (PMC10669571; doi:10.3390/biomedicines11112890)
Supplement: Supplementary file 1 [file biomedicines-11-02890-s001.zip › 20231010_Supplementary File S4_Proteins_D5.xlsx]

## Sheet: proteomics_D5
Supplementary Information File 4. List of proteins identified in low vs high mispairing clones in exponential growth phase (D5) with p-value ≤0.05
Protein peak area values were compared using student t-test.
	DOWN-REGULATED FC≤0.67, p-value≤0.05							UP-REGULATED FC≥1.5, p-value≤0.05							OTHERS FC between 0.67 and 1.5, p-value≤0.05
	ID	Symbol	Name	FC	p-value	adj p/value		ID	Symbol	Name	FC	p-value	adj p/value		ID	Symbol	Name	FC	p-value	adj p/value
	O08528	HK2	hexokinase 2	0.541322	0.0224683	0.20808		A2A5R2	ARFGEF2	ADP ribosylation factor guanine nucleotide exchange factor 2	1.86689	0.00956027	0.133271		E9PVA8	GCN1	GCN1 activator of EIF2AK4	1.24554	0.0266373	0.221581
	O70475	UGDH	UDP-glucose 6-dehydrogenase	0.642038	4.95062e-07	NA		A6H603	NWD1	NACHT and WD repeat domain containing 1	2.46046	0.0188725	0.191489		O08529	CAPN2	calpain 2	0.793517	0.0402661	0.269076
	P30115	GSTA3	glutathione S-transferase alpha 3	0.647524	0.00842617	0.123089		P13595	NCAM1	neural cell adhesion molecule 1	2.02107	0.0403339	0.268607		O08810	EFTUD2	elongation factor Tu GTP binding domain containing 2	1.48845	0.0343566	0.249743
	P45377	AKR1B10	aldo-keto reductase family 1 member B10	0.580074	0.00287124	0.0608696		P42227	STAT3	signal transducer and activator of transcription 3	1.50043	0.0187219	0.193038		O09172	GCLM	glutamate-cysteine ligase modifier subunit	1.24489	0.0142682	0.170318
	P61082	UBE2M	ubiquitin conjugating enzyme E2 M	0.328424	1.69824e-07	NA		P52293	KPNA2	karyopherin subunit alpha 2	1.50223	0.0032986	0.0664		O35621	PMM1	phosphomannomutase 1	1.21416	0.027792	0.228389
	P62309	Snrpg	small nuclear ribonucleoprotein polypeptide G	0.365287	0.0396616	0.268491		P53994	RAB2A	RAB2A, member RAS oncogene family	1.60198	0.00725805	0.117449		O35685	NUDC	nuclear distribution C, dynein complex regulator	1.21178	0.0383813	0.260789
	P62748	HPCAL1	hippocalcin like 1	0.493606	0.00132273	0.0308571		P56135	ATP5MF	ATP synthase membrane subunit f	1.55052	3.97164e-05	0.0005		O54784	DAPK3	death associated protein kinase 3	1.40615	0.0382446	0.261198
	P97315	CSRP1	cysteine and glycine rich protein 1	0.609932	0.000309756	0.0104762		P56480	ATP5F1B	ATP synthase F1 subunit beta	1.61759	0.00716853	0.119045		O54988	SLK	STE20 like kinase	1.2335	0.00544891	0.0973333
	P97386	LIG3	DNA ligase 3	0.641621	0.0175768	0.19319		Q01320	TOP2A	DNA topoisomerase II alpha	1.71583	0.00237575	0.0530476		O55022	PGRMC1	progesterone receptor membrane component 1	0.839202	0.0401615	0.269694
	P98063	BMP1	bone morphogenetic protein 1	0.642422	0.00483593	0.0918571		Q148V8	FAM83H	family with sequence similarity 83 member H	1.6245	0.0144301	0.168036		O55125	NIPSNAP1	nipsnap homolog 1	1.44132	0.0260339	0.223398
	Q62318	TRIM28	tripartite motif containing 28	0.407587	5.50085e-07	NA		Q3UHH1	ZSWIM8	zinc finger SWIM-type containing 8	2.17475	0.0452314	0.285339		O55234	PSMB5	proteasome 20S subunit beta 5	0.818611	0.0204456	0.197127
	Q64008	RAB34	RAB34, member RAS oncogene family	0.663266	0.0015957	0.0349474		Q3UYV9	NCBP1	nuclear cap binding protein subunit 1	1.7735	0.035912	0.254404		O70194	EIF3D	eukaryotic translation initiation factor 3 subunit D	1.30057	0.0345303	0.249911
	Q6PDZ2	TAF1C	TATA-box binding protein associated factor, RNA polymerase I subunit C	0.552053	0.0473238	0.296397		Q61233	LCP1	lymphocyte cytosolic protein 1	4.14974	0.0169801	0.196175		O70309	ITGB5	integrin subunit beta 5	1.40247	0.00257093	0.0561818
	Q76MZ3	PPP2R1A	protein phosphatase 2 scaffold subunit Aalpha	0.599936	0.000769786	0.0194667		Q61543	GLG1	golgi glycoprotein 1	1.83058	0.00127735	0.0312727		O70310	NMT1	N-myristoyltransferase 1	1.47701	0.000280679	0.0106667
	Q8JZK9	HMGCS1	3-hydroxy-3-methylglutaryl-CoA synthase 1	0.660032	0.0216287	0.208139		Q62419	SH3GL1	SH3 domain containing GRB2 like 1, endophilin A2	1.50954	0.00771703	0.119507		O88456	CAPNS1	calpain small subunit 1	0.7185	0.0235755	0.21042
	Q91VA6	POLDIP2	DNA polymerase delta interacting protein 2	0.655376	0.000396744	0.0121739		Q62470	ITGA3	integrin subunit alpha 3	1.50603	0.0262404	0.22		O88844	IDH1	isocitrate dehydrogenase (NADP(+)) 1	0.768548	0.00423799	0.0836981
	Q91W90	TXNDC5	thioredoxin domain containing 5	0.643129	0.0118711	0.157849		Q6ZWR6	SYNE1	spectrin repeat containing nuclear envelope protein 1	3.02131	0.000165882	0.0101538		P07356	ANXA2	annexin A2	0.832845	0.00911255	0.129951
	Q99P31	HSPBP1	HSPA (Hsp70) binding protein 1	0.368384	5.1806e-06	NA		Q7TNP2	PPP2R1B	protein phosphatase 2 scaffold subunit Abeta	2.51609	0.000287475	0.0105263		P08003	PDIA4	protein disulfide isomerase family A member 4	0.766263	0.0013062	0.0315294
	Q9DCM0	ETHE1	ETHE1 persulfide dioxygenase	0.478899	0.00465929	0.0894545		Q8BP47	NARS1	asparaginyl-tRNA synthetase 1	2.14178	0.0165566	0.194214		P08752	GNAI2	G protein subunit alpha i2	0.869685	0.04539	0.285283
	Q9QYA2	TOMM40	translocase of outer mitochondrial membrane 40	0.534612	3.13242e-07	NA		Q8BUN5	SMAD3	SMAD family member 3	1.83551	8.15324e-05	0.0036		P09103	P4HB	prolyl 4-hydroxylase subunit beta	0.736759	8.3372e-05	0.00363636
	Q9R112	SQOR	sulfide quinone oxidoreductase	0.562194	7.28417e-08	NA		Q8CDN6	TXNL1	thioredoxin like 1	2.4233	0.000617604	0.0171852		P11152	LPL	lipoprotein lipase	1.40847	0.00769804	0.120778
	Q9WVK4	EHD1	EH domain containing 1	0.632526	0.00943583	0.133831		Q8JZQ2	AFG3L2	AFG3 like matrix AAA peptidase subunit 2	1.8912	0.0378652	0.261776		P11983	TCP1	t-complex 1	1.15458	0.0353704	0.252699
								Q8K0Q5	ARHGAP18	Rho GTPase activating protein 18	1.50125	0.0184927	0.192961		P12265	GUSB	glucuronidase beta	0.739815	0.0341838	0.2508
								Q8R2E9	ERO1B	endoplasmic reticulum oxidoreductase 1 beta	1.75914	0.0476036	0.293415		P12787	COX5A	cytochrome c oxidase subunit 5A	1.22889	0.0059877	0.103111
								Q8R3C0	MCMBP	minichromosome maintenance complex binding protein	1.51754	0.0143983	0.169028		P16110	LGALS3	galectin 3	0.690103	0.0261879	0.222214
								Q8VEG4	EXD2	exonuclease 3'-5' domain containing 2	1.78767	0.00831898	0.124727		P16332	MMUT	methylmalonyl-CoA mutase	1.45252	0.00407727	0.0817692
								Q91UZ5	IMPA2	inositol monophosphatase 2	1.65765	0.0410648	0.271363		P16675	CTSA	cathepsin A	1.16965	0.041526	0.271563
								Q91V64	ISOC1	isochorismatase domain containing 1	1.99836	0.00181447	0.0399		P17225	PTBP1	polypyrimidine tract binding protein 1	1.22756	0.0223347	0.207893
								Q925J9	MED1	mediator complex subunit 1	2.16014	0.0179958	0.194		P19253	RPL13A	ribosomal protein L13a	1.20338	0.0298717	0.234292
								Q99KE1	ME2	malic enzyme 2	1.62722	0.000247047	0.0105882		P19324	SERPINH1	serpin family H member 1	0.712831	0.00685851	0.117169
								Q9CWZ7	NAPG	NSF attachment protein gamma	1.8875	0.00166971	0.0365128		P20664	PRIM1	DNA primase subunit 1	1.42803	0.0431132	0.279
								Q9CZV8	FBXL20	F-box and leucine rich repeat protein 20	2.04543	0.000181585	0.00933333		P23116	EIF3A	eukaryotic translation initiation factor 3 subunit A	1.2592	0.0308646	0.237481
								Q9D0F3	LMAN1	lectin, mannose binding 1	1.62023	0.0032625	0.0672653		P23249	MOV10	Mov10 RISC complex RNA helicase	0.736312	0.0230531	0.207948
								Q9D7N3	MRPS9	mitochondrial ribosomal protein S9	1.66156	0.000568068	0.016		P24369	PPIB	peptidylprolyl isomerase B	0.719915	0.0136527	0.168039
								Q9EPE9	ATP13A1	ATPase 13A1	1.6722	0.0313769	0.240189		P24472	Gsta4	glutathione S-transferase, alpha 4	0.685921	0.0293495	0.235867
								Q9JHK4	RABGGTA	Rab geranylgeranyltransferase subunit alpha	1.55292	0.000319146	0.0105455		P24788	CDK11A	cyclin dependent kinase 11A	1.3165	0.0411737	0.271084
								Q9R1Q9	ATP6AP1	ATPase H+ transporting accessory protein 1	2.82606	0.0355468	0.252696		P26039	TLN1	talin 1	0.785621	0.00820012	0.124053
															P28658	ATXN10	ataxin 10	0.703351	0.00428973	0.0834074
															P28661	SEPTIN4	septin 4	0.779161	0.032042	0.240557
															P29416	HEXA	hexosaminidase subunit alpha	0.796125	0.0313827	0.238932
															P35700	PRDX1	peroxiredoxin 1	0.781813	0.0217395	0.203459
															P39054	DNM2	dynamin 2	1.34162	0.0320369	0.241741
															P41216	ACSL1	acyl-CoA synthetase long chain family member 1	1.3918	0.0201159	0.196714
															P46467	VPS4B	vacuolar protein sorting 4 homolog B	1.154	0.0353354	0.253639
															P46737	BRCC3	BRCA1/BRCA2-containing complex subunit 3	0.685589	0.0135101	0.167647
															P48678	LMNA	lamin A/C	1.26218	0.0294965	0.235934
															P49312	Hnrnpa1	heterogeneous nuclear ribonucleoprotein A1	1.4176	0.0369947	0.258654
															P49717	MCM4	minichromosome maintenance complex component 4	1.33966	0.00154782	0.0347027
															P49817	CAV1	caveolin 1	1.3933	0.0370348	0.257717
															P52196	TST	thiosulfate sulfurtransferase	1.30055	0.0170141	0.194922
															P53995	ANAPC1	anaphase promoting complex subunit 1	1.32618	0.0489294	0.298394
															P55065	PLTP	phospholipid transfer protein	0.694701	0.0276013	0.228
															P61079	UBE2D3	ubiquitin conjugating enzyme E2 D3	0.866811	0.0435662	0.279709
															P61222	ABCE1	ATP binding cassette subfamily E member 1	1.4508	0.0237405	0.210937
															P61750	ARF4	ADP ribosylation factor 4	0.786025	0.0439289	0.279525
															P62482	KCNAB2	potassium voltage-gated channel subfamily A regulatory beta subunit 2	0.781137	0.0116893	0.157043
															P62874	GNB1	G protein subunit beta 1	0.750069	0.0230749	0.206821
															P63024	VAMP3	vesicle associated membrane protein 3	0.792124	0.0379359	0.261098
															P70168	KPNB1	karyopherin subunit beta 1	1.30255	0.0137965	0.1685
															P70206	PLXNA1	plexin A1	1.25692	0.00873092	0.125728
															P70336	ROCK2	Rho associated coiled-coil containing protein kinase 2	0.815677	0.0097472	0.135209
															P80316	CCT5	chaperonin containing TCP1 subunit 5	1.12934	0.0169356	0.197381
															P84096	RHOG	ras homolog family member G	0.829168	0.0180501	0.193504
															P97311	MCM6	minichromosome maintenance complex component 6	1.21732	0.0290569	0.235933
															P97377	CDK2	cyclin dependent kinase 2	1.43339	0.0217055	0.205945
															P97379	G3BP2	G3BP stress granule assembly factor 2	1.36007	0.0331528	0.244687
															P97807	FH	fumarate hydratase	1.19115	0.00674466	0.115875
															P99026	PSMB4	proteasome 20S subunit beta 4	0.816869	0.0138213	0.1672
															Q00519	XDH	xanthine dehydrogenase	0.734271	0.00589726	0.102968
															Q01405	SEC23A	SEC23 homolog A, COPII coat complex component	0.7503	0.0327167	0.242599
															Q03265	ATP5F1A	ATP synthase F1 subunit alpha	1.49126	0.00316046	0.06575
															Q04690	NF1	neurofibromin 1	0.713607	0.0170565	0.192274
															Q08122	TLE3	TLE family member 3, transcriptional corepressor	0.682347	0.0073838	0.118457
															Q1HFZ0	NSUN2	NOP2/Sun RNA methyltransferase 2	1.41294	2.21253e-05	0.000571429
															Q3TMX7	QSOX2	quiescin sulfhydryl oxidase 2	1.30094	0.00801881	0.122667
															Q3U0V1	KHSRP	KH-type splicing regulatory protein	1.26653	0.0157051	0.183568
															Q3UEB3	PUF60	poly(U) binding splicing factor 60	1.13339	0.0260495	0.222084
															Q3UJB9	EDC4	enhancer of mRNA decapping 4	1.18848	0.0123498	0.160458
															Q3UPL0	SEC31A	SEC31 homolog A, COPII coat complex component	0.852622	0.0178185	0.193171
															Q3UQ28	PXDN	peroxidasin	1.3452	0.0290081	0.236927
															Q3UQ44	IQGAP2	IQ motif containing GTPase activating protein 2	1.18089	0.0200637	0.198841
															Q3UVK0	ERMP1	endoplasmic reticulum metallopeptidase 1	1.14327	0.0379577	0.260093
															Q5SUR0	PFAS	phosphoribosylformylglycinamidine synthase	1.1846	0.042125	0.274522
															Q5SWU9	ACACA	acetyl-CoA carboxylase alpha	1.38611	0.0123977	0.159711
															Q60631	GRB2	growth factor receptor bound protein 2	0.823541	0.0297632	0.234522
															Q60973	RBBP7	RB binding protein 7, chromatin remodeling factor	0.781766	0.0479347	0.293435
															Q61205	PAFAH1B3	platelet activating factor acetylhydrolase 1b catalytic subunit 3	1.19748	0.0119726	0.157702
															Q61753	PHGDH	phosphoglycerate dehydrogenase	0.8157	0.0414859	0.272439
															Q61792	LASP1	LIM and SH3 protein 1	1.20963	0.00272954	0.0589333
															Q61879	MYH10	myosin heavy chain 10	1.27915	0.0295645	0.235253
															Q61937	NPM1	nucleophosmin 1	1.49537	0.0229879	0.208727
															Q62384	ZPR1	ZPR1 zinc finger	1.28191	0.021706	0.204571
															Q69ZR2	HECTD1	HECT domain E3 ubiquitin protein ligase 1	1.21576	0.0143628	0.170037
															Q6A009	LTN1	listerin E3 ubiquitin protein ligase 1	1.44915	0.0384034	0.259799
															Q6IRU2	Tpm4	tropomyosin 4	0.809956	0.0493583	0.29898
															Q6P542	ABCF1	ATP binding cassette subfamily F member 1	1.16779	0.0259185	0.225098
															Q6P5D8	SMCHD1	structural maintenance of chromosomes flexible hinge domain containing 1	1.31198	0.0304018	0.236492
															Q6PFD9	NUP98	nucleoporin 98 and 96 precursor	1.4289	0.000298586	0.0104
															Q7TMK9	SYNCRIP	synaptotagmin binding cytoplasmic RNA interacting protein	1.20544	0.0197588	0.199556
															Q7TMY7	IPO8	importin 8	1.21184	0.00793286	0.12227
															Q7TMY8	HUWE1	HECT, UBA and WWE domain containing E3 ubiquitin protein ligase 1	1.3086	0.000867221	0.021625
															Q80U72	SCRIB	scribble planar cell polarity protein	1.48995	0.0228623	0.208654
															Q80Y81	ELAC2	elaC ribonuclease Z 2	1.33432	0.0467423	0.293328
															Q8BFR5	TUFM	Tu translation elongation factor, mitochondrial	1.2241	0.000130888	0.00833333
															Q8BGC4	PTGR3	prostaglandin reductase 3	0.793418	0.0174401	0.192833
															Q8BH59	SLC25A12	solute carrier family 25 member 12	1.40281	5.4114e-05	0.000888889
															Q8BH74	NUP107	nucleoporin 107	1.41179	0.000525436	0.016
															Q8BHN3	GANAB	glucosidase II alpha subunit	0.771976	0.000703639	0.019
															Q8BK67	RCC2	regulator of chromosome condensation 2	1.40951	0.00245109	0.0538605
															Q8BLY2	TARS3	threonyl-tRNA synthetase 3	1.18415	0.0368358	0.260191
															Q8BMJ2	LARS1	leucyl-tRNA synthetase 1	1.48171	0.0273848	0.227214
															Q8BSY0	ASPH	aspartate beta-hydroxylase	1.32685	0.0297557	0.235781
															Q8BTZ4	ANAPC5	anaphase promoting complex subunit 5	1.22112	0.0103359	0.142227
															Q8BTZ7	GMPPB	GDP-mannose pyrophosphorylase B	0.863565	0.0177975	0.194492
															Q8BY87	USP47	ubiquitin specific peptidase 47	1.16148	0.0200683	0.197496
															Q8C2K1	DEF6	DEF6 guanine nucleotide exchange factor	1.37115	0.0170703	0.190814
															Q8C5P5	NT5DC1	5'-nucleotidase domain containing 1	1.30101	0.00697798	0.117394
															Q8CCS6	PABPN1	poly(A) binding protein nuclear 1	1.3992	0.00150567	0.0345556
															Q8CGA0	PPM1F	protein phosphatase, Mg2+/Mn2+ dependent 1F	0.864477	0.0262779	0.219181
															Q8CGK3	LONP1	lon peptidase 1, mitochondrial	1.23839	0.019467	0.197552
															Q8CIG8	PRMT5	protein arginine methyltransferase 5	1.45048	0.0216511	0.206841
															Q8JZQ9	EIF3B	eukaryotic translation initiation factor 3 subunit B	1.25029	0.012251	0.160842
															Q8K2B0	P3H4	prolyl 3-hydroxylase family member 4 (inactive)	0.820022	0.040816	0.271004
															Q8K3H0	APPL1	adaptor protein, phosphotyrosine interacting with PH domain and leucine zipper 1	0.84997	0.00531827	0.0999298
															Q8K3W0	BABAM2	BRISC and BRCA1 A complex member 2	1.38642	0.0226058	0.207158
															Q8QZY1	EIF3L	eukaryotic translation initiation factor 3 subunit L	1.17286	0.00858756	0.1242
															Q8R3H7	HS2ST1	heparan sulfate 2-O-sulfotransferase 1	0.879257	0.036874	0.259181
															Q8R480	NUP85	nucleoporin 85	1.37909	0.00312694	0.0668085
															Q8VC97	UPB1	beta-ureidopropionase 1	1.38094	0.0423428	0.275203
															Q8VD75	HIP1	huntingtin interacting protein 1	1.11254	0.0447353	0.282773
															Q8VDP6	CDIPT	CDP-diacylglycerol--inositol 3-phosphatidyltransferase	0.770907	0.000526757	0.01536
															Q8VEE4	RPA1	replication protein A1	1.2894	0.00583029	0.103869
															Q91YE6	IPO9	importin 9	1.12529	0.0225549	0.207921
															Q91YN5	UAP1	UDP-N-acetylglucosamine pyrophosphorylase 1	0.775232	0.0321847	0.240697
															Q921G8	TUBGCP2	tubulin gamma complex associated protein 2	1.33135	0.0127151	0.160323
															Q99J47	DHRS7B	dehydrogenase/reductase 7B	1.22267	0.0134633	0.168356
															Q99JN2	KLHL22	kelch like family member 22	1.46115	0.00535969	0.0990345
															Q99JY9	ACTR3	actin related protein 3	0.825435	0.0475193	0.294073
															Q99K01	PDXDC1	pyridoxal dependent decarboxylase domain containing 1	0.75455	0.000170294	0.00942857
															Q99KF1	TMED9	transmembrane p24 trafficking protein 9	0.75688	0.005424	0.0987119
															Q99KI0	ACO2	aconitase 2	1.11699	0.0342941	0.250488
															Q99LI7	CSTF3	cleavage stimulation factor subunit 3	1.38112	0.0170188	0.19331
															Q99LJ1	FUCA1	alpha-L-fucosidase 1	1.23236	0.0375612	0.2603
															Q99MN9	PCCB	propionyl-CoA carboxylase subunit beta	1.34724	0.00993299	0.136874
															Q99MR8	MCCC1	methylcrotonyl-CoA carboxylase subunit 1	1.25709	0.0261957	0.220994
															Q99PU8	DHX30	DExH-box helicase 30	1.30849	0.0260202	0.224606
															Q99PV0	PRPF8	pre-mRNA processing factor 8	1.22327	0.0248176	0.216568
															Q9CQ65	MTAP	methylthioadenosine phosphorylase	1.16491	0.0125916	0.160327
															Q9CQN1	TRAP1	TNF receptor associated protein 1	1.40639	0.000705814	0.0183448
															Q9CQU3	RER1	retention in endoplasmic reticulum sorting receptor 1	0.861543	0.0445154	0.282565
															Q9CQV8	YWHAB	tyrosine 3-monooxygenase/tryptophan 5-monooxygenase activation protein beta	0.770482	0.0128097	0.1602
															Q9CRC8	LRRC40	leucine rich repeat containing 40	1.22086	0.0241986	0.211851
															Q9CSH3	DIS3	DIS3 homolog, exosome endoribonuclease and 3'-5' exoribonuclease	1.32362	0.019876	0.199735
															Q9CY50	SSR1	signal sequence receptor subunit 1	0.75445	0.0438319	0.280153
															Q9CZU3	MTREX	Mtr4 exosome RNA helicase	1.33739	0.0473478	0.295358
															Q9CZY3	UBE2V1	ubiquitin conjugating enzyme E2 V1	0.773024	0.0186995	0.194215
															Q9D051	PDHB	pyruvate dehydrogenase E1 subunit beta	1.15316	0.0307716	0.237894
															Q9D0M1	PRPSAP1	phosphoribosyl pyrophosphate synthetase associated protein 1	1.23208	0.0287733	0.235932
															Q9D1A2	CNDP2	carnosine dipeptidase 2	0.794385	0.0346785	0.249588
															Q9D1Q6	ERP44	endoplasmic reticulum protein 44	0.765874	0.000201025	0.009
															Q9D2R0	AACS	acetoacetyl-CoA synthetase	0.82892	0.00750585	0.119211
															Q9D379	EPHX1	epoxide hydrolase 1	0.799542	0.018454	0.193906
															Q9D710	TMX2	thioredoxin related transmembrane protein 2	0.831045	0.0491836	0.29896
															Q9D883	U2af1	U2 small nuclear ribonucleoprotein auxiliary factor (U2AF) 1	0.730102	0.043135	0.278009
															Q9D8N0	EEF1G	eukaryotic translation elongation factor 1 gamma	1.25969	0.0112735	0.154444
															Q9DB77	UQCRC2	ubiquinol-cytochrome c reductase core protein 2	1.21318	0.00839286	0.124205
															Q9DBC7	PRKAR1A	protein kinase cAMP-dependent type I regulatory subunit alpha	0.72489	0.00193028	0.0418537
															Q9DBH5	LMAN2	lectin, mannose binding 2	0.761415	0.0138797	0.166453
															Q9DCD0	PGD	phosphogluconate dehydrogenase	0.795252	0.0203718	0.197816
															Q9ERU9	RGPD4 (includes others)	RANBP2 like and GRIP domain containing 5	1.2849	0.0199673	0.19927
															Q9ES00	UBE4B	ubiquitination factor E4B	1.24767	0.0256732	0.224172
															Q9JHU4	DYNC1H1	dynein cytoplasmic 1 heavy chain 1	1.28417	0.00948287	0.13319
															Q9JKF1	IQGAP1	IQ motif containing GTPase activating protein 1	1.25771	0.0339016	0.249688
															Q9JKV1	ADRM1	ADRM1 26S proteasome ubiquitin receptor	1.43927	0.0181268	0.191181
															Q9QUJ7	ACSL4	acyl-CoA synthetase long chain family member 4	1.43006	0.0103903	0.141438
															Q9QUQ5	TRPC4	transient receptor potential cation channel subfamily C member 4	1.24018	0.0240996	0.212125
															Q9QXB9	DRG2	developmentally regulated GTP binding protein 2	1.15793	0.0113305	0.153495
															Q9QXK7	CPSF3	cleavage and polyadenylation specific factor 3	1.23087	0.0180655	0.192032
															Q9R0P3	ESD	esterase D	0.81346	0.0187603	0.191818
															Q9R1T4	SEPTIN6	septin 6	0.740744	0.0319948	0.242667
															Q9WTI7	MYO1C	myosin IC	1.27436	0.00347416	0.0695686
															Q9WV54	ASAH1	N-acylsphingosine amidohydrolase 1	1.4016	0.000814535	0.019871
															Q9WV91	PTGFRN	prostaglandin F2 receptor inhibitor	0.708034	0.0206633	0.198517
															Q9WVA4	TAGLN2	transgelin 2	0.773313	0.0495713	0.29919
															Q9Z1J3	NFS1	NFS1 cysteine desulfurase	1.4439	0.0171392	0.190118
															Q9Z1K5	ARIH1	ariadne RBR E3 ubiquitin protein ligase 1	1.30704	0.0474679	0.294984
															Q9Z1Q5	CLIC1	chloride intracellular channel 1	0.849406	0.0476815	0.292826
															Q9Z1Z2	STRAP	serine/threonine kinase receptor associated protein	1.08573	0.0325687	0.242429
															Q9Z247	FKBP9	FKBP prolyl isomerase 9	0.722263	0.00719896	0.117765
															Q9Z2N8	ACTL6A	actin like 6A	0.788751	0.0299475	0.23372
															Q9Z2U0	PSMA7	proteasome 20S subunit alpha 7	0.817107	0.0292234	0.236045
															Q9Z2U1	PSMA5	proteasome 20S subunit alpha 5	0.859399	0.0398823	0.268778
