# Supplementary material for: Identification of Mispairing Omic Signatures in Chinese Hamster Ovary (CHO) Cells Producing a Tri-Specific Antibody
Source: Biomedicines. 2023 Oct 25;11(11):2890. doi: 10.3390/biomedicines11112890 (PMC10669571; doi:10.3390/biomedicines11112890)
Supplement: Supplementary file 1 [file biomedicines-11-02890-s001.zip › 20231010_Supplementary File S5_Genes_D10.xlsx]

## Sheet: transcriptomics_D10
Supplementary Information File 5. List of genes identified in low vs high mispairing clones in tsAb production phase (D10) p-value ≤0.05
Gene expression values were compared using student DESeq2
	DOWN-REGULATED FC≤0.67, p-value≤0.05							UP-REGULATED FC≥1.5, p-value≤0.05							OTHERS FC between 0.67 and 1.5, p-value≤0.05
	Ensembl ID	Gene	Name	FC	p-value	adj p-value		Ensembl ID	Gene	Name	FC	p-value	adj p-value		Ensembl ID	Gene	Name	FC	p-value	adj p-value
	ENSMUSG00000008028	1700008O03Rik	chromosome 19 open reading frame 81	0.629292	7.5e-05	0.00194597		ENSMUSG00000027409	1700020A23Rik	chromosome 20 open reading frame 141	5.03635	0.000960638	0.0143615		ENSMUSG00000027886	1700013F07Rik	cilia and flagella associated protein 276	1.46003	0.00460937	0.0449045
	ENSMUSG00000043391	2510009E07Rik	chromosome 3 open reading frame 70	0.632265	0.00235596	0.028041		ENSMUSG00000027327	1700037H04Rik	chromosome 20 open reading frame 27	1.54486	0.000138084	0.00321706		ENSMUSG00000031983	2310022B05Rik	chromosome 1 open reading frame 198	1.48528	0.00090904	0.0137107
	ENSMUSG00000010277	2610507B11Rik	KIAA0100	0.606935	1.13e-21	5.37e-19		ENSMUSG00000087204	1700073E17Rik	ribosomal protein L7 pseudogene	2.45424	0.00205075	0.0248404		ENSMUSG00000044496	2510039O18Rik	KIAA2013	1.18565	0.00825907	0.0691839
	ENSMUSG00000097375	6720427I07Rik	RIKEN cDNA 6720427I07 gene	0.510878	0.000207586	0.00438467		ENSMUSG00000100717	1700120G07Rik	RIKEN cDNA 1700120G07 gene	10.8266	8.93e-05	0.00225855		ENSMUSG00000037270	4932438A13Rik	KIAA1109	0.864986	0.0101993	0.0798875
	ENSMUSG00000015243	Abca1	ATP binding cassette subfamily A member 1	0.646464	0.000150579	0.00342794		ENSMUSG00000027811	4930579G24Rik	chromosome 4 open reading frame 46	1.76732	0.0475594	0.221093		ENSMUSG00000046138	9930021J03Rik	KIAA2026	0.878025	0.046439	0.217851
	ENSMUSG00000041797	Abca9	ATP binding cassette subfamily A member 9	0.317874	0.000142316	0.00329666		ENSMUSG00000055782	Abcd2	ATP binding cassette subfamily D member 2	2.28038	0.00866658	0.0720023		ENSMUSG00000057230	Aak1	AP2 associated kinase 1	0.789624	0.000618271	0.0101348
	ENSMUSG00000029095	Ablim2	actin binding LIM protein family member 2	0.543766	0.0025568	0.0295488		ENSMUSG00000036880	Acaa2	acetyl-CoA acyltransferase 2	1.61204	1.63e-05	0.000543652		ENSMUSG00000025375	Aatk	apoptosis associated tyrosine kinase	0.737514	0.0114787	0.0866241
	ENSMUSG00000017307	Acot8	acyl-CoA thioesterase 8	0.66029	0.000113125	0.00273449		ENSMUSG00000023832	Acat2	acetyl-CoA acetyltransferase 2	1.56131	0.0227593	0.136573		ENSMUSG00000026944	Abca2	ATP binding cassette subfamily A member 2	0.670114	4.33e-06	0.000183565
	ENSMUSG00000043822	Adamtsl5	ADAMTS like 5	0.164531	0.00723683	NA		ENSMUSG00000044337	Ackr3	atypical chemokine receptor 3	5.088	5.57e-06	0.000226558		ENSMUSG00000038762	Abcf1	ATP binding cassette subfamily F member 1	1.34932	0.0298609	0.163243
	ENSMUSG00000020654	Adcy3	adenylate cyclase 3	0.358535	0.0354857	0.182598		ENSMUSG00000035783	Acta2	actin alpha 2, smooth muscle	2.24588	0.0012673	0.0175657		ENSMUSG00000032046	Abhd12	abhydrolase domain containing 12, lysophospholipase	0.842102	0.0139612	0.0987566
	ENSMUSG00000044017	Adgrd1	adhesion G protein-coupled receptor D1	0.627648	0.0293407	0.161692		ENSMUSG00000017697	Ada	adenosine deaminase	1.75148	0.000596948	0.00991895		ENSMUSG00000007036	Abhd16a	abhydrolase domain containing 16A, phospholipase	0.822333	0.0224303	0.135847
	ENSMUSG00000026922	Agpat2	1-acylglycerol-3-phosphate O-acyltransferase 2	0.584536	0.00275749	0.0311604		ENSMUSG00000011256	Adam19	ADAM metallopeptidase domain 19	1.95725	6.62e-07	3.72e-05		ENSMUSG00000038459	Abhd17c	abhydrolase domain containing 17C, depalmitoylase	0.880048	0.0116398	0.0873582
	ENSMUSG00000029419	Ajm1	apical junction component 1 homolog	0.590147	0.0379226	0.189968		ENSMUSG00000013033	Adgrl1	adhesion G protein-coupled receptor L1	4.14027	0.0211727	0.130677		ENSMUSG00000007950	Abhd8	abhydrolase domain containing 8	0.836262	0.00885238	0.0731574
	ENSMUSG00000020955	Ap4s1	adaptor related protein complex 4 subunit sigma 1	0.564945	0.035987	0.183453		ENSMUSG00000055301	Adh7	alcohol dehydrogenase 7 (class IV), mu or sigma polypeptide	2.10851	0.0489567	0.22523		ENSMUSG00000058835	Abi1	abl interactor 1	0.778964	0.0370756	0.187346
	ENSMUSG00000053199	Arhgap20	Rho GTPase activating protein 20	0.544702	0.0125238	0.091914		ENSMUSG00000041936	Agrn	agrin	1.68109	0.0336343	0.176194		ENSMUSG00000017631	Abr	ABR activator of RhoGEF and GTPase	0.777026	0.00453736	0.044418
	ENSMUSG00000036591	Arhgap21	Rho GTPase activating protein 21	0.64294	2.39e-06	0.000111957		ENSMUSG00000031980	Agt	angiotensinogen	13.9612	0.0306754	0.166582		ENSMUSG00000029033	Acap3	ArfGAP with coiled-coil, ankyrin repeat and PH domains 3	0.703509	0.000556041	0.00934444
	ENSMUSG00000037509	Arhgef4	Rho guanine nucleotide exchange factor 4	0.570613	0.0169685	0.112134		ENSMUSG00000022868	Ahsg	alpha 2-HS glycoprotein	2.47386	0.0240975	0.142247		ENSMUSG00000056938	Acbd4	acyl-CoA binding domain containing 4	1.30489	0.0129934	0.0940992
	ENSMUSG00000047446	Arl4a	ADP ribosylation factor like GTPase 4A	0.609845	3.39e-05	0.000987585		ENSMUSG00000028527	Ak4	adenylate kinase 4	1.59584	0.00938295	0.0760361		ENSMUSG00000020917	Acly	ATP citrate lyase	1.37392	4.23e-05	0.00118444
	ENSMUSG00000049866	Arl4c	ADP ribosylation factor like GTPase 4C	0.584058	5.15e-10	7.04e-08		ENSMUSG00000059708	Akap17b	A kinase (PRKA) anchor protein 17B	1.54534	0.0105601	0.0816622		ENSMUSG00000006717	Acot13	acyl-CoA thioesterase 13	1.36893	0.00244458	0.028672
	ENSMUSG00000038539	Atf5	activating transcription factor 5	0.425342	0.00156761	0.0205682		ENSMUSG00000030344	Akap3	A-kinase anchoring protein 3	1.98943	0.0480446	0.222512		ENSMUSG00000028937	Acot7	acyl-CoA thioesterase 7	0.755503	0.000142517	0.00329666
	ENSMUSG00000028238	Atp6v0d2	ATPase H+ transporting V0 subunit d2	0.389196	0.00705376	0.0619395		ENSMUSG00000022636	Alcam	activated leukocyte cell adhesion molecule	1.77346	1.8e-07	1.21e-05		ENSMUSG00000032883	Acsl3	acyl-CoA synthetase long chain family member 3	0.78577	0.001885	0.0233375
	ENSMUSG00000039347	Atp6v0e2	ATPase H+ transporting V0 subunit e2	0.609768	0.0166518	0.110708		ENSMUSG00000053644	Aldh7a1	aldehyde dehydrogenase 7 family member A1	1.66484	0.00363458	0.0380484		ENSMUSG00000031278	Acsl4	acyl-CoA synthetase long chain family member 4	1.2029	0.00135899	0.0184169
	ENSMUSG00000021460	Auh	AU RNA binding methylglutaconyl-CoA hydratase	0.58877	0.00121821	0.0171457		ENSMUSG00000035704	Alg8	ALG8 alpha-1,3-glucosyltransferase	1.66702	0.0354816	0.182598		ENSMUSG00000027605	Acss2	acyl-CoA synthetase short chain family member 2	0.75858	0.0373483	0.188116
	ENSMUSG00000070837	Aurkc	aurora kinase C	0.313146	0.00142141	0.0191209		ENSMUSG00000032531	Amotl2	angiomotin like 2	2.26711	9.19e-08	6.49e-06		ENSMUSG00000015143	Actn1	actinin alpha 1	1.48422	6.83e-05	0.0018072
	ENSMUSG00000100005	B130024G19Rik	RIKEN cDNA B130024G19 gene	0.294997	0.0375041	0.188727		ENSMUSG00000027889	Ampd2	adenosine monophosphate deaminase 2	1.88371	0.0494374	0.226312		ENSMUSG00000040537	Adam22	ADAM metallopeptidase domain 22	1.15767	0.0284577	0.158994
	ENSMUSG00000030826	Bcat2	branched chain amino acid transaminase 2	0.235931	0.011196	NA		ENSMUSG00000024803	Ankrd1	ankyrin repeat domain 1	3.91679	2.16e-07	1.43e-05		ENSMUSG00000025026	Add3	adducin 3	1.40171	0.0131842	0.0949783
	ENSMUSG00000044150	Bclaf3	BCLAF1 and THRAP3 family member 3	0.656242	0.00972936	0.077594		ENSMUSG00000079610	Ankrd39	ankyrin repeat domain 39	2.1607	0.0434621	0.207899		ENSMUSG00000031486	Adgra2	adhesion G protein-coupled receptor A2	1.33584	0.025924	0.148466
	ENSMUSG00000061132	Blnk	B cell linker	0.610096	0.00102622	0.0149828		ENSMUSG00000036777	Anln	anillin actin binding protein	2.30122	9.23e-09	8.5e-07		ENSMUSG00000028138	Adh5	alcohol dehydrogenase 5 (class III), chi polypeptide	1.3747	0.0045323	0.044418
	ENSMUSG00000026739	Bmi1	COMMD3-BMI1 readthrough	0.636807	0.00280327	0.0315201		ENSMUSG00000021866	Anxa11	annexin A11	1.61766	0.0445006	0.210944		ENSMUSG00000039041	Adrm1	ADRM1 26S proteasome ubiquitin receptor	0.735686	0.00103712	0.0150817
	ENSMUSG00000021900	Btd	biotinidase	0.583609	0.000990761	0.0146517		ENSMUSG00000068536	Aoc1l1	amine oxidase copper containing 1-like 1	5.78471	0.0358881	NA		ENSMUSG00000029094	Afap1	actin filament associated protein 1	1.22457	0.021286	0.131166
	ENSMUSG00000098470	C1rb	complement C1r	0.634481	0.00144481	0.0193167		ENSMUSG00000029207	Apbb2	amyloid beta precursor protein binding family B member 2	3.42248	0.000700353	0.0111466		ENSMUSG00000025083	Afap1l2	actin filament associated protein 1 like 2	0.718592	0.000857657	0.0131274
	ENSMUSG00000078815	Cacng6	calcium voltage-gated channel auxiliary subunit gamma 6	0.113871	0.000414695	0.00745633		ENSMUSG00000046532	Ar	androgen receptor	17.2434	4.25e-07	2.57e-05		ENSMUSG00000049470	Aff4	AF4/FMR2 family member 4	0.880281	0.0397825	0.195784
	ENSMUSG00000023964	Calcr	calcitonin receptor	0.593788	0.000429904	0.00761724		ENSMUSG00000029378	Areg	amphiregulin	1.65846	1.06e-06	5.54e-05		ENSMUSG00000031967	Afg3l1	AFG3-like AAA ATPase 1	1.29991	0.0403772	0.197028
	ENSMUSG00000014592	Camta1	calmodulin binding transcription activator 1	0.393674	6.72e-08	4.87e-06		ENSMUSG00000067851	Arfgef1	ADP ribosylation factor guanine nucleotide exchange factor 1	1.75586	4.87e-06	0.000202793		ENSMUSG00000024527	Afg3l2	AFG3 like matrix AAA peptidase subunit 2	1.4285	0.00142881	0.0191969
	ENSMUSG00000003273	Car11	carbonic anhydrase 11	0.207912	0.00593104	0.0542111		ENSMUSG00000039031	Arhgap18	Rho GTPase activating protein 18	1.89031	4.92e-13	1.23e-10		ENSMUSG00000023353	Agap3	ArfGAP with GTPase domain, ankyrin repeat and PH domain 3	0.787332	0.000724395	0.0114461
	ENSMUSG00000050357	Carmil2	capping protein regulator and myosin 1 linker 2	0.40064	0.00433929	0.0432691		ENSMUSG00000049807	Arhgap23	Rho GTPase activating protein 23	1.63153	2.82e-06	0.000127742		ENSMUSG00000034254	Agpat1	1-acylglycerol-3-phosphate O-acyltransferase 1	0.794527	0.000130798	0.00306689
	ENSMUSG00000026029	Casp8	caspase 8	0.347734	0.0394841	0.194709		ENSMUSG00000057315	Arhgap24	Rho GTPase activating protein 24	1.51464	0.0362406	0.184438		ENSMUSG00000021557	Agtpbp1	ATP/GTP binding carboxypeptidase 1	0.757993	0.0214058	0.13146
	ENSMUSG00000007122	Casq1	calsequestrin 1	0.447713	0.00443042	0.0439033		ENSMUSG00000036452	Arhgap26	Rho GTPase activating protein 26	2.30396	0.00713553	0.0625958		ENSMUSG00000021557	Agtpbp1	ATP/GTP binding carboxypeptidase 1	0.757993	0.0214058	0.13146
	ENSMUSG00000006241	Ccdc159	coiled-coil domain containing 159	0.667171	0.0206413	0.128276		ENSMUSG00000034255	Arhgap27	Rho GTPase activating protein 27	2.95629	0.000422974	0.00755557		ENSMUSG00000027893	Ahcyl1	adenosylhomocysteinase like 1	1.21202	8.36e-05	0.00212933
	ENSMUSG00000059554	Ccdc28a	coiled-coil domain containing 28A	0.565509	3.68e-07	2.29e-05		ENSMUSG00000021662	Arhgef28	Rho guanine nucleotide exchange factor 28	1.87712	0.000198769	0.00424121		ENSMUSG00000028029	Aimp1	aminoacyl tRNA synthetase complex interacting multifunctional protein 1	0.855852	0.0133758	0.0960423
	ENSMUSG00000043923	Ccdc84	centrosomal AT-AC splicing factor	0.667001	0.0129854	0.0940992		ENSMUSG00000015709	Arnt2	aryl hydrocarbon receptor nuclear translocator 2	1.91706	7.22e-05	0.00188617		ENSMUSG00000022178	Ajuba	ajuba LIM protein	1.45615	0.0260335	0.148782
	ENSMUSG00000047649	Cd3eap	RNA polymerase I subunit G	0.614318	0.00134567	0.0183045		ENSMUSG00000029622	Arpc1b	actin related protein 2/3 complex subunit 1B	1.58146	0.0167965	0.111198		ENSMUSG00000028792	Ak2	adenylate kinase 2	1.26844	0.00187623	0.0232933
	ENSMUSG00000085939	Cd63-ps	CD63 antigen, pseudogene	0.66927	7.82e-10	1.02e-07		ENSMUSG00000020604	Arsg	arylsulfatase G	3.44693	6.17e-05	0.00165607		ENSMUSG00000022016	Akap11	A-kinase anchoring protein 11	1.19274	0.0221653	0.134764
	ENSMUSG00000025163	Cd7	CD7 molecule	0.106971	0.000231655	0.00476808		ENSMUSG00000005470	Asf1b	anti-silencing function 1B histone chaperone	1.71983	4.99e-05	0.00136721		ENSMUSG00000038587	Akap12	A-kinase anchoring protein 12	1.36559	0.00417282	0.0422464
	ENSMUSG00000027284	Cdan1	codanin 1	0.443051	0.0279873	0.157365		ENSMUSG00000025533	Asl	argininosuccinate lyase	2.09119	0.00802675	0.067976		ENSMUSG00000066406	Akap13	A-kinase anchoring protein 13	1.24236	0.00485083	0.0465935
	ENSMUSG00000034957	Cebpa	CCAAT enhancer binding protein alpha	0.46855	4.79e-07	2.85e-05		ENSMUSG00000033952	Aspm	assembly factor for spindle microtubules	2.40508	0.000303168	0.00579353		ENSMUSG00000039166	Akap7	A-kinase anchoring protein 7	1.37393	0.0469211	0.219289
	ENSMUSG00000068740	Celsr2	cadherin EGF LAG seven-pass G-type receptor 2	0.241528	0.00806297	0.0681247		ENSMUSG00000022360	Atad2	ATPase family AAA domain containing 2	1.69468	0.00181658	0.0228114		ENSMUSG00000053279	Aldh1a1	aldehyde dehydrogenase 1 family member A1	0.690154	0.000473127	0.00819737
	ENSMUSG00000058019	Ces5a	carboxylesterase 5A	0.15782	0.000445094	0.00777317		ENSMUSG00000017550	Atad5	ATPase family AAA domain containing 5	1.80198	0.025953	0.148555		ENSMUSG00000053279	Aldh1a1	aldehyde dehydrogenase 1 family member A1	0.690154	0.000473127	0.00819737
	ENSMUSG00000032232	Cgnl1	cingulin like 1	0.146651	0.0014736	0.0195824		ENSMUSG00000025324	Atp10a	ATPase phospholipid transporting 10A (putative)	1.63995	0.00985249	0.0782908		ENSMUSG00000044339	Alkbh2	alkB homolog 2, alpha-ketoglutarate dependent dioxygenase	0.727168	0.00157222	0.0205682
	ENSMUSG00000101970	Chaserr	CHD2 adjacent suppressive regulatory RNA	0.592249	0.00822529	0.068964		ENSMUSG00000025428	Atp5a1	ATP synthase F1 subunit alpha	1.90233	4.5e-12	9.47e-10		ENSMUSG00000042650	Alkbh5	alkB homolog 5, RNA demethylase	1.22991	0.00402115	0.0410437
	ENSMUSG00000005045	Chd5	chromodomain helicase DNA binding protein 5	0.509181	2.35e-11	4.15e-09		ENSMUSG00000037685	Atp8a1	ATPase phospholipid transporting 8A1	1.51303	0.000613071	0.0100647		ENSMUSG00000036602	Alx1	ALX homeobox 1	0.772746	0.0435032	0.207899
	ENSMUSG00000033916	Chmp2a	charged multivesicular body protein 2A	0.39773	4.14e-30	3.24e-27		ENSMUSG00000060131	Atp8b4	ATPase phospholipid transporting 8B4 (putative)	2.40161	0.0357131	0.18305		ENSMUSG00000031751	Amfr	autocrine motility factor receptor	0.807006	0.0278893	0.157012
	ENSMUSG00000060002	Chpt1	choline phosphotransferase 1	0.629584	4.91e-08	3.73e-06		ENSMUSG00000046605	B3gntl1	UDP-GlcNAc:betaGal beta-1,3-N-acetylglucosaminyltransferase like 1	1.63245	0.0211588	0.130677		ENSMUSG00000038742	Angptl6	angiopoietin like 6	0.744063	0.0404634	0.19736
	ENSMUSG00000051159	Cited1	Cbp/p300 interacting transactivator with Glu/Asp rich carboxy-terminal domain 1	0.365046	0.00351792	0.037111		ENSMUSG00000042243	BC051665	cDNA sequence BC051665	2.61908	0.00449659	0.0442387		ENSMUSG00000069601	Ank3	ankyrin 3	1.16563	0.043366	0.207856
	ENSMUSG00000061028	Clasrp	CLK4-associating serine/arginine rich protein	0.459775	5.52e-11	9.44e-09		ENSMUSG00000042182	Bend6	BEN domain containing 6	1.92158	3.52e-08	2.79e-06		ENSMUSG00000035569	Ankrd11	ankyrin repeat domain containing 11	0.912653	0.0245342	0.143755
	ENSMUSG00000040663	Clcf1	cardiotrophin like cytokine factor 1	0.35922	1.06e-06	5.54e-05		ENSMUSG00000003452	Bicd1	BICD cargo adaptor 1	2.94568	3.32e-10	4.84e-08		ENSMUSG00000007827	Ankrd26	ankyrin repeat domain containing 26	1.2574	0.0199262	0.125614
	ENSMUSG00000002981	Clptm1	CLPTM1 regulator of GABA type A receptor forward trafficking	0.496525	2.03e-35	2.22e-32		ENSMUSG00000030528	Blm	BLM RecQ like helicase	1.98986	0.00120514	0.0170494		ENSMUSG00000037904	Ankrd9	ankyrin repeat domain 9	0.81975	0.0253281	0.146582
	ENSMUSG00000035632	Cnot3	CCR4-NOT transcription complex subunit 3	0.364365	1.61e-13	4.31e-11		ENSMUSG00000066324	Bpnt2	3'(2'), 5'-bisphosphate nucleotidase 2	1.64901	1.02e-05	0.000370844		ENSMUSG00000026199	Ankzf1	ankyrin repeat and zinc finger peptidyl tRNA hydrolase 1	0.724336	0.00438839	0.0436448
	ENSMUSG00000070695	Cntnap5a	contactin associated protein family member 5	0.344322	0.0441292	0.209637		ENSMUSG00000041147	Brca2	BRCA2 DNA repair associated	2.81095	0.000308345	0.00585543		ENSMUSG00000028333	Anp32b	acidic (leucine-rich) nuclear phosphoprotein 32 family, member B	0.828726	0.00607683	0.0552669
	ENSMUSG00000045672	Col27a1	collagen type XXVII alpha 1 chain	0.654028	0.00431781	0.0431387		ENSMUSG00000035131	Brinp3	BMP/retinoic acid inducible neural specific 3	21.5096	0.000242446	0.0048891		ENSMUSG00000081792	Anp32b-ps1	Bacidic (leucine-rich) nuclear phosphoprotein 32 family, member B, pseudogene 1	0.812387	0.0391036	0.193497
	ENSMUSG00000048126	Col6a3	collagen type VI alpha 3 chain	0.476171	0.0139789	0.0988181		ENSMUSG00000027379	Bub1	BUB1 mitotic checkpoint serine/threonine kinase	4.42016	6.61e-05	0.0017622		ENSMUSG00000057411	Antkmt	adenine nucleotide translocase lysine methyltransferase	0.730806	0.00863337	0.0717809
	ENSMUSG00000021773	Comtd1	catechol-O-methyltransferase domain containing 1	0.531712	0.000279341	0.00545237		ENSMUSG00000040084	Bub1b	BUB1 mitotic checkpoint serine/threonine kinase B	2.38908	0.00330037	0.0356752		ENSMUSG00000024659	Anxa1	annexin A1	1.3622	1.97e-06	9.47e-05
	ENSMUSG00000029073	Cptp	ceramide-1-phosphate transfer protein	0.210324	0.00258504	0.0297519		ENSMUSG00000024164	C3	complement C3	1.85448	0.0378641	0.189927		ENSMUSG00000032231	Anxa2	annexin A2	1.22247	0.000668094	0.0107771
	ENSMUSG00000035041	Creb3l3	cAMP responsive element binding protein 3 like 3	0.429752	0.0225035	0.135969		ENSMUSG00000028532	Cachd1	cache domain containing 1	2.05716	3.15e-05	0.000926586		ENSMUSG00000040701	Ap1g2	adaptor related protein complex 1 subunit gamma 2	0.748551	0.0136213	0.097105
	ENSMUSG00000032652	Crebl2	cAMP responsive element binding protein like 2	0.632881	0.00286	0.0319562		ENSMUSG00000020882	Cacnb1	calcium voltage-gated channel auxiliary subunit beta 1	6.92325	0.0176172	NA		ENSMUSG00000031367	Ap1s2	adaptor related protein complex 1 subunit sigma 2	1.42081	5.97e-06	0.000238581
	ENSMUSG00000063889	Crem	cAMP responsive element modulator	0.589688	2.58e-05	0.000787616		ENSMUSG00000038128	Camk4	calcium/calmodulin dependent protein kinase IV	1.95323	0.0234159	0.139357		ENSMUSG00000002957	Ap2a2	adaptor related protein complex 2 subunit alpha 2	1.21891	0.0222271	0.135048
	ENSMUSG00000083282	Ctsf	cathepsin F	0.662946	0.00398333	0.040764		ENSMUSG00000039676	Capsl	calcyphosine like	3.602	0.0175945	0.115021		ENSMUSG00000031996	Aplp2	amyloid beta precursor like protein 2	1.22129	3.64e-05	0.00104499
	ENSMUSG00000073001	Cylc1	cylicin, basic protein of sperm head cytoskeleton 1	0.293512	0.000970884	0.0144642		ENSMUSG00000027559	Car3	carbonic anhydrase 3	24.5629	2.21e-06	0.000103964		ENSMUSG00000027575	Arfgap1	ADP ribosylation factor GTPase activating protein 1	0.848789	0.0191933	0.122339
	ENSMUSG00000063415	Cyp26b1	cytochrome P450 family 26 subfamily B member 1	0.578588	0.00260226	0.0298687		ENSMUSG00000031373	Car5b	carbonic anhydrase 5B	2.24611	0.00336905	0.0360265		ENSMUSG00000030881	Arfip2	ADP ribosylation factor interacting protein 2	0.835176	0.0119242	0.0887627
	ENSMUSG00000021259	Cyp46a1	cytochrome P450 family 46 subfamily A member 1	0.38685	0.000176877	0.00385145		ENSMUSG00000007655	Cav1	caveolin 1	1.68741	3.52e-07	2.21e-05		ENSMUSG00000039831	Arhgap29	Rho GTPase activating protein 29	1.42719	4.37e-07	2.63e-05
	ENSMUSG00000059824	Dbp	D-box binding PAR bZIP transcription factor	0.486497	9.7e-07	5.16e-05		ENSMUSG00000000058	Cav2	caveolin 2	2.06662	0.0127227	0.0927066		ENSMUSG00000041444	Arhgap32	Rho GTPase activating protein 32	1.33385	0.017872	0.116418
	ENSMUSG00000020108	Ddit4	DNA damage inducible transcript 4	0.562526	0.000389442	0.00704857		ENSMUSG00000004044	Cavin1	caveolae associated protein 1	1.53244	2.63e-09	3e-07		ENSMUSG00000071176	Arhgef10	Rho guanine nucleotide exchange factor 10	1.32969	0.00887078	0.0732542
	ENSMUSG00000035392	Dennd1a	DENN domain containing 1A	0.571128	0.000110918	0.00271106		ENSMUSG00000022637	Cblb	Cbl proto-oncogene B	1.63614	0.0100088	0.0791156		ENSMUSG00000024944	Arl2	ADP ribosylation factor like GTPase 2	1.18403	0.0143035	0.100143
	ENSMUSG00000067597	Dgat2l6	diacylglycerol O-acyltransferase 2 like 6	0.0877537	2.52e-07	1.63e-05		ENSMUSG00000024878	Cbwd1	COBW domain containing 1	1.69698	0.0100141	0.0791156		ENSMUSG00000031776	Arl2bp	ADP ribosylation factor like GTPase 2 binding protein	0.878302	0.0426979	0.205423
	ENSMUSG00000007682	Dio2	iodothyronine deiodinase 2	0.338083	0.0292859	0.161633		ENSMUSG00000046318	Ccbe1	collagen and calcium binding EGF domains 1	3.62456	2.82e-14	8.58e-12		ENSMUSG00000025035	Arl3	ADP ribosylation factor like GTPase 3	1.29459	8.65e-06	0.000325225
	ENSMUSG00000004069	Dnaja3	DnaJ heat shock protein family (Hsp40) member A3	0.641384	0.000311478	0.00589064		ENSMUSG00000025983	Ccdc150	coiled-coil domain containing 150	11.2756	4.8e-05	0.00131766		ENSMUSG00000026426	Arl8a	ADP ribosylation factor like GTPase 8A	0.793114	4.67e-06	0.000195801
	ENSMUSG00000014905	Dnajb9	DnaJ heat shock protein family (Hsp40) member B9	0.66354	1.65e-05	0.000547432		ENSMUSG00000056531	Ccdc18	coiled-coil domain containing 18	1.73763	0.0144905	0.100733		ENSMUSG00000033460	Armcx1	armadillo repeat containing X-linked 1	0.827694	0.0370191	0.187147
	ENSMUSG00000026740	Dnajc1	DnaJ heat shock protein family (Hsp40) member C1	0.572941	3.82e-06	0.000164865		ENSMUSG00000022665	Ccdc80	coiled-coil domain containing 80	2.62069	1.08e-08	9.76e-07		ENSMUSG00000026755	Arpc5l	actin related protein 2/3 complex subunit 5 like	0.802406	0.00378778	0.0392767
	ENSMUSG00000036766	Dner	delta/notch like EGF repeat containing	0.556743	0.000772999	0.0120919		ENSMUSG00000035385	Ccl2	chemokine (C-C motif) ligand 2	2.5974	2.61e-09	3e-07		ENSMUSG00000022377	Asap1	ArfGAP with SH3 domain, ankyrin repeat and PH domain 1	1.38873	0.000480876	0.00826624
	ENSMUSG00000030002	Dusp11	dual specificity phosphatase 11	0.61274	0.0146024	0.1012		ENSMUSG00000028195	Ccn1	cellular communication network factor 1	1.89988	0.030459	0.165905		ENSMUSG00000052632	Asap2	ArfGAP with SH3 domain, ankyrin repeat and PH domain 2	0.762126	0.030469	0.165905
	ENSMUSG00000019960	Dusp6	dual specificity phosphatase 6	0.598167	0.000235626	0.0047929		ENSMUSG00000019997	Ccn2	cellular communication network factor 2	4.39571	0.00499801	0.0477558		ENSMUSG00000009248	Ascl2	achaete-scute family bHLH transcription factor 2	0.671113	0.0135917	0.0970757
	ENSMUSG00000044072	Eml6	EMAP like 6	0.600487	0.00333571	0.0358735		ENSMUSG00000041431	Ccnb1	cyclin B1	2.58281	0.000120456	0.00287991		ENSMUSG00000028053	Ash1l	ASH1 like histone lysine methyltransferase	0.885716	0.0334825	0.175926
	ENSMUSG00000038173	Enpp6	ectonucleotide pyrophosphatase/phosphodiesterase 6	0.562798	0.0388996	0.192825		ENSMUSG00000032218	Ccnb2	cyclin B2	9.55642	7.41e-05	0.00192751		ENSMUSG00000020704	Asic2	acid sensing ion channel subunit 2	1.4043	0.0335143	0.175926
	ENSMUSG00000005958	Ephb3	EPH receptor B3	0.663563	0.00453915	0.044418		ENSMUSG00000028212	Ccne2	cyclin E2	2.2747	0.00135212	0.0183694		ENSMUSG00000028207	Asph	aspartate beta-hydroxylase	1.41138	0.00841142	0.0703092
	ENSMUSG00000035203	Epn1	epsin 1	0.424453	9.45e-43	1.48e-39		ENSMUSG00000049103	Ccr2	C-C motif chemokine receptor 2	2.30116	0.0234679	0.139432		ENSMUSG00000042548	Asxl1	ASXL transcriptional regulator 1	1.18327	0.043199	0.207378
	ENSMUSG00000064254	Ethe1	ETHE1 persulfide dioxygenase	0.608677	1.68e-15	5.4e-13		ENSMUSG00000037944	Ccr7	C-C motif chemokine receptor 7	7.49635	0.0179402	NA		ENSMUSG00000030213	Atf7ip	activating transcription factor 7 interacting protein	0.749665	8.25e-05	0.00211197
	ENSMUSG00000013089	Etv5	ETS variant transcription factor 5	0.510326	0.0061277	0.055591		ENSMUSG00000047139	Cd24a	CD24a antigen	2.35675	0.0126837	0.0927066		ENSMUSG00000024773	Atg2a	autophagy related 2A	0.812245	0.0401657	0.196433
	ENSMUSG00000026655	Fam107b	family with sequence similarity 107 member B	0.347492	1.18e-08	1.05e-06		ENSMUSG00000017652	Cd40	CD40 molecule	4.54052	0.0326496	NA		ENSMUSG00000021066	Atl1	atlastin GTPase 1	1.45641	0.0289482	0.160579
	ENSMUSG00000037709	Fam13a	family with sequence similarity 13, member A	0.545155	3.91e-07	2.39e-05		ENSMUSG00000000682	Cd52	CD52 antigen	1.64988	0.0215087	0.131852		ENSMUSG00000036622	Atp13a2	ATPase cation transporting 13A2	1.44205	2.57e-05	0.000787616
	ENSMUSG00000032657	Fam189b	family with sequence similarity 189 member B	0.583603	0.00873088	0.0723718		ENSMUSG00000040747	Cd53	CD53 molecule	2.87451	0.0346243	0.179616		ENSMUSG00000033161	Atp1a1	ATPase Na+/K+ transporting subunit alpha 1	0.751639	2.93e-08	2.41e-06
	ENSMUSG00000028439	Fam219a	family with sequence similarity 219 member A	0.536244	4.01e-09	4.27e-07		ENSMUSG00000024610	Cd74	CD74 molecule	3.2115	0.00362225	0.0379556		ENSMUSG00000003072	Atp5d	ATP synthase F1 subunit delta	1.41588	0.00312516	0.0342457
	ENSMUSG00000046546	Fam43a	family with sequence similarity 43 member A	0.621883	8.11e-06	0.000309302		ENSMUSG00000006398	Cdc20	cell division cycle 20	2.39137	0.00551243	0.0510669		ENSMUSG00000006057	Atp5g1	ATP synthase membrane subunit c locus 1	1.20544	0.0298452	0.163239
	ENSMUSG00000040913	Fbxw4	F-box and WD repeat domain containing 4	0.218764	0.0288674	NA		ENSMUSG00000003119	Cdk12	cyclin dependent kinase 12	1.81787	3.55e-06	0.000155991		ENSMUSG00000018770	Atp5g3	ATP synthase membrane subunit c locus 3	1.17426	0.000435823	0.00767518
	ENSMUSG00000003420	Fcgrt	Fc gamma receptor and transporter	0.641857	1.04e-12	2.48e-10		ENSMUSG00000018669	Cdk5rap3	CDK5 regulatory subunit associated protein 3	2.08302	0.00426861	0.0429607		ENSMUSG00000021290	Atp5mpl	ATP synthase membrane subunit j	1.24794	0.036281	0.184501
	ENSMUSG00000037946	Fgd3	FYVE, RhoGEF and PH domain containing 3	0.620764	0.0351109	0.181351		ENSMUSG00000031292	Cdkl5	cyclin dependent kinase like 5	1.76598	0.00172128	0.0219163		ENSMUSG00000038023	Atp6v0a2	ATPase H+ transporting V0 subunit a2	0.785956	0.0181399	0.117603
	ENSMUSG00000034037	Fgd5	FYVE, RhoGEF and PH domain containing 5	0.325483	0.0266188	0.151337		ENSMUSG00000037628	Cdkn3	cyclin dependent kinase inhibitor 3	8.51117	6.88e-12	1.4e-09		ENSMUSG00000022295	Atp6v1c1	ATPase H+ transporting V1 subunit C1	1.36123	0.0295582	0.162155
	ENSMUSG00000061374	Fiz1	FLT3 interacting zinc finger 1	0.390419	8.91e-09	8.27e-07		ENSMUSG00000002107	Celf2	CUGBP Elav-like family member 2	3.67953	8.05e-07	4.38e-05		ENSMUSG00000033793	Atp6v1h	ATPase H+ transporting V1 subunit H	1.49255	0.0191263	0.122047
	ENSMUSG00000031328	Flna	filamin A	0.651755	3.69e-05	0.00105636		ENSMUSG00000024754	Cemip2	cell migration inducing hyaluronidase 2	1.60773	0.00507512	0.0480732		ENSMUSG00000032409	Atr	ATR serine/threonine kinase	1.43979	0.0205154	0.127769
	ENSMUSG00000066595	Flvcr1	FLVCR heme transporter 1	0.480322	0.031393	0.168589		ENSMUSG00000045328	Cenpe	centromere protein E	1.67143	0.00271946	0.0308581		ENSMUSG00000069895	Atxn1l	ataxin 1 like	1.31324	0.0248906	0.14482
	ENSMUSG00000034258	Flvcr2	FLVCR heme transporter 2	0.647795	0.0187289	0.120352		ENSMUSG00000026605	Cenpf	centromere protein F	1.98977	9.51e-10	1.17e-07		ENSMUSG00000074748	Atxn7l3b	ataxin 7 like 3B	1.23726	0.0176133	0.115075
	ENSMUSG00000003545	Fosb	FosB proto-oncogene, AP-1 transcription factor subunit	0.606602	0.0141937	0.0996759		ENSMUSG00000031262	Cenpi	centromere protein I	4.24495	0.0142186	0.0996759		ENSMUSG00000068328	Aup1	AUP1 lipid droplet regulating VLDL assembly factor	0.688273	6.55e-05	0.00174926
	ENSMUSG00000047604	Frat2	FRAT regulator of WNT signaling pathway 2	0.667109	0.00315182	0.0344436		ENSMUSG00000021714	Cenpk	centromere protein K	3.75851	3.15e-05	0.000926586		ENSMUSG00000065990	Aurkaip1	aurora kinase A interacting protein 1	0.825379	0.0143849	0.100397
	ENSMUSG00000097573	G730003C15Rik		0.560597	0.0013219	0.0180709		ENSMUSG00000023919	Cenpq	centromere protein Q	2.32453	0.00143657	0.0192539		ENSMUSG00000029673	Auts2	activator of transcription and developmental regulator AUTS2	1.27757	0.00674615	0.059814
	ENSMUSG00000066571	Garre1	granule associated Rac and RHOG effector 1	0.611098	0.0377266	0.189651		ENSMUSG00000056919	Cep162	centrosomal protein 162	1.54427	0.00547757	0.0509596		ENSMUSG00000039242	B3galnt2	beta-1,3-N-acetylgalactosaminyltransferase 2	0.721222	0.007023	0.061719
	ENSMUSG00000015053	Gata2	GATA binding protein 2	0.661989	2.61e-06	0.000119861		ENSMUSG00000073542	Cep76	centrosomal protein 76	1.88023	0.0017818	0.022426		ENSMUSG00000022793	B4galt4	beta-1,4-galactosyltransferase 4	0.774394	0.0415721	0.201333
	ENSMUSG00000025352	Gdf11	growth differentiation factor 11	0.593254	1.32e-24	7.21e-22		ENSMUSG00000041491	Cep78	centrosomal protein 78	1.60932	0.0235497	0.139767		ENSMUSG00000056124	B4galt6	beta-1,4-galactosyltransferase 6	1.38091	0.0130777	0.0944597
	ENSMUSG00000053460	Ggcx	gamma-glutamyl carboxylase	0.667242	0.0187284	0.120352		ENSMUSG00000027035	Cers6	ceramide synthase 6	2.15903	0.000142775	0.00329666		ENSMUSG00000052139	Babam2	BRISC and BRCA1 A complex member 2	1.35327	4.02e-05	0.00113821
	ENSMUSG00000014303	Glis2	GLIS family zinc finger 2	0.663883	0.000193756	0.00416007		ENSMUSG00000041235	Chd7	chromodomain helicase DNA binding protein 7	1.65858	1.09e-06	5.62e-05		ENSMUSG00000042215	Bag2	BAG cochaperone 2	0.768794	0.000145232	0.00333653
	ENSMUSG00000083548	Gm11514	predicted gene 11514	0.397571	0.00156088	0.0205182		ENSMUSG00000030077	Chl1	cell adhesion molecule L1 like	2.26313	2.52e-05	0.000783479		ENSMUSG00000024392	Bag6	BAG cochaperone 6	1.12429	0.00300198	0.0332373
	ENSMUSG00000083052	Gm12285	ubiquitin C pseudogene	0.605335	0.0287184	0.159628		ENSMUSG00000030930	Chst15	carbohydrate sulfotransferase 15	3.04173	0.0473316	NA		ENSMUSG00000024844	Banf1	BAF nuclear assembly factor 1	1.47066	0.00034851	0.00646811
	ENSMUSG00000073797	Gm12650	predicted gene 12650	0.545411	0.00765065	0.0656541		ENSMUSG00000019214	Chtf18	chromosome transmission fidelity factor 18	2.18199	0.00559029	0.0517007		ENSMUSG00000045763	Basp1	brain abundant membrane attached signal protein 1	1.37373	2.41e-12	5.5e-10
	ENSMUSG00000081233	Gm12857	ribosomal protein S5 pseudogene	0.509605	4.52e-11	7.85e-09		ENSMUSG00000033031	Cip2a	cellular inhibitor of PP2A	4.28248	4.15e-06	0.000178414		ENSMUSG00000035021	Baz1a	bromodomain adjacent to zinc finger domain 1A	0.864814	0.0442092	0.209836
	ENSMUSG00000085334	Gm12940		0.396743	0.0144803	0.100733		ENSMUSG00000078695	Cisd3	CDGSH iron sulfur domain 3	2.62007	0.00017664	0.00385145		ENSMUSG00000002083	Bbc3	BCL2 binding component 3	0.772994	0.010506	0.081358
	ENSMUSG00000087006	Gm13889	chromosome 11 open reading frame 96	0.557821	0.00314497	0.034403		ENSMUSG00000039910	Cited2	Cbp/p300 interacting transactivator with Glu/Asp rich carboxy-terminal domain 2	2.5671	8.68e-06	0.000325225		ENSMUSG00000025235	Bbs4	Bardet-Biedl syndrome 4	0.856857	0.0306931	0.166582
	ENSMUSG00000080989	Gm14048	proteasome (prosome, macropain) 26S subunit, non-ATPase, 11 pseudogene	0.449264	0.0260179	0.148782		ENSMUSG00000037725	Ckap2	cytoskeleton associated protein 2	2.50328	0.00964741	0.0772216		ENSMUSG00000019132	BC005537	chromosome 6 open reading frame 62	0.706753	1.29e-07	8.87e-06
	ENSMUSG00000092523	Gm18191	zinc finger protein 772 pseudogene	0.147496	0.00222557	NA		ENSMUSG00000048327	Ckap2l	cytoskeleton associated protein 2 like	4.93683	0.00919909	0.0751156		ENSMUSG00000074649	BC029722	cDNA sequence BC029722	1.39451	0.00249206	0.029154
	ENSMUSG00000065182	Gm25138		0.297489	0.0202762	0.126743		ENSMUSG00000000605	Clcn4	chloride voltage-gated channel 4	1.75335	0.023436	0.139394		ENSMUSG00000002015	Bcap31	B cell receptor associated protein 31	0.818518	0.0122621	0.0908873
	ENSMUSG00000100122	Gm28267		0.662594	0.0317152	0.169571		ENSMUSG00000049037	Clec4a1	zinc finger protein 705A	3.29535	0.0399689	0.196125		ENSMUSG00000027381	Bcl2l11	BCL2 like 11	1.30925	0.0243533	0.143203
	ENSMUSG00000106339	Gm43489		0.327559	1.5e-07	1.02e-05		ENSMUSG00000079293	Clec7a	C-type lectin domain containing 7A	2.06823	0.041027	0.19931		ENSMUSG00000022508	Bcl6	BCL6 transcription repressor	0.681526	6.76e-05	0.00179225
	ENSMUSG00000108274	Gm44169		0.332075	0.0283816	0.158885		ENSMUSG00000020461	Clhc1	clathrin heavy chain linker domain containing 1	1.52377	0.014015	0.0988781		ENSMUSG00000029438	Bcl7a	BAF chromatin remodeling complex subunit BCL7A	0.86151	0.0286788	0.159522
	ENSMUSG00000030653	Gm45837	phosphodiesterase 2A	0.476814	0.00264864	0.0302426		ENSMUSG00000022949	Clic6	chloride intracellular channel 6	3.78443	7.45e-11	1.17e-08		ENSMUSG00000038256	Bcl9	BCL9 transcription coactivator	1.16119	0.0441696	0.209738
	ENSMUSG00000090119	Gm8185	chromatin modifying protein 2A pseudogene	0.265858	1.36e-07	9.33e-06		ENSMUSG00000042489	Clspn	claspin	4.656	4.97e-06	0.000206319		ENSMUSG00000037608	Bclaf1	BCL2 associated transcription factor 1	0.826614	0.0064806	0.0578814
	ENSMUSG00000082912	Gm8770	SET domain-containing protein 8 pseudogene	0.659014	0.0144846	0.100733		ENSMUSG00000025545	Clybl	citramalyl-CoA lyase	1.79418	1.7e-05	0.000559631		ENSMUSG00000092060	Bend4	BEN domain containing 4	1.41738	0.000555739	0.00934444
	ENSMUSG00000108502	Gm9240	src family associated phosphoprotein 2 pseudogene	0.520278	0.0320264	0.170485		ENSMUSG00000022748	Cmss1	cms1 ribosomal small subunit homolog	1.52516	0.0172007	0.113315		ENSMUSG00000024381	Bin1	bridging integrator 1	0.806263	0.00755716	0.0651582
	ENSMUSG00000081086	Gm9506	bolA-like 3 pseudogene	0.443131	0.0079702	0.0677591		ENSMUSG00000001349	Cnn1	calponin 1	17.1727	0.000362347	0.00663495		ENSMUSG00000067787	Blcap	BLCAP apoptosis inducing factor	0.781451	0.0187433	0.120352
	ENSMUSG00000023019	Gpd1	glycerol-3-phosphate dehydrogenase 1	0.466125	0.000232878	0.00477033		ENSMUSG00000004665	Cnn2	calponin 2	1.63094	1.54e-05	0.000523421		ENSMUSG00000020840	Blmh	bleomycin hydrolase	0.775649	0.0216041	0.132307
	ENSMUSG00000021340	Gpld1	glycosylphosphatidylinositol specific phospholipase D1	0.516608	0.0308461	0.166798		ENSMUSG00000078653	Cntd1	cyclin N-terminal domain containing 1	2.03001	0.000417459	0.00748147		ENSMUSG00000040466	Blvrb	biliverdin reductase B	0.795545	0.00951203	0.0765858
	ENSMUSG00000000194	Gpr107	G protein-coupled receptor 107	0.223574	0.00147647	0.0195967		ENSMUSG00000039419	Cntnap2	contactin associated protein 2	2.23787	0.0214945	0.131852		ENSMUSG00000022098	Bmp1	bone morphogenetic protein 1	0.746801	0.000866669	0.0132092
	ENSMUSG00000072966	Gprasp2	G protein-coupled receptor associated sorting protein 2	0.418914	8.25e-05	0.00211197		ENSMUSG00000034903	Cobll1	cordon-bleu WH2 repeat protein like 1	1.54117	0.0235631	0.13977		ENSMUSG00000030138	Bms1	BMS1 ribosome biogenesis factor	1.21466	0.00208426	0.0251844
	ENSMUSG00000026930	Gpsm1	G protein signaling modulator 1	0.624168	0.0438084	0.208475		ENSMUSG00000058806	Col13a1	collagen type XIII alpha 1 chain	4.76679	0.0201926	NA		ENSMUSG00000040481	Bptf	bromodomain PHD finger transcription factor	0.793859	0.000713196	0.0113017
	ENSMUSG00000040111	Gramd1b	GRAM domain containing 1B	0.504513	4.09e-09	4.3e-07		ENSMUSG00000068196	Col8a1	collagen type VIII alpha 1 chain	3.58534	5.73e-06	0.000230374		ENSMUSG00000029458	Brap	BRCA1 associated protein	0.789878	0.00257181	0.0296747
	ENSMUSG00000053801	Grwd1	glutamate rich WD repeat containing 1	0.454011	0.00510893	0.0483099		ENSMUSG00000025917	Cops5	COP9 signalosome subunit 5	1.74521	2.71e-05	0.000824551		ENSMUSG00000022387	Brd1	bromodomain containing 1	0.82619	0.0198342	0.125178
	ENSMUSG00000063275	Hacd1	3-hydroxyacyl-CoA dehydratase 1	0.605394	0.00339997	0.0362863		ENSMUSG00000030707	Coro1a	coronin 1A	4.30034	0.000424094	0.00756324		ENSMUSG00000024335	Brd2	bromodomain containing 2	0.80488	0.00157596	0.0205682
	ENSMUSG00000028778	Hcrtr1	hypocretin receptor 1	0.202178	0.000143006	0.00329666		ENSMUSG00000041729	Coro2b	coronin 2B	1.98114	5.74e-08	4.3e-06		ENSMUSG00000026918	Brd3	bromodomain containing 3	0.84055	0.0265565	0.151219
	ENSMUSG00000025232	Hexa	hexosaminidase subunit alpha	0.632536	4.81e-13	1.23e-10		ENSMUSG00000024248	Cox7a2l	cytochrome c oxidase subunit 7A2 like	1.9452	0.0197345	0.124693		ENSMUSG00000001632	Brpf1	bromodomain and PHD finger containing 1	0.795551	0.0050384	0.0479669
	ENSMUSG00000028864	Hgf	hepatocyte growth factor	0.331726	1.14e-25	6.58e-23		ENSMUSG00000024074	Crim1	cysteine rich transmembrane BMP regulator 1	1.7037	3.18e-12	7.12e-10		ENSMUSG00000025103	Btbd1	BTB domain containing 1	1.31424	0.0172449	0.113381
	ENSMUSG00000043421	Hilpda	hypoxia inducible lipid droplet associated	0.657362	0.00479023	0.0462549		ENSMUSG00000033467	Crlf2	cytokine receptor like factor 2	4.24175	0.0206612	NA		ENSMUSG00000041702	Btbd7	BTB domain containing 7	1.24745	0.0355608	0.182812
	ENSMUSG00000078249	Hmga1b	high mobility group AT-hook 1	0.629363	0.00456647	0.0446056		ENSMUSG00000066975	Cryba4	crystallin beta A4	9.65308	0.00106441	NA		ENSMUSG00000020423	Btg2	BTG anti-proliferation factor 2	0.700922	0.0140235	0.0988781
	ENSMUSG00000027875	Hmgcs2	3-hydroxy-3-methylglutaryl-CoA synthase 2	0.562861	2.6e-09	3e-07		ENSMUSG00000014599	Csf1	colony stimulating factor 1	1.71087	0.00474367	0.0459268		ENSMUSG00000051223	Bzw1	basic leucine zipper and W2 domains 1	1.24441	0.00150844	0.0199727
	ENSMUSG00000038253	Hoxa5	homeobox A5	0.589379	8.61e-05	0.00218165		ENSMUSG00000036356	Csgalnact1	chondroitin sulfate N-acetylgalactosaminyltransferase 1	4.55931	0.000353723	0.00653287		ENSMUSG00000020547	Bzw2	basic leucine zipper and W2 domains 2	1.27587	0.0030377	0.0335762
	ENSMUSG00000038227	Hoxa9	homeobox A9	0.46025	4.33e-09	4.43e-07		ENSMUSG00000024576	Csnk1a1	casein kinase 1 alpha 1	1.67441	5.44e-06	0.000222461		ENSMUSG00000014226	Cacybp	calcyclin binding protein	0.861483	0.0215178	0.131852
	ENSMUSG00000085696	Hoxaas3	Hoxa cluster antisense RNA 3	0.638567	0.0166788	0.110821		ENSMUSG00000056763	Cspp1	centrosome and spindle pole associated protein 1	1.66052	0.00168423	0.0215952		ENSMUSG00000013629	Cad	carbamoyl-phosphate synthetase 2, aspartate transcarbamylase, and dihydroorotase	1.38526	0.00548393	0.0509754
	ENSMUSG00000101174	Hoxd4	homeobox D4	0.493711	2.99e-05	0.000893252		ENSMUSG00000027447	Cst3	cystatin C	1.79999	0.0245499	0.143755		ENSMUSG00000053819	Camk2d	calcium/calmodulin dependent protein kinase II delta	0.7884	5.92e-05	0.0015954
	ENSMUSG00000016194	Hsd11b1	hydroxysteroid 11-beta dehydrogenase 1	0.289848	9.4e-05	0.00235651		ENSMUSG00000052928	Ctif	cap binding complex dependent translation initiation factor	1.70581	0.00586625	0.0537535		ENSMUSG00000046447	Camk2n1	calcium/calmodulin dependent protein kinase II inhibitor 1	0.740731	0.000156822	0.00355527
	ENSMUSG00000027195	Hsd17b12	hydroxysteroid 17-beta dehydrogenase 12	0.647784	0.0330002	0.174062		ENSMUSG00000044258	Ctla2a	cytotoxic T lymphocyte-associated protein 2 alpha	6.38162	0.0144624	NA		ENSMUSG00000051146	Camk2n2	calcium/calmodulin dependent protein kinase II inhibitor 2	0.811132	0.00139139	0.0188095
	ENSMUSG00000063802	Hspbp1	HSPA (Hsp70) binding protein 1	0.456302	2.13e-32	1.79e-29		ENSMUSG00000038816	Ctnnal1	catenin alpha like 1	2.45352	0.000206514	0.00438242		ENSMUSG00000026933	Camsap1	calmodulin regulated spectrin associated protein 1	0.810611	0.0254565	0.147002
	ENSMUSG00000029096	Htra3	HtrA serine peptidase 3	0.552636	0.0297605	0.162857		ENSMUSG00000028988	Ctnnbip1	catenin beta interacting protein 1	1.55203	0.000590871	0.00983289		ENSMUSG00000044433	Camsap3	calmodulin regulated spectrin associated protein family member 3	1.47291	0.0400795	0.196362
	ENSMUSG00000049287	Iba57	iron-sulfur cluster assembly factor IBA57	0.421962	0.0358559	0.183126		ENSMUSG00000057446	Cts8	cathepsin 8	3.24957	4.38e-06	0.000185172		ENSMUSG00000028745	Capzb	capping actin protein of muscle Z-line subunit beta	1.25464	0.00201233	0.0244562
	ENSMUSG00000089762	Ier5l	immediate early response 5 like	0.593814	0.000922417	0.0138934		ENSMUSG00000055679	Ctsr	cathepsin R	4.4607	0.000147667	0.00338065		ENSMUSG00000008393	Carhsp1	calcium regulated heat stable protein 1	1.48489	0.0170941	0.112759
	ENSMUSG00000001105	Ift20	intraflagellar transport 20	0.485337	1.79e-18	7.01e-16		ENSMUSG00000038642	Ctss	cathepsin S	1.88549	0.000630481	0.0102888		ENSMUSG00000015189	Casd1	CAS1 domain containing 1	0.751323	0.0058804	0.0538381
	ENSMUSG00000004371	Il11	interleukin 11	0.185589	9.53e-27	5.8e-24		ENSMUSG00000061353	Cxcl12	C-X-C motif chemokine ligand 12	7.26241	0.00972336	0.077594		ENSMUSG00000031012	Cask	calcium/calmodulin dependent serine protein kinase	1.23537	0.0104813	0.0812241
	ENSMUSG00000028894	Inpp5b	inositol polyphosphate-5-phosphatase B	0.574247	1.41e-06	7.05e-05		ENSMUSG00000024560	Cxxc1	CXXC finger protein 1	1.80036	0.0093179	0.0758595		ENSMUSG00000020659	Cbll1	Cbl proto-oncogene like 1	0.880113	0.0371816	0.18759
	ENSMUSG00000035967	Ints6l	integrator complex subunit 6 like	0.479711	6.53e-11	1.07e-08		ENSMUSG00000044365	Cxxc4	CXXC finger protein 4	1.80873	0.000269061	0.00531809		ENSMUSG00000018666	Cbx1	chromobox 1	1.34885	0.000271883	0.00535452
	ENSMUSG00000040797	Iqsec3	IQ motif and Sec7 domain ArfGEF 3	0.496043	0.0175247	0.11477		ENSMUSG00000006519	Cyba	cytochrome b-245 alpha chain	2.06335	0.0153342	0.104595		ENSMUSG00000039989	Cbx4	chromobox 4	0.850934	0.0293262	0.161692
	ENSMUSG00000001504	Irx2	iroquois homeobox 2	0.567671	0.00848586	0.0707693		ENSMUSG00000015340	Cybb	cytochrome b-245 beta chain	1.62802	0.0489955	0.22523		ENSMUSG00000009575	Cbx5	chromobox 5	1.33609	0.0138422	0.0981686
	ENSMUSG00000052605	Isoc2b	isochorismatase domain containing 2b	0.374562	2.17e-08	1.86e-06		ENSMUSG00000028715	Cyp4a14	cytochrome P450, family 4, subfamily a, polypeptide 14	2.84871	0.0212981	0.131167		ENSMUSG00000020074	Ccar1	cell division cycle and apoptosis regulator 1	1.15893	0.0361168	0.183944
	ENSMUSG00000025348	Itga7	integrin subunit alpha 7	0.628925	0.0167371	0.111006		ENSMUSG00000022150	Dab2	DAB adaptor protein 2	2.04701	6.89e-09	6.73e-07		ENSMUSG00000031150	Ccdc120	coiled-coil domain containing 120	0.68603	0.00208605	0.0251844
	ENSMUSG00000026768	Itga8	integrin subunit alpha 8	0.211218	0.00016614	0.0036884		ENSMUSG00000022174	Dad1	defender against cell death 1	1.53283	0.00254569	0.0294668		ENSMUSG00000034795	Ccdc122	coiled-coil domain containing 122	1.35246	0.0101591	0.0797435
	ENSMUSG00000051727	Kctd14	potassium channel tetramerization domain containing 14	0.296773	0.023348	0.139249		ENSMUSG00000020476	Dbnl	drebrin like	1.94766	0.00121358	0.0171246		ENSMUSG00000050786	Ccdc126	coiled-coil domain containing 126	0.727567	0.0110665	0.0846054
	ENSMUSG00000059851	Kmt5c	lysine methyltransferase 5C	0.303514	1.88e-16	6.62e-14		ENSMUSG00000035107	Dcbld2	discoidin, CUB and LCCL domain containing 2	1.69168	1.21e-11	2.37e-09		ENSMUSG00000020925	Ccdc43	coiled-coil domain containing 43	1.40254	0.0136083	0.0970757
	ENSMUSG00000018334	Ksr1	kinase suppressor of ras 1	0.488585	0.000197002	0.00421324		ENSMUSG00000035910	Dcdc2a	doublecortin domain containing 2	1.66365	0.00630632	0.0566947		ENSMUSG00000078622	Ccdc47	coiled-coil domain containing 47	0.762283	0.00254571	0.0294668
	ENSMUSG00000078813	Leng1	leukocyte receptor cluster member 1	0.310746	4.62e-30	3.37e-27		ENSMUSG00000024603	Dctn4	dynactin subunit 4	1.5138	0.000266803	0.00530098		ENSMUSG00000048701	Ccdc6	coiled-coil domain containing 6	0.873539	0.0418002	0.201991
	ENSMUSG00000035545	Leng8	leukocyte receptor cluster member 8	0.305835	7e-11	1.11e-08		ENSMUSG00000042462	Dctpp1	dCTP pyrophosphatase 1	1.67599	0.0186602	0.120123		ENSMUSG00000000184	Ccnd2	cyclin D2	0.681487	0.00124626	0.0174063
	ENSMUSG00000001123	Lgals9	galectin 9B	0.399974	0.0134124	0.0962425		ENSMUSG00000021697	Depdc1b	DEP domain containing 1B	5.75925	0.00778856	NA		ENSMUSG00000021548	Ccnh	cyclin H	1.25438	0.021743	0.132869
	ENSMUSG00000049717	Lig4	DNA ligase 4	0.4894	0.039884	0.196122		ENSMUSG00000039977	Deup1	deuterosome assembly protein 1	1.77454	3.52e-05	0.0010182		ENSMUSG00000021258	Ccnk	cyclin K	1.28181	0.0234029	0.139357
	ENSMUSG00000049556	Lingo1	leucine rich repeat and Ig domain containing 1	0.193787	6.77e-09	6.68e-07		ENSMUSG00000021707	Dhfr	dihydrofolate reductase	1.69084	0.00761121	0.0655293		ENSMUSG00000029068	Ccnl2	cyclin L2	0.711016	0.000150424	0.00342794
	ENSMUSG00000033446	Lpar6	lysophosphatidic acid receptor 6	0.557315	2.78e-07	1.79e-05		ENSMUSG00000022021	Diaph3	diaphanous related formin 3	3.05296	4.9e-07	2.87e-05		ENSMUSG00000034024	Cct2	chaperonin containing TCP1 subunit 2	1.14595	0.0093882	0.0760361
	ENSMUSG00000026792	Lrsam1	leucine rich repeat and sterile alpha motif containing 1	0.496613	0.0331406	0.174634		ENSMUSG00000031523	Dlc1	DLC1 Rho GTPase activating protein	1.61488	5.74e-06	0.000230374		ENSMUSG00000001416	Cct3	chaperonin containing TCP1 subunit 3	0.871225	0.00103209	0.0150484
	ENSMUSG00000040390	Map3k10	mitogen-activated protein kinase kinase kinase 10	0.664553	0.00141993	0.0191209		ENSMUSG00000037544	Dlgap5	DLG associated protein 5	5.50959	0.00244215	0.028672		ENSMUSG00000022234	Cct5	chaperonin containing TCP1 subunit 5	1.25856	0.00431373	0.0431373
	ENSMUSG00000026620	Mark1	microtubule affinity regulating kinase 1	0.567194	1.19e-06	6.1e-05		ENSMUSG00000041911	Dlx1	distal-less homeobox 1	1.87219	0.0321853	0.170999		ENSMUSG00000029447	Cct6a	chaperonin containing TCP1 subunit 6A	1.16518	0.0378967	0.189968
	ENSMUSG00000030397	Mark4	microtubule affinity regulating kinase 4	0.403842	3.16e-08	2.56e-06		ENSMUSG00000023391	Dlx2	distal-less homeobox 2	1.9126	0.000375357	0.00683886		ENSMUSG00000025613	Cct8	chaperonin containing TCP1 subunit 8	1.2475	0.000400707	0.00722856
	ENSMUSG00000053907	Mat2a	methionine adenosyltransferase 2A	0.64164	0.000807357	0.0125043		ENSMUSG00000083854	Dnajc19-ps	DnaJ heat shock protein family (Hsp40) member C19	1.81785	0.0313453	0.168416		ENSMUSG00000002308	Cd320	CD320 molecule	1.46585	0.00541137	0.0505585
	ENSMUSG00000035596	Mboat7	membrane bound O-acyltransferase domain containing 7	0.365172	1.08e-28	6.96e-26		ENSMUSG00000025496	Drd4	dopamine receptor D4	6.44907	0.00171588	0.021873		ENSMUSG00000005087	Cd44	CD44 molecule (Indian blood group)	1.2448	0.00933317	0.0759185
	ENSMUSG00000031442	Mcf2l	MCF.2 cell line derived transforming sequence like	0.46537	3.18e-08	2.56e-06		ENSMUSG00000024302	Dtna	dystrobrevin alpha	2.50774	7.65e-06	0.000294937		ENSMUSG00000025351	Cd63	CD63 molecule	0.697605	9.12e-10	1.13e-07
	ENSMUSG00000025732	Mcrip2	MAPK regulated corepressor interacting protein 2	0.55512	5.41e-08	4.09e-06		ENSMUSG00000039982	Dtx4	deltex E3 ubiquitin ligase 4	3.35523	0.0214759	0.131817		ENSMUSG00000035776	Cd99l2	CD99 molecule like 2	0.850182	0.00917948	0.0751156
	ENSMUSG00000029659	Medag	mesenteric estrogen dependent adipogenesis	0.288731	0.000309731	0.00586774		ENSMUSG00000029757	Dync1i1	dynein cytoplasmic 1 intermediate chain 1	3.72002	0.000472309	0.00819617		ENSMUSG00000032477	Cdc25a	cell division cycle 25A	0.797372	0.0108722	0.083369
	ENSMUSG00000057751	Megf6	multiple EGF like domains 6	0.520185	0.0226939	0.136462		ENSMUSG00000027699	Ect2	epithelial cell transforming 2	3.55416	7.6e-06	0.000293975		ENSMUSG00000019471	Cdc37	cell division cycle 37, HSP90 cochaperone	1.1078	0.0357957	0.183126
	ENSMUSG00000014361	Mertk	MER proto-oncogene, tyrosine kinase	0.596897	0.0384862	0.191881		ENSMUSG00000034994	Eef2	eukaryotic translation elongation factor 2	1.8836	0.00145894	0.0194112		ENSMUSG00000006699	Cdc42	cell division cycle 42	1.22893	0.000304518	0.00580919
	ENSMUSG00000006732	Mettl1	methyltransferase 1, tRNA methylguanosine	0.198381	0.0152848	NA		ENSMUSG00000082575	Eef2-ps2	eukaryotic translation elongation factor 2, pseudogene 2	1.75012	2.52e-06	0.00011738		ENSMUSG00000041598	Cdc42ep4	CDC42 effector protein 4	0.737332	0.03425	0.178165
	ENSMUSG00000033039	Micall1	MICAL like 1	0.655313	0.00980289	0.0780099		ENSMUSG00000048915	Efna5	ephrin A5	1.7454	0.0291903	0.16135		ENSMUSG00000026312	Cdh7	cadherin 7	0.711268	0.00627565	0.0564963
	ENSMUSG00000038022	Mindy4	MINDY lysine 48 deubiquitinase 4	0.44293	1.37e-06	6.91e-05		ENSMUSG00000020929	Eftud2	elongation factor Tu GTP binding domain containing 2	1.57145	4.49e-05	0.0012483		ENSMUSG00000030682	Cdipt	CDP-diacylglycerol--inositol 3-phosphatidyltransferase	0.793099	0.0245372	0.143755
	ENSMUSG00000097391	Mirg	miRNA containing gene	0.325855	0.000629847	0.0102888		ENSMUSG00000050192	Eif5a2	eukaryotic translation initiation factor 5A2	1.79745	0.0167781	0.11117		ENSMUSG00000028926	Cdk14	cyclin dependent kinase 14	1.44179	7.43e-10	9.81e-08
	ENSMUSG00000053192	Mllt11	MLLT11 transcription factor 7 cofactor	0.530693	0.00281801	0.0316484		ENSMUSG00000041112	Elmo1	engulfment and cell motility 1	1.50371	0.00271606	0.0308515		ENSMUSG00000020015	Cdk17	cyclin dependent kinase 17	0.793846	0.0116206	0.0872737
	ENSMUSG00000027612	Mmp24	matrix metallopeptidase 24	0.630684	0.040797	0.198546		ENSMUSG00000079658	Eloc	elongin C	1.55599	0.00022704	0.00470312		ENSMUSG00000039298	Cdk5rap2	CDK5 regulatory subunit associated protein 2	1.21749	0.048906	0.225198
	ENSMUSG00000005667	Mthfd2	methylenetetrahydrofolate dehydrogenase (NADP+ dependent) 2, methenyltetrahydrofolate cyclohydrolase	0.614938	0.0257905	0.148089		ENSMUSG00000021696	Elovl7	ELOVL fatty acid elongase 7	4.78305	0.00106679	0.0154516		ENSMUSG00000040274	Cdk6	cyclin dependent kinase 6	1.33762	0.0202672	0.126743
	ENSMUSG00000029651	Mtus2	microtubule associated scaffold protein 2	0.351502	0.0098698	0.0783715		ENSMUSG00000021728	Emb	embigin	6.90948	0.00691986	NA		ENSMUSG00000056216	Cebpg	CCAAT enhancer binding protein gamma	0.797998	0.0481825	0.222803
	ENSMUSG00000068566	Myadm	myeloid associated differentiation marker	0.361676	8.34e-33	7.61e-30		ENSMUSG00000039055	Eme1	essential meiotic structure-specific endonuclease 1	10.0768	0.000505867	NA		ENSMUSG00000018509	Cenpv	centromere protein V	1.20912	0.0377682	0.189707
	ENSMUSG00000027470	Mylk2	myosin light chain kinase 2	0.438424	0.00622929	0.056233		ENSMUSG00000019978	Epb41l2	erythrocyte membrane protein band 4.1 like 2	1.8758	8.78e-06	0.000327155		ENSMUSG00000039523	Cep104	centrosomal protein 104	0.824815	0.0105986	0.0817863
	ENSMUSG00000042678	Myo15	myosin XVA	0.341589	0.0186303	0.120001		ENSMUSG00000006445	Epha2	EPH receptor A2	1.61179	0.0101465	0.0797016		ENSMUSG00000072825	Cep170b	centrosomal protein 170B	0.846032	0.013842	0.0981686
	ENSMUSG00000094440	NA	#N/A	0.271327	0.00647221	0.0578536		ENSMUSG00000062312	Erbb2	erb-b2 receptor tyrosine kinase 2	1.69519	0.00687215	0.0606855		ENSMUSG00000019971	Cep290	centrosomal protein 290	1.37985	0.000100303	0.00249618
	ENSMUSG00000098749	NA	#N/A	0.411429	0.00308023	0.0338639		ENSMUSG00000051220	Ercc6l	ERCC excision repair 6 like, spindle assembly checkpoint helicase	3.51177	0.0396481	0.195297		ENSMUSG00000046111	Cep295	centrosomal protein 295	1.36304	0.00417834	0.0422464
	ENSMUSG00000086316	Nbdy	negative regulator of P-body association	0.637636	5.03e-10	6.97e-08		ENSMUSG00000021262	Evl	Enah/Vasp-like	1.6051	8.36e-06	0.000317697		ENSMUSG00000032534	Cep63	centrosomal protein 63	1.30507	0.00683545	0.0604101
	ENSMUSG00000035674	Ndufa3	NADH:ubiquinone oxidoreductase subunit A3	0.512312	3.01e-14	8.91e-12		ENSMUSG00000025932	Eya1	EYA transcriptional coactivator and phosphatase 1	2.47142	0.00305182	0.0335942		ENSMUSG00000040774	Cept1	choline/ethanolamine phosphotransferase 1	0.891374	0.0445873	0.211264
	ENSMUSG00000020716	Nf1	neurofibromin 1	0.266596	1.09e-76	3.99e-73		ENSMUSG00000038235	F11r	F11 receptor	2.77524	0.0468384	0.219127		ENSMUSG00000015714	Cers2	ceramide synthase 2	0.700635	9.59e-05	0.00239754
	ENSMUSG00000027544	Nfatc2	nuclear factor of activated T cells 2	0.351021	0.00112947	0.0161881		ENSMUSG00000033579	Fa2h	fatty acid 2-hydroxylase	2.0537	0.0035613	0.0374963		ENSMUSG00000031954	Cfdp1	craniofacial development protein 1	1.1937	0.00250952	0.029255
	ENSMUSG00000056749	Nfil3	nuclear factor, interleukin 3 regulated	0.668554	0.0125748	0.0921031		ENSMUSG00000023057	Fabp2	fatty acid binding protein 2	52.5654	9.1e-10	1.13e-07		ENSMUSG00000056201	Cfl1	cofilin 1	1.45791	1.52e-06	7.49e-05
	ENSMUSG00000035356	Nfkbiz	NFKB inhibitor zeta	0.563699	0.00027932	0.00545237		ENSMUSG00000062515	Fabp4	fatty acid binding protein 4	14.0472	2.2e-11	3.95e-09		ENSMUSG00000062929	Cfl2	cofilin 2	0.80983	0.0004881	0.00836415
	ENSMUSG00000037966	Ninj1	ninjurin 1	0.610127	0.00150223	0.0199145		ENSMUSG00000049119	Fam110b	family with sequence similarity 110 member B	2.02807	0.0018587	0.0232268		ENSMUSG00000030086	Chchd6	coiled-coil-helix-coiled-coil-helix domain containing 6	1.27381	0.00612527	0.055591
	ENSMUSG00000017376	Nlk	nemo like kinase	0.522963	4.02e-24	2.09e-21		ENSMUSG00000042788	Fam166b	family with sequence similarity 166 member B	2.85427	0.025294	0.146582		ENSMUSG00000042198	Chchd7	coiled-coil-helix-coiled-coil-helix domain containing 7	1.46764	0.000111608	0.00272185
	ENSMUSG00000023087	Noct	nocturnin	0.574966	0.00193271	0.0236724		ENSMUSG00000034685	Fam171a2	family with sequence similarity 171 member A2	1.80862	1.7e-06	8.29e-05		ENSMUSG00000018474	Chd3	chromodomain helicase DNA binding protein 3	0.714062	0.00244563	0.028672
	ENSMUSG00000028469	Npr2	natriuretic peptide receptor 2	0.660851	1.04e-05	0.000376677		ENSMUSG00000096753	Fam181a	family with sequence similarity 181 member A	6.14339	0.0261639	NA		ENSMUSG00000056608	Chd9	chromodomain helicase DNA binding protein 9	0.806296	0.00373052	0.0388301
	ENSMUSG00000033768	Nrxn2	neurexin 2	0.571587	6.95e-05	0.00183026		ENSMUSG00000038121	Fam210a	family with sequence similarity 210 member A	2.46451	0.00468187	0.0454893		ENSMUSG00000025512	Chid1	chitinase domain containing 1	1.17558	0.00861495	0.0716822
	ENSMUSG00000030824	Nucb1	nucleobindin 1	0.656527	0.0336655	0.176212		ENSMUSG00000027654	Fam83d	family with sequence similarity 83 member D	6.06886	0.0033042	0.0356815		ENSMUSG00000032997	Chpf	chondroitin polymerizing factor	1.24094	0.0360675	0.183778
	ENSMUSG00000032014	Oaf	out at first homolog	0.658569	0.00190269	0.0234887		ENSMUSG00000024778	Fas	Fas cell surface death receptor	1.76764	0.000290076	0.00563179		ENSMUSG00000032773	Chrm1	cholinergic receptor muscarinic 1	1.35107	0.00275553	0.0311604
	ENSMUSG00000058755	Osm	oncostatin M	0.56515	0.0340737	0.177501		ENSMUSG00000027204	Fbn1	fibrillin 1	20.5355	2.16e-50	4.74e-47		ENSMUSG00000036599	Chst12	carbohydrate sulfotransferase 12	1.40429	0.02489	0.14482
	ENSMUSG00000027508	Pag1	phosphoprotein membrane anchor with glycosphingolipid microdomains 1	0.328958	0.0328543	0.173459		ENSMUSG00000020883	Fbxl20	F-box and leucine rich repeat protein 20	1.75037	0.00808439	0.068253		ENSMUSG00000046691	Chtf8	chromosome transmission fidelity factor 8	1.49483	0.000475266	0.00822142
	ENSMUSG00000038683	Pak1ip1	PAK1 interacting protein 1	0.575452	0.000300801	0.00576843		ENSMUSG00000042211	Fbxo38	F-box protein 38	1.65145	0.00366138	0.0382558		ENSMUSG00000030538	Cib1	calcium and integrin binding 1	0.852229	0.0278881	0.157012
	ENSMUSG00000014301	Pam16	presequence translocase associated motor 16	0.532843	0.00161416	0.020942		ENSMUSG00000058715	Fcer1g	Fc epsilon receptor Ig	2.51906	0.00503765	0.0479669		ENSMUSG00000045193	Cirbp	cold inducible RNA binding protein	1.18291	0.0342987	0.178249
	ENSMUSG00000069678	Pcgf1	polycomb group ring finger 1	0.598989	0.000216425	0.00451401		ENSMUSG00000026656	Fcgr2b	Fc gamma receptor IIb	2.5011	0.0175406	0.114806		ENSMUSG00000039205	Ciz1	CDKN1A interacting zinc finger protein 1	0.674948	0.0169984	0.112263
	ENSMUSG00000002635	Pdcd2l	programmed cell death 2 like	0.622762	0.00310029	0.0340504		ENSMUSG00000059089	Fcgr4	Fc gamma receptor IIIa	4.24736	0.0308018	NA		ENSMUSG00000029016	Clcn6	chloride voltage-gated channel 6	1.24403	0.000931089	0.0140047
	ENSMUSG00000022197	Pdzd2	PDZ domain containing 2	0.344925	0.00168765	0.0216138		ENSMUSG00000021273	Fdft1	farnesyl-diphosphate farnesyltransferase 1	1.92612	0.00130839	0.0179086		ENSMUSG00000036636	Clcn7	chloride voltage-gated channel 7	0.739167	0.00481436	0.0464061
	ENSMUSG00000030545	Pex11a	peroxisomal biogenesis factor 11 alpha	0.596844	0.0291053	0.161157		ENSMUSG00000024588	Fech	ferrochelatase	1.85088	0.000897492	0.0135927		ENSMUSG00000049550	Clip1	CAP-Gly domain containing linker protein 1	0.770557	0.00170128	0.0217629
	ENSMUSG00000002763	Pex6	peroxisomal biogenesis factor 6	0.604446	0.0248855	0.14482		ENSMUSG00000056121	Fez2	fasciculation and elongation protein zeta 2	1.54878	5.03e-06	0.000207818		ENSMUSG00000063146	Clip2	CAP-Gly domain containing linker protein 2	0.788281	0.00230888	0.0275106
	ENSMUSG00000024193	Phf1	PHD finger protein 1	0.625516	3.6e-06	0.000157512		ENSMUSG00000022523	Fgf12	fibroblast growth factor 12	22.3795	4.59e-07	2.74e-05		ENSMUSG00000020385	Clk4	CDC like kinase 4	0.684916	8.88e-08	6.32e-06
	ENSMUSG00000018572	Phf23	PHD finger protein 23	0.66982	9.43e-07	5.06e-05		ENSMUSG00000031137	Fgf13	fibroblast growth factor 13	2.57556	0.000295457	0.00570426		ENSMUSG00000047126	Cltc	clathrin heavy chain	0.921202	0.0419931	0.202744
	ENSMUSG00000030329	Pianp	PILR alpha associated neural protein	0.57095	0.000218393	0.00454639		ENSMUSG00000074971	Fibin	fin bud initiation factor homolog	1.62107	0.02313	0.13835		ENSMUSG00000024644	Cndp2	carnosine dipeptidase 2	0.796056	0.00215237	0.025871
	ENSMUSG00000041958	Pigs	phosphatidylinositol glycan anchor biosynthesis class S	0.598811	9.35e-06	0.000347		ENSMUSG00000043336	Filip1l	filamin A interacting protein 1 like	2.6928	0.000298065	0.00572823		ENSMUSG00000003135	Cnot11	CCR4-NOT transcription complex subunit 11	1.4172	0.000624364	0.0102194
	ENSMUSG00000034902	Pip5k1c	phosphatidylinositol-4-phosphate 5-kinase type 1 gamma	0.600883	0.0241958	0.14275		ENSMUSG00000061981	Flot2	flotillin 2	1.57663	0.00810009	0.0682984		ENSMUSG00000033159	Cnppd1	cyclin Pas1/PHO80 domain containing 1	0.78778	0.00290936	0.0324414
	ENSMUSG00000045659	Plekha7	pleckstrin homology domain containing A7	0.477143	0.000566059	0.00949211		ENSMUSG00000029648	Flt1	fms related receptor tyrosine kinase 1	6.38461	0.000779356	0.0121566		ENSMUSG00000055022	Cntn1	contactin 1	1.45679	0.000566997	0.00949331
	ENSMUSG00000028517	Plpp3	phospholipid phosphatase 3	0.665398	0.00018533	0.00401176		ENSMUSG00000055805	Fmnl1	formin-like 1	2.08371	0.0255578	0.147294		ENSMUSG00000017188	Coa3	cytochrome c oxidase assembly factor 3	1.37277	0.00187538	0.0232933
	ENSMUSG00000040563	Plppr2	phospholipid phosphatase related 2	0.429329	0.000237322	0.00481237		ENSMUSG00000036053	Fmnl2	formin like 2	1.72671	0.000360249	0.00660758		ENSMUSG00000040690	Col16a1	collagen type XVI alpha 1 chain	0.73519	0.000436472	0.00767518
	ENSMUSG00000001100	Poldip2	DNA polymerase delta interacting protein 2	0.377631	3.1e-39	3.77e-36		ENSMUSG00000028088	Fmo5	flavin containing dimethylaniline monoxygenase 5	1.75567	0.0286161	0.159383		ENSMUSG00000026837	Col5a1	collagen type V alpha 1 chain	0.759077	0.000904481	0.0136608
	ENSMUSG00000036214	Polr1has	RNA polymerase I subunit H, antisense	0.521069	0.00894053	0.0737152		ENSMUSG00000044167	Foxo1	forkhead box O1	1.65059	0.00304178	0.0335762		ENSMUSG00000051154	Commd3	COMM domain containing 3	0.820196	0.0469887	0.219289
	ENSMUSG00000019254	Ppp1r12c	protein phosphatase 1 regulatory subunit 12C	0.304457	1.58e-90	8.62e-87		ENSMUSG00000029563	Foxp2	forkhead box P2	1.55029	0.00061224	0.0100647		ENSMUSG00000025607	Copg2	COPI coat complex subunit gamma 2	1.16952	0.0217444	0.132869
	ENSMUSG00000051403	Ppp1r37	protein phosphatase 1 regulatory subunit 37	0.482677	2.26e-08	1.91e-06		ENSMUSG00000048285	Frmd6	FERM domain containing 6	1.62578	0.0179485	0.116777		ENSMUSG00000028247	Coq3	coenzyme Q3, methyltransferase	1.46465	0.0248773	0.14482
	ENSMUSG00000007564	Ppp2r1a	protein phosphatase 2 scaffold subunit Aalpha	0.483345	5.56e-48	1.01e-44		ENSMUSG00000021765	Fst	follistatin	2.02043	0.000668532	0.0107771		ENSMUSG00000004530	Coro1c	coronin 1C	1.33508	0.00725028	0.0633604
	ENSMUSG00000052296	Ppp6r1	protein phosphatase 6 regulatory subunit 1	0.382375	5.97e-07	3.43e-05		ENSMUSG00000034793	G6pc3	glucose-6-phosphatase catalytic subunit 3	1.8369	0.0190539	0.12187		ENSMUSG00000031231	Cox7b	cytochrome c oxidase subunit 7B	1.3195	0.0243243	0.143199
	ENSMUSG00000039410	Prdm16	PR/SET domain 16	0.539572	5.69e-06	0.000230374		ENSMUSG00000010803	Gabra1	gamma-aminobutyric acid type A receptor subunit alpha1	5.64194	0.00244074	0.028672		ENSMUSG00000035885	Cox8a	cytochrome c oxidase subunit 8A	1.2024	0.0214039	0.13146
	ENSMUSG00000039621	Prex1	phosphatidylinositol-3,4,5-trisphosphate dependent Rac exchange factor 1	0.594101	0.000280048	0.00545646		ENSMUSG00000047261	Gap43	growth associated protein 43	4.09859	0.0357772	NA		ENSMUSG00000034361	Cpne2	copine 2	0.69847	0.000185383	0.00401176
	ENSMUSG00000078816	Prkcg	protein kinase C gamma	0.181817	0.0104706	0.0811989		ENSMUSG00000040253	Gbp7	guanylate binding protein 7	1.81901	0.0336814	0.176212		ENSMUSG00000028228	Cpne3	copine 3	1.43425	0.000796114	0.0123827
	ENSMUSG00000008373	Prpf31	pre-mRNA processing factor 31	0.412559	8.43e-06	0.000319471		ENSMUSG00000037580	Gch1	GTP cyclohydrolase 1	1.62596	0.0119937	0.0891588		ENSMUSG00000041781	Cpsf2	cleavage and polyadenylation specific factor 2	1.25348	0.000532008	0.00901778
	ENSMUSG00000007837	Prrg2	proline rich and Gla domain 2	0.575127	0.023871	0.141291		ENSMUSG00000058624	Gda	guanine deaminase	1.73666	0.0356671	0.183041		ENSMUSG00000054309	Cpsf3	cleavage and polyadenylation specific factor 3	1.22209	0.0379864	0.190193
	ENSMUSG00000070371	Prss36	serine protease 36	0.428577	0.00402679	0.0410437		ENSMUSG00000024827	Gldc	glycine decarboxylase	2.3083	0.000478184	0.00824312		ENSMUSG00000029625	Cpsf4	cleavage and polyadenylation specific factor 4	1.3182	0.00305262	0.0335942
	ENSMUSG00000032322	Pstpip1	proline-serine-threonine phosphatase interacting protein 1	0.14985	1.4e-20	6.14e-18		ENSMUSG00000026473	Glul	glutamate-ammonia ligase	1.90225	1.03e-05	0.000375243		ENSMUSG00000053007	Creb5	cAMP responsive element binding protein 5	0.723577	0.0357866	0.183126
	ENSMUSG00000043017	Ptgir	prostaglandin I2 receptor	0.371723	0.0211795	0.130677		ENSMUSG00000081890	Gm11243	ribosomal protein L27A pseudogene	2.19744	0.039493	0.194709		ENSMUSG00000022521	Crebbp	CREB binding protein	0.801804	0.0289432	0.160579
	ENSMUSG00000032487	Ptgs2	prostaglandin-endoperoxide synthase 2	0.580263	0.000270495	0.0053368		ENSMUSG00000081191	Gm11271		1.642	0.000359785	0.00660758		ENSMUSG00000030284	Creld1	cysteine rich with EGF like domains 1	1.16832	0.0248192	0.144773
	ENSMUSG00000028909	Ptpru	protein tyrosine phosphatase receptor type U	0.599129	3.51e-07	2.21e-05		ENSMUSG00000083667	Gm11334	60S ribosomal protein L39 pseudogene	1.67638	0.00258374	0.0297519		ENSMUSG00000023272	Creld2	cysteine rich with EGF like domains 2	1.20998	0.0224084	0.135822
	ENSMUSG00000057541	Pus7	pseudouridine synthase 7	0.643326	0.0189599	0.121339		ENSMUSG00000081208	Gm11400	elongation factor 2 pseudogene	1.76676	0.016392	0.109513		ENSMUSG00000003575	Crtc1	CREB regulated transcription coactivator 1	0.808236	0.0358552	0.183126
	ENSMUSG00000002059	Rab34	RAB34, member RAS oncogene family	0.384089	3.15e-34	3.13e-31		ENSMUSG00000081946	Gm11472	ribosomal protein L17 pseudogene	2.18793	1.88e-06	9.08e-05		ENSMUSG00000000724	Cryba1	crystallin beta A1	0.687703	0.00883296	0.073052
	ENSMUSG00000018012	Rac3	Rac family small GTPase 3	0.518779	0.0209516	0.129836		ENSMUSG00000056687	Gm11696	predicted gene 11696	2.00933	0.0143381	0.100257		ENSMUSG00000025162	Csnk1d	casein kinase 1 delta	0.874498	0.0114491	0.08658
	ENSMUSG00000022469	Rapgef3	Rap guanine nucleotide exchange factor 3	0.583535	0.000690896	0.0110281		ENSMUSG00000082128	Gm11824	ribosomal protein SA pseudogene	1.62555	0.00432543	0.0431755		ENSMUSG00000046707	Csnk2a2	casein kinase 2 alpha 2	1.19885	0.00344252	0.0365404
	ENSMUSG00000044562	Rasip1	Ras interacting protein 1	0.504714	5.54e-05	0.00150172		ENSMUSG00000081054	Gm12025		2.33864	1.16e-09	1.41e-07		ENSMUSG00000037373	Ctbp1	C-terminal binding protein 1	0.837788	0.000649885	0.0105896
	ENSMUSG00000010067	Rassf1	Ras association domain family member 1	0.587991	2.04e-06	9.76e-05		ENSMUSG00000081575	Gm12090	60S ribosomal protein L7-like	2.85092	0.00747428	0.0647495		ENSMUSG00000033411	Ctdspl2	CTD small phosphatase like 2	1.37396	0.0010031	0.014751
	ENSMUSG00000025576	Rbfox3	RNA binding protein, fox-1 homolog (C. elegans) 3	0.205493	2.03e-11	3.77e-09		ENSMUSG00000080912	Gm12269		1.90079	0.0386686	0.192138		ENSMUSG00000027649	Ctnnbl1	catenin beta like 1	0.745139	0.00211065	0.0254253
	ENSMUSG00000070780	Rbm47	RNA binding motif protein 47	0.544728	0.0387563	0.192405		ENSMUSG00000084220	Gm12387	PDZ binding kinase pseudogene	4.41979	0.0131827	0.0949783		ENSMUSG00000021939	Ctsb	cathepsin B	0.735701	0.000110491	0.00270667
	ENSMUSG00000021123	Rdh12	retinol dehydrogenase 12	0.423313	0.0315199	0.168954		ENSMUSG00000082646	Gm12732		1.58067	3.7e-10	5.27e-08		ENSMUSG00000007891	Ctsd	cathepsin D	0.747213	4.12e-09	4.3e-07
	ENSMUSG00000002983	Relb	RELB proto-oncogene, NF-kB subunit	0.513577	6.86e-10	9.16e-08		ENSMUSG00000082649	Gm12754	ribosomal protein S27A pseudogene	1.58247	0.0304096	0.165747		ENSMUSG00000062127	Cttnbp2nl	CTTNBP2 N-terminal like	1.26404	0.0281681	0.158094
	ENSMUSG00000029420	Rimbp2	RIMS binding protein 2	0.218677	0.0191952	NA		ENSMUSG00000082686	Gm12961	predicted gene 12961	5.68205	0.000612425	0.0100647		ENSMUSG00000029686	Cul1	cullin 1	0.879652	0.0447088	0.211565
	ENSMUSG00000026171	Rnf25	ring finger protein 25	0.262694	0.0201655	NA		ENSMUSG00000084351	Gm13085		2.12945	0.0471674	0.219874		ENSMUSG00000018541	Cwc25	CWC25 spliceosome associated protein homolog	1.18384	0.0263552	0.150385
	ENSMUSG00000065701	Rny1	RNA, Ro60-associated Y1	0.391219	6.62e-12	1.37e-09		ENSMUSG00000082352	Gm13228		2.67616	0.0118796	0.0885617		ENSMUSG00000018042	Cyb5r3	cytochrome b5 reductase 3	1.38121	0.0392905	0.194235
	ENSMUSG00000064945	Rny3	RNA, Y3 small cytoplasmic (associated with Ro protein)	0.522326	2.53e-05	0.000783479		ENSMUSG00000083860	Gm13313	peptidylprolyl isomerase D (cyclophilin D) pseudogene	1.95918	0.0402695	0.196678		ENSMUSG00000036712	Cyld	CYLD lysine 63 deubiquitinase	0.860425	0.0304943	0.165961
	ENSMUSG00000030432	Rpl28	ribosomal protein L28	0.498253	1.91e-19	8.03e-17		ENSMUSG00000083631	Gm13366	casein kinase 1, alpha 1 pseudogene	2.43103	0.0012417	0.0173869		ENSMUSG00000001467	Cyp51	cytochrome P450 family 51 subfamily A member 1	1.19479	0.0103668	0.0807266
	ENSMUSG00000102137	Rpl28-ps2	ribosomal protein L28, pseudogene 2	0.533594	4.14e-19	1.68e-16		ENSMUSG00000083004	Gm13413	predicted gene 13413	1.67896	0.015472	0.105294		ENSMUSG00000018001	Cyth3	cytohesin 3	1.22323	0.0435129	0.207899
	ENSMUSG00000079942	Rpl28-ps3	ribosomal protein L28, pseudogene 3	0.511247	7.79e-07	4.26e-05		ENSMUSG00000084177	Gm13508		1.92511	0.0461277	0.216595		ENSMUSG00000045284	Dcaf12l1	DDB1 and CUL4 associated factor 12-like 1	1.34775	0.000131865	0.0030853
	ENSMUSG00000090549	Rpl28-ps4	ribosomal protein L28, pseudogene 4	0.58003	4.97e-07	2.9e-05		ENSMUSG00000083007	Gm13623	predicted gene 13623	1.56764	0.00303955	0.0335762		ENSMUSG00000037103	Dcaf15	DDB1 and CUL4 associated factor 15	0.782084	0.0365914	0.185584
	ENSMUSG00000012848	Rps5	ribosomal protein S5	0.520909	5.91e-14	1.66e-11		ENSMUSG00000082006	Gm13649	proteasome (prosome, macropain) subunit, beta type 3 pseudogene	3.9044	0.0300104	NA		ENSMUSG00000026571	Dcaf6	DDB1 and CUL4 associated factor 6	0.791131	0.00731985	0.0637141
	ENSMUSG00000004896	Rrnad1	methyltransferase like 25B	0.564099	0.0226176	0.136079		ENSMUSG00000084297	Gm13755		1.72129	0.0477037	0.221243		ENSMUSG00000030868	Dctn5	dynactin subunit 5	1.47672	0.0405835	0.19777
	ENSMUSG00000034930	Rtkn	rhotekin	0.563129	0.000113633	0.0027407		ENSMUSG00000084094	Gm13961	RB1-inducible coiled-coil 1 pseudogene	1.72369	0.00115281	0.016458		ENSMUSG00000048787	Dcun1d3	defective in cullin neddylation 1 domain containing 3	0.81386	0.0111844	0.0851072
	ENSMUSG00000015846	Rxra	retinoid X receptor alpha	0.619269	1.05e-05	0.000376677		ENSMUSG00000074930	Gm13981		3.20349	0.0389365	NA		ENSMUSG00000039450	Dcxr	dicarbonyl and L-xylulose reductase	0.673723	1.39e-05	0.000480049
	ENSMUSG00000074457	S100a16	S100 calcium binding protein A16	0.168784	3.52e-14	1.01e-11		ENSMUSG00000084244	Gm14020	ribosomal protein S4, X-linked pseudogene	1.78591	0.0156095	0.105948		ENSMUSG00000037149	Ddx1	DEAD-box helicase 1	1.21334	0.00226124	0.0269723
	ENSMUSG00000025283	Sat1	spermidine/spermine N1-acetyltransferase 1	0.618854	0.00177379	0.0223964		ENSMUSG00000081662	Gm14098	high mobility group box 2 pseudogene	1.74954	0.0142099	0.0996759		ENSMUSG00000053289	Ddx10	DEAD-box helicase 10	0.817171	0.000278777	0.00545237
	ENSMUSG00000034463	Scara3	scavenger receptor class A member 3	0.625015	3.32e-08	2.65e-06		ENSMUSG00000081434	Gm14165	ribosomal protein, large, P0 pseudogene	1.53742	0.0402359	0.196601		ENSMUSG00000019432	Ddx39b	DExD-box helicase 39B	1.41628	0.0366263	0.185589
	ENSMUSG00000034161	Scx	scleraxis bHLH transcription factor	0.487711	0.0490718	0.225298		ENSMUSG00000081568	Gm15032	predicted gene 15032	1.59127	4.82e-07	2.86e-05		ENSMUSG00000020719	Ddx5	DEAD-box helicase 5	0.855577	0.00022805	0.00471154
	ENSMUSG00000025816	Sec61a2	SEC61 translocon subunit alpha 2	0.599431	0.00888616	0.0733259		ENSMUSG00000082011	Gm15043	predicted gene 15043	2.9668	0.0364846	0.185214		ENSMUSG00000020076	Ddx50	DExD-box helicase 50	0.816408	0.000499262	0.00854205
	ENSMUSG00000057969	Sema3b	semaphorin 3B	0.595273	9.02e-15	2.82e-12		ENSMUSG00000083200	Gm15066	eukaryotic translation elongation factor pseudogene	2.37215	0.0294441	0.162016		ENSMUSG00000002257	Def6	DEF6 guanine nucleotide exchange factor	1.42236	0.0250941	0.145772
	ENSMUSG00000030839	Sergef	secretion regulating guanine nucleotide exchange factor	0.376677	0.0118891	0.0885617		ENSMUSG00000084065	Gm15159	ribosomal protein L7 pseudogene	2.90833	0.00936722	0.0760361		ENSMUSG00000037172	Dennd11	DENN domain containing 11	1.43203	0.018134	0.117603
	ENSMUSG00000021703	Serinc5	serine incorporator 5	0.595069	0.0205795	0.128037		ENSMUSG00000082625	Gm15204	thyroid hormone receptor associated protein 3 pseudogene	2.19291	0.0240114	0.141892		ENSMUSG00000015377	Dennd6b	DENN domain containing 6B	0.739512	0.0173253	0.113736
	ENSMUSG00000000753	Serpinf1	serpin family F member 1	0.492981	5.77e-11	9.72e-09		ENSMUSG00000081875	Gm15223	predicted gene 15223	1.5126	0.0272747	0.154345		ENSMUSG00000018442	Derl2	derlin 2	0.867894	0.00945901	0.0764544
	ENSMUSG00000008384	Sertad1	SERTA domain containing 1	0.663291	0.00126424	0.0175657		ENSMUSG00000086324	Gm15564	predicted gene 15564	2.95279	0.0162933	0.10912		ENSMUSG00000003166	Dgcr2	DiGeorge syndrome critical region gene 2	0.874361	0.00794378	0.0676395
	ENSMUSG00000033720	Sfxn5	sideroflexin 5	0.579334	0.0180263	0.117144		ENSMUSG00000082867	Gm15730		1.54912	0.00161743	0.0209596		ENSMUSG00000040479	Dgkz	diacylglycerol kinase zeta	0.774053	0.030563	0.166252
	ENSMUSG00000028488	Sh3gl2	SH3 domain containing GRB2 like 2, endophilin A1	0.553038	0.00187921	0.0233039		ENSMUSG00000081910	Gm15986		1.73728	0.0413356	0.200365		ENSMUSG00000034926	Dhcr24	24-dehydrocholesterol reductase	1.15562	0.00327124	0.0354303
	ENSMUSG00000059182	Skap2	src kinase associated phosphoprotein 2	0.632574	0.00015095	0.00342926		ENSMUSG00000079915	Gm16073	ribosomal protein S2 pseudogene	1.65656	0.00692731	0.0609759		ENSMUSG00000058454	Dhcr7	7-dehydrocholesterol reductase	1.22762	0.0324709	0.171933
	ENSMUSG00000017740	Slc12a5	solute carrier family 12 member 5	0.587154	2.53e-05	0.000783479		ENSMUSG00000089631	Gm16326	predicted gene 16326	1.79983	0.0268393	0.152117		ENSMUSG00000002332	Dhrs1	dehydrogenase/reductase 1	0.802779	0.00959548	0.0769856
	ENSMUSG00000024737	Slc15a3	solute carrier family 15 member 3	0.633077	0.0115292	0.0867659		ENSMUSG00000091985	Gm17354		2.86877	0.04921	0.225554		ENSMUSG00000024422	Dhx16	DEAH-box helicase 16	1.26124	0.0210662	0.130325
	ENSMUSG00000040938	Slc16a11	solute carrier family 16 member 11	0.149973	0.000338629	0.00631683		ENSMUSG00000091419	Gm17450		2.46138	2.16e-08	1.86e-06		ENSMUSG00000030986	Dhx32	DEAH-box helicase 32 (putative)	0.702899	0.000569355	0.00951823
	ENSMUSG00000022199	Slc22a17	solute carrier family 22 member 17	0.588153	9.83e-07	5.2e-05		ENSMUSG00000108833	Gm17909	Y box protein 1 pseudogene	1.81765	2.09e-10	3.14e-08		ENSMUSG00000018425	Dhx40	DEAH-box helicase 40	1.31177	4.72e-05	0.00129821
	ENSMUSG00000034452	Slc24a1	solute carrier family 24 member 1	0.220601	0.000298182	0.00572823		ENSMUSG00000104390	Gm17967	ribosomal protein L7 pseudogene	1.82652	0.000937489	0.0140623		ENSMUSG00000034931	Dhx8	DEAH-box helicase 8	1.41115	0.00115821	0.0165136
	ENSMUSG00000059316	Slc27a4	solute carrier family 27 member 4	0.627252	0.0366118	0.185589		ENSMUSG00000102609	Gm18432	splicing factor 3a, subunit 3 pseudogene	1.99889	0.0462223	0.216946		ENSMUSG00000024456	Diaph1	diaphanous related formin 1	1.27755	0.00168259	0.0215952
	ENSMUSG00000042195	Slc35f2	solute carrier family 35 member F2	0.64574	0.0117062	0.0877361		ENSMUSG00000108205	Gm19252	mitochondrial ribosomal protein S36 pseudogene	4.82479	0.0128238	NA		ENSMUSG00000041415	Dicer1	dicer 1, ribonuclease III	1.35777	0.0256729	0.147646
	ENSMUSG00000039838	Slc45a1	solute carrier family 45 member 1	0.66144	3.73e-06	0.000162624		ENSMUSG00000106712	Gm19649	eukaryotic translation initiation factor 3, subunit E pseudogene	2.06433	0.0195136	0.123693		ENSMUSG00000023026	Dip2b	disco interacting protein 2 homolog B	1.22198	0.0275424	0.155378
	ENSMUSG00000014786	Slc9a5	solute carrier family 9 member A5	0.44693	1.08e-07	7.57e-06		ENSMUSG00000105552	Gm19710	predicted gene, 19710	3.83899	0.0313724	NA		ENSMUSG00000048264	Dip2c	disco interacting protein 2 homolog C	0.790963	0.0464551	0.217851
	ENSMUSG00000075478	Slitrk1	SLIT and NTRK like family member 1	0.496712	0.0208236	0.129189		ENSMUSG00000105154	Gm20128	predicted gene, 20128	2.49903	0.0135663	0.0970289		ENSMUSG00000033166	Dis3	DIS3 homolog, exosome endoribonuclease and 3'-5' exoribonuclease	1.41596	0.0233976	0.139357
	ENSMUSG00000024921	Smarca2	SWI/SNF related, matrix associated, actin dependent regulator of chromatin, subfamily a, member 2	0.652929	2.95e-08	2.41e-06		ENSMUSG00000096887	Gm20594	predicted gene, 20594	1.66417	1.07e-05	0.000384032		ENSMUSG00000030772	Dkk3	dickkopf WNT signaling pathway inhibitor 3	1.37811	0.00144411	0.0193167
	ENSMUSG00000028949	Smarcd3	SWI/SNF related, matrix associated, actin dependent regulator of chromatin, subfamily d, member 3	0.630114	0.00132496	0.0180902		ENSMUSG00000106389	Gm21006	phosphoglycerate kinase 1, pseudogene	2.01393	0.0310803	0.167695		ENSMUSG00000000881	Dlg3	discs large MAGUK scaffold protein 3	0.868941	0.0172505	0.113381
	ENSMUSG00000002210	Smg9	SMG9 nonsense mediated mRNA decay factor	0.398152	0.00017409	0.00381257		ENSMUSG00000095836	Gm21960		1.66124	0.0023787	0.0281891		ENSMUSG00000020886	Dlg4	discs large MAGUK scaffold protein 4	0.762318	0.00052649	0.00893809
	ENSMUSG00000042821	Snai1	snail family transcriptional repressor 1	0.650605	0.0061777	0.0558595		ENSMUSG00000064682	Gm25813		1.6608	0.0149596	0.102636		ENSMUSG00000021782	Dlg5	discs large MAGUK scaffold protein 5	0.773046	0.000962677	0.0143615
	ENSMUSG00000065259	Snora30	small nucleolar RNA, H/ACA box 30	0.544028	0.0123724	0.0912971		ENSMUSG00000097635	Gm26826		1.72197	0.0102226	0.0800125		ENSMUSG00000004789	Dlst	dihydrolipoamide S-succinyltransferase	1.38338	0.000903723	0.0136608
	ENSMUSG00000088252	Snord13	small nucleolar RNA, C/D box 13	0.595495	0.0160252	0.107995		ENSMUSG00000086567	Gm2830	predicted gene 2830	1.75019	0.00190653	0.0235096		ENSMUSG00000025857	Dnaaf5	dynein axonemal assembly factor 5	1.43173	0.0342666	0.178167
	ENSMUSG00000088252	Snord13	small nucleolar RNA, C/D box 13	0.595495	0.0160252	0.107995		ENSMUSG00000100697	Gm29184		2.91472	0.00507029	0.048069		ENSMUSG00000028410	Dnaja1	DnaJ heat shock protein family (Hsp40) member A1	0.738401	0.0142447	0.0997948
	ENSMUSG00000021431	Snrnp48	small nuclear ribonucleoprotein U11/U12 subunit 48	0.669791	0.000681242	0.0109059		ENSMUSG00000101682	Gm29228		1.60338	0.00328745	0.0355707		ENSMUSG00000004460	Dnajb11	DnaJ heat shock protein family (Hsp40) member B11	1.12636	0.0328161	0.173341
	ENSMUSG00000043531	Sorcs1	sortilin related VPS10 domain containing receptor 1	0.153498	2.74e-06	0.000124849		ENSMUSG00000101498	Gm2950	predicted gene 2950	1.53905	0.0292238	0.161372		ENSMUSG00000026203	Dnajb2	DnaJ heat shock protein family (Hsp40) member B2	0.687819	0.0286656	0.159522
	ENSMUSG00000080316	Spaca6	sperm acrosome associated 6	0.109321	0.000264576	0.00527707		ENSMUSG00000093751	Gm3307	high mobility group box 2 pseudogene	3.03678	0.0351766	0.181434		ENSMUSG00000027006	Dnajc10	DnaJ heat shock protein family (Hsp40) member C10	1.47368	8.59e-09	8.05e-07
	ENSMUSG00000064202	Spata6l	spermatogenesis associated 6 like	0.442894	0.0238258	0.141099		ENSMUSG00000078240	Gm3550	ribosomal protein L29 pseudogene	4.02389	0.0262917	NA		ENSMUSG00000034278	Dnajc17	DnaJ heat shock protein family (Hsp40) member C17	0.742105	0.0269463	0.152645
	ENSMUSG00000033396	Spg11	SPG11 vesicle trafficking associated, spatacsin	0.546182	0.0249421	0.145043		ENSMUSG00000102534	Gm37225		5.72643	0.0121192	NA		ENSMUSG00000026825	Dnm1	dynamin 1	0.681844	0.0251349	0.145875
	ENSMUSG00000046997	Spsb4	splA/ryanodine receptor domain and SOCS box containing 4	0.638317	0.0323868	0.171736		ENSMUSG00000103792	Gm3745	predicted gene 3745	2.00221	0.000112872	0.00273439		ENSMUSG00000033335	Dnm2	dynamin 2	1.28852	0.00102061	0.0149408
	ENSMUSG00000038453	Srcin1	SRC kinase signaling inhibitor 1	0.359473	2.19e-11	3.95e-09		ENSMUSG00000102866	Gm37636	predicted gene, 37636	1.61541	0.00969284	0.0774299		ENSMUSG00000004099	Dnmt1	DNA methyltransferase 1	0.829844	0.0190664	0.121878
	ENSMUSG00000090084	Srpx	sushi repeat containing protein X-linked	0.586	0.00110485	0.0159375		ENSMUSG00000104166	Gm38247	predicted gene, 38247	1.64281	0.00312157	0.0342457		ENSMUSG00000058325	Dock1	dedicator of cytokinesis 1	1.29714	0.0378259	0.189886
	ENSMUSG00000035279	Ssc5d	scavenger receptor cysteine rich family member with 5 domains	0.0730038	8.23e-10	1.06e-07		ENSMUSG00000106192	Gm42818		1.84082	0.0280311	0.157486		ENSMUSG00000026856	Dolpp1	dolichyldiphosphatase 1	0.76311	0.0477501	0.221365
	ENSMUSG00000034616	Ssh3	slingshot protein phosphatase 3	0.654836	0.00017118	0.00377147		ENSMUSG00000106037	Gm4332	ribosomal protein S20 pseudogene	1.70805	4.04e-07	2.46e-05		ENSMUSG00000041035	DPCD	deleted in primary ciliary dyskinesia homolog (mouse)	1.42082	0.0113735	0.0861871
	ENSMUSG00000025538	Sumf2	sulfatase modifying factor 2	0.538942	0.0386732	0.192138		ENSMUSG00000107493	Gm44048		3.54994	0.018809	0.120585		ENSMUSG00000026958	Dpp7	dipeptidyl peptidase 7	0.672694	0.0010866	0.0157176
	ENSMUSG00000020265	Sumo3	small ubiquitin like modifier 3	0.628816	7.26e-07	4.01e-05		ENSMUSG00000107483	Gm44288		3.14508	0.0234574	0.139432		ENSMUSG00000022048	Dpysl2	dihydropyrimidinase like 2	1.20563	0.0294901	0.162026
	ENSMUSG00000007021	Syngr3	synaptogyrin 3	0.521013	0.0359106	0.183235		ENSMUSG00000103009	Gm4430		1.60026	0.00597051	0.0544809		ENSMUSG00000057531	Dtnbp1	dystrobrevin binding protein 1	0.695342	0.0140203	0.0988781
	ENSMUSG00000053580	Tanc2	tetratricopeptide repeat, ankyrin repeat and coiled-coil containing 2	0.634404	0.00176543	0.0223486		ENSMUSG00000108309	Gm44703		1.58499	3.3e-06	0.000146285		ENSMUSG00000049502	Dtx3l	deltex E3 ubiquitin ligase 3L	1.26287	0.00217845	0.0261271
	ENSMUSG00000049536	Tceal1	transcription elongation factor A like 1	0.36602	0.0043007	0.0431251		ENSMUSG00000108855	Gm44917		4.58457	0.0294064	NA		ENSMUSG00000024190	Dusp1	dual specificity phosphatase 1	1.36859	0.0224836	0.135969
	ENSMUSG00000002486	Tchp	trichoplein keratin filament binding	0.611174	0.00523156	0.0491706		ENSMUSG00000092072	Gm4540	predicted gene 4540	2.04796	0.0148904	0.102226		ENSMUSG00000029071	Dvl1	dishevelled segment polarity protein 1	0.772773	1.56e-06	7.61e-05
	ENSMUSG00000006335	Tfpt	TCF3 fusion partner	0.223766	1.1e-29	7.51e-27		ENSMUSG00000098111	Gm4654	glyceraldehyde-3-phosphate dehydrogenase pseudogene	3.67109	0.0311557	NA		ENSMUSG00000014075	Dynlt2b	dynein light chain Tctex-type 2B	1.42721	0.00263218	0.0301805
	ENSMUSG00000028047	Thbs3	thrombospondin 3	0.630985	3.74e-06	0.000162624		ENSMUSG00000106208	Gm4734	60S ribosomal protein L7 pseudogene	1.98951	2.8e-06	0.000127189		ENSMUSG00000016477	E2f3	E2F transcription factor 3	0.758595	1.53e-05	0.000523363
	ENSMUSG00000097392	Thoc2l		0.486491	0.00983599	0.0782165		ENSMUSG00000043223	Gm4835	mortality factor 4 like 1 pseudogene	1.50109	0.0469596	0.219289		ENSMUSG00000021890	Eaf1	ELL associated factor 1	0.806665	0.0163445	0.109396
	ENSMUSG00000019437	Tlcd1	TLC domain containing 1	0.647504	6.52e-07	3.68e-05		ENSMUSG00000108105	Gm5340	acidic ribosomal phosphoprotein P0 pseudogene	1.7571	0.00798331	0.0677841		ENSMUSG00000010476	Ebf3	EBF transcription factor 3	0.759161	0.0216326	0.132408
	ENSMUSG00000025215	Tlx1	T cell leukemia homeobox 1	0.0888003	0.000139342	0.00323948		ENSMUSG00000082669	Gm5393	barrier to autointegration factor 1 pseudogene	1.96268	0.016474	0.109994		ENSMUSG00000053898	Ech1	enoyl-CoA hydratase 1	0.752524	0.00143366	0.0192385
	ENSMUSG00000051232	Tmem199	transmembrane protein 199	0.349321	0.00727975	0.0635165		ENSMUSG00000108366	Gm5586	40S RIBOSOMAL PROTEIN S3A (V-FOS TRANSFORMATION EFFECTOR PROTEIN)	1.62585	0.00103907	0.01509		ENSMUSG00000019883	Echdc1	ethylmalonyl-CoA decarboxylase 1	1.40468	0.00810224	0.0682984
	ENSMUSG00000030431	Tmem238	transmembrane protein 238	0.287863	0.00668464	0.059413		ENSMUSG00000042293	Gm5617	chromosome 11 open reading frame 71	1.52516	1.07e-05	0.000384032		ENSMUSG00000025967	Eef1b2	eukaryotic translation elongation factor 1 beta 2	1.16948	0.023589	0.139848
	ENSMUSG00000084845	Tmem240	transmembrane protein 240	0.644103	0.000716011	0.0113299		ENSMUSG00000061848	Gm5805	40S ribosomal protein S14	1.75427	1.23e-06	6.3e-05		ENSMUSG00000001707	Eef1e1	eukaryotic translation elongation factor 1 epsilon 1	0.76553	0.0255339	0.147233
	ENSMUSG00000028420	Tmem38b	transmembrane protein 38B	0.643013	0.000191203	0.00412953		ENSMUSG00000052192	Gm5963	40S ribosomal protein S21 pseudogene	1.66506	0.0308718	0.166854		ENSMUSG00000071644	Eef1g	eukaryotic translation elongation factor 1 gamma	1.34213	0.000246681	0.00495272
	ENSMUSG00000030306	Tmtc1	transmembrane O-mannosyltransferase targeting cadherins 1	0.621697	0.0105399	0.0815629		ENSMUSG00000105879	Gm6204	ribosomal protein S14 pseudogene	2.25538	3.07e-05	0.000912187		ENSMUSG00000024909	Efemp2	EGF containing fibulin extracellular matrix protein 2	0.805087	0.00505843	0.0480281
	ENSMUSG00000017615	Tnfaip1	TNF alpha induced protein 1	0.497865	7.03e-07	3.91e-05		ENSMUSG00000105408	Gm7285	predicted gene 7285	1.65715	5.95e-05	0.00160157		ENSMUSG00000040659	Efhd2	EF-hand domain family member D2	1.24789	0.0212829	0.131166
	ENSMUSG00000024793	Tnfrsf25	TNF receptor superfamily member 25	0.405001	0.000869757	0.0132092		ENSMUSG00000108609	Gm7424	60S ribosomal protein L5 pseudogene	2.2603	0.00581835	0.0535386		ENSMUSG00000001300	Efnb2	ephrin B2	0.767265	0.0100744	0.0794202
	ENSMUSG00000026414	Tnnt2	troponin T2, cardiac type	0.445198	0.000417117	0.00748147		ENSMUSG00000100432	Gm7539	nascent polypeptide-associated complex alpha polypeptide pseudogene	2.1739	0.0273476	0.154598		ENSMUSG00000015002	Efr3a	EFR3 homolog A	1.33963	0.00442006	0.0438402
	ENSMUSG00000002984	Tomm40	translocase of outer mitochondrial membrane 40	0.504752	2.37e-16	8.1e-14		ENSMUSG00000069986	Gm8054	Rpl21 pseudogene	4.23233	0.0189077	0.121076		ENSMUSG00000042302	Ehbp1	EH domain binding protein 1	0.837024	0.00414036	0.0420162
	ENSMUSG00000048399	Tprg	tumor protein p63 regulated 1	0.17413	0.00350464	0.0370066		ENSMUSG00000084331	Gm8163	farnesyl diphosphate synthetase pseudogene	1.99962	0.00441784	0.0438402		ENSMUSG00000024772	Ehd1	EH domain containing 1	1.45133	0.00172819	0.0219787
	ENSMUSG00000054226	Tprkb	TP53RK binding protein	0.587757	0.00535533	0.0502063		ENSMUSG00000108370	Gm8209	predicted gene 8209	2.09722	2.93e-05	0.00087575		ENSMUSG00000024065	Ehd3	EH domain containing 3	1.37938	8.33e-05	0.00212692
	ENSMUSG00000048707	Tprn	taperin	0.614128	0.0108346	0.0831385		ENSMUSG00000094090	Gm8494	SWI/SNF related, matrix associated, actin dependent regulator of chromatin, subfamily e, member 1 pseudogene	1.84011	0.00743725	0.0644797		ENSMUSG00000035530	Eif1	eukaryotic translation initiation factor 1	1.22824	0.0475773	0.221093
	ENSMUSG00000017386	Traf4	TNF receptor associated factor 4	0.525584	1.25e-12	2.92e-10		ENSMUSG00000100922	Gm8520	ribosomal protein S2 pseudogene	1.75759	0.00187112	0.0232933		ENSMUSG00000006941	Eif1b	eukaryotic translation initiation factor 1B	0.773154	0.00250485	0.0292411
	ENSMUSG00000002043	Trappc6a	trafficking protein particle complex subunit 6A	0.460547	8.6e-09	8.05e-07		ENSMUSG00000083488	Gm8534	predicted gene 8534	1.84914	3.52e-05	0.0010182		ENSMUSG00000026427	Eif2d	eukaryotic translation initiation factor 2D	1.13879	0.0457027	0.21506
	ENSMUSG00000031372	Trex2	three prime repair exonuclease 2	0.531365	0.0110523	0.0845724		ENSMUSG00000084332	Gm8840	predicted gene 8840	1.56434	0.0136481	0.0971964		ENSMUSG00000030738	Eif3c	eukaryotic translation initiation factor 3 subunit C	1.09428	0.0242896	0.143072
	ENSMUSG00000005566	Trim28	tripartite motif containing 28	0.43129	8.69e-41	1.19e-37		ENSMUSG00000080774	Gm9143		1.66682	0.000332081	0.00621589		ENSMUSG00000022336	Eif3e	eukaryotic translation initiation factor 3 subunit E	1.26969	0.0291832	0.16135
	ENSMUSG00000068735	Trp53i11	tumor protein p53 inducible protein 11	0.397106	0.00933902	0.0759185		ENSMUSG00000107176	Gm9794	predicted pseudogene 9794	1.60998	1.37e-06	6.91e-05		ENSMUSG00000031029	Eif3f	eukaryotic translation initiation factor 3 subunit F	1.18682	0.000603481	0.00999714
	ENSMUSG00000032839	Trpc1	transient receptor potential cation channel subfamily C member 1	0.576426	0.0172961	0.113613		ENSMUSG00000038811	Gngt2	G protein subunit gamma transducin 2	6.02511	0.00390227	0.0401219		ENSMUSG00000070319	Eif3g	eukaryotic translation initiation factor 3 subunit G	1.1576	0.0199395	0.125625
	ENSMUSG00000035585	Tsen34	tRNA splicing endonuclease subunit 34	0.434153	6.68e-16	2.22e-13		ENSMUSG00000034109	Golim4	golgi integral membrane protein 4	2.06875	3.5e-12	7.51e-10		ENSMUSG00000033047	Eif3l	eukaryotic translation initiation factor 3 subunit L	1.10297	0.0315711	0.169094
	ENSMUSG00000041096	Tspyl2	TSPY like 2	0.66005	4.88e-07	2.87e-05		ENSMUSG00000058571	Gpc6	glypican 6	2.50298	1.93e-11	3.65e-09		ENSMUSG00000058655	Eif4b	eukaryotic translation initiation factor 4B	1.28016	0.0219244	0.13367
	ENSMUSG00000030435	U2af2	U2 small nuclear RNA auxiliary factor 2	0.537404	4.17e-08	3.24e-06		ENSMUSG00000044197	Gpr146	G protein-coupled receptor 146	2.16426	0.0148492	0.102007		ENSMUSG00000028156	Eif4e	eukaryotic translation initiation factor 4E	0.808582	0.00157215	0.0205682
	ENSMUSG00000050628	Ubald2	UBA like domain containing 2	0.646644	0.00803717	0.0680116		ENSMUSG00000040133	Gpr176	G protein-coupled receptor 176	2.0033	0.0138685	0.0982419		ENSMUSG00000028760	Eif4g3	eukaryotic translation initiation factor 4 gamma 3	1.24702	7.48e-06	0.000290469
	ENSMUSG00000005575	Ube2m	ubiquitin conjugating enzyme E2 M	0.290335	2.09e-93	2.29e-89		ENSMUSG00000001700	Gramd3	GRAM domain containing 2B	1.71976	0.00334593	0.0358844		ENSMUSG00000040731	Eif4h	eukaryotic translation initiation factor 4H	1.23087	2.13e-05	0.000679333
	ENSMUSG00000005262	Ufd1	ubiquitin recognition factor in ER associated degradation 1	0.648061	1.14e-08	1.02e-06		ENSMUSG00000026888	Grb14	growth factor receptor bound protein 14	1.79016	0.00339347	0.0362522		ENSMUSG00000021282	Eif5	eukaryotic translation initiation factor 5	0.785106	0.00171289	0.0218604
	ENSMUSG00000031634	Ufsp2	UFM1 specific peptidase 2	0.66876	0.000451851	0.00787861		ENSMUSG00000022286	Grhl2	grainyhead like transcription factor 2	5.65029	2.7e-05	0.000824551		ENSMUSG00000009406	Elk1	ETS transcription factor ELK1	0.877492	0.00729521	0.0636008
	ENSMUSG00000018845	Unc45b	unc-45 myosin chaperone B	0.385889	4.27e-05	0.0011941		ENSMUSG00000025892	Gria4	glutamate ionotropic receptor AMPA type subunit 4	20.4267	0.0114571	0.0865805		ENSMUSG00000008398	Elk3	ETS transcription factor ELK3	1.17545	0.0127419	0.0927066
	ENSMUSG00000041264	Uspl1	ubiquitin specific peptidase like 1	0.655833	0.00292981	0.0326115		ENSMUSG00000026879	Gsn	gelsolin	2.1743	0.00492457	0.047219		ENSMUSG00000035151	Elmod2	ELMO domain containing 2	0.83194	0.0227145	0.136512
	ENSMUSG00000039646	Vasn	vasorin	0.516192	2.35e-08	1.97e-06		ENSMUSG00000058135	Gstm1	glutathione S-transferase mu 5	2.00907	0.0020236	0.0245659		ENSMUSG00000006390	Elovl1	ELOVL fatty acid elongase 1	0.830537	0.0224137	0.135822
	ENSMUSG00000031380	Vegfd	vascular endothelial growth factor D	0.320428	6.95e-08	5.01e-06		ENSMUSG00000004038	Gstm3	glutathione S-transferase, mu 3	1.50302	2.58e-10	3.82e-08		ENSMUSG00000008140	Emc10	ER membrane protein complex subunit 10	0.68794	0.000680368	0.0109059
	ENSMUSG00000037428	Vgf	VGF nerve growth factor inducible	0.433467	9.59e-09	8.75e-07		ENSMUSG00000073902	Gvin3	GTPase, very large interferon inducible 1	2.48792	0.0158789	0.107332		ENSMUSG00000022337	Emc2	ER membrane protein complex subunit 2	1.34083	0.0399417	0.196125
	ENSMUSG00000038775	Vill	villin like	0.452118	0.00111156	0.0159783		ENSMUSG00000063286	Gvin-ps7		1.95756	0.0448961	0.211902		ENSMUSG00000030286	Emc3	ER membrane protein complex subunit 3	0.696372	3.36e-05	0.000981785
	ENSMUSG00000037788	Vopp1	VOPP1 WW domain binding protein	0.651623	4.4e-05	0.00122714		ENSMUSG00000044927	H1f10	H1.10 linker histone	1.83298	9.5e-06	0.00034977		ENSMUSG00000071647	Eml3	EMAP like 3	0.729295	0.00155642	0.0204842
	ENSMUSG00000050830	Vwc2	von Willebrand factor C domain containing 2	0.289295	0.0466932	NA		ENSMUSG00000036594	H2-Aa	major histocompatibility complex, class II, DQ alpha 1	2.07116	0.0275158	0.155354		ENSMUSG00000032624	Eml4	EMAP like 4	1.24668	0.0256923	0.147669
	ENSMUSG00000001930	Vwf	von Willebrand factor	0.491834	0.0275239	0.155354		ENSMUSG00000060586	H2-Eb1	major histocompatibility complex, class II, DR beta 5	2.88522	0.00391082	0.0401628		ENSMUSG00000040212	Emp3	epithelial membrane protein 3	0.681147	0.00144655	0.0193167
	ENSMUSG00000071192	Wfikkn1	WAP, follistatin/kazal, immunoglobulin, kunitz and netrin domain containing 1	0.483304	0.00297825	0.0330414		ENSMUSG00000024158	Hagh	hydroxyacylglutathione hydrolase	1.61594	7.13e-05	0.00187267		ENSMUSG00000022012	Enox1	ecto-NOX disulfide-thiol exchanger 1	1.42049	0.0140746	0.0991108
	ENSMUSG00000037989	Wnk2	WNK lysine deficient protein kinase 2	0.598527	0.0435163	0.207899		ENSMUSG00000027018	Hat1	histone acetyltransferase 1	1.68467	1.74e-06	8.45e-05		ENSMUSG00000026927	Entr1	endosome associated trafficking regulator 1	0.717268	0.0339115	0.176824
	ENSMUSG00000036856	Wnt4	Wnt family member 4	0.66657	4.01e-05	0.00113764		ENSMUSG00000041840	Haus1	HAUS augmin like complex subunit 1	2.31167	0.0205218	0.127769		ENSMUSG00000055024	Ep300	E1A binding protein p300	0.877944	0.0493947	0.226212
	ENSMUSG00000022382	Wnt7b	Wnt family member 7B	0.270674	2.94e-09	3.29e-07		ENSMUSG00000024486	Hbegf	heparin binding EGF like growth factor	1.63128	0.00538665	0.0504566		ENSMUSG00000027624	Epb41l1	erythrocyte membrane protein band 4.1 like 1	0.802613	0.000704045	0.0111729
	ENSMUSG00000031583	Wrn	WRN RecQ like helicase	0.485911	0.00274636	0.0311311		ENSMUSG00000004698	Hdac9	histone deacetylase 9	5.22146	0.00414407	0.0420162		ENSMUSG00000069495	Epc2	enhancer of polycomb homolog 2	0.779444	0.00635521	0.0569939
	ENSMUSG00000017677	Wsb1	WD repeat and SOCS box containing 1	0.221917	3.2e-65	8.75e-62		ENSMUSG00000025421	Hdhd2	haloacid dehalogenase like hydrolase domain containing 2	1.6405	0.0105978	0.0817863		ENSMUSG00000039840	Epg5	ectopic P-granules 5 autophagy tethering factor	1.46534	0.00188618	0.0233375
	ENSMUSG00000051768	Xrcc1	X-ray repair cross complementing 1	0.546788	4.37e-09	4.43e-07		ENSMUSG00000025001	Hells	helicase, lymphoid specific	1.66742	4.85e-06	0.000202739		ENSMUSG00000026615	Eprs	glutamyl-prolyl-tRNA synthetase 1	1.11627	0.0136081	0.0970757
	ENSMUSG00000021615	Xrcc4	X-ray repair cross complementing 4	0.38036	0.015695	0.106284		ENSMUSG00000045662	Henmt1	HEN methyltransferase 1	10.0585	0.00417653	0.0422464		ENSMUSG00000015766	Eps8	epidermal growth factor receptor pathway substrate 8	1.34097	6.94e-05	0.00183026
	ENSMUSG00000047694	Yipf6	Yip1 domain family member 6	0.615762	0.00736333	0.0639908		ENSMUSG00000024622	Hmgxb3	HMG-box containing 3	1.77678	1.23e-05	0.000427537		ENSMUSG00000021709	Erbin	erbb2 interacting protein	0.855602	0.010433	0.0809649
	ENSMUSG00000051390	Zbtb22	zinc finger and BTB domain containing 22	0.665972	0.0355333	0.182757		ENSMUSG00000020330	Hmmr	hyaluronan mediated motility receptor	5.01994	0.00155172	0.0204469		ENSMUSG00000033423	Eri3	ERI1 exoribonuclease family member 3	0.79356	0.0247797	0.144669
	ENSMUSG00000049600	Zbtb45	zinc finger and BTB domain containing 45	0.426341	0.00323512	0.0351783		ENSMUSG00000059005	Hnrnpa3	heterogeneous nuclear ribonucleoprotein A3	1.56731	0.0050455	0.0479669		ENSMUSG00000029616	Erp29	endoplasmic reticulum protein 29	1.29337	0.031245	0.168042
	ENSMUSG00000058638	Zfp110	zinc finger protein 274	0.296304	0.0125643	0.0920874		ENSMUSG00000025813	Homer2	homer scaffold protein 2	9.39674	0.0013334	NA		ENSMUSG00000028967	Errfi1	ERBB receptor feedback inhibitor 1	0.753088	0.00369032	0.0384848
	ENSMUSG00000036898	Zfp157	zinc finger protein 613	0.44782	0.0475905	0.221093		ENSMUSG00000056648	Hoxb8	homeobox B8	1.58692	0.000233071	0.00477033		ENSMUSG00000019768	Esr1	estrogen receptor 1	0.716974	0.00672798	0.0597013
	ENSMUSG00000036916	Zfp280c	zinc finger protein 280C	0.631199	0.0187282	0.120352		ENSMUSG00000038239	Hrc	histidine rich calcium binding protein	5.68498	0.0477375	NA		ENSMUSG00000032035	Ets1	ETS proto-oncogene 1, transcription factor	1.48729	1.71e-05	0.000560292
	ENSMUSG00000038346	Zfp384	zinc finger protein 384	0.660354	0.0105971	0.0817863		ENSMUSG00000027869	Hsd3b6	hydroxy-delta-5-steroid dehydrogenase, 3 beta- and steroid delta-isomerase 1	10.6745	0.000131177	NA		ENSMUSG00000011832	Evi5l	ecotropic viral integration site 5 like	0.765511	7.73e-07	4.25e-05
	ENSMUSG00000002617	Zfp40	zinc finger protein 40	0.254164	0.00541989	0.0505949		ENSMUSG00000078915	Hsp25-ps1	heat shock protein 25, pseudogene 1	1.54003	0.03493	0.180758		ENSMUSG00000032705	Exd2	exonuclease 3'-5' domain containing 2	1.25725	0.0245101	0.143755
	ENSMUSG00000048410	Zfp407	zinc finger protein 407	0.600447	0.0124137	0.0914119		ENSMUSG00000004951	Hspb1	heat shock protein family B (small) member 1	1.50407	0.0394022	0.194611		ENSMUSG00000061731	Ext1	exostosin glycosyltransferase 1	1.24977	0.0457689	0.215187
	ENSMUSG00000050945	Zfp438	zinc finger protein 438	0.512511	0.0265914	0.151291		ENSMUSG00000049511	Htr1b	5-hydroxytryptamine receptor 1B	2.02883	0.00284227	0.0318556		ENSMUSG00000027198	Ext2	exostosin glycosyltransferase 2	1.26604	0.045768	0.215187
	ENSMUSG00000044876	Zfp444	zinc finger protein 444	0.359588	4.11e-13	1.07e-10		ENSMUSG00000062054	Iah1	isoamyl acetate hydrolyzing esterase 1 (putative)	1.65955	0.0370128	0.187147		ENSMUSG00000029687	Ezh2	enhancer of zeste 2 polycomb repressive complex 2 subunit	1.35133	0.000124349	0.00294723
	ENSMUSG00000033961	Zfp446	zinc finger protein 446	0.183974	1.31e-06	6.66e-05		ENSMUSG00000020644	Id2	inhibitor of DNA binding 2	3.66423	0.00127575	0.0176341		ENSMUSG00000024664	Fads3	fatty acid desaturase 3	1.3747	0.0032547	0.0353211
	ENSMUSG00000044452	Zfp507	zinc finger protein 507	0.61013	0.0153984	0.104866		ENSMUSG00000030541	Idh2	isocitrate dehydrogenase (NADP(+)) 2	1.79203	0.00692116	0.0609708		ENSMUSG00000038893	Fam117a	family with sequence similarity 117 member A	1.29718	0.0015208	0.020112
	ENSMUSG00000051341	Zfp52		0.291745	0.0364421	NA		ENSMUSG00000043263	Ifi209	interferon gamma inducible protein 16	2.85524	0.0363759	0.184833		ENSMUSG00000070044	Fam149a	family with sequence similarity 149 member A	0.757751	0.0288456	0.160253
	ENSMUSG00000051184	Zfp524	zinc finger protein 524	0.276588	1.54e-07	1.04e-05		ENSMUSG00000074896	Ifit3	interferon induced protein with tetratricopeptide repeats 3	3.82095	0.0179672	0.11683		ENSMUSG00000037503	Fam168b	family with sequence similarity 168 member B	0.817901	0.00033512	0.00626206
	ENSMUSG00000030386	Zfp606	zinc finger protein 606	0.288794	0.000122087	0.0029062		ENSMUSG00000031221	Igbp1	immunoglobulin binding protein 1	2.29017	0.0146361	0.10128		ENSMUSG00000025854	Fam20c	FAM20C golgi associated secretory pathway kinase	0.694172	0.0333485	0.175308
	ENSMUSG00000050605	Zfp61	zinc finger protein 61	0.356468	8.7e-06	0.000325225		ENSMUSG00000035004	Igsf6	immunoglobulin superfamily member 6	9.93962	0.000319107	0.00601415		ENSMUSG00000029463	Fam216a	family with sequence similarity 216 member A	0.796857	0.0147188	0.101493
	ENSMUSG00000074406	Zfp628	zinc finger protein 628	0.320381	0.0388703	NA		ENSMUSG00000026981	Il1rn	interleukin 1 receptor antagonist	2.19544	0.00465346	0.0452937		ENSMUSG00000024187	Fam234a	family with sequence similarity 234 member A	0.725686	0.0324421	0.171933
	ENSMUSG00000013419	Zfp651		0.637761	0.0393448	0.194416		ENSMUSG00000024810	Il33	interleukin 33	3.51333	0.0422884	0.203948		ENSMUSG00000031399	Fam3a	FAM3 metabolism regulating signaling molecule A	0.766237	0.0244539	0.143654
	ENSMUSG00000054893	Zfp667	zinc finger protein 667	0.239628	3.82e-06	0.000164865		ENSMUSG00000024525	Impa2	inositol monophosphatase 2	1.6304	0.00219038	0.0262414		ENSMUSG00000029672	Fam3c	FAM3 metabolism regulating signaling molecule C	1.37893	0.00540776	0.0505585
	ENSMUSG00000049755	Zfp672	zinc finger protein 672	0.627322	0.0188945	0.121062		ENSMUSG00000037035	Inhbb	inhibin subunit beta B	1.76967	0.000610861	0.0100647		ENSMUSG00000037339	Fam53a	family with sequence similarity 53 member A	0.862895	0.0403028	0.196752
	ENSMUSG00000062743	Zfp677	zinc finger protein 677	0.314904	0.00801886	0.0679617		ENSMUSG00000047989	Ino80c	INO80 complex subunit C	2.09832	0.0480795	0.222515		ENSMUSG00000030759	Far1	fatty acyl-CoA reductase 1	1.25187	0.0175641	0.114891
	ENSMUSG00000057691	Zfp746	zinc finger protein 746	0.647284	0.000129191	0.00304224		ENSMUSG00000024601	Isoc1	isochorismatase domain containing 1	2.66665	2.25e-07	1.48e-05		ENSMUSG00000070047	Fat1	FAT atypical cadherin 1	1.39342	0.000332082	0.00621589
	ENSMUSG00000066838	Zfp772	zinc finger protein 773	0.279229	0.0126978	0.0927066		ENSMUSG00000019139	Isyna1	inositol-3-phosphate synthase 1	1.58387	0.044455	0.21082		ENSMUSG00000038274	Fau	FAU ubiquitin like and ribosomal protein S30 fusion	1.18332	0.0413583	0.200386
	ENSMUSG00000046792	Zfp787	zinc finger protein 787	0.235077	1.03e-16	3.88e-14		ENSMUSG00000000555	Itga5	integrin subunit alpha 5	1.68221	0.000612209	0.0100647		ENSMUSG00000058594	Fbh1	F-box DNA helicase 1	0.773324	0.00350302	0.0370066
	ENSMUSG00000074405	Zfp865	zinc finger protein 865	0.298478	1.11e-22	5.51e-20		ENSMUSG00000039115	Itga9	integrin subunit alpha 9	16.3303	4.15e-08	3.24e-06		ENSMUSG00000042423	Fbrs	fibrosin	0.749994	2.09e-08	1.82e-06
	ENSMUSG00000070814	Zswim9	zinc finger SWIM-type containing 9	0.532101	4.55e-08	3.51e-06		ENSMUSG00000030830	Itgal	integrin subunit alpha L	2.4118	0.0147688	0.101718		ENSMUSG00000005371	Fbxo11	F-box protein 11	0.903427	0.0497259	0.227403
								ENSMUSG00000022817	Itgb5	integrin subunit beta 5	2.29283	2.93e-09	3.29e-07		ENSMUSG00000032898	Fbxo21	F-box protein 21	1.24273	0.000877875	0.013314
								ENSMUSG00000026971	Itgb6	integrin subunit beta 6	3.35457	0.016088	0.108208		ENSMUSG00000022358	Fbxo32	F-box protein 32	1.43071	0.0075075	0.0649858
								ENSMUSG00000025780	Itih5	inter-alpha-trypsin inhibitor heavy chain 5	1.78573	5.9e-09	5.88e-07		ENSMUSG00000022184	Fbxo4	F-box protein 4	0.680606	0.00157786	0.0205685
								ENSMUSG00000074825	Itpripl1	ITPRIP like 1	1.52142	0.00153377	0.020259		ENSMUSG00000001366	Fbxo9	F-box protein 9	0.825839	0.00403315	0.0410437
								ENSMUSG00000037315	Jade3	jade family PHD finger 3	2.32942	0.0338057	0.176441		ENSMUSG00000035949	Fbxw2	F-box and WD repeat domain containing 2	0.853587	0.00785058	0.066937
								ENSMUSG00000063646	Jakmip1	janus kinase and microtubule interacting protein 1	2.54638	2.42e-05	0.000757428		ENSMUSG00000059743	Fdps	farnesyl diphosphate synthase	1.47972	0.0352094	0.181518
								ENSMUSG00000067149	Jchain	joining chain of multimeric IgA and IgM	2.07206	0.0400373	0.196244		ENSMUSG00000079677	Fdx2	ferredoxin 2	0.809313	0.00116907	0.0166271
								ENSMUSG00000020918	Kat2a	lysine acetyltransferase 2A	1.55583	0.0316629	0.169401		ENSMUSG00000037712	Fermt2	FERM domain containing kindlin 2	1.27256	4.6e-05	0.00127026
								ENSMUSG00000025420	Katnal2	katanin catalytic subunit A1 like 2	3.32374	0.0375516	NA		ENSMUSG00000031565	Fgfr1	fibroblast growth factor receptor 1	0.829604	0.0223377	0.135511
								ENSMUSG00000028033	Kcnq5	potassium voltage-gated channel subfamily Q member 5	1.8904	0.00445802	0.0440174		ENSMUSG00000026526	Fh1	fumarate hydratase	1.22284	0.0435922	0.20808
								ENSMUSG00000012443	Kif11	kinesin family member 11	7.19941	1.48e-06	7.35e-05		ENSMUSG00000029227	Fip1l1	FIP1 like 1 (S. cerevisiae)	0.867779	0.0239451	0.141614
								ENSMUSG00000041498	Kif14	kinesin family member 14	2.24254	0.0346577	0.179688		ENSMUSG00000001555	Fkbp10	FKBP prolyl isomerase 10	1.36503	0.00365299	0.0382046
								ENSMUSG00000036768	Kif15	kinesin family member 15	3.1299	2.78e-05	0.000840036		ENSMUSG00000002812	Flii	FLII actin remodeling protein	1.17954	0.0368779	0.186605
								ENSMUSG00000003779	Kif20a	kinesin family member 20A	2.26507	0.0100869	0.0794617		ENSMUSG00000025278	Flnb	filamin B	1.23772	0.0218002	0.133135
								ENSMUSG00000024795	Kif20b	kinesin family member 20B	2.11759	0.00011604	0.0027926		ENSMUSG00000051379	Flrt3	fibronectin leucine rich transmembrane protein 3	1.46507	0.00798553	0.0677841
								ENSMUSG00000032254	Kif23	kinesin family member 23	1.81861	0.00264806	0.0302426		ENSMUSG00000019689	Fmc1	formation of mitochondrial complex V assembly factor 1 homolog	1.27006	0.0476605	0.221231
								ENSMUSG00000028678	Kif2c	kinesin family member 2C	5.24789	0.00968158	0.0774299		ENSMUSG00000039286	Fndc3b	fibronectin type III domain containing 3B	1.34477	0.00154762	0.0204174
								ENSMUSG00000034311	Kif4	kinesin family member 4A	2.95041	0.00341306	0.0363904		ENSMUSG00000042812	Foxf1	forkhead box F1	0.732327	0.0206566	0.128298
								ENSMUSG00000019966	Kitl	KIT ligand	1.89963	7.84e-05	0.00201923		ENSMUSG00000032998	Foxj3	forkhead box J3	1.30325	0.0225391	0.135994
								ENSMUSG00000045259	Klhdc9	kelch domain containing 9	1.92852	0.000741749	0.0116645		ENSMUSG00000030067	Foxp1	forkhead box P1	1.4665	4.17e-09	4.3e-07
								ENSMUSG00000001558	Klhl10	kelch like family member 10	1.94554	0.0286849	0.159522		ENSMUSG00000030064	Frmd4b	FERM domain containing 4B	1.38385	0.0335069	0.175926
								ENSMUSG00000027326	Knl1	kinetochore scaffold 1	7.7989	1.41e-06	7.05e-05		ENSMUSG00000011589	Fsd1	fibronectin type III and SPRY domain containing 1	1.34151	0.0434395	0.207899
								ENSMUSG00000019718	L3hypdh	trans-L-3-hydroxyproline dehydratase	7.47674	0.0024198	NA		ENSMUSG00000059363	Fxn	frataxin	1.31981	0.024212	0.142769
								ENSMUSG00000025937	Lactb2	lactamase beta 2	1.51861	0.0167821	0.11117		ENSMUSG00000019843	Fyn	FYN proto-oncogene, Src family tyrosine kinase	1.32099	2.4e-05	0.000752622
								ENSMUSG00000019899	Lama2	laminin subunit alpha 2	3.12599	0.000381217	0.00691113		ENSMUSG00000004508	Gab2	GRB2 associated binding protein 2	0.825037	0.0119329	0.0887674
								ENSMUSG00000028581	Laptm5	lysosomal protein transmembrane 5	2.07715	0.00376425	0.0390743		ENSMUSG00000030161	Gabarapl1	GABA type A receptor associated protein like 1	0.850963	0.00583954	0.0535984
								ENSMUSG00000035202	Lars2	leucyl-tRNA synthetase 2, mitochondrial	1.65104	0.00820956	0.0688848		ENSMUSG00000024462	Gabbr1	gamma-aminobutyric acid type B receptor subunit 1	0.716557	0.00651492	0.0580458
								ENSMUSG00000024063	Lbh	LBH regulator of WNT signaling pathway	1.59569	0.00389377	0.0400722		ENSMUSG00000036390	Gadd45a	growth arrest and DNA damage inducible alpha	0.847063	0.0146966	0.101404
								ENSMUSG00000027919	Lce1g	late cornified envelope 1G	8.98608	2.61e-09	3e-07		ENSMUSG00000062234	Gak	cyclin G associated kinase	0.879212	0.0322052	0.171022
								ENSMUSG00000021998	Lcp1	lymphocyte cytosolic protein 1	2.5373	0.00384784	0.0397115		ENSMUSG00000015619	Gata3	GATA binding protein 3	0.747582	0.00899297	0.0740399
								ENSMUSG00000037669	Ldah	lipid droplet associated hydrolase	3.02785	0.00353383	0.037243		ENSMUSG00000025224	Gbf1	golgi brefeldin A resistant guanine nucleotide exchange factor 1	0.807355	0.000339498	0.00632229
								ENSMUSG00000074579	Lekr1	leucine, glutamate and lysine rich 1	1.94264	0.0160505	0.108023		ENSMUSG00000028124	Gclm	glutamate-cysteine ligase modifier subunit	1.37405	0.020043	0.125988
								ENSMUSG00000029570	Lfng	LFNG O-fucosylpeptide 3-beta-N-acetylglucosaminyltransferase	2.03579	0.00243764	0.028672		ENSMUSG00000035314	Gdpd5	glycerophosphodiester phosphodiesterase domain containing 5	1.3579	0.012122	0.0899904
								ENSMUSG00000018698	Lhx1	LIM homeobox 1	3.8222	0.0461334	NA		ENSMUSG00000029992	Gfpt1	glutamine--fructose-6-phosphate transaminase 1	0.834561	0.00158289	0.0206096
								ENSMUSG00000026890	Lhx6	LIM homeobox 6	1.74145	0.00959683	0.0769856		ENSMUSG00000048731	Ggnbp1	gametogenetin binding protein 1	0.681698	0.000652938	0.0106236
								ENSMUSG00000041891	Lman1	lectin, mannose binding 1	1.91924	3.17e-07	2.02e-05		ENSMUSG00000020530	Ggnbp2	gametogenetin binding protein 2	0.847041	0.00386411	0.0398419
								ENSMUSG00000024590	Lmnb1	lamin B1	4.26163	1.54e-05	0.000523421		ENSMUSG00000027603	Ggt7	gamma-glutamyltransferase 7	0.793184	0.0233471	0.139249
								ENSMUSG00000033060	Lmo7	LIM domain 7	1.64007	6.54e-06	0.000257743		ENSMUSG00000050953	Gja1	gap junction protein alpha 1	1.34738	4.29e-06	0.000182902
								ENSMUSG00000015568	Lpl	lipoprotein lipase	2.03692	3.36e-10	4.84e-08		ENSMUSG00000021552	Gkap1	G kinase anchoring protein 1	0.704709	0.00597705	0.0544951
								ENSMUSG00000036957	Lrfn3	leucine rich repeat and fibronectin type III domain containing 3	1.78982	0.00584579	0.0536109		ENSMUSG00000003316	Glg1	golgi glycoprotein 1	1.26425	0.00905447	0.0743784
								ENSMUSG00000020105	Lrig3	leucine rich repeats and immunoglobulin like domains 3	1.71898	0.0156752	0.106215		ENSMUSG00000034762	Glis1	GLIS family zinc finger 1	0.785131	0.0413249	0.200365
								ENSMUSG00000060780	Lrrtm1	leucine rich repeat transmembrane neuronal 1	15.3871	4.18e-06	0.000178827		ENSMUSG00000017286	Glod4	glyoxalase domain containing 4	1.25422	0.0231457	0.13835
								ENSMUSG00000044847	Lsm11	LSM11, U7 small nuclear RNA associated	2.40982	0.0102619	0.0802523		ENSMUSG00000021794	Glud1	glutamate dehydrogenase 1	1.14605	0.0226118	0.136079
								ENSMUSG00000031848	Lsm4	LSM4 homolog, U6 small nuclear RNA and mRNA degradation associated	2.27356	0.0401874	0.196452		ENSMUSG00000058064	Gm10036	ribosomal protein L11 pseudogene	1.41244	0.0126733	0.0927005
								ENSMUSG00000033105	Lss	lanosterol synthase	1.53318	0.025325	0.146582		ENSMUSG00000094326	Gm10045	predicted pseudogene 10045	1.26446	0.0356243	0.183041
								ENSMUSG00000022584	Ly6c2	lymphocyte antigen 6 complex, locus A	1.96769	0.00563039	0.0519838		ENSMUSG00000082726	Gm11424	SET domain-containing protein 8 pseudogene	0.849171	0.0345663	0.179469
								ENSMUSG00000069516	Lyz2	lysozyme	1.84515	0.000435186	0.00767518		ENSMUSG00000086688	Gm11560	Y box protein 1 pseudogene	1.44789	0.000283868	0.00552107
								ENSMUSG00000040003	Magi2	membrane associated guanylate kinase, WW and PDZ domain containing 2	1.52467	0.0103326	0.0805581		ENSMUSG00000084068	Gm11573		1.23485	0.0131824	0.0949783
								ENSMUSG00000052539	Magi3	membrane associated guanylate kinase, WW and PDZ domain containing 3	1.92811	0.000599633	0.00994846		ENSMUSG00000085897	Gm11604	ribosomal protein S6 pseudogene	1.37966	0.00596349	0.0544622
								ENSMUSG00000024277	Mapre2	microtubule-associated protein, RP/EB family, member 2	1.64114	1.45e-05	0.000495613		ENSMUSG00000083748	Gm11662	ribosomal protein L3 pseudogene	1.1919	0.016288	0.10912
								ENSMUSG00000018411	Mapt	microtubule associated protein tau	1.51823	0.0155628	0.105715		ENSMUSG00000082255	Gm11822		1.21564	0.0413048	0.200365
								ENSMUSG00000024513	Mbd2	methyl-CpG binding domain protein 2	1.56733	0.000165041	0.00368066		ENSMUSG00000083328	Gm11826	predicted gene 11826	1.40728	0.00551151	0.0510669
								ENSMUSG00000041859	Mcm3	minichromosome maintenance complex component 3	1.86933	0.00376469	0.0390743		ENSMUSG00000081206	Gm11935		0.798657	0.0034318	0.0364837
								ENSMUSG00000042814	Mcts2	malignant T cell amplified sequence 2	1.50391	0.0132917	0.0955639		ENSMUSG00000094344	Gm11942	ribosomal protein, large, P1 pseudogene	1.25608	0.0146875	0.101404
								ENSMUSG00000027994	Mcub	mitochondrial calcium uniporter dominant negative subunit beta	1.5345	0.0196751	0.124461		ENSMUSG00000082364	Gm11955		1.41753	0.0118814	0.0885617
								ENSMUSG00000024556	Me2	malic enzyme 2	1.68555	0.000158015	0.00357294		ENSMUSG00000084280	Gm11972		1.45326	0.010819	0.0830773
								ENSMUSG00000018160	Med1	mediator complex subunit 1	1.66386	1.03e-05	0.000374529		ENSMUSG00000081887	Gm12097	coiled-coil domain containing 47 pseudogene	0.71861	0.0193835	0.123257
								ENSMUSG00000039270	Megf9	multiple EGF like domains 9	1.73338	0.00126614	0.0175657		ENSMUSG00000082870	Gm12165	predicted gene 12165	1.25147	0.0342264	0.178127
								ENSMUSG00000009376	Met	MET proto-oncogene, receptor tyrosine kinase	1.79394	3.87e-07	2.38e-05		ENSMUSG00000078154	Gm12184	CDK2 (cyclin-dependent kinase 2)-associated protein 1 pseudogene	0.773357	4.61e-05	0.00127026
								ENSMUSG00000070056	Mfhas1	multifunctional ROCO family signaling regulator 1	1.56366	0.000293567	0.00567943		ENSMUSG00000081050	Gm12461	eukaryotic translation elongation factor 1 gamma pseudogene	1.38532	0.010032	0.0792002
								ENSMUSG00000001082	Mfsd10	major facilitator superfamily domain containing 10	1.51418	0.0340157	0.177283		ENSMUSG00000083539	Gm12466	ribosomal protein L13 pseudogene	1.47523	0.0332834	0.175218
								ENSMUSG00000039313	Minar1	membrane integral NOTCH2 associated receptor 1	2.22294	0.00100142	0.014751		ENSMUSG00000081499	Gm12517		1.25232	0.0307984	0.166701
								ENSMUSG00000021993	Mipep	mitochondrial intermediate peptidase	1.54123	0.0194966	0.123693		ENSMUSG00000081319	Gm12936	60S ribosomal protein L36a-like	1.25041	0.0306327	0.166548
								ENSMUSG00000074415	Mir100hg	Mir100 Mirlet7a-2 Mir125b-1 cluster host gene	2.21794	0.00283911	0.0318527		ENSMUSG00000079998	Gm12947	predicted gene 12947	1.48079	0.0184319	0.119144
								ENSMUSG00000088148	Mir1983	microRNA 1983	3.42935	0.0112515	0.085369		ENSMUSG00000083335	Gm13397	ribosomal protein L6 pseudogene	1.14557	0.00947076	0.0764784
								ENSMUSG00000098973	Mir6236	microRNA 6236	3.96969	0.00171071	0.0218579		ENSMUSG00000082879	Gm13525		1.3411	0.0260298	0.148782
								ENSMUSG00000040599	Mis12	MIS12 kinetochore complex component	1.5693	0.0327149	0.173057		ENSMUSG00000083951	Gm13786	60S ribosomal protein L34 pseudogene	1.49606	0.0286015	0.159383
								ENSMUSG00000031004	Mki67	marker of proliferation Ki-67	2.20715	0.0442417	0.209899		ENSMUSG00000083320	Gm13935	ribosomal protein S3A pseudogene	1.17624	0.0432423	0.207495
								ENSMUSG00000048416	Mlf1	myeloid leukemia factor 1	4.62887	1.71e-05	0.000560292		ENSMUSG00000082596	Gm14227	proteasome (prosome, macropain) subunit, beta type 3 pseudogene	1.32631	0.040493	0.197417
								ENSMUSG00000031740	Mmp2	matrix metallopeptidase 2	3.52993	0.00336809	0.0360265		ENSMUSG00000081418	Gm14830		0.7611	0.0336247	0.176194
								ENSMUSG00000026894	Morn5	MORN repeat containing 5	2.35519	3.23e-05	0.000946515		ENSMUSG00000083432	Gm14878		1.25777	0.00730678	0.063651
								ENSMUSG00000046805	Mpeg1	macrophage expressed 1	2.11409	0.00681811	0.0603056		ENSMUSG00000080825	Gm14892		1.22303	0.0362936	0.184501
								ENSMUSG00000022370	Mrpl13	mitochondrial ribosomal protein L13	1.93266	0.000587101	0.00979994		ENSMUSG00000083906	Gm15186	predicted gene 15186	0.818408	0.0343782	0.178577
								ENSMUSG00000024675	Ms4a4c	membrane-spanning 4-domains, subfamily A, member 4C	1.99886	0.0160336	0.107995		ENSMUSG00000086583	Gm15500	ribosomal protein L5 pseudogene	1.39306	0.017431	0.114362
								ENSMUSG00000079419	Ms4a6c	membrane-spanning 4-domains, subfamily A, member 6C	1.74343	0.0112259	0.0852616		ENSMUSG00000082872	Gm15773	PC4 and SFRS1 interacting protein 1 pseudogene	1.28327	0.0347711	0.180191
								ENSMUSG00000031604	Msmo1	methylsterol monooxygenase 1	1.51759	0.000552983	0.00932999		ENSMUSG00000083658	Gm15798		1.3339	0.0134689	0.0964578
								ENSMUSG00000039458	Mtmr12	myotubularin related protein 12	1.72176	2.05e-06	9.76e-05		ENSMUSG00000082277	Gm15807	high-mobility group nucleosome binding domain 5	1.30381	0.00145626	0.0193991
								ENSMUSG00000064345	mt-Nd2	NADH dehydrogenase subunit 2	1.92613	0.0263383	0.150367		ENSMUSG00000081550	Gm15877	ribosomal protein L5 pseudogene	1.33326	0.014019	0.0988781
								ENSMUSG00000064363	mt-Nd4	NADH dehydrogenase subunit 4	1.57271	0.0292128	0.161372		ENSMUSG00000081273	Gm15896		1.43749	0.000344064	0.00639644
								ENSMUSG00000021485	Mxd3	MAX dimerization protein 3	3.37398	0.000377175	0.00686057		ENSMUSG00000091887	Gm17053	predicted gene 17053	1.34812	0.00175601	0.022255
								ENSMUSG00000025912	Mybl1	MYB proto-oncogene like 1	7.61326	6.06e-11	1e-08		ENSMUSG00000105181	Gm19620	predicted gene, 19620	1.32944	0.0254669	0.147002
								ENSMUSG00000022346	Myc	MYC proto-oncogene, bHLH transcription factor	2.66766	7.91e-09	7.53e-07		ENSMUSG00000096158	Gm21827		0.6841	0.017758	0.115744
								ENSMUSG00000028654	Mycl	MYCL proto-oncogene, bHLH transcription factor	3.01403	0.022319	0.135473		ENSMUSG00000107500	Gm2796	ribosomal protein S10 pseudogene	1.4423	0.00305099	0.0335942
								ENSMUSG00000097791	NA	#N/A	3.11068	0.00949553	0.0765656		ENSMUSG00000099433	Gm28344		1.37082	0.0384989	0.191881
								ENSMUSG00000097971	NA	#N/A	2.0942	6.26e-06	0.000248452		ENSMUSG00000099816	Gm28552	ribosomal protein S15A, pseudogene	1.24725	0.0231064	0.13835
								ENSMUSG00000001751	Naglu	N-acetyl-alpha-glucosaminidase	1.62516	0.0268358	0.152117		ENSMUSG00000099663	Gm29201		1.23282	0.0468471	0.219127
								ENSMUSG00000024581	Napg	NSF attachment protein gamma	1.68514	1.07e-06	5.56e-05		ENSMUSG00000100228	Gm29257	predicted gene 29257	1.36278	0.0350329	0.181119
								ENSMUSG00000024587	Nars	asparaginyl-tRNA synthetase 1	1.57815	0.000145345	0.00333653		ENSMUSG00000105616	Gm3010	calmodulin 2 pseudogene	1.29283	0.0184896	0.119355
								ENSMUSG00000009418	Nav1	neuron navigator 1	1.98146	0.00379568	0.0393214		ENSMUSG00000106545	Gm33952		1.34536	0.0143948	0.100397
								ENSMUSG00000041120	Nbl1	NBL1, DAN family BMP antagonist	2.74801	1.04e-13	2.84e-11		ENSMUSG00000104434	Gm37421		0.684431	0.0023767	0.0281891
								ENSMUSG00000039542	Ncam1	neural cell adhesion molecule 1	1.56484	7.6e-05	0.00196282		ENSMUSG00000106829	Gm3786	predicted gene 3786	0.870008	0.0465422	0.21798
								ENSMUSG00000022488	Nckap1l	NCK associated protein 1 like	1.77995	0.019512	0.123693		ENSMUSG00000104730	Gm42511		1.33906	0.00608269	0.0552742
								ENSMUSG00000049690	Nckap5	NCK associated protein 5	3.75362	4.06e-05	0.00114556		ENSMUSG00000105253	Gm42522		1.29355	0.0166517	0.110708
								ENSMUSG00000024056	Ndc80	NDC80 kinetochore complex component	7.35838	0.00126031	0.0175464		ENSMUSG00000106660	Gm43472		1.32844	0.0439979	0.209105
								ENSMUSG00000092274	Neat1	nuclear paraspeckle assembly transcript 1 (non-protein coding)	1.7317	0.000105905	0.00261185		ENSMUSG00000106271	Gm43752		1.3976	0.042895	0.206237
								ENSMUSG00000026950	Neb	nebulin	2.15512	0.00733292	0.0637772		ENSMUSG00000107941	Gm44010		1.25641	0.0144981	0.100733
								ENSMUSG00000039396	Neil3	nei like DNA glycosylase 3	1.98721	0.028987	0.160713		ENSMUSG00000108279	Gm44024		0.792401	0.0357241	0.18305
								ENSMUSG00000046449	Nexmif	neurite extension and migration factor	3.29028	0.0489272	NA		ENSMUSG00000107541	Gm44336	60S ribosomal protein L23a pseudogene	0.811595	0.0386677	0.192138
								ENSMUSG00000032691	Nlrp3	NLR family pyrin domain containing 3	2.8056	0.0456137	NA		ENSMUSG00000107942	Gm44411		1.27982	0.0116153	0.0872737
								ENSMUSG00000030562	Nox4	NADPH oxidase 4	1.5996	1.13e-05	0.00039795		ENSMUSG00000092014	Gm4468		1.20837	0.0390229	0.193261
								ENSMUSG00000029019	Nppb	natriuretic peptide type B	10.2945	9.91e-07	5.21e-05		ENSMUSG00000051396	Gm45902	predicted gene 45902	0.75498	0.039459	0.194709
								ENSMUSG00000003849	Nqo1	NAD(P)H quinone dehydrogenase 1	2.10106	0.00275367	0.0311604		ENSMUSG00000096086	Gm4761	ribosomal protein S7 pseudogene	1.44071	0.0124385	0.0915336
								ENSMUSG00000049134	Nrap	nebulin related anchoring protein	1.76838	0.00453477	0.044418		ENSMUSG00000091742	Gm5093	ribosomal protein L11 pseudogene	1.48661	0.0128805	0.0934053
								ENSMUSG00000020598	Nrcam	neuronal cell adhesion molecule	2.32366	0.0165686	0.110491		ENSMUSG00000108266	Gm5305	40S ribosomal protein S6 pseudogene	1.35126	0.00192369	0.0236193
								ENSMUSG00000059791	Nrm	nurim	1.95896	0.0117772	0.0880273		ENSMUSG00000063166	Gm5449	small nuclear ribonucleoprotein D2 pseudogene	1.29039	0.0159861	0.107988
								ENSMUSG00000025810	Nrp1	neuropilin 1	1.62926	1.66e-05	0.000548041		ENSMUSG00000080915	Gm6446	predicted gene 6446	1.48987	0.0321313	0.17081
								ENSMUSG00000021718	Nt5el	5' nucleotidase, ecto-like	3.37158	0.0424101	NA		ENSMUSG00000085172	Gm6542	proteasome (prosome, macropain) subunit, alpha type 4 pseudogene	0.835364	0.0381554	0.19074
								ENSMUSG00000020902	Ntn1	netrin 1	9.42579	3.31e-06	0.000146285		ENSMUSG00000058357	Gm6612	predicted gene 6612	1.33491	0.0372704	0.18781
								ENSMUSG00000059857	Ntng1	netrin G1	1.60364	0.00583813	0.0535984		ENSMUSG00000084299	Gm6630	predicted pseudogene 6630	1.27927	0.0176309	0.115121
								ENSMUSG00000028851	Nudc	nuclear distribution C, dynein complex regulator	1.50373	0.0213454	0.13131		ENSMUSG00000071680	Gm7123	ribosomal protein L38 pseudogene	1.19506	0.0227621	0.136573
								ENSMUSG00000027306	Nusap1	nucleolar and spindle associated protein 1	4.0195	0.00448634	0.0442257		ENSMUSG00000081526	Gm7219	predicted pseudogene 7219	0.836757	0.0245463	0.143755
								ENSMUSG00000047094	Ofcc1	orofacial cleft 1 candidate 1	4.46891	8.69e-07	4.71e-05		ENSMUSG00000102908	Gm7558	ribosomal protein L3 pseudogene	1.24234	0.0106926	0.0821639
								ENSMUSG00000075219	Olfr994	olfactory receptor 994	1.88774	0.0367089	0.185836		ENSMUSG00000066592	Gm7589	ribosomal protein L11 pseudogene	1.29037	0.00918785	0.0751156
								ENSMUSG00000029822	Osbpl3	oxysterol binding protein like 3	1.67726	0.00342159	0.0364105		ENSMUSG00000087457	Gm7799		1.48541	0.0150272	0.102906
								ENSMUSG00000027765	P2ry1	purinergic receptor P2Y1	2.11395	0.000550209	0.00929751		ENSMUSG00000049124	Gm8186	small nuclear ribonucleoprotein polypeptide G pseudogene	1.44118	0.00323912	0.0351869
								ENSMUSG00000038168	P3h2	prolyl 3-hydroxylase 2	2.1764	1.1e-05	0.000388706		ENSMUSG00000081130	Gm8217		0.703389	0.030775	0.166701
								ENSMUSG00000020092	Pald1	phosphatase domain containing paladin 1	5.74423	0.013021	0.0942365		ENSMUSG00000072324	Gm8420	ribosomal protein L15 pseudogene	1.33122	0.00762288	0.0655293
								ENSMUSG00000052062	Pard3b	par-3 family cell polarity regulator beta	2.42798	1.26e-07	8.7e-06		ENSMUSG00000047905	Gm8566	Sod1 pseudogene	0.853318	0.0372619	0.18781
								ENSMUSG00000035566	Pcdh17	protocadherin 17	3.69181	0.0268347	NA		ENSMUSG00000057370	Gm8724	predicted pseudogene 8724	1.19134	0.0158792	0.107332
								ENSMUSG00000029108	Pcdh7	protocadherin 7	2.08479	0.00163678	0.0211353		ENSMUSG00000063696	Gm8730	ribosomal protein, large, P0 pseudogene	1.37571	0.013063	0.0944157
								ENSMUSG00000024805	Pcgf5	polycomb group ring finger 5	1.55024	0.000935133	0.0140462		ENSMUSG00000080779	Gm8731		1.2871	0.0141353	0.0994742
								ENSMUSG00000028525	Pde4b	phosphodiesterase 4B	2.34065	0.000118148	0.0028371		ENSMUSG00000082774	Gm8805	60S acidic ribosomal protein P2 pseudogene	1.29484	0.00177016	0.0223826
								ENSMUSG00000064330	Pde6h	phosphodiesterase 6H	36.0892	2.27e-08	1.91e-06		ENSMUSG00000105854	Gm8925	predicted gene 8925	1.4298	0.0101247	0.0796799
								ENSMUSG00000024620	Pdgfrb	platelet derived growth factor receptor beta	1.56547	0.00713993	0.0625958		ENSMUSG00000090474	Gm9372		1.4004	0.0194564	0.123577
								ENSMUSG00000038967	Pdk2	pyruvate dehydrogenase kinase 2	1.80784	2.81e-05	0.000844752		ENSMUSG00000080818	Gm9434	mediator of RNA polymerase II transcription, subunit 4 homolog pseudogene	1.40537	0.00857631	0.0714149
								ENSMUSG00000055044	Pdlim1	PDZ and LIM domain 1	2.24787	0.000847418	0.0129961		ENSMUSG00000104103	Gm9517	predicted gene 9517	0.712838	0.0114162	0.0863909
								ENSMUSG00000073678	Pgap1	post-GPI attachment to proteins inositol deacylase 1	1.89353	0.0160336	0.107995		ENSMUSG00000097906	Gm9625	ribosomal protein, large, P0 pseudogene	1.43323	0.000193531	0.00416007
								ENSMUSG00000028961	Pgd	phosphogluconate dehydrogenase	3.27175	0.000679266	0.0109059		ENSMUSG00000057614	Gnai1	G protein subunit alpha i1	1.33768	0.0379243	0.189968
								ENSMUSG00000038845	Phb	prohibitin 1	1.51429	5.37e-06	0.000220213		ENSMUSG00000000001	Gnai3	G protein subunit alpha i3	1.25565	0.00279956	0.0315201
								ENSMUSG00000025423	Pias2	protein inhibitor of activated STAT 2	1.80782	1.35e-05	0.000467786		ENSMUSG00000024639	Gnaq	G protein subunit alpha q	0.877207	0.00159074	0.0206872
								ENSMUSG00000039936	Pik3cd	phosphatidylinositol-4,5-bisphosphate 3-kinase catalytic subunit delta	2.20697	0.0476929	0.221243		ENSMUSG00000029064	Gnb1	G protein subunit beta 1	0.870459	0.0126051	0.0922632
								ENSMUSG00000032571	Pik3r4	phosphoinositide-3-kinase regulatory subunit 4	1.76825	0.00335849	0.0359839		ENSMUSG00000036402	Gng12	G protein subunit gamma 12	0.759912	0.00186026	0.0232268
								ENSMUSG00000018547	Pip4k2b	phosphatidylinositol-5-phosphate 4-kinase type 2 beta	1.51881	0.000266217	0.00530014		ENSMUSG00000035311	Gnptab	N-acetylglucosamine-1-phosphate transferase subunits alpha and beta	1.30228	0.00259104	0.0297711
								ENSMUSG00000025229	Pitx3	paired like homeodomain 3	1.64151	0.0436452	0.208091		ENSMUSG00000026754	Golga1	golgin A1	0.722934	0.000323169	0.00608024
								ENSMUSG00000027499	Pkia	cAMP-dependent protein kinase inhibitor alpha	1.53618	0.00253673	0.029425		ENSMUSG00000034243	Golgb1	golgin B1	0.837245	0.0128046	0.0931014
								ENSMUSG00000026991	Pkp4	plakophilin 4	1.69108	3.21e-07	2.03e-05		ENSMUSG00000031672	Got2	glutamic-oxaloacetic transaminase 2	1.15563	0.00192622	0.0236193
								ENSMUSG00000041193	Pla2g5	phospholipase A2 group V	2.73042	0.0219907	0.134		ENSMUSG00000024978	Gpam	glycerol-3-phosphate acyltransferase, mitochondrial	1.4037	0.0348159	0.180338
								ENSMUSG00000029322	Plac8	placenta associated 8	1.56285	0.00022721	0.00470312		ENSMUSG00000031545	Gpat4	glycerol-3-phosphate acyltransferase 4	1.29509	0.027926	0.157137
								ENSMUSG00000021822	Plau	plasminogen activator, urokinase	2.08059	7.34e-05	0.00191475		ENSMUSG00000034621	Gpatch8	G-patch domain containing 8	1.2038	0.0382131	0.190804
								ENSMUSG00000027695	Pld1	phospholipase D1	2.07144	0.0103728	0.0807266		ENSMUSG00000034220	Gpc1	glypican 1	0.806641	0.0446994	0.211565
								ENSMUSG00000055214	Pld5	phospholipase D family member 5	14.2471	7.58e-05	NA		ENSMUSG00000063856	Gpx1	glutathione peroxidase 1	0.696693	0.00988913	0.0784681
								ENSMUSG00000030701	Plekhb1	pleckstrin homology domain containing B1	2.66312	0.0117358	0.087898		ENSMUSG00000024858	Grk2	G protein-coupled receptor kinase 2	0.853907	0.00768093	0.0657593
								ENSMUSG00000021701	Plk2	polo like kinase 2	1.92049	5.48e-09	5.51e-07		ENSMUSG00000024580	Grpel2	GrpE like 2, mitochondrial	1.47866	0.0220228	0.134121
								ENSMUSG00000029765	Plxna4	plexin A4	4.49704	9.51e-06	0.00034977		ENSMUSG00000036890	Gtdc1	glycosyltransferase like domain containing 1	1.33429	0.00634739	0.0569704
								ENSMUSG00000068417	Pnp2	purine nucleoside phosphorylase	3.70329	0.0454354	NA		ENSMUSG00000002658	Gtf2f1	general transcription factor IIF subunit 1	0.806714	0.00544831	0.0507435
								ENSMUSG00000000440	Pparg	peroxisome proliferator activated receptor gamma	1.7941	7.72e-11	1.19e-08		ENSMUSG00000067995	Gtf2f2	general transcription factor IIF subunit 2	1.2695	0.0318767	0.170019
								ENSMUSG00000033871	Ppargc1b	PPARG coactivator 1 beta	1.92844	0.0282484	0.158382		ENSMUSG00000106864	Gtf3c2	general transcription factor IIIC subunit 2	1.17867	0.0167078	0.110883
								ENSMUSG00000053825	Ppfia2	PTPRF interacting protein alpha 2	2.64673	0.0229875	0.137774		ENSMUSG00000033416	Gucd1	guanylyl cyclase domain containing 1	0.80289	0.0436873	0.208091
								ENSMUSG00000026458	Ppfia4	protein tyrosine phosphatase, receptor type, f polypeptide (PTPRF), interacting protein (liprin), alpha 4	1.65851	0.0385422	0.19201		ENSMUSG00000029208	Guf1	GTP binding elongation factor GUF1	1.23308	0.0336214	0.176194
								ENSMUSG00000026035	Ppil3	peptidylprolyl isomerase like 3	2.14094	0.0323463	0.171604		ENSMUSG00000019188	H13	histocompatibility minor 13	1.32288	0.000820378	0.0126702
								ENSMUSG00000029120	Ppp2r2c	protein phosphatase 2 regulatory subunit Bgamma	4.59237	0.0216464	NA		ENSMUSG00000041126	H2az2	H2A.Z variant histone 2	1.21842	0.0312319	0.168042
								ENSMUSG00000038943	Prc1	protein regulator of cytokinesis 1	3.8822	6.72e-07	3.75e-05		ENSMUSG00000027984	Hadh	hydroxyacyl-CoA dehydrogenase	0.832963	0.00440912	0.0438111
								ENSMUSG00000028691	Prdx1	peroxiredoxin 1	1.63064	0.0140645	0.0991033		ENSMUSG00000023904	Hcfc1r1	host cell factor C1 regulator 1	1.46695	0.0148453	0.102007
								ENSMUSG00000050114	Prdx6b	peroxiredoxin 6B	2.21948	0.0481386	0.222695		ENSMUSG00000026313	Hdac4	histone deacetylase 4	0.778108	0.00904695	0.0743724
								ENSMUSG00000024530	Prelid3a	PRELI domain containing 3A	2.32028	0.0101388	0.0796983		ENSMUSG00000004897	Hdgf	heparin binding growth factor	0.806237	0.00213636	0.0257067
								ENSMUSG00000048960	Prex2	phosphatidylinositol-3,4,5-trisphosphate dependent Rac exchange factor 2	4.73591	1.83e-05	0.000590383		ENSMUSG00000025104	Hdgfl3	HDGF like 3	0.713758	0.00112309	0.0161178
								ENSMUSG00000036158	Prickle1	prickle planar cell polarity protein 1	1.76235	0.0422728	0.203948		ENSMUSG00000050244	Heatr1	HEAT repeat containing 1	1.39965	0.0398922	0.196122
								ENSMUSG00000025395	Prim1	DNA primase subunit 1	1.59772	0.0165996	0.110589		ENSMUSG00000042744	Hectd4	HECT domain E3 ubiquitin protein ligase 4	1.24633	0.0267427	0.151727
								ENSMUSG00000050965	Prkca	protein kinase C alpha	1.51275	0.00429583	0.0431158		ENSMUSG00000075254	Heg1	heart development protein with EGF like domains 1	1.35626	0.0225414	0.135994
								ENSMUSG00000030505	Prmt3	protein arginine methyltransferase 3	2.42521	0.0408702	0.198637		ENSMUSG00000008429	Herpud2	HERPUD family member 2	1.24846	0.000169507	0.00374215
								ENSMUSG00000020493	Prr11	proline rich 11	6.22845	0.000610823	0.0100647		ENSMUSG00000029776	Hibadh	3-hydroxyisobutyrate dehydrogenase	0.772025	0.0187507	0.120352
								ENSMUSG00000032841	Prr5l	proline rich 5 like	1.84408	0.0417375	0.201846		ENSMUSG00000021109	Hif1a	hypoxia inducible factor 1 subunit alpha	1.30875	0.0103873	0.0807788
								ENSMUSG00000024594	Prrc1	proline rich coiled-coil 1	2.01391	0.024781	0.144669		ENSMUSG00000036450	Hif1an	hypoxia inducible factor 1 subunit alpha inhibitor	1.14741	0.0489757	0.22523
								ENSMUSG00000039476	Prrx2	paired related homeobox 2	6.07504	0.00521623	NA		ENSMUSG00000039959	Hip1	huntingtin interacting protein 1	1.23595	0.0127351	0.0927066
								ENSMUSG00000056529	Ptafr	platelet activating factor receptor	5.31342	0.00880533	NA		ENSMUSG00000032329	Hmg20a	high mobility group 20A	0.764316	0.0187927	0.120551
								ENSMUSG00000039942	Ptger4	prostaglandin E receptor 4	1.65849	0.0295541	0.162155		ENSMUSG00000020232	Hmg20b	high mobility group 20B	0.855304	0.0236173	0.13994
								ENSMUSG00000048776	Pthlh	parathyroid hormone like hormone	1.69921	0.0255278	0.147233		ENSMUSG00000093930	Hmgcs1	3-hydroxy-3-methylglutaryl-CoA synthase 1	1.40316	0.00138406	0.0187336
								ENSMUSG00000024539	Ptpn2	protein tyrosine phosphatase non-receptor type 2	1.88686	1.49e-08	1.32e-06		ENSMUSG00000040681	Hmgn1	high mobility group nucleosome binding domain 1	1.37172	0.0017774	0.0223964
								ENSMUSG00000004266	Ptpn6	protein tyrosine phosphatase non-receptor type 6	4.06076	0.00516906	0.0487102		ENSMUSG00000031245	Hmgn5	high-mobility group nucleosome binding domain 5	1.27466	0.00771685	0.065957
								ENSMUSG00000033278	Ptprm	protein tyrosine phosphatase receptor type M	1.50965	0.000162682	0.00365035		ENSMUSG00000000568	Hnrnpd	heterogeneous nuclear ribonucleoprotein D	1.18453	0.0016061	0.0208621
								ENSMUSG00000020415	Pttg1	PTTG1 regulator of sister chromatid separation, securin	1.83796	0.00762414	0.0655293		ENSMUSG00000037234	Hook3	hook microtubule tethering protein 3	0.869064	0.0258329	0.148177
								ENSMUSG00000027832	Ptx3	pentraxin 3	2.26566	0.00114395	0.0163528		ENSMUSG00000087658	Hotairm1	Hoxa transcript antisense RNA, myeloid-specific 1	0.756485	0.00220191	0.0263507
								ENSMUSG00000042515	Pwwp3b	PWWP domain containing 3B	2.76614	0.00128103	0.0176444		ENSMUSG00000087658	Hotairm1	Hoxa transcript antisense RNA, myeloid-specific 1	0.756485	0.00220191	0.0263507
								ENSMUSG00000047187	Rab2a	RAB2A, member RAS oncogene family	1.70599	5.89e-08	4.39e-06		ENSMUSG00000038700	Hoxb5	homeobox B5	0.746522	0.0399051	0.196122
								ENSMUSG00000030559	Rab38	RAB38, member RAS oncogene family	15.9686	1.86e-11	3.58e-09		ENSMUSG00000022485	Hoxc5	homeobox C5	0.702212	0.00242401	0.0286332
								ENSMUSG00000023015	Racgap1	Rac GTPase activating protein 1	1.92673	0.00237427	0.0281891		ENSMUSG00000001661	Hoxc6	homeobox C6	0.869061	0.0291112	0.161157
								ENSMUSG00000028702	Rad54l	RAD54 like	3.61481	5.93e-08	4.39e-06		ENSMUSG00000036139	Hoxc9	homeobox C9	0.732749	0.0141865	0.0996759
								ENSMUSG00000049044	Rapgef4	Rap guanine nucleotide exchange factor 4	2.14268	0.01477	0.101718		ENSMUSG00000071379	Hpcal1	hippocalcin like 1	0.718419	0.00360654	0.0378272
								ENSMUSG00000026430	Rassf5	Ras association domain family member 5	1.8299	0.00334468	0.0358844		ENSMUSG00000035273	Hpse	heparanase	0.757705	0.000255399	0.00511265
								ENSMUSG00000025907	Rb1cc1	RB1 inducible coiled-coil 1	1.72983	2.33e-05	0.000734108		ENSMUSG00000025499	Hras	HRas proto-oncogene, GTPase	0.812593	0.0294849	0.162026
								ENSMUSG00000029136	Rbks	ribokinase	1.93114	0.00518999	0.0488233		ENSMUSG00000025260	Hsd17b10	hydroxysteroid 17-beta dehydrogenase 10	0.83253	0.00493948	0.0473205
								ENSMUSG00000027641	Rbl1	RB transcriptional corepressor like 1	1.80458	0.00431293	0.0431373		ENSMUSG00000021270	Hsp90aa1	heat shock protein 90 alpha family class A member 1	1.28811	0.0466197	0.21825
								ENSMUSG00000024604	Rbm22	RNA binding motif protein 22	2.19639	4.85e-08	3.71e-06		ENSMUSG00000020048	Hsp90b1	heat shock protein 90 beta family member 1	1.4232	8.61e-08	6.16e-06
								ENSMUSG00000032712	Resf1	retroelement silencing factor 1	1.55077	0.00455801	0.0445627		ENSMUSG00000041548	Hspb8	heat shock protein family B (small) member 8	0.810597	0.000232974	0.00477033
								ENSMUSG00000030844	Rgs10	regulator of G protein signaling 10	1.55706	0.00266913	0.0304448		ENSMUSG00000028763	Hspg2	heparan sulfate proteoglycan 2	0.798894	0.0293659	0.161694
								ENSMUSG00000026475	Rgs16	regulator of G protein signaling 16	1.75769	0.00919656	0.0751156		ENSMUSG00000029657	Hsph1	heat shock protein family H (Hsp110) member 1	1.34757	0.000102392	0.00253663
								ENSMUSG00000001768	Rin2	Ras and Rab interactor 2	1.56582	2.6e-06	0.000119861		ENSMUSG00000039745	Htatip2	HIV-1 Tat interactive protein 2	0.672975	7.57e-09	7.27e-07
								ENSMUSG00000001768	Rin2	Ras and Rab interactor 2	1.56582	2.6e-06	0.000119861		ENSMUSG00000053414	Hunk	hormonally up-regulated Neu-associated kinase	1.43404	0.0253407	0.146582
								ENSMUSG00000037991	Rmi2	RecQ mediated genome instability 2	3.91529	0.0415059	NA		ENSMUSG00000026618	Iars2	isoleucyl-tRNA synthetase 2, mitochondrial	1.31538	0.00388908	0.0400616
								ENSMUSG00000024925	Rnaseh2c	ribonuclease H2 subunit C	1.89459	2.35e-07	1.53e-05		ENSMUSG00000032174	Icam5	intercellular adhesion molecule 5	0.691268	0.0025275	0.029349
								ENSMUSG00000029130	Rnf32	ring finger protein 32	3.25095	0.0266634	0.151355		ENSMUSG00000042745	Id1	inhibitor of DNA binding 1, HLH protein	0.712127	0.0354583	0.182598
								ENSMUSG00000009535	Rnmt	RNA guanine-7 methyltransferase	1.70415	1.61e-05	0.000539286		ENSMUSG00000003541	Ier3	immediate early response 3	0.74347	9.42e-07	5.06e-05
								ENSMUSG00000012483	Rpa3	replication protein A3	1.83822	0.0293706	0.161694		ENSMUSG00000041025	Iffo2	intermediate filament family orphan 2	1.22122	0.00737508	0.0640421
								ENSMUSG00000031174	Rpgr	retinitis pigmentosa GTPase regulator	2.04529	0.000367523	0.00671849		ENSMUSG00000032965	Ift57	intraflagellar transport 57	1.39362	0.000478778	0.00824312
								ENSMUSG00000082964	Rpl13-ps5	ribosomal protein L13, pseudogene 5	1.88992	0.0201121	0.126122		ENSMUSG00000033581	Igf2bp2	insulin like growth factor 2 mRNA binding protein 2	1.34713	7.44e-06	0.000289844
								ENSMUSG00000012405	Rpl15	ribosomal protein L15	1.60134	0.002496	0.0291688		ENSMUSG00000029814	Igf2bp3	insulin like growth factor 2 mRNA binding protein 3	1.30504	0.0296221	0.162425
								ENSMUSG00000062328	Rpl17	ribosomal protein L17	1.85945	1.34e-05	0.000464658		ENSMUSG00000038034	Igsf8	immunoglobulin superfamily member 8	0.837451	0.00127245	0.0176148
								ENSMUSG00000017404	Rpl19	ribosomal protein L19	1.56524	2.4e-09	2.86e-07		ENSMUSG00000022514	Il1rap	interleukin 1 receptor accessory protein	1.44382	0.00358015	0.0376006
								ENSMUSG00000071415	Rpl23	ribosomal protein L23	1.51903	6.31e-07	3.58e-05		ENSMUSG00000021756	Il6st	interleukin 6 cytokine family signal transducer	0.798971	0.0201127	0.126122
								ENSMUSG00000060938	Rpl26	ribosomal protein L26	1.63039	0.00679192	0.0601225		ENSMUSG00000001016	Ilf2	interleukin enhancer binding factor 2	1.22951	0.00144842	0.0193181
								ENSMUSG00000090007	Rpl30-ps2	ribosomal protein L30, pseudogene 2	1.53338	0.0325988	0.172526		ENSMUSG00000071041	Impdh2-ps	inosine monophosphate dehydrogenase 2	1.29369	0.00727046	0.0634861
								ENSMUSG00000057322	Rpl38	ribosomal protein L38	1.74625	0.00539774	0.0505173		ENSMUSG00000074918	Inafm2	InaF motif containing 2	0.778475	0.00678774	0.0601225
								ENSMUSG00000043716	Rpl7	ribosomal protein L7	1.6721	9.12e-05	0.00230167		ENSMUSG00000063049	Ing2	inhibitor of growth family member 2	0.823605	0.0161539	0.108385
								ENSMUSG00000025922	Rpl7-ps8	ribosomal protein L7, pseudogene 8	1.78669	0.000163395	0.00365345		ENSMUSG00000030034	Ino80b	INO80 complex subunit B	0.745926	0.00357353	0.037589
								ENSMUSG00000081929	Rps11-ps2		1.75752	0.00295417	0.0328075		ENSMUSG00000042105	Inpp5f	inositol polyphosphate-5-phosphatase F	1.43009	0.00818476	0.0687523
								ENSMUSG00000024608	Rps14	ribosomal protein S14	2.01964	5.32e-10	7.2e-08		ENSMUSG00000005534	Insr	insulin receptor	1.36508	0.0488741	0.225198
								ENSMUSG00000008683	Rps15a	ribosomal protein S15a	1.83856	0.0319341	0.170209		ENSMUSG00000040250	Ints13	integrator complex subunit 13	1.20057	0.0172094	0.113315
								ENSMUSG00000037563	Rps16	ribosomal protein S16	1.69767	0.00333552	0.0358735		ENSMUSG00000035161	Ints6	integrator complex subunit 6	0.797794	0.0161404	0.108385
								ENSMUSG00000028234	Rps20	ribosomal protein S20	2.16659	3.44e-12	7.51e-10		ENSMUSG00000032599	Ip6k2	inositol hexakisphosphate kinase 2	0.676284	1.98e-10	3.01e-08
								ENSMUSG00000103903	Rps2-ps2	ribosomal protein S2, pseudogene 2	1.79205	0.0124979	0.0917855		ENSMUSG00000030662	Ipo5	importin 5	1.42625	9.52e-06	0.00034977
								ENSMUSG00000031320	Rps4x	ribosomal protein S4 Y-linked 1	1.53634	2.48e-05	0.000774398		ENSMUSG00000059883	Irak4	interleukin 1 receptor associated kinase 4	0.764219	0.0426524	0.205332
								ENSMUSG00000032518	Rpsa	ribosomal protein SA	1.62202	3.15e-05	0.000926586		ENSMUSG00000018899	Irf1	interferon regulatory factor 1	1.26257	0.0265969	0.151291
								ENSMUSG00000030978	Rrm1	ribonucleotide reductase catalytic subunit M1	2.09515	0.011177	0.0851072		ENSMUSG00000003184	Irf3	interferon regulatory factor 3	0.764065	0.00243793	0.028672
								ENSMUSG00000020641	Rsad2	radical S-adenosyl methionine domain containing 2	2.2708	0.00035804	0.00658913		ENSMUSG00000031729	Ist1	IST1 factor associated with ESCRT-III	0.854284	0.0337581	0.17636
								ENSMUSG00000023966	Rsph9	radial spoke head component 9	2.08782	0.00042566	0.00757882		ENSMUSG00000001507	Itga3	integrin subunit alpha 3	1.41745	0.00223119	0.0266719
								ENSMUSG00000040570	Rundc3b	RUN domain containing 3B	2.33121	0.0488914	0.225198		ENSMUSG00000025809	Itgb1	integrin subunit beta 1	1.10669	0.0358405	0.183126
								ENSMUSG00000001021	S100a3	S100 calcium binding protein A3	1.96591	0.0400266	0.196244		ENSMUSG00000026223	Itm2c	integral membrane protein 2C	0.735579	6.88e-11	1.11e-08
								ENSMUSG00000001023	S100a5	S100 calcium binding protein A5	1.83051	2.11e-06	9.97e-05		ENSMUSG00000042644	Itpr3	inositol 1,4,5-trisphosphate receptor type 3	0.756941	0.0234171	0.139357
								ENSMUSG00000060487	Samd5	sterile alpha motif domain containing 5	2.16751	0.00550499	0.0510669		ENSMUSG00000095115	Itpripl2	ITPRIP like 2	0.791335	0.028196	0.158169
								ENSMUSG00000009614	Sardh	sarcosine dehydrogenase	3.45913	0.00111191	0.0159783		ENSMUSG00000025764	Jade1	jade family PHD finger 1	1.30667	0.000797921	0.0123932
								ENSMUSG00000057182	Scn3a	sodium voltage-gated channel alpha subunit 3	1.60565	0.00650585	0.0580442		ENSMUSG00000028530	Jak1	Janus kinase 1	1.26191	0.000740022	0.0116645
								ENSMUSG00000024516	Sec11c	SEC11 homolog C, signal peptidase complex subunit	1.56877	1.86e-07	1.23e-05		ENSMUSG00000038518	Jarid2	jumonji and AT-rich interaction domain containing 2	0.686796	0.012402	0.0913872
								ENSMUSG00000079614	Seh1l	SEH1 like nucleoporin	2.04186	0.00162211	0.0209954		ENSMUSG00000022426	Josd1	Josephin domain containing 1	0.784051	0.00216652	0.0260125
								ENSMUSG00000076437	Selenoh	selenoprotein H	2.14923	0.000978117	0.0145324		ENSMUSG00000038695	Josd2	Josephin domain containing 2	0.791346	0.0102934	0.0803789
								ENSMUSG00000048163	Selplg	selectin P ligand	2.97477	0.0309665	0.167283		ENSMUSG00000052684	Jun	Jun proto-oncogene, AP-1 transcription factor subunit	1.30528	0.000172131	0.0037848
								ENSMUSG00000028780	Sema3c	semaphorin 3C	3.13834	0.00157559	0.0205682		ENSMUSG00000071076	Jund	JunD proto-oncogene, AP-1 transcription factor subunit	1.17102	0.0193624	0.123195
								ENSMUSG00000063531	Sema3e	semaphorin 3E	2.12436	3.47e-09	3.76e-07		ENSMUSG00000024926	Kat5	lysine acetyltransferase 5	0.81179	0.0211828	0.130677
								ENSMUSG00000000627	Sema4f	ssemaphorin 4F	9.06474	5.22e-05	0.00142516		ENSMUSG00000038909	Kat7	lysine acetyltransferase 7	1.42161	3.76e-07	2.33e-05
								ENSMUSG00000058013	Septin11	septin 11	1.71368	2.58e-05	0.000787616		ENSMUSG00000019794	Katna1	katanin catalytic subunit A1	0.835096	0.00926044	0.0754478
								ENSMUSG00000058207	Serpina3k	serpin family A member 3	2.98884	0.0097736	0.0778334		ENSMUSG00000059486	Kbtbd2	kelch repeat and BTB domain containing 2	0.818577	0.0455385	0.214379
								ENSMUSG00000027834	Serpini1	serpin family I member 1	1.57384	0.0112046	0.0852015		ENSMUSG00000055239	Kcmf1	potassium channel modulatory factor 1	0.771702	0.0310887	0.167695
								ENSMUSG00000078348	Sf3b5	splicing factor 3b subunit 5	1.52582	0.0178887	0.116457		ENSMUSG00000028931	Kcnab2	potassium voltage-gated channel subfamily A regulatory beta subunit 2	0.800907	0.00515003	0.0486146
								ENSMUSG00000025915	Sgk3	serum/glucocorticoid regulated kinase family member 3	1.85334	0.00312746	0.0342457		ENSMUSG00000036225	Kctd1	potassium channel tetramerization domain containing 1	0.744361	0.0123731	0.0912971
								ENSMUSG00000028071	Sh2d2a	SH2 domain containing 2A	7.43917	0.0220403	0.134153		ENSMUSG00000030685	Kctd13	potassium channel tetramerization domain containing 13	1.29508	0.038012	0.190234
								ENSMUSG00000054520	Sh3bp2	SH3 domain binding protein 2	4.21303	0.0189509	NA		ENSMUSG00000054611	Kdm2a	lysine demethylase 2A	0.82276	0.000167599	0.00370748
								ENSMUSG00000022322	Shcbp1	SHC binding and spindle associated 1	3.19125	5.85e-07	3.37e-05		ENSMUSG00000021375	Kif13a	kinesin family member 13A	0.777315	0.0422982	0.203948
								ENSMUSG00000035378	Shq1	SHQ1, H/ACA ribonucleoprotein assembly factor	2.61103	0.0487683	0.225007		ENSMUSG00000022629	Kif21a	kinesin family member 21A	0.804289	0.000234494	0.00479051
								ENSMUSG00000024597	Slc12a2	solute carrier family 12 member 2	1.78361	0.000823513	0.012698		ENSMUSG00000021693	Kif2a	kinesin family member 2A	1.15158	0.0331577	0.17464
								ENSMUSG00000038267	Slc22a23	solute carrier family 22 member 23	1.5568	0.000441326	0.00771967		ENSMUSG00000026585	Kifap3	kinesin associated protein 3	1.28676	0.000355441	0.00655232
								ENSMUSG00000063873	Slc24a3	solute carrier family 24 member 3	2.10687	0.0037596	0.0390743		ENSMUSG00000031788	Kifc3	kinesin family member C3	0.690355	0.0127214	0.0927066
								ENSMUSG00000018677	Slc25a39	solute carrier family 25 member 39	2.01132	7.2e-05	0.00188504		ENSMUSG00000025959	Klf7	Kruppel like factor 7	1.39704	0.00481375	0.0464061
								ENSMUSG00000027359	Slc27a2	solute carrier family 27 member 2	3.41155	0.0195623	0.123819		ENSMUSG00000020978	Klhdc2	kelch domain containing 2	0.876386	0.0300196	0.163948
								ENSMUSG00000026904	Slc4a10	solute carrier family 4 member 10	2.39717	0.0401501	0.196433		ENSMUSG00000063576	Klhdc3	kelch domain containing 3	0.755161	0.0475083	0.221086
								ENSMUSG00000048304	Slitrk3	SLIT and NTRK like family member 3	3.24508	0.0306997	0.166582		ENSMUSG00000043929	Klhl15	kelch like family member 15	0.778012	0.0447402	0.211607
								ENSMUSG00000017002	Slpi	secretory leukocyte peptidase inhibitor	2.59828	0.00187319	0.0232933		ENSMUSG00000038056	Kmt2c	lysine methyltransferase 2C	0.691531	2.96e-06	0.00013323
								ENSMUSG00000024563	Smad2	SMAD family member 2	1.53299	0.0374851	0.188718		ENSMUSG00000029004	Kmt2e	lysine methyltransferase 2E (inactive)	0.842034	0.00717549	0.0628573
								ENSMUSG00000032402	Smad3	SMAD family member 3	2.03192	0.000235924	0.0047929		ENSMUSG00000049327	Kmt5a	lysine methyltransferase 5A	0.871862	0.0490363	0.22523
								ENSMUSG00000024515	Smad4	SMAD family member 4	1.68437	0.000864132	0.013197		ENSMUSG00000045098	Kmt5b	lysine methyltransferase 5B	0.671096	0.000106427	0.00261881
								ENSMUSG00000028312	Smc2	structural maintenance of chromosomes 2	2.30196	6.51e-08	4.78e-06		ENSMUSG00000022905	Kpna1	karyopherin subunit alpha 1	0.909232	0.0436897	0.208091
								ENSMUSG00000034349	Smc4	structural maintenance of chromosomes 4	1.75605	1.62e-05	0.000539286		ENSMUSG00000021929	Kpna3	karyopherin subunit alpha 3	1.13608	0.0333355	0.175308
								ENSMUSG00000037049	Smpd1	sphingomyelin phosphodiesterase 1	1.66278	0.00437042	0.0435055		ENSMUSG00000001440	Kpnb1	karyopherin subunit beta 1	1.29312	0.000353789	0.00653287
								ENSMUSG00000019872	Smpdl3a	sphingomyelin phosphodiesterase acid like 3A	3.9775	0.0149759	NA		ENSMUSG00000053012	Krcc1	lysine rich coiled-coil 1	0.716492	0.013583	0.0970757
								ENSMUSG00000006058	Snf8	SNF8 subunit of ESCRT-II	1.50655	0.00341683	0.0363952		ENSMUSG00000020393	Kremen1	kringle containing transmembrane protein 1	1.30324	0.0143927	0.100397
								ENSMUSG00000055485	Soga1	suppressor of glucose, autophagy associated 1	2.03828	0.0122746	0.0908873		ENSMUSG00000000600	Krit1	KRIT1 ankyrin repeat containing	0.832	0.0263213	0.150349
								ENSMUSG00000031626	Sorbs2	sorbin and SH3 domain containing 2	4.04039	3.19e-09	3.49e-07		ENSMUSG00000052911	Lamb2	laminin subunit beta 2	0.680856	0.000305399	0.00581585
								ENSMUSG00000068747	Sort1	sortilin 1	1.55555	0.000235661	0.0047929		ENSMUSG00000030842	Lamtor1	late endosomal/lysosomal adaptor, MAPK and MTOR activator 1	0.815594	0.00182327	0.0228431
								ENSMUSG00000076431	Sox4	SRY-box transcription factor 4	1.5793	0.000246957	0.00495272		ENSMUSG00000028062	Lamtor2	late endosomal/lysosomal adaptor, MAPK and MTOR activator 2	0.810048	0.0315227	0.168954
								ENSMUSG00000048562	Sp8	Sp8 transcription factor	6.79953	0.022674	NA		ENSMUSG00000050552	Lamtor4	late endosomal/lysosomal adaptor, MAPK and MTOR activator 4	1.44828	0.00817523	0.0687523
								ENSMUSG00000074476	Spc24	SPC24 component of NDC80 kinetochore complex	1.56916	0.00772811	0.065957		ENSMUSG00000038366	Lasp1	LIM and SH3 protein 1	1.30899	0.000242445	0.0048891
								ENSMUSG00000005233	Spc25	SPC25 component of NDC80 kinetochore complex	1.89655	0.00753969	0.065068		ENSMUSG00000025216	Lbx1	ladybird homeobox 1	1.42528	0.0245207	0.143755
								ENSMUSG00000042331	Specc1	sperm antigen with calponin homology and coiled-coil domains 1	4.94108	0.0282837	NA		ENSMUSG00000030763	Lcmt1	leucine carboxyl methyltransferase 1	1.42572	5.77e-05	0.00156021
								ENSMUSG00000024533	Spire1	spire type actin nucleation factor 1	2.09311	0.000121574	0.0029003		ENSMUSG00000050199	Lgr4	leucine rich repeat containing G protein-coupled receptor 4	1.33982	0.00042919	0.00761691
								ENSMUSG00000057522	Spop	speckle type BTB/POZ protein	1.64132	7.44e-09	7.21e-07		ENSMUSG00000024781	Lipa	lipase A, lysosomal acid type	0.854242	0.0136519	0.0971964
								ENSMUSG00000029304	Spp1	secreted phosphoprotein 1	2.98597	1.9e-05	0.000609562		ENSMUSG00000028266	Lmo4	LIM domain only 4	0.73909	8e-06	0.000306215
								ENSMUSG00000050359	Sprr1a	small proline rich protein 1A	4.43132	0.00785517	0.066937		ENSMUSG00000062044	Lmtk3	lemur tyrosine kinase 3	0.723791	0.0323148	0.171521
								ENSMUSG00000037211	Spry1	sprouty RTK signaling antagonist 1	2.36981	1.31e-05	0.000455234		ENSMUSG00000038765	Lmx1b	LIM homeobox transcription factor 1 beta	0.733317	0.0146416	0.10128
								ENSMUSG00000022351	Sqle	squalene epoxidase	1.56118	0.00948162	0.0765097		ENSMUSG00000009207	Lnpk	lunapark, ER junction formation factor	0.791677	0.0153995	0.104866
								ENSMUSG00000042121	Ssh1	slingshot protein phosphatase 1	2.03081	0.0337818	0.1764		ENSMUSG00000032334	Loxl1	lysyl oxidase like 1	0.801621	5.54e-05	0.00150172
								ENSMUSG00000031995	St14	ST14 transmembrane serine protease matriptase	2.59221	0.0257039	0.147669		ENSMUSG00000030029	Lrig1	leucine rich repeats and immunoglobulin like domains 1	1.40779	0.0191943	0.122339
								ENSMUSG00000003418	St8sia6	ST8 alpha-N-acetyl-neuraminide alpha-2,8-sialyltransferase 6	4.0284	0.00203735	0.0247054		ENSMUSG00000027253	Lrp4	LDL receptor related protein 4	1.36454	0.041255	0.200241
								ENSMUSG00000016128	Stard13	StAR related lipid transfer domain containing 13	1.54505	0.00284589	0.0318635		ENSMUSG00000028613	Lrp8	LDL receptor related protein 8	0.852989	0.00655603	0.0583647
								ENSMUSG00000004043	Stat5a	signal transducer and activator of transcription 5A	2.36049	0.0225125	0.135969		ENSMUSG00000029103	Lrpap1	LDL receptor related protein associated protein 1	0.816004	0.00381553	0.0394523
								ENSMUSG00000025920	Stau2	staufen double-stranded RNA binding protein 2	1.99286	1.11e-07	7.76e-06		ENSMUSG00000007476	Lrrc8a	leucine rich repeat containing 8 VRAC subunit A	0.722235	2.92e-05	0.00087491
								ENSMUSG00000022044	Stmn4	stathmin 4	13.1783	0.000124003	0.00294542		ENSMUSG00000024940	Ltbp3	latent transforming growth factor beta binding protein 3	0.674033	0.0205094	0.127769
								ENSMUSG00000009394	Syn2	synapsin II	1.72065	0.0307528	0.166701		ENSMUSG00000030339	Ltbr	lymphotoxin beta receptor	0.812549	0.0377398	0.189651
								ENSMUSG00000043079	Synpo	synaptopodin	1.92084	0.00128623	0.0176716		ENSMUSG00000024188	Luc7l	LUC7 like	0.720722	0.000427717	0.00760309
								ENSMUSG00000016200	Syt14	synaptotagmin 14	63.1306	0.000301562	0.00577292		ENSMUSG00000029823	Luc7l2	LUC7 like 2, pre-mRNA splicing factor	0.824876	0.00127896	0.017638
								ENSMUSG00000030616	Sytl2	synaptotagmin like 2	3.44752	0.0124505	0.0915598		ENSMUSG00000001089	Luzp1	leucine zipper protein 1	1.1488	0.0490286	0.22523
								ENSMUSG00000032085	Tagln	transgelin	2.10189	0.00543234	0.0506679		ENSMUSG00000067367	Lyar	Ly1 antibody reactive	1.25872	0.0208559	0.129316
								ENSMUSG00000003134	Tbc1d8	TBC1 domain family member 8	2.88309	0.00995422	0.0789273		ENSMUSG00000025903	Lypla1	lysophospholipase 1	1.45834	0.00128269	0.017645
								ENSMUSG00000067869	Tcea1-ps1	transcription elongation factor A (SII) 1, pseudogene 1	1.6552	3.1e-05	0.000919046		ENSMUSG00000072640	Lyrm9	LYR motif containing 9	1.13885	0.031859	0.170008
								ENSMUSG00000053477	Tcf4	transcription factor 4	1.8816	2.32e-05	0.000734108		ENSMUSG00000028649	Macf1	microtubule-actin crosslinking factor 1	0.837102	0.0195198	0.123693
								ENSMUSG00000049336	Tenm2	teneurin transmembrane protein 2	3.68871	0.00881796	0.0729831		ENSMUSG00000040687	Madd	MAP kinase activating death domain	1.45278	0.0435604	0.208019
								ENSMUSG00000031561	Tenm3	teneurin transmembrane protein 3	4.52435	6.5e-21	2.96e-18		ENSMUSG00000051510	Mafg	MAF bZIP transcription factor G	0.788781	0.000456244	0.00794257
								ENSMUSG00000029552	Tes	testin LIM domain protein	1.64433	0.000205447	0.00436824		ENSMUSG00000092341	Malat1	metastasis associated lung adenocarcinoma transcript 1	0.781194	0.00495677	0.0474039
								ENSMUSG00000036983	Tfb1m	transcription factor B1, mitochondrial	2.07632	0.00407135	0.0413939		ENSMUSG00000008763	Man1a2	mannosidase alpha class 1A member 2	0.854264	0.00638114	0.0571796
								ENSMUSG00000028233	Tgs1	trimethylguanosine synthase 1	1.93689	0.000436679	0.00767518		ENSMUSG00000024085	Man2a1	mannosidase alpha class 2A member 1	0.802881	0.00615193	0.0557185
								ENSMUSG00000040152	Thbs1	thrombospondin 1	2.93163	0.0351472	0.181367		ENSMUSG00000025037	Maoa	monoamine oxidase A	1.28402	0.0417517	0.201846
								ENSMUSG00000023885	Thbs2	thrombospondin 2	4.38578	0.0418481	0.202134		ENSMUSG00000027254	Map1a	microtubule associated protein 1A	0.694699	7.54e-05	0.00195226
								ENSMUSG00000021779	Thrb	thyroid hormone receptor beta	2.79713	0.0012217	0.0171728		ENSMUSG00000004936	Map2k1	mitogen-activated protein kinase kinase 1	0.876407	0.0423937	0.204318
								ENSMUSG00000032625	Thsd7a	thrombospondin type 1 domain containing 7A	1.51937	0.000770515	0.0120703		ENSMUSG00000035027	Map2k2	mitogen-activated protein kinase kinase 2	0.848222	0.0167083	0.110883
								ENSMUSG00000052698	Tln2	talin 2	1.66894	4.78e-10	6.71e-08		ENSMUSG00000002948	Map2k7	mitogen-activated protein kinase kinase 7	0.794636	0.0184607	0.119259
								ENSMUSG00000024736	Tmem132a	transmembrane protein 132A	1.50642	2.78e-08	2.3e-06		ENSMUSG00000028849	Map7d1	MAP7 domain containing 1	0.857929	0.0321342	0.17081
								ENSMUSG00000049420	Tmem200a	transmembrane protein 200A	4.03134	0.0496907	NA		ENSMUSG00000021936	Mapk8	mitogen-activated protein kinase 8	0.820624	0.0168878	0.111735
								ENSMUSG00000020400	Tnip1	TNFAIP3 interacting protein 1	1.5536	2.54e-06	0.000118062		ENSMUSG00000016528	Mapkapk2	MAPK activated protein kinase 2	0.873877	0.00617476	0.0558595
								ENSMUSG00000020422	Tns3	tensin 3	1.57067	0.000520826	0.00885566		ENSMUSG00000007411	Mark3	microtubule affinity regulating kinase 3	0.753759	4.22e-05	0.00118381
								ENSMUSG00000020914	Top2a	DNA topoisomerase II alpha	6.48443	7.6e-13	1.85e-10		ENSMUSG00000034751	Mast4	microtubule associated serine/threonine kinase family member 4	1.41947	0.0266364	0.15135
								ENSMUSG00000074607	Tox2	TOX high mobility group box family member 2	8.12575	0.00133879	NA		ENSMUSG00000059436	Max	MYC associated factor X	0.775265	1.58e-05	0.00053103
								ENSMUSG00000032741	Tpcn1	two pore segment channel 1	1.99249	0.000105782	0.00261185		ENSMUSG00000025409	Mbd6	methyl-CpG binding domain protein 6	0.866526	0.0146145	0.10122
								ENSMUSG00000027506	Tpd52	tumor protein D52	3.13605	0.0132035	0.0950044		ENSMUSG00000027763	Mbnl1	muscleblind like splicing regulator 1	1.22233	0.000858377	0.0131274
								ENSMUSG00000027469	Tpx2	TPX2 microtubule nucleation factor	2.36156	0.000126099	0.00298226		ENSMUSG00000038612	Mcl1	MCL1 apoptosis regulator, BCL2 family member	1.33208	0.00128992	0.0176778
								ENSMUSG00000032586	Traip	TRAF interacting protein	4.39479	0.0302116	NA		ENSMUSG00000048170	Mcmbp	minichromosome maintenance complex binding protein	1.39632	0.0103365	0.0805581
								ENSMUSG00000026028	Trak2	trafficking kinesin protein 2	1.50129	0.0381328	0.19074		ENSMUSG00000032418	Me1	malic enzyme 1	0.800054	0.00814644	0.0686181
								ENSMUSG00000027806	Tsc22d2	TSC22 domain family member 2	1.72666	3.79e-05	0.00107777		ENSMUSG00000028863	Meaf6	MYST/Esa1 associated factor 6	0.808161	0.0165488	0.110426
								ENSMUSG00000031577	Tti2	TELO2 interacting protein 2	2.25045	0.0335397	0.175975		ENSMUSG00000005583	Mef2c	myocyte enhancer factor 2C	1.34439	0.00201147	0.0244562
								ENSMUSG00000038379	Ttk	TTK protein kinase	2.88147	5.74e-06	0.000230374		ENSMUSG00000038503	Mesd	mesoderm development LRP chaperone	1.25533	0.000199085	0.00424121
								ENSMUSG00000058672	Tubb2a	tubulin beta 2A class IIa	2.45905	0.0447563	0.211607		ENSMUSG00000028114	Mettl14	methyltransferase 14, N6-adenosine-methyltransferase subunit	1.2456	0.0350848	0.181302
								ENSMUSG00000001473	Tubb6	tubulin beta 6 class V	1.87185	2.06e-06	9.77e-05		ENSMUSG00000051730	Mettl5	methyltransferase 5, N6-adenosine	1.3355	0.00264654	0.0302426
								ENSMUSG00000030579	Tyrobp	transmembrane immune signaling adaptor TYROBP	2.07441	0.00754075	0.065068		ENSMUSG00000037253	Mex3c	mex-3 RNA binding family member C	1.34091	0.0431516	0.207332
								ENSMUSG00000029409	U90926	cDNA sequence U90926	4.06619	0.00627908	0.0564963		ENSMUSG00000029020	Mfn2	mitofusin 2	1.32652	0.0151287	0.103417
								ENSMUSG00000041765	Ubac2	UBA domain containing 2	1.51983	0.00381331	0.0394523		ENSMUSG00000036620	Mgat4b	alpha-1,3-mannosyl-glycoprotein 4-beta-N-acetylglucosaminyltransferase B	1.21662	0.0225767	0.136011
								ENSMUSG00000001403	Ube2c	ubiquitin conjugating enzyme E2 C	2.76664	0.000330141	0.00620077		ENSMUSG00000029060	Mib2	MIB E3 ubiquitin protein ligase 2	0.729834	0.00100361	0.014751
								ENSMUSG00000026429	Ube2t	ubiquitin conjugating enzyme E2 T	3.32597	1.93e-05	0.000618781		ENSMUSG00000019823	Mical1	microtubule associated monooxygenase, calponin and LIM domain containing 1	0.763926	0.00241958	0.0286117
								ENSMUSG00000028243	Ubxn2b	UBX domain protein 2B	2.7163	0.000439056	0.0077046		ENSMUSG00000050608	Micos10	mitochondrial contact site and cristae organizing system subunit 10	1.39888	0.00101103	0.0148204
								ENSMUSG00000028381	Ugcg	UDP-glucose ceramide glucosyltransferase	1.58881	1.19e-11	2.37e-09		ENSMUSG00000020111	Micu1	mitochondrial calcium uptake 1	1.2213	0.00344381	0.0365404
								ENSMUSG00000020099	Unc5b	unc-5 netrin receptor B	1.95805	0.038567	0.192046		ENSMUSG00000008035	Mid1ip1	MID1 interacting protein 1	0.813546	0.000240253	0.00486279
								ENSMUSG00000039701	Usp53	ubiquitin specific peptidase 53	1.73865	0.020467	0.127769		ENSMUSG00000038712	Mindy1	MINDY lysine 48 deubiquitinase 1	0.818598	0.000778909	0.0121566
								ENSMUSG00000034116	Vav1	vav guanine nucleotide exchange factor 1	3.15694	0.031265	0.168067		ENSMUSG00000105814	Mir703	microRNA 703	1.20041	0.0495866	0.226901
								ENSMUSG00000045210	Vcpip1	valosin containing protein interacting protein 1	1.54534	1.68e-05	0.000554308		ENSMUSG00000035158	Mitf	melanocyte inducing transcription factor	1.22578	0.0209704	0.129879
								ENSMUSG00000026175	Vil1	villin 1	8.26085	0.00233802	NA		ENSMUSG00000029575	Mmab	metabolism of cobalamin associated B	0.791702	0.0407416	0.198364
								ENSMUSG00000026728	Vim	vimentin	1.88871	0.000987433	0.0146311		ENSMUSG00000026766	Mmadhc	metabolism of cobalamin associated D	0.867429	0.0304024	0.165747
								ENSMUSG00000019831	Wasf1	WASP family member 1	1.68816	0.00124359	0.0173913		ENSMUSG00000029061	Mmp23	matrix metallopeptidase 23B	0.695497	0.00095113	0.0142474
								ENSMUSG00000022350	Washc5	WASH complex subunit 5	1.83396	0.000207128	0.00438467		ENSMUSG00000023921	Mmut	methylmalonyl-CoA mutase	1.30935	0.0202789	0.126743
								ENSMUSG00000051506	Wdfy4	WDFY family member 4	4.80367	0.000962208	0.0143615		ENSMUSG00000000282	Mnt	MAX network transcriptional repressor	0.810759	0.00626992	0.0564963
								ENSMUSG00000037572	Wdhd1	WD repeat and HMG-box DNA binding protein 1	1.78991	0.0148248	0.102007		ENSMUSG00000039456	Morc3	MORC family CW-type zinc finger 3	1.3967	0.0132052	0.0950044
								ENSMUSG00000040560	Wdr7	WD repeat domain 7	1.62301	0.00506159	0.0480281		ENSMUSG00000031434	Morc4	MORC family CW-type zinc finger 4	0.740146	5.37e-06	0.000220213
								ENSMUSG00000016458	Wt1	WT1 transcription factor	14.1361	4.18e-05	0.001177		ENSMUSG00000079184	Mphosph8	M-phase phosphoprotein 8	0.878624	0.0301818	0.164751
								ENSMUSG00000028639	Ybx1	Y-box binding protein 1	1.51247	1.37e-16	5e-14		ENSMUSG00000027569	Mrgbp	MRG domain binding protein	0.715719	0.0255869	0.147306
								ENSMUSG00000033964	Zbtb41	zinc finger and BTB domain containing 41	1.55962	0.0401292	0.196433		ENSMUSG00000022558	Mroh1	maestro heat like repeat family member 1	0.833245	0.0177142	0.115527
								ENSMUSG00000043542	Zc2hc1a	zinc finger C2HC-type containing 1A	1.96863	0.00123323	0.0173126		ENSMUSG00000024151	Msh2	mutS homolog 2	1.47969	0.000869741	0.0132092
								ENSMUSG00000025255	Zfhx4	zinc finger homeobox 4	1.86278	8.47e-05	0.00215078		ENSMUSG00000031207	Msn	moesin	1.16052	0.000677894	0.0109001
								ENSMUSG00000050064	Zfp697	zinc finger protein 697	2.2855	0.0156637	0.106203		ENSMUSG00000071646	Mta2	metastasis associated 1 family member 2	0.8574	0.00477427	0.0461823
								ENSMUSG00000037492	Zmat4	zinc finger matrin-type 4	17.4677	7.96e-06	0.000305836		ENSMUSG00000062937	Mtap	methylthioadenosine phosphorylase	1.27408	0.0317523	0.169604
								ENSMUSG00000032400	Zwilch	zwilch kinetochore protein	1.53637	0.0283201	0.158622		ENSMUSG00000029267	Mtf2	metal response element binding transcription factor 2	1.28173	0.0333044	0.175244
															ENSMUSG00000045934	Mtmr11	myotubularin related protein 11	0.684961	0.0319817	0.17033
															ENSMUSG00000064337	mt-Rnr1	s-rRNA	1.22805	0.00119126	0.0168749
															ENSMUSG00000064339	mt-Rnr2	l-rRNA	1.31061	0.0228458	0.137
															ENSMUSG00000033763	Mtss2	MTSS I-BAR domain containing 2	0.688142	0.0232154	0.138685
															ENSMUSG00000020900	Myh10	myosin heavy chain 10	1.31688	0.00449355	0.0442387
															ENSMUSG00000090841	Myl6	myosin light chain 6	0.730359	0.000112574	0.00273323
															ENSMUSG00000039824	Myl6b	myosin light chain 6B	0.700114	0.00643826	0.0576443
															ENSMUSG00000017774	Myo1c	myosin IC	1.19699	0.000278289	0.00545237
															ENSMUSG00000022671	Mzt2	mitotic spindle organizing protein 2A	0.736936	0.0151112	0.103417
															ENSMUSG00000063180	NA	#N/A	1.36317	0.0439951	0.209105
															ENSMUSG00000079065	NA	#N/A	0.807158	0.00452018	0.044391
															ENSMUSG00000090673	NA	#N/A	0.762686	0.0434257	0.207899
															ENSMUSG00000098178	NA	#N/A	1.22811	0.0233298	0.139249
															ENSMUSG00000025402	Nab2	NGFI-A binding protein 2	0.826411	0.0172349	0.113381
															ENSMUSG00000029063	Nadk	NAD kinase	0.847361	0.00751922	0.0650148
															ENSMUSG00000023143	Nagpa	N-acetylglucosamine-1-phosphodiester alpha-N-acetylglucosaminidase	1.40129	0.02353	0.139725
															ENSMUSG00000020572	Nampt	nicotinamide phosphoribosyltransferase	0.814837	0.00326185	0.0353636
															ENSMUSG00000044968	Napepld	N-acyl phosphatidylethanolamine phospholipase D	0.697189	0.0433745	0.207856
															ENSMUSG00000057103	Nat8f1	N-acetyltransferase 8B (putative, gene/pseudogene)	0.757182	0.00769808	0.0658547
															ENSMUSG00000020181	Nav3	neuron navigator 3	0.792662	0.0286093	0.159383
															ENSMUSG00000017119	Nbr1	NBR1 autophagy cargo receptor	1.19295	0.0364682	0.185214
															ENSMUSG00000051359	Ncald	neurocalcin delta	1.37638	0.00263796	0.0302152
															ENSMUSG00000066877	Nck2	NCK adaptor protein 2	1.30635	0.000502601	0.0085724
															ENSMUSG00000026234	Ncl	nucleolin	1.23251	0.00444824	0.0439795
															ENSMUSG00000028614	Ndc1	NDC1 transmembrane nucleoporin	0.749277	0.0155036	0.105444
															ENSMUSG00000018736	Ndel1	nudE neurodevelopment protein 1 like 1	0.888786	0.038656	0.192138
															ENSMUSG00000040138	Ndp	norrin cystine knot growth factor NDP	0.696789	0.048684	0.224743
															ENSMUSG00000029632	Ndufa4	NDUFA4 mitochondrial complex associated	0.881666	0.0399773	0.196125
															ENSMUSG00000027673	Ndufb5	NADH:ubiquinone oxidoreductase subunit B5	1.31665	0.00402334	0.0410437
															ENSMUSG00000033938	Ndufb7	NADH:ubiquinone oxidoreductase subunit B7	1.18415	0.0314257	0.1686
															ENSMUSG00000021764	Ndufs4	NADH:ubiquinone oxidoreductase subunit S4	1.16575	0.0127378	0.0927066
															ENSMUSG00000022656	Nectin3	nectin cell adhesion molecule 3	0.765383	0.000228477	0.00471154
															ENSMUSG00000026749	Nek6	NIMA related kinase 6	1.46765	0.00016601	0.0036884
															ENSMUSG00000032340	Neo1	neogenin 1	0.845752	0.00484695	0.0465935
															ENSMUSG00000034413	Neurl1b	neuralized E3 ubiquitin protein ligase 1B	1.48137	0.00403254	0.0410437
															ENSMUSG00000031902	Nfatc3	nuclear factor of activated T cells 3	0.816137	0.0318348	0.169962
															ENSMUSG00000038615	Nfe2l1	NFE2 like bZIP transcription factor 1	1.25939	0.000351803	0.00651817
															ENSMUSG00000028565	Nfia	nuclear factor I A	0.854115	0.0406116	0.197819
															ENSMUSG00000008575	Nfib	nuclear factor I B	1.19533	0.00100587	0.0147645
															ENSMUSG00000055053	Nfic	nuclear factor I C	0.728348	1.09e-05	0.000388576
															ENSMUSG00000001911	Nfix	nuclear factor I X	0.82875	0.00127706	0.0176341
															ENSMUSG00000032897	Nfyc	nuclear transcription factor Y subunit gamma	0.795115	0.03665	0.185623
															ENSMUSG00000030452	Nipa2	NIPA magnesium transporter 2	0.830669	0.0315796	0.169094
															ENSMUSG00000051790	Nlgn2	neuroligin 2	0.801383	0.000100738	0.00250131
															ENSMUSG00000026643	Nmt2	N-myristoyltransferase 2	0.75635	0.0153406	0.104595
															ENSMUSG00000024999	Noc3l	NOC3 like DNA replication regulator	1.35362	0.00236985	0.0281757
															ENSMUSG00000061458	Nol10	nucleolar protein 10	1.36992	0.00581576	0.0535386
															ENSMUSG00000027133	Nop10	NOP10 ribonucleoprotein	1.49191	0.0128726	0.0934053
															ENSMUSG00000036693	Nop14	NOP14 nucleolar protein	1.22242	0.00963726	0.0772196
															ENSMUSG00000036805	Noxa1	NADPH oxidase activator 1	0.808975	0.0454504	0.214241
															ENSMUSG00000001441	Npepps	aminopeptidase puromycin sensitive	1.17833	0.0180727	0.117376
															ENSMUSG00000060601	Nr1h2	nuclear receptor subfamily 1 group H member 2	0.769702	0.00199354	0.0242831
															ENSMUSG00000030551	Nr2f2	nuclear receptor subfamily 2 group F member 2	0.764968	0.00495685	0.0474039
															ENSMUSG00000027852	Nras	NRAS proto-oncogene, GTPase	1.28717	0.0077251	0.065957
															ENSMUSG00000053510	Nrd1	nardilysin convertase	1.11748	0.0134375	0.0963079
															ENSMUSG00000021488	Nsd1	nuclear receptor binding SET domain protein 1	0.726068	0.0193273	0.123043
															ENSMUSG00000034187	Nsf	N-ethylmaleimide sensitive factor, vesicle fusing ATPase	1.21077	0.0330684	0.174337
															ENSMUSG00000059586	Nsmce2	NSE2 (MMS21) homolog, SMC5-SMC6 complex SUMO ligase	1.48322	0.0111658	0.0850842
															ENSMUSG00000006476	Nsmf	NMDA receptor synaptonuclear signaling and neuronal migration factor	0.781228	3.16e-05	0.000926586
															ENSMUSG00000030659	Nucb2	nucleobindin 2	0.909604	0.0485274	0.224114
															ENSMUSG00000053838	Nudcd3	NudC domain containing 3	1.22199	0.00258665	0.0297519
															ENSMUSG00000024213	Nudt3	nudix hydrolase 3	0.777152	4e-09	4.27e-07
															ENSMUSG00000037857	Nufip2	nuclear FMR1 interacting protein 2	0.867244	0.00366939	0.038303
															ENSMUSG00000063160	Numbl	NUMB like endocytic adaptor protein	0.852224	0.0378385	0.189886
															ENSMUSG00000022142	Nup155	nucleoporin 155	1.35014	0.00121604	0.0171372
															ENSMUSG00000040189	Odad1	outer dynein arm docking complex subunit 1	0.693512	0.00561324	0.0518692
															ENSMUSG00000085438	Oip5os1	Opa interacting protein 5, opposite strand 1	0.82527	0.0433648	0.207856
															ENSMUSG00000036737	Oxsr1	oxidative stress responsive kinase 1	1.15863	0.0297426	0.162841
															ENSMUSG00000029470	P2rx4	purinergic receptor P2X 4	0.720902	0.000158254	0.00357294
															ENSMUSG00000006931	P3h4	prolyl 3-hydroxylase family member 4 (inactive)	0.694254	2.97e-06	0.00013323
															ENSMUSG00000025364	Pa2g4	proliferation-associated 2G4	1.12047	0.0480586	0.222512
															ENSMUSG00000022283	Pabpc1	poly(A) binding protein cytoplasmic 1	1.28897	0.0448622	0.211902
															ENSMUSG00000022194	Pabpn1	poly(A) binding protein nuclear 1	0.804481	0.0475385	0.221093
															ENSMUSG00000022194	Pabpn1	poly(A) binding protein nuclear 1	0.804481	0.0475385	0.221093
															ENSMUSG00000027257	Pacsin3	protein kinase C and casein kinase substrate in neurons 3	0.740729	2.64e-06	0.000120861
															ENSMUSG00000020745	Pafah1b1	platelet activating factor acetylhydrolase 1b regulatory subunit 1	0.870464	0.0452202	0.213248
															ENSMUSG00000045896	Paip2b	poly(A) binding protein interacting protein 2B	0.786756	0.0303898	0.165747
															ENSMUSG00000030774	Pak1	p21 (RAC1) activated kinase 1	1.19088	0.00099284	0.0146517
															ENSMUSG00000035863	Palm	paralemmin	1.18292	0.0127036	0.0927066
															ENSMUSG00000021111	Papola	poly(A) polymerase alpha	0.92783	0.031668	0.169401
															ENSMUSG00000026496	Parp1	poly(ADP-ribose) polymerase 1	1.18711	0.039158	0.193667
															ENSMUSG00000063268	Parp10	poly(ADP-ribose) polymerase family member 10	0.673726	0.000163488	0.00365345
															ENSMUSG00000025237	Parp6	poly(ADP-ribose) polymerase family member 6	0.702585	0.000590863	0.00983289
															ENSMUSG00000021725	Parp8	poly(ADP-ribose) polymerase family member 8	0.757592	0.0497378	0.227403
															ENSMUSG00000030770	Parva	parvin alpha	1.24691	0.00186434	0.0232511
															ENSMUSG00000042323	Pbrm1	polybromo 1	1.19773	0.00421349	0.0425232
															ENSMUSG00000023495	Pcbp4	poly(rC) binding protein 4	1.21507	0.00047861	0.00824312
															ENSMUSG00000041328	Pcf11	PCF11 cleavage and polyadenylation factor subunit	0.849815	0.0111225	0.0849309
															ENSMUSG00000018537	Pcgf2	polycomb group ring finger 2	1.17459	0.0375627	0.188935
															ENSMUSG00000033623	Pcgf3	polycomb group ring finger 3	1.12339	0.0314208	0.1686
															ENSMUSG00000061601	Pclo	piccolo presynaptic cytomatrix protein	0.812274	0.0487824	0.225007
															ENSMUSG00000051285	Pcmtd1	protein-L-isoaspartate (D-aspartate) O-methyltransferase domain containing 1	1.4585	0.0159992	0.107995
															ENSMUSG00000021140	Pcnx	pecanex 1	1.3093	0.00448719	0.0442257
															ENSMUSG00000035246	Pcyt1b	phosphate cytidylyltransferase 1B, choline	0.745314	0.0210169	0.130093
															ENSMUSG00000024975	Pdcd4	programmed cell death 4	0.838651	0.0295131	0.16207
															ENSMUSG00000041837	Pdcd7	programmed cell death 7	0.846143	0.00513649	0.0485286
															ENSMUSG00000009030	Pdcl	phosducin like	0.795547	0.0471254	0.219772
															ENSMUSG00000032177	Pde4a	phosphodiesterase 4A	0.688452	0.00974976	0.0777
															ENSMUSG00000028019	Pdgfc	platelet derived growth factor C	1.19041	0.0144852	0.100733
															ENSMUSG00000010914	Pdhx	pyruvate dehydrogenase complex component X	0.765993	0.0319433	0.170209
															ENSMUSG00000020571	Pdia6	protein disulfide isomerase family A member 6	1.31425	3.58e-05	0.00103242
															ENSMUSG00000021493	Pdlim7	PDZ and LIM domain 7	0.695095	0.0166413	0.110708
															ENSMUSG00000013698	Pea15a	proliferation and apoptosis adaptor protein 15	1.18637	0.00443522	0.043911
															ENSMUSG00000027222	Pex16	peroxisomal biogenesis factor 16	0.794997	0.0484727	0.223956
															ENSMUSG00000043445	Pgp	phosphoglycolate phosphatase	0.821932	0.0191124	0.12203
															ENSMUSG00000006373	Pgrmc1	progesterone receptor membrane component 1	0.7447	1.95e-05	0.000622252
															ENSMUSG00000049940	Pgrmc2	progesterone receptor membrane component 2	1.21775	0.00345317	0.0366043
															ENSMUSG00000054728	Phactr1	phosphatase and actin regulator 1	1.26524	0.0211057	0.130496
															ENSMUSG00000008301	Phax	phosphorylated adaptor for RNA export	1.43454	0.00667055	0.0593359
															ENSMUSG00000037791	Phf12	PHD finger protein 12	0.828943	0.000742482	0.0116645
															ENSMUSG00000047777	Phf13	PHD finger protein 13	0.777143	0.000422168	0.0075535
															ENSMUSG00000038025	Phf2	PHD finger protein 2	0.789313	0.00842058	0.0703321
															ENSMUSG00000058318	Phf21a	PHD finger protein 21A	0.856504	0.00920979	0.075147
															ENSMUSG00000016624	Phf21b	PHD finger protein 21B	0.784362	0.000742218	0.0116645
															ENSMUSG00000032253	Phip	pleckstrin homology domain interacting protein	0.850477	0.000992392	0.0146517
															ENSMUSG00000020205	Phlda1	pleckstrin homology like domain family A member 1	0.825183	0.00998853	0.0791015
															ENSMUSG00000033149	Phldb2	pleckstrin homology like domain family B member 2	1.28479	0.000816855	0.0126336
															ENSMUSG00000036504	Phpt1	phosphohistidine phosphatase 1	0.816377	0.0448865	0.211902
															ENSMUSG00000039987	Phtf2	putative homeodomain transcription factor 2	1.49174	0.0131674	0.0949783
															ENSMUSG00000068206	Pick1	protein interacting with PRKCA 1	0.809846	0.014602	0.1012
															ENSMUSG00000032462	Pik3cb	phosphatidylinositol-4,5-bisphosphate 3-kinase catalytic subunit beta	1.4665	0.0200615	0.126032
															ENSMUSG00000074997	Pin1rt1	peptidyl-prolyl cis/trans isomerase, NIMA-interacting 1, retrogene 1	0.806011	0.0362475	0.184438
															ENSMUSG00000035953	Pip4p1	phosphatidylinositol-4,5-bisphosphate 4-phosphatase 1	0.880176	0.0306747	0.166582
															ENSMUSG00000028126	Pip5k1a	phosphatidylinositol-4-phosphate 5-kinase type 1 alpha	0.842762	0.00121086	0.0171083
															ENSMUSG00000017781	Pitpna	phosphatidylinositol transfer protein alpha	0.912959	0.0491579	0.22541
															ENSMUSG00000035268	Pkig	cAMP-dependent protein kinase inhibitor gamma	1.24676	0.0171364	0.11297
															ENSMUSG00000032294	Pkm	pyruvate kinase M1/2	1.15402	0.00836604	0.0699833
															ENSMUSG00000029598	Plbd2	phospholipase B domain containing 2	0.720926	0.000657087	0.0106594
															ENSMUSG00000002733	Plekha3	pleckstrin homology domain containing A3	0.760675	0.000669261	0.0107771
															ENSMUSG00000030231	Plekha5	pleckstrin homology domain containing A5	0.788063	0.00500718	0.0478018
															ENSMUSG00000028917	Plekhm2	pleckstrin homology and RUN domain containing M2	0.780421	0.00414098	0.0420162
															ENSMUSG00000015745	Plekho1	pleckstrin homology domain containing O1	0.814537	0.0416911	0.201731
															ENSMUSG00000019055	Plod1	procollagen-lysine,2-oxoglutarate 5-dioxygenase 1	1.24439	0.00426426	0.0429564
															ENSMUSG00000032374	Plod2	procollagen-lysine,2-oxoglutarate 5-dioxygenase 2	1.49321	6.73e-06	0.00026417
															ENSMUSG00000004846	Plod3	procollagen-lysine,2-oxoglutarate 5-dioxygenase 3	0.729729	0.0146699	0.101347
															ENSMUSG00000016382	Pls3	plastin 3	1.30716	0.0138705	0.0982419
															ENSMUSG00000019461	Plscr3	phospholipid scramblase 3	0.877599	0.0134391	0.0963079
															ENSMUSG00000030084	Plxna1	plexin A1	1.49812	0.000120368	0.00287991
															ENSMUSG00000025509	Pnpla2	patatin like phospholipase domain containing 2	1.21634	0.0213345	0.13131
															ENSMUSG00000036257	Pnpla8	patatin like phospholipase domain containing 8	0.723519	0.000147884	0.00338065
															ENSMUSG00000006678	Pola1	DNA polymerase alpha 1, catalytic subunit	1.43763	0.0254309	0.146949
															ENSMUSG00000020471	Pold2	DNA polymerase delta 2, accessory subunit	1.33862	0.0163796	0.109497
															ENSMUSG00000024854	Pold4	DNA polymerase delta 4, accessory subunit	0.763862	0.0251385	0.145875
															ENSMUSG00000041815	Poldip3	DNA polymerase delta interacting protein 3	1.25982	0.00185331	0.0231928
															ENSMUSG00000033020	Polr2f	RNA polymerase II, I and III subunit F	1.24195	0.0122006	0.0905127
															ENSMUSG00000071662	Polr2g	RNA polymerase II subunit G	1.35196	0.0308104	0.166701
															ENSMUSG00000032199	Polr2m	RNA polymerase II subunit M	0.882657	0.0359314	0.183255
															ENSMUSG00000030880	Polr3e	RNA polymerase III subunit E	0.777542	0.0182223	0.118022
															ENSMUSG00000053293	Pom121	POM121 transmembrane nucleoporin	1.22017	0.000500541	0.00855059
															ENSMUSG00000037519	Ppfia1	PTPRF interacting protein alpha 1	0.809066	0.000824498	0.012698
															ENSMUSG00000028651	Ppie	peptidylprolyl isomerase E	1.27032	0.0224845	0.135969
															ENSMUSG00000033526	Ppip5k1	diphosphoinositol pentakisphosphate kinase 1	0.791371	0.0341826	0.177984
															ENSMUSG00000040648	Ppip5k2	diphosphoinositol pentakisphosphate kinase 2	0.753784	0.00118459	0.016824
															ENSMUSG00000029147	Ppm1g	protein phosphatase, Mg2+/Mn2+ dependent 1G	1.18204	0.000207821	0.00438467
															ENSMUSG00000030718	Ppme1	protein phosphatase methylesterase 1	0.808462	2.38e-05	0.000749487
															ENSMUSG00000062729	Ppox	protoporphyrinogen oxidase	0.70721	1.79e-05	0.000580768
															ENSMUSG00000047714	Ppp1r2	protein phosphatase 1 regulatory inhibitor subunit 2	1.34191	0.0150184	0.102906
															ENSMUSG00000038976	Ppp1r9b	protein phosphatase 1 regulatory subunit 9B	1.44755	0.00246094	0.0288206
															ENSMUSG00000032058	Ppp2r1b	protein phosphatase 2 scaffold subunit Abeta	1.21783	0.00523588	0.0491706
															ENSMUSG00000041769	Ppp2r2d	protein phosphatase 2 regulatory subunit Bdelta	0.85812	0.00478057	0.0462024
															ENSMUSG00000033953	Ppp3r1	protein phosphatase 3 regulatory subunit B, alpha	0.913093	0.0186179	0.119992
															ENSMUSG00000061950	Ppp4r1	protein phosphatase 4 regulatory subunit 1	0.732344	0.00284953	0.0318717
															ENSMUSG00000015474	Ppt2	palmitoyl-protein thioesterase 2	1.13309	0.0227522	0.136573
															ENSMUSG00000050271	Prag1	PEAK1 related, kinase-activating pseudokinase 1	1.40105	0.0198225	0.125176
															ENSMUSG00000005161	Prdx2	peroxiredoxin 2	0.824971	0.030813	0.166701
															ENSMUSG00000024953	Prdx5	peroxiredoxin 5	0.891271	0.0163665	0.109477
															ENSMUSG00000016257	Prelid3b	PRELI domain containing 3B	0.847001	0.014658	0.101329
															ENSMUSG00000024127	Prepl	prolyl endopeptidase like	0.824375	0.0278305	0.156842
															ENSMUSG00000029513	Prkab1	protein kinase AMP-activated non-catalytic subunit beta 1	0.726883	0.0408501	0.198627
															ENSMUSG00000020230	Prmt2	protein arginine methyltransferase 2	0.820131	0.00826416	0.0691839
															ENSMUSG00000023110	Prmt5	protein arginine methyltransferase 5	1.39575	0.0285896	0.159383
															ENSMUSG00000079037	Prnp	prion protein	0.795381	0.000172644	0.00378847
															ENSMUSG00000035597	Prpf39	pre-mRNA processing factor 39	0.739148	0.0117648	0.0880273
															ENSMUSG00000023007	Prpf40b	pre-mRNA processing factor 40 homolog B	0.814455	0.000246488	0.00495272
															ENSMUSG00000038500	Prr3	proline rich 3	0.771262	0.0225605	0.136011
															ENSMUSG00000034686	Prr7	proline rich 7, synaptic	0.795312	0.0296874	0.162701
															ENSMUSG00000039262	Prrc2b	proline rich coiled-coil 2B	0.776816	0.0108935	0.0834738
															ENSMUSG00000026586	Prrx1	paired related homeobox 1	1.26249	0.0148317	0.102007
															ENSMUSG00000030465	Psd3	pleckstrin and Sec7 domain containing 3	1.30853	0.0207423	0.128758
															ENSMUSG00000010609	Psen2	presenilin 2	0.731937	0.00689968	0.0608795
															ENSMUSG00000032301	Psma4	proteasome 20S subunit alpha 4	0.776137	1.82e-05	0.000589026
															ENSMUSG00000027566	Psma7	proteasome 20S subunit alpha 7	0.824321	0.00173208	0.0220026
															ENSMUSG00000021178	Psmc1	proteasome 26S subunit, ATPase 1	0.849037	0.0284592	0.158994
															ENSMUSG00000002102	Psmc3	proteasome 26S subunit, ATPase 3	0.764856	3.05e-06	0.000136384
															ENSMUSG00000030603	Psmc4	proteasome 26S subunit, ATPase 4	0.755288	4.57e-06	0.00019256
															ENSMUSG00000020708	Psmc5	proteasome 26S subunit, ATPase 5	0.81209	0.00177543	0.0223964
															ENSMUSG00000021832	Psmc6	proteasome 26S subunit, ATPase 6	0.844717	0.00614799	0.0557185
															ENSMUSG00000026914	Psmd14	proteasome 26S subunit, non-ATPase 14	0.8116	0.00019313	0.00416007
															ENSMUSG00000005625	Psmd4	proteasome 26S subunit ubiquitin receptor, non-ATPase 4	0.82741	0.00294928	0.0327864
															ENSMUSG00000039067	Psmd7	proteasome 26S subunit, non-ATPase 7	0.870271	0.00491552	0.0471735
															ENSMUSG00000022216	Psme1	proteasome activator subunit 1	0.736232	1.17e-05	0.00040865
															ENSMUSG00000078652	Psme3	proteasome activator subunit 3	1.21857	0.033705	0.176251
															ENSMUSG00000040850	Psme4	proteasome activator subunit 4	0.866835	0.0133288	0.095768
															ENSMUSG00000032869	Psmf1	proteasome inhibitor subunit 1	0.843211	0.0277864	0.156674
															ENSMUSG00000071451	Psmg4	proteasome assembly chaperone 4	1.36975	0.0111397	0.0849441
															ENSMUSG00000021518	Ptdss1	phosphatidylserine synthase 1	1.29822	0.0096401	0.0772196
															ENSMUSG00000027864	Ptgfrn	prostaglandin F2 receptor inhibitor	0.721854	0.000127139	0.00300037
															ENSMUSG00000030122	Ptms	parathymosin	0.83137	0.0125478	0.0920288
															ENSMUSG00000038502	Ptov1	PTOV1 extended AT-hook containing adaptor protein	0.704456	2.98e-09	3.3e-07
															ENSMUSG00000028788	Ptp4a2	protein tyrosine phosphatase 4A2	0.840284	0.00103585	0.0150817
															ENSMUSG00000039515	Ptpa	protein phosphatase 2 phosphatase activator	0.703445	1.43e-05	0.000491349
															ENSMUSG00000034573	Ptpn13	protein tyrosine phosphatase non-receptor type 13	1.47259	0.00795568	0.0676881
															ENSMUSG00000026384	Ptpn4	protein tyrosine phosphatase non-receptor type 4	1.49273	0.0446622	0.211527
															ENSMUSG00000032290	Ptpn9	protein tyrosine phosphatase non-receptor type 9	0.769148	0.0279951	0.157365
															ENSMUSG00000068748	Ptprz1	protein tyrosine phosphatase receptor type Z1	0.747813	0.00621444	0.0561453
															ENSMUSG00000041360	Pum3	pumilio RNA binding family member 3	1.23829	0.00959627	0.0769856
															ENSMUSG00000094483	Purb	purine rich element binding protein B	1.12475	0.0356733	0.183041
															ENSMUSG00000044950	Pwwp2a	PWWP domain containing 2A	1.26515	0.0111336	0.0849441
															ENSMUSG00000020674	Pxdn	peroxidasin	1.3517	5.27e-05	0.00143558
															ENSMUSG00000029528	Pxn	paxillin	0.747226	0.0112281	0.0852616
															ENSMUSG00000033059	Pygb	glycogen phosphorylase B	1.3382	0.00157163	0.0205682
															ENSMUSG00000043162	Pyurf	PIGY upstream open reading frame	0.80299	0.0199509	0.125625
															ENSMUSG00000051343	Rab11fip5	RAB11 family interacting protein 5	0.769514	0.0182261	0.118022
															ENSMUSG00000023460	Rab12	RAB12, member RAS oncogene family	0.899272	0.048446	0.223927
															ENSMUSG00000026878	Rab14	RAB14, member RAS oncogene family	0.866548	0.00742769	0.0644478
															ENSMUSG00000024870	Rab1b	RAB1B, member RAS oncogene family	0.850168	0.00723767	0.0633029
															ENSMUSG00000034789	Rab24	RAB24, member RAS oncogene family	0.753158	0.0356889	0.183041
															ENSMUSG00000019173	Rab5c	RAB5C, member RAS oncogene family	1.16607	0.00549796	0.0510625
															ENSMUSG00000030704	Rab6a	RAB6A, member RAS oncogene family	0.826931	0.000439793	0.00770517
															ENSMUSG00000020372	Rack1	receptor for activated C kinase 1	1.31019	0.000398361	0.0071981
															ENSMUSG00000021635	Rad17	RAD17 checkpoint clamp loader component	1.15287	0.035135	0.181367
															ENSMUSG00000028426	Rad23b	RAD23 homolog B, nucleotide excision repair protein	0.869499	0.0329408	0.173832
															ENSMUSG00000020380	Rad50	RAD50 double strand break repair protein	1.42097	0.00110616	0.0159375
															ENSMUSG00000024824	Rad9a	RAD9 checkpoint clamp component A	0.789198	0.00953069	0.0766797
															ENSMUSG00000022246	Rai14	retinoic acid induced 14	1.45579	1.11e-05	0.000390342
															ENSMUSG00000008859	Rala	RAS like proto-oncogene A	1.20453	1.44e-06	7.17e-05
															ENSMUSG00000024096	Ralbp1	ralA binding protein 1	1.17314	0.000655193	0.0106444
															ENSMUSG00000026821	Ralgds	ral guanine nucleotide dissociation stimulator	0.789147	0.0281579	0.158094
															ENSMUSG00000037415	Ranbp10	RAN binding protein 10	0.845449	0.020122	0.126122
															ENSMUSG00000068798	Rap1a	RAP1A, member of RAS oncogene family	1.12549	0.0455304	0.214379
															ENSMUSG00000051615	Rap2a	RAP2A, member of RAS oncogene family	0.69571	0.0118326	0.0883209
															ENSMUSG00000031453	Rasa3	RAS p21 protein activator 3	1.39513	0.000211162	0.00443893
															ENSMUSG00000010205	Raver1	ribonucleoprotein, PTB binding 1	1.15775	0.0143562	0.100319
															ENSMUSG00000022105	Rb1	RB transcriptional corepressor 1	1.29948	0.0240252	0.141896
															ENSMUSG00000031353	Rbbp7	RB binding protein 7, chromatin remodeling factor	1.13841	0.0429047	0.206237
															ENSMUSG00000027620	Rbm39	RNA binding motif protein 39	0.866415	0.01165	0.0873753
															ENSMUSG00000032580	Rbm5	RNA binding motif protein 5	0.799227	2.77e-05	0.0008369
															ENSMUSG00000032582	Rbm6	RNA binding motif protein 6	0.854202	0.0206095	0.128151
															ENSMUSG00000014550	Rbsn	rabenosyn, RAB effector	0.83536	0.0455006	0.214379
															ENSMUSG00000075376	Rc3h2	ring finger and CCCH-type domains 2	0.867601	0.00843759	0.0704204
															ENSMUSG00000022106	Rcbtb2	RCC1 and BTB domain containing protein 2	0.689613	0.013815	0.0981686
															ENSMUSG00000040945	Rcc2	regulator of chromosome condensation 2	1.29006	0.0293177	0.161692
															ENSMUSG00000037395	Rcor3	REST corepressor 3	0.761587	0.00763456	0.0655674
															ENSMUSG00000029048	Rer1	retention in endoplasmic reticulum sorting receptor 1	0.82298	0.00939828	0.0760615
															ENSMUSG00000039852	Rere	arginine-glutamic acid dipeptide repeats	0.855901	0.0110721	0.0846054
															ENSMUSG00000029249	Rest	RE1 silencing transcription factor	0.817547	0.00287741	0.0321179
															ENSMUSG00000058833	Rex1bd	required for excision 1-B domain containing	0.790278	0.000166399	0.0036884
															ENSMUSG00000047417	Rexo1	RNA exonuclease 1 homolog	0.845932	0.0416633	0.201686
															ENSMUSG00000032026	Rexo2	RNA exonuclease 2	0.77082	0.000806006	0.0125011
															ENSMUSG00000029191	Rfc1	replication factor C subunit 1	1.23572	0.000664247	0.0107596
															ENSMUSG00000022881	Rfc4	replication factor C subunit 4	1.36652	0.0151301	0.103417
															ENSMUSG00000031706	Rfx1	regulatory factor X1	0.764072	0.0087852	0.0727669
															ENSMUSG00000005774	Rfx5	regulatory factor X, 5 (influences HLA class II expression)	0.789958	0.0190814	0.121903
															ENSMUSG00000070509	Rgma	repulsive guidance molecule BMP co-receptor a	0.786018	0.0251567	0.145904
															ENSMUSG00000019775	Rgs17	regulator of G protein signaling 17	1.14915	0.00434272	0.0432691
															ENSMUSG00000054364	Rhob	ras homolog family member B	0.707071	0.0104252	0.0809613
															ENSMUSG00000019944	Rhobtb1	Rho related BTB domain containing 1	1.34211	0.00670283	0.0595264
															ENSMUSG00000021589	Rhobtb3	Rho related BTB domain containing 3	0.759269	0.000667813	0.0107771
															ENSMUSG00000024143	Rhoq	ras homolog family member Q	0.828254	0.0110425	0.0845565
															ENSMUSG00000036202	Rif1	replication timing regulatory factor 1	1.18357	0.0492908	0.22583
															ENSMUSG00000021428	Riok1	RIO kinase 1	0.686538	0.000215704	0.00451031
															ENSMUSG00000052656	Rnf103	ring finger protein 103	0.796975	0.0472237	0.220042
															ENSMUSG00000028557	Rnf11	ring finger protein 11	0.769381	9.85e-05	0.00245731
															ENSMUSG00000036503	Rnf13	ring finger protein 13	1.26893	0.000158883	0.00357977
															ENSMUSG00000030788	Rnf141	ring finger protein 141	1.24349	0.0470019	0.219289
															ENSMUSG00000052949	Rnf157	ring finger protein 157	0.672266	0.00118708	0.0168375
															ENSMUSG00000055850	Rnf181	ring finger protein 181	0.728873	0.0181118	0.117561
															ENSMUSG00000003581	Rnf215	ring finger protein 215	0.765359	0.00817409	0.0687523
															ENSMUSG00000038650	Rnh1	ribonuclease/angiogenin inhibitor 1	1.22581	0.0381655	0.19074
															ENSMUSG00000024290	Rock1	Rho associated coiled-coil containing protein kinase 1	0.901373	0.0365335	0.185376
															ENSMUSG00000028187	Rpf1	ribosome production factor 1 homolog	1.26539	0.0194138	0.123379
															ENSMUSG00000038510	Rpf2	ribosome production factor 2 homolog	1.30677	0.018561	0.119695
															ENSMUSG00000033282	Rpgrip1l	RPGRIP1 like	1.37005	0.025865	0.148284
															ENSMUSG00000037805	Rpl10a	ribosomal protein L10a	1.29923	0.0101911	0.0798875
															ENSMUSG00000059291	Rpl11	ribosomal protein L11	1.37354	0.00805233	0.0680873
															ENSMUSG00000000740	Rpl13	ribosomal protein L13	1.36443	0.00516311	0.048696
															ENSMUSG00000059033	Rpl18a-ps1	ribosomal protein L18A, pseudogene 1	1.30172	0.010009	0.0791156
															ENSMUSG00000081382	Rpl18-ps1	ribosomal protein L18, pseudogene 1	1.28535	0.00911277	0.0746334
															ENSMUSG00000082109	Rpl19-ps12	ribosomal protein L19, pseudogene 12	1.43665	0.000518932	0.00883718
															ENSMUSG00000108813	Rpl19-ps9	ribosomal protein L19, pseudogene 9	1.38752	1.12e-05	0.000394722
															ENSMUSG00000058546	Rpl23a	ribosomal protein L23A	0.742606	2.24e-05	0.000710429
															ENSMUSG00000058546	Rpl23a	ribosomal protein L23A	0.742606	2.24e-05	0.000710429
															ENSMUSG00000083723	Rpl23a-ps14		0.757516	0.00190869	0.0235097
															ENSMUSG00000063316	Rpl27	ribosomal protein L27	1.35542	0.00018262	0.00396763
															ENSMUSG00000061488	Rpl27a-ps1	ribosomal protein L27A, pseudogene 1	1.44778	0.00419577	0.0423835
															ENSMUSG00000062461	Rpl27a-ps4	ribosomal protein L27A, pseudogene 4	1.45323	0.00192513	0.0236193
															ENSMUSG00000082171	Rpl27-ps2	ribosomal protein L27, pseudogene 2	1.42835	0.0291381	0.161224
															ENSMUSG00000090095	Rpl29-ps1	ribosomal protein L29, pseudogene 1	1.4993	0.00894681	0.0737152
															ENSMUSG00000058600	Rpl30	ribosomal protein L30	1.3893	0.00076479	0.0119978
															ENSMUSG00000073702	Rpl31	ribosomal protein L31	1.39967	0.000458418	0.00796774
															ENSMUSG00000072255	Rpl31-ps17	ribosomal protein L31, pseudogene 17	1.42856	0.00109814	0.0158636
															ENSMUSG00000058607	Rpl31-ps20	ribosomal protein L31, pseudogene 20	1.47568	0.00133427	0.018172
															ENSMUSG00000094122	Rpl31-ps9	ribosomal protein L31, pseudogene 8	1.26912	0.0115007	0.0867307
															ENSMUSG00000062006	Rpl34	ribosomal protein L34	1.29159	0.0399431	0.196125
															ENSMUSG00000062006	Rpl34	ribosomal protein L34	1.29159	0.0399431	0.196125
															ENSMUSG00000057863	Rpl36	ribosomal protein L36	1.2869	0.00504638	0.0479669
															ENSMUSG00000079435	Rpl36a	ribosomal protein L36A	1.40254	0.00180519	0.0226944
															ENSMUSG00000049751	Rpl36al	ribosomal protein L36a like	1.47826	0.000688678	0.0110088
															ENSMUSG00000105388	Rpl36a-ps2	ribosomal protein L36A, pseudogene 2	1.35772	0.0383817	0.191559
															ENSMUSG00000041841	Rpl37	ribosomal protein L37	1.20187	0.0426602	0.205332
															ENSMUSG00000041841	Rpl37	ribosomal protein L37	1.20187	0.0426602	0.205332
															ENSMUSG00000046330	Rpl37a	ribosomal protein L37a	1.38196	6.7e-05	0.00177996
															ENSMUSG00000032399	Rpl4	ribosomal protein L4	1.4066	1.78e-05	0.000580768
															ENSMUSG00000058558	Rpl5	ribosomal protein L5	1.40524	0.0094608	0.0764544
															ENSMUSG00000029614	Rpl6	ribosomal protein L6	1.34916	0.0117744	0.0880273
															ENSMUSG00000062647	Rpl7a	ribosomal protein L7a	1.40725	0.00276127	0.0311711
															ENSMUSG00000003970	Rpl8	ribosomal protein L8	1.26515	0.00398129	0.040764
															ENSMUSG00000081640	Rplp0-ps1	ribosomal protein, large, P0, pseudogene 1	1.42853	0.00132743	0.0181013
															ENSMUSG00000007892	Rplp1	ribosomal protein, large, P1	1.31977	0.0242406	0.14286
															ENSMUSG00000025508	Rplp2	ribosomal protein lateral stalk subunit P2	1.20171	0.00323144	0.0351733
															ENSMUSG00000027642	Rpn2	ribophorin II	0.885909	0.0243641	0.143203
															ENSMUSG00000027651	Rprd1b	regulation of nuclear pre-mRNA domain containing 1B	0.729162	0.00123655	0.017337
															ENSMUSG00000052146	Rps10	ribosomal protein S10	1.41103	3.73e-05	0.00106338
															ENSMUSG00000060438	Rps10-ps1	ribosomal protein S10, pseudogene 1	1.20935	0.0247784	0.144669
															ENSMUSG00000083988	Rps10-ps4		1.28294	0.0115609	0.0869447
															ENSMUSG00000003429	Rps11	ribosomal protein S11	1.22249	0.00907153	0.0744627
															ENSMUSG00000046620	Rps11-ps4	ribosomal protein S11, pseudogene 4	1.32968	0.00765984	0.0656815
															ENSMUSG00000090862	Rps13	ribosomal protein S13	1.18055	0.0202304	0.126657
															ENSMUSG00000063457	Rps15	ribosomal protein S15	1.23618	0.025335	0.146582
															ENSMUSG00000083022	Rps15a-ps6	ribosomal protein S15A, pseudogene 6	1.48954	0.0434766	0.207899
															ENSMUSG00000060419	Rps16-ps2	ribosomal protein S16, pseudogene 2	1.20175	0.0408303	0.198619
															ENSMUSG00000096258	Rps16-ps3	ribosomal protein S16, pseudogene 3	1.28478	0.0169089	0.111807
															ENSMUSG00000061787	Rps17	ribosomal protein S17	1.30992	0.0274723	0.155223
															ENSMUSG00000008668	Rps18	ribosomal protein S18	1.39711	0.00163085	0.0210836
															ENSMUSG00000069117	Rps18-ps6	ribosomal protein S18, pseudogene 6	1.43394	0.0115288	0.0867659
															ENSMUSG00000040952	Rps19	ribosomal protein S19	1.40673	0.00209349	0.0252464
															ENSMUSG00000096699	Rps19-ps4	ribosomal protein S19, pseudogene 4	1.47163	0.000535568	0.0090641
															ENSMUSG00000096942	Rps19-ps6	ribosomal protein S19, pseudogene 6	1.4843	0.00139672	0.0188584
															ENSMUSG00000030744	Rps3	ribosomal protein S3	1.28533	0.00251637	0.0292818
															ENSMUSG00000059751	Rps3a3	ribosomal protein S3A3	1.23016	0.0157571	0.106638
															ENSMUSG00000104699	Rps4x-ps	Rps4x retrotransposed pseudogene	1.41564	0.000380028	0.00690101
															ENSMUSG00000061477	Rps7	ribosomal protein S7	1.33975	0.00902059	0.0742115
															ENSMUSG00000047676	Rpsa-ps10	ribosomal protein SA, pseudogene 10	1.42615	0.00298828	0.0331191
															ENSMUSG00000081695	Rpsa-ps5	ribosomal protein SA, pseudogene 5	1.42511	0.00241645	0.0286056
															ENSMUSG00000055723	Rras2	RAS related 2	1.20799	0.0106496	0.0818909
															ENSMUSG00000005846	Rsl1d1	ribosomal L1 domain containing 1	1.19118	0.0142175	0.0996759
															ENSMUSG00000026727	Rsu1	Ras suppressor protein 1	1.24838	0.0166035	0.110589
															ENSMUSG00000074479	Rtraf-ps	RNA transcription, translation and transport factor, pseudogene	1.21978	0.00969465	0.0774299
															ENSMUSG00000020070	Rufy2	RUN and FYVE domain containing 2	0.768165	0.00691022	0.0609234
															ENSMUSG00000039153	Runx2	RUNX family transcription factor 2	0.770135	0.0138313	0.0981686
															ENSMUSG00000041263	Rusc1	RUN and SH3 domain containing 1	0.686726	9.71e-07	5.16e-05
															ENSMUSG00000031568	Rwdd4a	RWD domain containing 4	0.83403	0.0491259	0.225358
															ENSMUSG00000044080	S100a1	S100 calcium binding protein A1	0.71487	0.00165325	0.0213229
															ENSMUSG00000041959	S100a10	S100 calcium binding protein A10	1.40225	0.0200923	0.126122
															ENSMUSG00000042312	S100a13	S100 calcium binding protein A13	0.702869	8.66e-06	0.000325225
															ENSMUSG00000001025	S100a6	S100 calcium binding protein A6	1.26252	0.0247854	0.144669
															ENSMUSG00000040928	S100pbp	S100P binding protein	1.3646	0.0256167	0.147401
															ENSMUSG00000048279	Sacs	sacsin	1.20683	0.0312193	0.168042
															ENSMUSG00000021963	Sap18	Sin3A associated protein 18	1.39825	0.0138296	0.0981686
															ENSMUSG00000015305	Sash1	SAM and SH3 domain containing 1	0.785925	0.0123397	0.0911742
															ENSMUSG00000038371	Sbf2	SET binding factor 2	1.34315	0.011809	0.0882051
															ENSMUSG00000042978	Sbk1	SH3 domain binding kinase 1	1.49296	0.00105855	0.0153525
															ENSMUSG00000025203	Scd2	stearoyl-Coenzyme A desaturase 2	1.1791	0.0155548	0.105715
															ENSMUSG00000020952	Scfd1	sec1 family domain containing 1	0.702596	0.000295892	0.00570426
															ENSMUSG00000023033	Scn8a	sodium voltage-gated channel alpha subunit 8	0.743422	0.00767891	0.0657593
															ENSMUSG00000028603	Scp2	sterol carrier protein 2	1.33707	0.0324648	0.171933
															ENSMUSG00000022568	Scrib	scribble planar cell polarity protein	1.16307	0.0391058	0.193497
															ENSMUSG00000020592	Sdc1	syndecan 1	0.771894	0.019263	0.122705
															ENSMUSG00000022769	Sdf2l1	stromal cell derived factor 2 like 1	1.3166	0.0120208	0.0892999
															ENSMUSG00000029076	Sdf4	stromal cell derived factor 4	0.805014	0.0436823	0.208091
															ENSMUSG00000021577	Sdha	succinate dehydrogenase complex flavoprotein subunit A	1.29574	9.64e-06	0.00035314
															ENSMUSG00000042505	Sdhaf3	succinate dehydrogenase complex assembly factor 3	1.37106	0.00293057	0.0326115
															ENSMUSG00000019802	Sec63	SEC63 homolog, protein translocation regulator	0.90257	0.0289338	0.160579
															ENSMUSG00000064373	Selenop	selenoprotein P	0.725399	0.00125332	0.0174826
															ENSMUSG00000026121	Sema4c	semaphorin 4C	0.735701	0.000486395	0.008348
															ENSMUSG00000049091	Sephs2	selenophosphate synthetase 2	0.762517	0.0327906	0.17329
															ENSMUSG00000019917	Septin10	septin 10	1.28091	0.0114756	0.0866241
															ENSMUSG00000018398	Septin8	septin 8	0.863874	0.0106458	0.0818909
															ENSMUSG00000017707	Serinc3	serine incorporator 3	0.873467	0.029015	0.160787
															ENSMUSG00000060147	Serpinb6a	serpin family B member 6	0.863788	0.00445016	0.0439795
															ENSMUSG00000056770	Setd3	SET domain containing 3, actin histidine methyltransferase	0.734441	0.0473531	0.220552
															ENSMUSG00000000632	Sez6	seizure related 6 homolog	1.49742	0.0225816	0.136011
															ENSMUSG00000024949	Sf1	splicing factor 1	1.13103	0.00317812	0.0346963
															ENSMUSG00000024853	Sf3b2	splicing factor 3b subunit 2	1.15345	0.00871608	0.0723038
															ENSMUSG00000025212	Sfxn3	sideroflexin 3	0.733227	0.00167968	0.0215952
															ENSMUSG00000030714	Sgf29	SAGA complex associated factor 29	0.708072	0.00801059	0.0679442
															ENSMUSG00000050931	Sgms2	sphingomyelin synthase 2	0.786906	0.00723792	0.0633029
															ENSMUSG00000030733	Sh2b1	SH2B adaptor protein 1	0.804916	0.00466815	0.0453964
															ENSMUSG00000059013	Sh2d3c	SH2 domain containing 3C	0.69042	0.0106097	0.081814
															ENSMUSG00000031246	Sh3bgrl	SH3 domain binding glutamate rich protein like	1.19994	0.0253563	0.146595
															ENSMUSG00000022436	Sh3bp1	SH3 domain binding protein 1	0.837332	0.0161478	0.108385
															ENSMUSG00000027833	Shox2	short stature homeobox 2	0.832222	0.000371384	0.00677775
															ENSMUSG00000029381	Shroom3	shroom family member 3	1.36441	0.0100482	0.0792708
															ENSMUSG00000034908	Sidt2	SID1 transmembrane family member 2	0.75091	0.00391358	0.0401628
															ENSMUSG00000042700	Sipa1l1	signal induced proliferation associated 1 like 1	1.19259	0.00472625	0.0458798
															ENSMUSG00000064326	Siva1	SIVA1 apoptosis inducing factor	1.4753	0.0394377	0.194699
															ENSMUSG00000040841	Six5	SIX homeobox 5	0.814683	0.0465381	0.21798
															ENSMUSG00000027130	Slc12a6	solute carrier family 12 member 6	1.36062	0.00372862	0.0388301
															ENSMUSG00000032902	Slc16a1	solute carrier family 16 member 1	0.814588	0.0123854	0.0913265
															ENSMUSG00000027397	Slc20a1	solute carrier family 20 member 1	0.742166	0.0384098	0.191611
															ENSMUSG00000027010	Slc25a12	solute carrier family 25 member 12	1.19641	0.0299053	0.163405
															ENSMUSG00000022404	Slc25a17	solute carrier family 25 member 17	1.18583	0.0371926	0.18759
															ENSMUSG00000040322	Slc25a24	solute carrier family 25 member 24	0.686423	0.0222367	0.135048
															ENSMUSG00000028982	Slc25a33	solute carrier family 25 member 33	0.755787	0.000405699	0.00730658
															ENSMUSG00000032449	Slc25a36	solute carrier family 25 member 36	0.693709	0.0135377	0.0968872
															ENSMUSG00000034320	Slc26a2	solute carrier family 26 member 2	1.4631	0.027153	0.153736
															ENSMUSG00000022664	Slc35a5	solute carrier family 35 member A5	1.43185	0.017022	0.112352
															ENSMUSG00000017664	Slc35c2	solute carrier family 35 member C2	0.785468	0.0130568	0.0944157
															ENSMUSG00000022462	Slc38a2	solute carrier family 38 member 2	0.834846	0.0102679	0.0802523
															ENSMUSG00000013275	Slc41a1	solute carrier family 41 member 1	0.834213	0.0156164	0.105948
															ENSMUSG00000081534	Slc48a1	solute carrier family 48 member 1	0.770895	0.0106435	0.0818909
															ENSMUSG00000031129	Slc9a9	solute carrier family 9 member A9	0.736982	0.0152231	0.103988
															ENSMUSG00000031099	Smarca1	SWI/SNF related, matrix associated, actin dependent regulator of chromatin, subfamily a, member 1	1.30875	0.00484422	0.0465935
															ENSMUSG00000031715	Smarca5	SWI/SNF related, matrix associated, actin dependent regulator of chromatin, subfamily a, member 5	0.897305	0.0202269	0.126657
															ENSMUSG00000041133	Smc1a	structural maintenance of chromosomes 1A	1.30928	0.00182176	0.0228431
															ENSMUSG00000024054	Smchd1	structural maintenance of chromosomes flexible hinge domain containing 1	1.15099	0.0489691	0.22523
															ENSMUSG00000058173	Smco4	single-pass membrane protein with coiled-coil domains 4	1.17301	0.0401641	0.196433
															ENSMUSG00000071180	Smim15	small integral membrane protein 15	0.847606	0.028434	0.158994
															ENSMUSG00000001761	Smo	smoothened, frizzled class receptor	0.770108	0.0358067	0.183126
															ENSMUSG00000071708	Sms	spermine synthase	1.33227	0.0149839	0.102739
															ENSMUSG00000022765	Snap29	synaptosome associated protein 29	1.19752	0.0387622	0.192405
															ENSMUSG00000001424	Snd1	staphylococcal nuclease and tudor domain containing 1	1.2033	0.00280371	0.0315201
															ENSMUSG00000027404	Snrpb	small nuclear ribonucleoprotein polypeptides B and B1	1.47395	0.00999062	0.0791015
															ENSMUSG00000040824	Snrpd2	small nuclear ribonucleoprotein D2 polypeptide	1.35202	0.00428589	0.0430765
															ENSMUSG00000020180	Snrpd3	small nuclear ribonucleoprotein D3 polypeptide	1.19553	0.0478184	0.221588
															ENSMUSG00000032382	Snx1	sorting nexin 1	0.822779	0.000267903	0.00530476
															ENSMUSG00000046032	Snx12	sorting nexin 12	0.907787	0.0460766	0.216447
															ENSMUSG00000038037	Socs1	suppressor of cytokine signaling 1	0.726099	0.0162217	0.108774
															ENSMUSG00000037104	Socs5	suppressor of cytokine signaling 5	0.770407	0.00603545	0.0549362
															ENSMUSG00000034801	Sos2	SOS Ras/Rho guanine nucleotide exchange factor 2	0.714698	0.000780889	0.0121632
															ENSMUSG00000027109	Sp3	Sp3 transcription factor	1.18079	0.0184039	0.119033
															ENSMUSG00000018593	Sparc	secreted protein acidic and cysteine rich	0.711315	2.72e-05	0.000825347
															ENSMUSG00000040761	Spen	spen family transcriptional repressor	0.870485	0.0339059	0.176824
															ENSMUSG00000000738	Spg7	SPG7 matrix AAA peptidase subunit, paraplegin	1.24174	0.043774	0.208402
															ENSMUSG00000026771	Spopl	speckle type BTB/POZ protein like	0.786867	0.00174179	0.0221004
															ENSMUSG00000049516	Spty2d1	SPT2 chromatin protein domain containing 1	0.858704	0.0436841	0.208091
															ENSMUSG00000005803	Sqor	sulfide quinone oxidoreductase	0.698984	0.0397239	0.195583
															ENSMUSG00000024135	Srbd1	S1 RNA binding domain 1	1.38137	0.0284335	0.158994
															ENSMUSG00000027646	Src	SRC proto-oncogene, non-receptor tyrosine kinase	0.723293	0.0123221	0.0911671
															ENSMUSG00000032621	Srek1	splicing regulatory glutamic acid and lysine rich protein 1	0.843848	0.030795	0.166701
															ENSMUSG00000020121	Srgap1	SLIT-ROBO Rho GTPase activating protein 1	1.36472	0.0057863	0.0533333
															ENSMUSG00000030257	Srgap3	SLIT-ROBO Rho GTPase activating protein 3	0.822431	0.00460145	0.0448672
															ENSMUSG00000028809	Srrm1	serine/arginine repetitive matrix 1	1.20073	0.0386103	0.192138
															ENSMUSG00000021134	Srsf5	serine and arginine-rich splicing factor 5	0.708483	0.00167419	0.0215675
															ENSMUSG00000016921	Srsf6	serine and arginine rich splicing factor 6	0.860324	0.0451199	0.212866
															ENSMUSG00000070003	Ssbp4	single stranded DNA binding protein 4	1.49281	0.0266487	0.15135
															ENSMUSG00000041355	Ssr2	signal sequence receptor subunit 2	1.39059	6.06e-06	0.000241293
															ENSMUSG00000002014	Ssr4	signal sequence receptor subunit 4	0.764698	1.82e-05	0.000589026
															ENSMUSG00000025862	Stag2	stromal antigen 2	1.15604	0.032741	0.173111
															ENSMUSG00000006906	Stambp	STAM binding protein	0.703144	0.0103943	0.0807788
															ENSMUSG00000004040	Stat3	signal transducer and activator of transcription 3	1.28492	0.00190011	0.0234834
															ENSMUSG00000026277	Stk25	serine/threonine kinase 25	1.3458	0.0388064	0.192475
															ENSMUSG00000024006	Stk38	serine/threonine kinase 38	0.864686	0.0174631	0.114504
															ENSMUSG00000018209	Stk4	serine/threonine kinase 4	1.43407	0.000160881	0.00361736
															ENSMUSG00000042608	Stk40	serine/threonine kinase 40	0.756325	0.00021216	0.00445048
															ENSMUSG00000028455	Stoml2	stomatin like 2	0.703925	0.000267228	0.00530098
															ENSMUSG00000014601	Strip1	striatin interacting protein 1	1.11997	0.0426057	0.205249
															ENSMUSG00000020954	Strn3	striatin 3	0.847734	0.00116921	0.0166271
															ENSMUSG00000032437	Stt3b	STT3 oligosaccharyltransferase complex catalytic subunit B	1.39243	0.00135609	0.0184005
															ENSMUSG00000039615	Stub1	STIP1 homology and U-box containing protein 1	0.822254	0.00333837	0.0358735
															ENSMUSG00000028879	Stx12	syntaxin 12	0.769403	4.58e-05	0.00127026
															ENSMUSG00000027522	Stx16	syntaxin 16	0.776305	0.0040168	0.0410437
															ENSMUSG00000030805	Stx4a	syntaxin 4	0.775323	0.0027058	0.0307669
															ENSMUSG00000026470	Stx6	syntaxin 6	1.23804	0.0284751	0.159002
															ENSMUSG00000026797	Stxbp1	syntaxin binding protein 1	0.73997	0.00855079	0.0712565
															ENSMUSG00000025231	Sufu	SUFU negative regulator of hedgehog signaling	0.806916	0.012276	0.0908873
															ENSMUSG00000035726	Supt16	SPT16 homolog, facilitates chromatin remodeling subunit	1.21576	0.00141334	0.0190592
															ENSMUSG00000014867	Surf4	surfeit 4	0.74528	3.4e-05	0.000987585
															ENSMUSG00000032714	Syde1	synapse defective Rho GTPase homolog 1	0.781552	0.0448449	0.211902
															ENSMUSG00000067629	Syngap1	synaptic Ras GTPase activating protein 1	0.786723	0.00544971	0.0507435
															ENSMUSG00000022415	Syngr1	synaptogyrin 1	1.24486	0.0161247	0.108385
															ENSMUSG00000030554	Synm	synemin	1.33172	0.0195368	0.123729
															ENSMUSG00000043866	Taf10	TATA-box binding protein associated factor 10	1.19809	0.00426083	0.0429564
															ENSMUSG00000028899	Taf12	TATA-box binding protein associated factor 12	0.84248	0.0176674	0.115291
															ENSMUSG00000059669	Taf1b	TATA-box binding protein associated factor, RNA polymerase I subunit B	1.46497	0.0297383	0.162841
															ENSMUSG00000036980	Taf6	TATA-box binding protein associated factor 6	1.15289	0.02472	0.144669
															ENSMUSG00000000531	Tamalin	trafficking regulator and scaffold protein tamalin	0.789566	0.00321895	0.0350721
															ENSMUSG00000017291	Taok1	TAO kinase 1	0.872861	0.0101292	0.0796799
															ENSMUSG00000059981	Taok2	TAO kinase 2	0.8036	0.00198004	0.024198
															ENSMUSG00000061288	Taok3	TAO kinase 3	0.865695	0.0197073	0.124593
															ENSMUSG00000040651	Tasor	transcription activation suppressor	0.709179	0.0025582	0.0295488
															ENSMUSG00000004535	Tax1bp1	Tax1 binding protein 1	0.789038	0.000846332	0.0129961
															ENSMUSG00000034412	Tbc1d10a	TBC1 domain family member 10A	0.80564	0.00910181	0.0746334
															ENSMUSG00000048720	Tbc1d12	TBC1 domain family member 12	1.24502	0.0183015	0.11844
															ENSMUSG00000051864	Tbc1d22a	TBC1 domain family member 22A	0.883201	0.0205247	0.127769
															ENSMUSG00000037410	Tbc1d2b	TBC1 domain family member 2B	1.24277	0.00958695	0.0769856
															ENSMUSG00000039233	Tbce	tubulin folding cofactor E	0.792745	0.0145843	0.1012
															ENSMUSG00000025246	Tbl1x	transducin beta like 1 X-linked	0.821139	6.53e-06	0.000257743
															ENSMUSG00000027868	Tbx15	T-box transcription factor 15	0.776472	0.0346273	0.179616
															ENSMUSG00000001472	Tcf25	transcription factor 25	0.892685	0.00430949	0.0431373
															ENSMUSG00000068039	Tcp1	t-complex 1	1.26712	0.000225146	0.00467809
															ENSMUSG00000020034	Tcp11l2	t-complex 11 like 2	0.674635	0.0101963	0.0798875
															ENSMUSG00000039461	Tcta	T cell leukemia translocation altered	0.74054	0.0311916	0.168042
															ENSMUSG00000055320	Tead1	TEA domain transcription factor 1	1.17045	0.00251139	0.029255
															ENSMUSG00000021275	Tecpr2	tectonin beta-propeller repeat containing 2	0.712338	0.000977024	0.0145324
															ENSMUSG00000028458	Tesk1	testis associated actin remodelling kinase 1	0.739381	0.003925	0.0402422
															ENSMUSG00000028345	Tex10	testis expressed 10	1.23221	0.02436	0.143203
															ENSMUSG00000040813	Tex264	testis expressed 264, ER-phagy receptor	0.747389	0.00070029	0.0111466
															ENSMUSG00000070939	Tgfbrap1	transforming growth factor beta receptor associated protein 1	0.806503	0.00473584	0.0459268
															ENSMUSG00000037475	Thoc2	THO complex 2	0.859835	0.00938723	0.0760361
															ENSMUSG00000030846	Tial1	TIA1 cytotoxic granule associated RNA binding protein like 1	0.818075	0.00031903	0.00601415
															ENSMUSG00000049232	Tigd2	tigger transposable element derived 2	0.739781	0.000112539	0.00273323
															ENSMUSG00000039994	Timeless	timeless circadian regulator	1.37533	0.021913	0.13367
															ENSMUSG00000031158	Timm17b	translocase of inner mitochondrial membrane 17B	1.39258	0.00552115	0.0511045
															ENSMUSG00000001131	Timp1	TIMP metallopeptidase inhibitor 1	0.722853	0.0336457	0.176194
															ENSMUSG00000017466	Timp2	TIMP metallopeptidase inhibitor 2	0.711314	0.00517408	0.0487155
															ENSMUSG00000030516	Tjp1	tight junction protein 1	1.2231	0.0225059	0.135969
															ENSMUSG00000032280	Tle3	TLE family member 3, transcriptional corepressor	0.721925	1.85e-07	1.23e-05
															ENSMUSG00000020694	Tlk2	tousled like kinase 2	0.789188	0.0141966	0.0996759
															ENSMUSG00000028465	Tln1	talin 1	0.887307	0.0491048	0.225355
															ENSMUSG00000031556	Tm2d2	TM2 domain containing 2	0.798747	0.0488883	0.225198
															ENSMUSG00000025544	Tm9sf2	transmembrane 9 superfamily member 2	1.47578	0.00650943	0.0580442
															ENSMUSG00000049036	Tmem121	transmembrane protein 121	0.829638	0.0255758	0.147306
															ENSMUSG00000055912	Tmem150a	transmembrane protein 150A	0.777922	0.0349535	0.180794
															ENSMUSG00000096847	Tmem151b	transmembrane protein 151B	0.781172	8.67e-10	1.1e-07
															ENSMUSG00000054871	Tmem158	transmembrane protein 158	1.29481	0.00331547	0.0357679
															ENSMUSG00000012422	Tmem167	transmembrane protein 167A	0.797651	0.0431715	0.207337
															ENSMUSG00000031617	Tmem184c	transmembrane protein 184C	1.19857	0.0388114	0.192475
															ENSMUSG00000040883	Tmem205	transmembrane protein 205	0.695553	0.000290906	0.00563791
															ENSMUSG00000046157	Tmem229b	transmembrane protein 229B	1.31714	0.00199365	0.0242831
															ENSMUSG00000036372	Tmem258	transmembrane protein 258	1.18089	0.00192606	0.0236193
															ENSMUSG00000060935	Tmem263	transmembrane protein 263	0.790278	9.16e-05	0.00230493
															ENSMUSG00000032328	Tmem30a	transmembrane protein 30A	0.797113	2.54e-05	0.000784813
															ENSMUSG00000040616	Tmem51	transmembrane protein 51	1.19197	0.0239515	0.141614
															ENSMUSG00000036026	Tmem63b	transmembrane protein 63B	0.689365	0.0474094	0.22072
															ENSMUSG00000026411	Tmem9	transmembrane protein 9	1.18566	0.00634497	0.0569704
															ENSMUSG00000019961	Tmpo	thymopoietin	1.251	0.0058239	0.0535447
															ENSMUSG00000030341	Tnfrsf1a	TNF receptor superfamily member 1A	0.798062	0.000215836	0.00451031
															ENSMUSG00000023915	Tnfrsf21	TNF receptor superfamily member 21	0.693115	3.16e-06	0.000140718
															ENSMUSG00000097328	Tnfsf12	TNF superfamily member 12	0.772334	0.00224117	0.0267621
															ENSMUSG00000037003	Tns2	tensin 2	0.702702	0.00911148	0.0746334
															ENSMUSG00000037573	Tob1	transducer of ERBB2, 1	0.75371	0.00319418	0.0348369
															ENSMUSG00000048546	Tob2	transducer of ERBB2, 2	0.713238	2.32e-09	2.8e-07
															ENSMUSG00000022427	Tomm22	translocase of outer mitochondrial membrane 22	1.40646	0.0198907	0.125462
															ENSMUSG00000018322	Tomm34	translocase of outer mitochondrial membrane 34	1.12989	0.00510236	0.0482894
															ENSMUSG00000006005	Tpr	translocated promoter region, nuclear basket protein	1.1115	0.0282914	0.158542
															ENSMUSG00000002871	Tpra1	transmembrane protein adipocyte associated 1	0.812365	0.0285663	0.159383
															ENSMUSG00000034118	Tpst1	tyrosylprotein sulfotransferase 1	1.25769	0.000308546	0.00585543
															ENSMUSG00000029817	Tra2a	transformer 2 alpha homolog	0.683742	1.96e-08	1.72e-06
															ENSMUSG00000021277	Traf3	TNF receptor associated factor 3	0.818773	0.00276559	0.0311877
															ENSMUSG00000036948	Trappc14	trafficking protein particle complex subunit 14	0.696572	0.000987195	0.0146311
															ENSMUSG00000021326	Trim27	tripartite motif containing 27	0.803881	0.0317359	0.169599
															ENSMUSG00000022043	Trim35	tripartite motif containing 35	0.867105	0.0273473	0.154598
															ENSMUSG00000045409	Trim39	tripartite motif containing 39	0.687184	0.00206493	0.0249845
															ENSMUSG00000040365	Trim41	tripartite motif containing 41	0.813827	0.0153395	0.104595
															ENSMUSG00000020773	Trim47	tripartite motif containing 47	0.7687	0.00473958	0.0459268
															ENSMUSG00000021188	Trip11	thyroid hormone receptor interactor 11	0.888206	0.0258222	0.148177
															ENSMUSG00000085492	Trmt61b	tRNA methyltransferase 61B	0.821935	0.0106465	0.0818909
															ENSMUSG00000026812	Tsc1	TSC complex subunit 1	0.812181	0.0353168	0.181986
															ENSMUSG00000022010	Tsc22d1	TSC22 domain family member 1	1.34767	0.000133625	0.00311983
															ENSMUSG00000058254	Tspan7	tetraspanin 7	1.46307	0.0199741	0.125627
															ENSMUSG00000030352	Tspan9	tetraspanin 9	0.809111	0.000274285	0.00539213
															ENSMUSG00000025264	Tsr2	TSR2 ribosome maturation factor	0.727763	6.81e-06	0.000266179
															ENSMUSG00000044986	Tst	thiosulfate sulfurtransferase	1.28256	0.0026797	0.0305335
															ENSMUSG00000040785	Ttc3	tetratricopeptide repeat domain 3	0.873751	0.0184972	0.119355
															ENSMUSG00000034714	Ttyh2	tweety family member 2	0.704487	0.0231468	0.13835
															ENSMUSG00000072235	Tuba1a	tubulin alpha 1a	1.26214	0.00868755	0.0721218
															ENSMUSG00000001525	Tubb5	tubulin beta class I	1.30151	0.000263202	0.00525925
															ENSMUSG00000035198	Tubg1	tubulin gamma 1	1.38729	0.00503125	0.0479669
															ENSMUSG00000025474	Tubgcp2	tubulin gamma complex associated protein 2	1.19351	0.032104	0.17081
															ENSMUSG00000035799	Twist1	twist family bHLH transcription factor 1	0.781132	3.69e-05	0.00105631
															ENSMUSG00000028567	Txndc12	thioredoxin domain containing 12	0.828281	0.00382824	0.0395464
															ENSMUSG00000024583	Txnl1	thioredoxin like 1	1.40162	0.00017692	0.00385145
															ENSMUSG00000020250	Txnrd1	thioredoxin reductase 1	1.48595	3.75e-08	2.95e-06
															ENSMUSG00000034485	Uaca	uveal autoantigen with coiled-coil domains and ankyrin repeats	1.26248	0.000868257	0.0132092
															ENSMUSG00000026670	Uap1	UDP-N-acetylglucosamine pyrophosphorylase 1	0.828373	0.0357517	0.183106
															ENSMUSG00000001924	Uba1	ubiquitin like modifier activating enzyme 1	1.21852	0.000435239	0.00767518
															ENSMUSG00000090137	Uba52	ubiquitin A-52 residue ribosomal protein fusion product 1	1.42713	0.00168092	0.0215952
															ENSMUSG00000042520	Ubap2l	ubiquitin-associated protein 2-like	1.16971	0.00950319	0.0765709
															ENSMUSG00000032020	Ubash3b	ubiquitin associated and SH3 domain containing B	1.31933	0.00818748	0.0687523
															ENSMUSG00000019505	Ubb	ubiquitin B	0.676043	0.00625876	0.0564525
															ENSMUSG00000044285	Ubb-ps	ubiquitin B, pseudogene	0.709176	0.00084151	0.0129418
															ENSMUSG00000008348	Ubc	ubiquitin C	0.742946	5.26e-07	3.05e-05
															ENSMUSG00000058317	Ube2e2	ubiquitin conjugating enzyme E2 E2	1.13526	0.046963	0.219289
															ENSMUSG00000027011	Ube2e3	ubiquitin conjugating enzyme E2 E3	0.901396	0.0371152	0.187459
															ENSMUSG00000020794	Ube2g1	ubiquitin conjugating enzyme E2 G1	0.783457	0.000194434	0.00416645
															ENSMUSG00000039159	Ube2h	ubiquitin conjugating enzyme E2 H	0.876266	0.0465055	0.21798
															ENSMUSG00000038965	Ube2l3	ubiquitin conjugating enzyme E2 L3	0.800276	0.00114347	0.0163528
															ENSMUSG00000030870	Ubfd1	ubiquitin family domain containing 1	0.852012	0.0265562	0.151219
															ENSMUSG00000001687	Ubl3	ubiquitin like 3	0.805458	0.00598602	0.0545315
															ENSMUSG00000055720	Ubl7	ubiquitin like 7	1.16814	0.0348566	0.180463
															ENSMUSG00000009741	Ubp1	upstream binding protein 1	0.815287	0.0124757	0.0916836
															ENSMUSG00000005312	Ubqln1	ubiquilin 1	0.775025	0.0231288	0.13835
															ENSMUSG00000044308	Ubr3	ubiquitin protein ligase E3 component n-recognin 3	0.78551	0.00458178	0.0447152
															ENSMUSG00000025171	Ubtd1	ubiquitin domain containing 1	0.761957	0.0264959	0.15111
															ENSMUSG00000020923	Ubtf	upstream binding transcription factor	1.20111	0.011405	0.086366
															ENSMUSG00000071655	Ubxn1	UBX domain protein 1	0.920866	0.0381844	0.190748
															ENSMUSG00000020634	Ubxn2a	UBX domain protein 2A	0.69292	0.00645017	0.0577037
															ENSMUSG00000026353	Ubxn4	UBX domain protein 4	0.784117	8e-05	0.00205741
															ENSMUSG00000052906	Ubxn8	UBX domain protein 8	0.746423	0.0337381	0.17634
															ENSMUSG00000001891	Ugp2	UDP-glucose pyrophosphorylase 2	1.34935	0.00269138	0.0306348
															ENSMUSG00000028684	Urod	uroporphyrinogen decarboxylase	0.760147	0.00243845	0.028672
															ENSMUSG00000058239	Usf2	upstream transcription factor 2, c-fos interacting	0.737649	1.57e-05	0.00052971
															ENSMUSG00000056900	Usp13	ubiquitin specific peptidase 13	0.803496	0.0012611	0.0175464
															ENSMUSG00000025616	Usp16	ubiquitin specific peptidase 16	0.778305	6.19e-05	0.00165658
															ENSMUSG00000026854	Usp20	ubiquitin specific peptidase 20	0.724767	0.00102334	0.0149608
															ENSMUSG00000028514	Usp24	ubiquitin specific peptidase 24	0.827637	0.00590696	0.0540361
															ENSMUSG00000022867	Usp25	ubiquitin specific peptidase 25	0.816261	0.00531885	0.049907
															ENSMUSG00000032376	Usp3	ubiquitin specific peptidase 3	0.822373	0.00128836	0.0176778
															ENSMUSG00000056342	Usp34	ubiquitin specific peptidase 34	0.877586	0.00922913	0.0752487
															ENSMUSG00000054814	Usp46	ubiquitin specific peptidase 46	1.158	0.029461	0.162026
															ENSMUSG00000059263	Usp47	ubiquitin specific peptidase 47	1.12589	0.0115205	0.0867659
															ENSMUSG00000027363	Usp8	ubiquitin specific peptidase 8	1.13458	0.0310509	0.167656
															ENSMUSG00000001134	Uxt	ubiquitously expressed prefoldin like chaperone	0.70812	0.0139348	0.0986336
															ENSMUSG00000030403	Vasp	vasodilator stimulated phosphoprotein	0.775064	0.00198358	0.0242143
															ENSMUSG00000034993	Vat1	vesicle amine transport 1	1.19544	0.0102988	0.0803789
															ENSMUSG00000021823	Vcl	vinculin	1.28318	0.00348283	0.0368829
															ENSMUSG00000018377	Vezf1	vascular endothelial zinc finger 1	1.45281	6.7e-08	4.87e-06
															ENSMUSG00000030315	Vgll4	vestigial like family member 4	0.782884	0.00450799	0.044311
															ENSMUSG00000035284	Vps13c	vacuolar protein sorting 13 homolog C	1.23086	0.0174922	0.114626
															ENSMUSG00000019868	Vta1	vesicle trafficking 1	1.20251	0.0389785	0.193129
															ENSMUSG00000029684	Wasl	WASP like actin nucleation promoting factor	0.884904	0.0371477	0.187537
															ENSMUSG00000034341	Wbp2	WW domain binding protein 2	0.871129	0.0128219	0.0931653
															ENSMUSG00000025737	Wdr24	WD repeat domain 24	0.816666	0.0410804	0.199481
															ENSMUSG00000021147	Wdr37	WD repeat domain 37	0.765745	0.0250157	0.145394
															ENSMUSG00000025173	Wdr45b	WD repeat domain 45B	0.886985	0.0439903	0.209105
															ENSMUSG00000020257	Wdr82	WD repeat domain 82	0.793466	0.0112578	0.085369
															ENSMUSG00000045690	Wdr89	WD repeat domain 89	1.17163	0.0160364	0.107995
															ENSMUSG00000036459	Wtip	WT1 interacting protein	0.799359	0.022135	0.134655
															ENSMUSG00000031563	Wwc2	WW and C2 domain containing 2	1.40388	0.000211204	0.00443893
															ENSMUSG00000067150	Xpo5	exportin 5	1.33577	0.00333107	0.0358735
															ENSMUSG00000026469	Xpr1	xenotropic and polytropic retrovirus receptor 1	1.16842	0.0470016	0.219289
															ENSMUSG00000020171	Yeats4	YEATS domain containing 4	1.20758	0.0259235	0.148466
															ENSMUSG00000042675	Ypel3	yippee like 3	0.717291	6.14e-07	3.5e-05
															ENSMUSG00000039770	Ypel5	yippee like 5	0.824891	1.57e-05	0.00052971
															ENSMUSG00000020849	Ywhae	tyrosine 3-monooxygenase/tryptophan 5-monooxygenase activation protein epsilon	1.14485	0.0265316	0.151219
															ENSMUSG00000076432	Ywhaq	tyrosine 3-monooxygenase/tryptophan 5-monooxygenase activation protein theta	1.2088	0.0205041	0.127769
															ENSMUSG00000033454	Zbtb1	zinc finger and BTB domain containing 1	0.753673	0.00938694	0.0760361
															ENSMUSG00000050714	Zbtb26	zinc finger and BTB domain containing 26	0.748986	0.0216673	0.132546
															ENSMUSG00000043467	Zbtb37	zinc finger and BTB domain containing 37	1.47943	0.019963	0.125627
															ENSMUSG00000026788	Zbtb43	zinc finger and BTB domain containing 43	0.89911	0.012335	0.0911742
															ENSMUSG00000035011	Zbtb7a	zinc finger and BTB domain containing 7A	0.815763	1.08e-05	0.000386147
															ENSMUSG00000028042	Zbtb7b	zinc finger and BTB domain containing 7B	0.700417	9.28e-05	0.00233152
															ENSMUSG00000075600	Zc3h3	zinc finger CCCH-type containing 3	0.752633	0.0218843	0.133575
															ENSMUSG00000037965	Zc3h7a	zinc finger CCCH-type containing 7A	0.709354	0.000107654	0.00264308
															ENSMUSG00000038866	Zcchc2	zinc finger CCHC-type containing 2	1.17706	0.0248295	0.144773
															ENSMUSG00000074682	Zcchc3	zinc finger CCHC-type containing 3	0.720415	0.000702267	0.0111608
															ENSMUSG00000035798	Zdhhc17	zinc finger DHHC-type palmitoyltransferase 17	0.719565	0.00761553	0.0655293
															ENSMUSG00000021969	Zdhhc20	zinc finger DHHC-type palmitoyltransferase 20	0.818813	0.0136859	0.0973756
															ENSMUSG00000034075	Zdhhc5	zinc finger DHHC-type palmitoyltransferase 5	0.884741	0.0128392	0.0932291
															ENSMUSG00000044477	Zfand3	zinc finger AN1-type containing 3	0.870029	0.0459852	0.216111
															ENSMUSG00000024750	Zfand5	zinc finger AN1-type containing 5	0.88547	0.024762	0.144669
															ENSMUSG00000094870	Zfp131	zinc finger protein 131	0.87729	0.039584	0.19507
															ENSMUSG00000049295	Zfp219	zinc finger protein 219	0.798963	0.00428798	0.0430765
															ENSMUSG00000025821	Zfp282	zinc finger protein 282	0.746505	0.00566549	0.0522638
															ENSMUSG00000037855	Zfp365	zinc finger protein 365	0.734091	0.0203752	0.127272
															ENSMUSG00000044934	Zfp367	zinc finger protein 367	1.49492	0.0035815	0.0376006
															ENSMUSG00000045333	Zfp423	zinc finger protein 423	0.693449	0.000130777	0.00306689
															ENSMUSG00000000823	Zfp512b	zinc finger protein 512B	0.769372	0.00197101	0.0241145
															ENSMUSG00000041130	Zfp598	zinc finger protein 598, E3 ubiquitin ligase	0.794479	0.00252469	0.0293475
															ENSMUSG00000052713	Zfp608	zinc finger protein 608	1.31399	0.0311519	0.167953
															ENSMUSG00000045639	Zfp629	zinc finger protein 629	0.77634	0.0146016	0.1012
															ENSMUSG00000007812	Zfp655	zinc finger protein 655	0.760251	0.00350042	0.0370066
															ENSMUSG00000095432	Zfp748	zinc finger protein 748	0.700156	0.0213666	0.131367
															ENSMUSG00000071477	Zfp777	zinc finger protein 777	0.717878	0.0005564	0.00934444
															ENSMUSG00000071064	Zfp827	zinc finger protein 827	0.760569	0.00752272	0.0650148
															ENSMUSG00000043090	Zfp866	zinc finger protein 866	0.740868	0.047633	0.221197
															ENSMUSG00000022201	Zfr	zinc finger RNA binding protein	0.777268	1.54e-06	7.58e-05
															ENSMUSG00000007817	Zmiz1	zinc finger MIZ-type containing 1	1.45055	0.00484604	0.0465935
															ENSMUSG00000041164	Zmiz2	zinc finger MIZ-type containing 2	1.23858	0.0143219	0.100207
															ENSMUSG00000043207	Zmpste24	zinc metallopeptidase STE24	0.807567	0.0144695	0.100733
															ENSMUSG00000021945	Zmym2	zinc finger MYM-type containing 2	0.837844	0.0312266	0.168042
															ENSMUSG00000039671	Zmynd8	zinc finger MYND-type containing 8	0.744006	3.02e-07	1.94e-05
															ENSMUSG00000058446	Znrf2	zinc and ring finger 2	0.831641	0.0356681	0.183041
															ENSMUSG00000041961	Znrf3	zinc and ring finger 3	1.2711	0.0359009	0.183235
															ENSMUSG00000032846	Zswim6	zinc finger SWIM-type containing 6	0.75937	0.00694529	0.0610851
