# Supplementary material for: Identification of Mispairing Omic Signatures in Chinese Hamster Ovary (CHO) Cells Producing a Tri-Specific Antibody
Source: Biomedicines. 2023 Oct 25;11(11):2890. doi: 10.3390/biomedicines11112890 (PMC10669571; doi:10.3390/biomedicines11112890)
Supplement: Supplementary file 1 [file biomedicines-11-02890-s001.zip › 20231010_Supplementary File S6_Proteins_D10.xlsx]

## Sheet: proteomics_D10
Supplementary Information File 6. List of proteins identified in low vs high mispairing clones in tsAb production phase (D10) with p-value ≤0.05
Protein peak area values were compared using student t-test.
	DOWN-REGULATED FC≤0.67, p-value≤0.05							UP-REGULATED FC≥1.5, p-value≤0.05							OTHERS FC between 0.67 and 1.5, p-value≤0.05
	ID	Symbol	Name	FC	p-value	adj p-value		ID	Symbol	Name	FC	p-value	adj p-value		ID	Symbol	Name	FC	p-value	adj p-value
	A2AJT4	PNISR	PNN interacting serine and arginine rich protein	0.561488	0.00889288	0.0702762		A6H603	NWD1	NACHT and WD repeat domain containing 1	2.08825	0.007911	0.0659415		A2AGT5	CKAP5	cytoskeleton associated protein 5	1.17681	0.00906233	0.0712967
	O08528	HK2	hexokinase 2	0.541395	0.00727603	0.061		O70309	ITGB5	integrin subunit beta 5	2.21026	8.89048e-05	0.00371429		A8C756	THADA	THADA armadillo repeat containing	1.36143	0.000571177	0.0108824
	O35945	Aldh1a7	aldehyde dehydrogenase family 1, subfamily A7	0.619111	0.000611839	0.0113623		P00375	DHFR	dihydrofolate reductase	1.69115	0.00247786	0.029641		B2RQC6	CAD	carbamoyl-phosphate synthetase 2, aspartate transcarbamylase, and dihydroorotase	1.43278	0.0279512	0.129792
	O70475	UGDH	UDP-glucose 6-dehydrogenase	0.587661	3.10665e-09	NA		P13439	UMPS	uridine monophosphate synthetase	2.15258	9.34489e-06	0.00109091		E9PVA8	GCN1	GCN1 activator of EIF2AK4	1.2684	0.0421092	0.169751
	O88342	WDR1	WD repeat domain 1	0.667921	0.0219872	0.114572		P13595	NCAM1	neural cell adhesion molecule 1	2.21181	8.72924e-05	0.004		G5E8K5	ANK3	ankyrin 3	1.24405	0.0335197	0.145283
	O89017	LGMN	legumain	0.651384	0.0336259	0.145419		P42227	STAT3	signal transducer and activator of transcription 3	1.80316	0.000865211	0.0141235		O08529	CAPN2	calpain 2	0.788575	6.93113e-05	0.003
	P10605	CTSB	cathepsin B	0.60221	0.00584033	0.0518974		P42230	STAT5A	signal transducer and activator of transcription 5A	2.29125	0.0157117	0.0947718		O08709	PRDX6	peroxiredoxin 6	0.814534	0.00373867	0.0394545
	P14901	HMOX1	heme oxygenase 1	0.63794	0.0204646	0.110696		P43247	MSH2	mutS homolog 2	1.61397	0.00251481	0.0296134		O08788	DCTN1	dynactin subunit 1	1.35757	0.00540859	0.0498543
	P20152	VIM	vimentin	0.311271	0.00358471	0.0383817		P43406	ITGAV	integrin subunit alpha V	1.69844	0.000320754	0.00690909		O08808	DIAPH1	diaphanous related formin 1	1.34854	0.000487834	0.00975
	P21981	TGM2	transglutaminase 2	0.651779	0.0113213	0.0794589		P49817	CAV1	caveolin 1	2.01834	1.13682e-05	0.00123077		O08917	FLOT1	flotillin 1	0.854803	0.020058	0.109185
	P24472	Gsta4	glutathione S-transferase, alpha 4	0.656735	0.0152388	0.0927563		P53994	RAB2A	RAB2A, member RAS oncogene family	1.56706	0.0165549	0.0965418		O09106	HDAC1	histone deacetylase 1	0.910375	0.0270894	0.127412
	P24549	ALDH1A1	aldehyde dehydrogenase 1 family member A1	0.608826	0.011721	0.0814163		P56480	ATP5F1B	ATP synthase F1 subunit beta	1.50019	0.000191617	0.00605128		O35344	KPNA3	karyopherin subunit alpha 3	1.21544	0.0143702	0.0900258
	P30115	GSTA3	glutathione S-transferase alpha 3	0.65715	0.021907	0.115103		P70206	PLXNA1	plexin A1	1.74854	0.0012552	0.0178333		O35350	CAPN1	calpain 1	0.870763	0.0459368	0.177953
	P45377	AKR1B10	aldo-keto reductase family 1 member B10	0.631074	0.00138129	0.01856		P97855	G3BP1	G3BP stress granule assembly factor 1	2.09524	0.00105394	0.0151648		O35593	PSMD14	proteasome 26S subunit, non-ATPase 14	0.829268	0.000486047	0.00984127
	P48678	LMNA	lamin A/C	0.589231	0.0128633	0.0851403		P98078	DAB2	DAB adaptor protein 2	1.55199	0.0311551	0.138859		O54734	DDOST	dolichyl-diphosphooligosaccharide--protein glycosyltransferase non-catalytic subunit	1.15513	0.0442194	0.173974
	P54869	HMGCS2	3-hydroxy-3-methylglutaryl-CoA synthase 2	0.44728	3.9902e-06	0.0015		Q03265	ATP5F1A	ATP synthase F1 subunit alpha	1.72087	0.000257828	0.00608333		O54825	BYSL	bystin like	0.824792	0.0130344	0.0859099
	P55302	LRPAP1	LDL receptor related protein associated protein 1	0.607801	0.00108583	0.0154839		Q2KN98	SPECC1L	sperm antigen with calponin homology and coiled-coil domains 1 like	1.59271	0.000248834	0.00618182		O54833	CSNK2A2	casein kinase 2 alpha 2	1.20693	0.00389599	0.0405075
	P61082	UBE2M	ubiquitin conjugating enzyme E2 M	0.357808	1.33664e-11	NA		Q3TIR3	RIC8A	RIC8 guanine nucleotide exchange factor A	1.73214	0.00927868	0.071123		O54988	SLK	STE20 like kinase	1.32128	0.0271307	0.126781
	P62748	HPCAL1	hippocalcin like 1	0.573055	0.00601942	0.0524277		Q3UA06	TRIP13	thyroid hormone receptor interactor 13	1.50659	0.000197004	0.0059		O55234	PSMB5	proteasome 20S subunit beta 5	0.76846	0.0338466	0.145364
	P62843	RPS15	ribosomal protein S15	0.606533	0.000507212	0.0100923		Q3UMF0	COBLL1	cordon-bleu WH2 repeat protein like 1	1.59423	0.00084724	0.0139		O70310	NMT1	N-myristoyltransferase 1	1.2299	0.0119843	0.0821509
	P62897	CYCS	cytochrome c, somatic	0.613792	0.00697102	0.0590843		Q61074	PPM1G	protein phosphatase, Mg2+/Mn2+ dependent 1G	2.44428	0.00027336	0.00620408		O70435	PSMA3	proteasome 20S subunit alpha 3	0.79671	0.00532437	0.04952
	P62911	Rpl32	ribosomal protein L32	0.628993	0.0347119	0.147954		Q61233	LCP1	lymphocyte cytosolic protein 1	2.95139	0.0182975	0.103692		O70492	SNX3	sorting nexin 3	0.76072	0.00845701	0.0694629
	Q00519	XDH	xanthine dehydrogenase	0.664284	0.00261093	0.0303802		Q61543	GLG1	golgi glycoprotein 1	2.54415	2.15941e-05	0.00133333		O88487	Dync1i2	dynein cytoplasmic 1 intermediate chain 2	1.45492	0.000791294	0.0129114
	Q04690	NF1	neurofibromin 1	0.63323	0.0267629	0.127174		Q6A068	CDC5L	cell division cycle 5 like	1.82309	0.0182726	0.103969		O88844	IDH1	isocitrate dehydrogenase (NADP(+)) 1	0.752272	0.00284622	0.0324878
	Q62318	TRIM28	tripartite motif containing 28	0.386192	1.55188e-09	0		Q6NVD0	FREM2	FRAS1 related extracellular matrix 2	2.28014	0.00255874	0.0297333		O89079	COPE	COPI coat complex subunit epsilon	0.860738	0.0393947	0.160603
	Q62383	SUPT6H	SPT6 homolog, histone chaperone and transcription elongation factor	0.560289	0.0184524	NA		Q6ZPF4	FMNL3	formin like 3	1.68435	0.00515889	0.0482416		P05532	KIT	KIT proto-oncogene, receptor tyrosine kinase	1.23099	0.0441049	0.174525
	Q8BRK9	MAN2A2	mannosidase alpha class 2A member 2	0.630146	0.0324829	0.143359		Q6ZWR6	SYNE1	spectrin repeat containing nuclear envelope protein 1	3.13535	0.00024923	0.00613333		P08003	PDIA4	protein disulfide isomerase family A member 4	0.756047	0.0123759	0.0840558
	Q8BTV2	CPSF7	cleavage and polyadenylation specific factor 7	0.547564	0.0290966	0.132879		Q7TNP2	PPP2R1B	protein phosphatase 2 scaffold subunit Abeta	2.14652	6.29196e-06	0.00133333		P10639	TXN	thioredoxin	0.746082	0.00192154	0.0249811
	Q8CG70	P3H3	prolyl 3-hydroxylase 3	0.626208	0.00072127	0.0121579		Q8BK67	RCC2	regulator of chromosome condensation 2	1.66636	0.000220286	0.0062439		P11152	LPL	lipoprotein lipase	1.41164	0.00980622	0.0721641
	Q8K2B0	P3H4	prolyl 3-hydroxylase family member 4 (inactive)	0.665687	1.5307e-05	0.001		Q8BLN5	LSS	lanosterol synthase	1.50819	0.00206626	0.0262545		P11499	HSP90AB1	heat shock protein 90 alpha family class B member 1	0.888961	0.00392523	0.0405037
	Q8VDG7	PAFAH2	platelet activating factor acetylhydrolase 2	0.663902	0.0178471	0.102008		Q8BP47	NARS1	asparaginyl-tRNA synthetase 1	2.0236	0.000395693	0.0079322		P11983	TCP1	t-complex 1	1.3453	0.00015749	0.00571429
	Q91W90	TXNDC5	thioredoxin domain containing 5	0.657637	0.00621399	0.0531111		Q8BUN5	SMAD3	SMAD family member 3	2.16057	6.96414e-08	NA		P15626	GSTM1	glutathione S-transferase mu 1	1.13639	0.0267902	0.12692
	Q921V5	MGAT2	alpha-1,6-mannosyl-glycoprotein 2-beta-N-acetylglucosaminyltransferase	0.570363	0.0289601	0.133072		Q8C2Q3	RBM14	RNA binding motif protein 14	1.97809	0.000919747	0.0141395		P16332	MMUT	methylmalonyl-CoA mutase	1.33925	0.000312985	0.00681481
	Q99LJ2	ABTB1	ankyrin repeat and BTB domain containing 1	0.618303	0.0102148	0.0746802		Q8C7K6	PCYOX1L	prenylcysteine oxidase 1 like	1.64657	0.00044335	0.00909677		P17751	TPI1	triosephosphate isomerase 1	0.850734	0.023118	0.119453
	Q99P31	HSPBP1	HSPA (Hsp70) binding protein 1	0.547317	0.000745286	0.0122597		Q8CDN6	TXNL1	thioredoxin like 1	1.86792	0.00201117	0.0257248		P18242	CTSD	cathepsin D	0.756207	0.0419189	0.169312
	Q9CY18	SNX7	sorting nexin 7	0.469753	0.0253216	0.124027		Q8CG71	P3H2	prolyl 3-hydroxylase 2	1.89416	0.00567186	0.0515294		P19639	Gstm3	glutathione S-transferase, mu 3	1.18049	0.01579	0.0949587
	Q9DC29	ABCB6	ATP binding cassette subfamily B member 6 (Langereis blood group)	0.63286	0.0117706	0.0814857		Q8K0Q5	ARHGAP18	Rho GTPase activating protein 18	1.87912	0.000125247	0.00475		P23116	EIF3A	eukaryotic translation initiation factor 3 subunit A	1.3151	0.0114518	0.0799615
	Q9DCM0	ETHE1	ETHE1 persulfide dioxygenase	0.376634	2.04542e-08	NA		Q8K411	PITRM1	pitrilysin metallopeptidase 1	1.68992	0.000310212	0.00686792		P24547	IMPDH2	inosine monophosphate dehydrogenase 2	1.2469	0.0159202	0.0948852
	Q9JJX6	P2RX4	purinergic receptor P2X 4	0.507629	0.0076031	0.0641183		Q91UZ5	IMPA2	inositol monophosphatase 2	1.52583	0.00485042	0.0454422		P24638	ACP2	acid phosphatase 2, lysosomal	1.22383	0.00925598	0.0712043
	Q9QYA2	TOMM40	translocase of outer mitochondrial membrane 40	0.598613	7.39765e-05	0.00288		Q91V64	ISOC1	isochorismatase domain containing 1	2.2675	9.38843e-05	0.0036		P26369	U2AF2	U2 small nuclear RNA auxiliary factor 2	0.762917	0.00196237	0.024963
	Q9QZ88	VPS29	VPS29 retromer complex component	0.547352	0.0211602	0.113275		Q921S7	MRPL37	mitochondrial ribosomal protein L37	1.58774	0.0451697	0.176703		P27046	MAN2A1	mannosidase alpha class 2A member 1	0.800482	0.0374503	0.15552
	Q9R112	SQOR	sulfide quinone oxidoreductase	0.419091	2.50128e-07	NA		Q924W5	SMC6	structural maintenance of chromosomes 6	1.85954	0.000417174	0.00832787		P28660	NCKAP1	NCK associated protein 1	0.856082	0.0159538	0.0947918
	Q9WUZ9	ENTPD5	ectonucleoside triphosphate diphosphohydrolase 5 (inactive)	0.637629	0.00823514	0.0680925		Q99LD4	GPS1	G protein pathway suppressor 1	1.61214	0.000257827	0.00621277		P28661	SEPTIN4	septin 4	0.766136	0.00854028	0.0696591
	Q9WV91	PTGFRN	prostaglandin F2 receptor inhibitor	0.442927	0.000667364	0.0114521		Q9CQN1	TRAP1	TNF receptor associated protein 1	1.50389	1.5232e-06	NA		P28740	KIF2A	kinesin family member 2A	1.25741	0.00460798	0.0441389
	Q9Z2G9	HTATIP2	HIV-1 Tat interactive protein 2	0.618566	1.40039e-05	0.00106667		Q9CWK8	SNX2	sorting nexin 2	1.6425	0.000875655	0.0139759		P29416	HEXA	hexosaminidase subunit alpha	0.774029	0.00187883	0.0248462
								Q9CZV8	FBXL20	F-box and leucine rich repeat protein 20	2.5736	2.16016e-05	0.00126316		P35278	RAB5C	RAB5C, member RAS oncogene family	1.38093	0.00585437	0.0518471
								Q9D0D5	GTF2E1	general transcription factor IIE subunit 1	1.54151	0.0088368	0.0702667		P35486	PDHA1	pyruvate dehydrogenase E1 subunit alpha 1	0.69517	0.0458502	0.178156
								Q9D0M1	PRPSAP1	phosphoribosyl pyrophosphate synthetase associated protein 1	1.63582	0.015804	0.0946502		P35951	LDLR	low density lipoprotein receptor	1.46334	0.000720851	0.01232
								Q9D1M7	FKBP11	FKBP prolyl isomerase 11	1.51201	0.0119752	0.0824645		P39054	DNM2	dynamin 2	1.32537	0.002393	0.0289825
								Q9QUQ5	TRPC4	transient receptor potential cation channel subfamily C member 4	1.65225	0.000530166	0.010806		P39447	TJP1	tight junction protein 1	1.43152	0.0356425	0.149881
								Q9R0B9	PLOD2	procollagen-lysine,2-oxoglutarate 5-dioxygenase 2	2.0025	0.000240873	0.00604651		P40142	TKT	transketolase	0.736341	0.0122059	0.0830841
															P42932	CCT8	chaperonin containing TCP1 subunit 8	1.23041	0.00331391	0.036
															P45952	ACADM	acyl-CoA dehydrogenase medium chain	0.688191	0.00408591	0.0411971
															P46664	ADSS2	adenylosuccinate synthase 2	1.21744	0.0094125	0.0713862
															P46978	STT3A	STT3 oligosaccharyltransferase complex catalytic subunit A	1.24385	0.016103	0.0954472
															P47738	ALDH2	aldehyde dehydrogenase 2 family member	0.744967	0.00188944	0.0247238
															P47856	GFPT1	glutamine--fructose-6-phosphate transaminase 1	0.740446	0.0134164	0.0873956
															P49615	CDK5	cyclin dependent kinase 5	0.794637	0.0336802	0.145183
															P50396	GDI1	GDP dissociation inhibitor 1	0.732112	0.00973914	0.0720619
															P51174	ACADL	acyl-CoA dehydrogenase long chain	0.719553	0.0165157	0.096656
															P51569	GLA	galactosidase alpha	0.781329	0.0238046	0.119088
															P51881	SLC25A5	solute carrier family 25 member 5	0.844487	0.0428599	0.171742
															P52019	SQLE	squalene epoxidase	1.37959	0.0291125	0.132556
															P52196	TST	thiosulfate sulfurtransferase	1.38249	0.013978	0.0887652
															P52825	CPT2	carnitine palmitoyltransferase 2	0.697739	0.0110442	0.0787586
															P53995	ANAPC1	anaphase promoting complex subunit 1	1.40513	0.00606705	0.0524
															P55096	ABCD3	ATP binding cassette subfamily D member 3	1.19749	0.0143294	0.0903103
															P56395	CYB5A	cytochrome b5 type A	0.676966	0.0042627	0.0421143
															P58252	EEF2	eukaryotic translation elongation factor 2	1.27123	1.01635e-05	0.00133333
															P58321	Uchl4	ubiquitin carboxyl-terminal esterase L4	1.32898	0.00102703	0.0146222
															P59325	EIF5	eukaryotic translation initiation factor 5	0.862838	0.0306758	0.137474
															P59999	ARPC4	actin related protein 2/3 complex subunit 4	0.827673	0.0119992	0.0818216
															P60843	EIF4A1	eukaryotic translation initiation factor 4A1	1.09751	0.0380398	0.156554
															P61290	PSME3	proteasome activator subunit 3	1.31624	0.00856895	0.0691011
															P61750	ARF4	ADP ribosylation factor 4	0.771179	0.000397422	0.00793333
															P62069	USP46	ubiquitin specific peptidase 46	0.84672	0.0291907	0.132738
															P62874	GNB1	G protein subunit beta 1	0.682024	0.0309232	0.138205
															P63037	DNAJA1	DnaJ heat shock protein family (Hsp40) member A1	0.788685	0.0208932	0.112145
															P63321	RALA	RAS like proto-oncogene A	1.31733	8.81731e-05	0.00385185
															P68510	YWHAH	tyrosine 3-monooxygenase/tryptophan 5-monooxygenase activation protein eta	0.824976	0.031725	0.140802
															P70168	KPNB1	karyopherin subunit beta 1	1.4729	0.000132649	0.00472727
															P70227	ITPR3	inositol 1,4,5-trisphosphate receptor type 3	0.691886	0.0144799	0.0902051
															P80313	CCT7	chaperonin containing TCP1 subunit 7	1.19334	0.0189395	0.104662
															P80314	CCT2	chaperonin containing TCP1 subunit 2	1.37248	0.0265585	0.127296
															P80315	CCT4	chaperonin containing TCP1 subunit 4	1.21032	0.00613036	0.0526211
															P80317	CCT6A	chaperonin containing TCP1 subunit 6A	1.23241	0.000352557	0.0074386
															P80318	CCT3	chaperonin containing TCP1 subunit 3	1.22324	0.0289785	0.132783
															P97311	MCM6	minichromosome maintenance complex component 6	1.42774	0.0128385	0.0854364
															P97384	ANXA11	annexin A11	1.3378	0.0368718	0.153618
															P97807	FH	fumarate hydratase	1.29156	0.00862824	0.0693408
															P99026	PSMB4	proteasome 20S subunit beta 4	0.77019	4.62649e-05	0.00247619
															P99029	PRDX5	peroxiredoxin 5	0.716007	0.00463279	0.0437808
															Q00PI9	HNRNPUL2	heterogeneous nuclear ribonucleoprotein U like 2	0.676758	0.0142418	0.0902511
															Q01405	SEC23A	SEC23 homolog A, COPII coat complex component	0.729091	0.00194985	0.0250841
															Q01730	RSU1	Ras suppressor protein 1	1.49589	0.0135247	0.0875044
															Q05186	RCN1	reticulocalbin 1	0.784243	0.00911279	0.0708696
															Q06335	APLP2	amyloid beta precursor like protein 2	1.43424	0.00128257	0.0178969
															Q07113	IGF2R	insulin like growth factor 2 receptor	1.20046	0.0133285	0.0872679
															Q2TPA8	Hsdl2	hydroxysteroid dehydrogenase like 2	0.838716	0.0483712	0.185504
															Q3THK7	GMPS	guanine monophosphate synthase	1.14294	0.0395633	0.160852
															Q3TMH2	SCRN3	secernin 3	1.29432	0.0461261	0.177881
															Q3TMX7	QSOX2	quiescin sulfhydryl oxidase 2	1.17222	0.00980666	0.0717959
															Q3TRM4	PNPLA6	patatin like phospholipase domain containing 6	0.802791	0.0377355	0.155733
															Q3TW96	UAP1L1	UDP-N-acetylglucosamine pyrophosphorylase 1 like 1	0.750117	0.028472	0.131273
															Q3U0V1	KHSRP	KH-type splicing regulatory protein	1.24249	0.00437029	0.0424225
															Q3UPL0	SEC31A	SEC31 homolog A, COPII coat complex component	0.791812	1.2103e-05	0.00114286
															Q3UQ28	PXDN	peroxidasin	1.41138	0.000302206	0.00692308
															Q3UVK0	ERMP1	endoplasmic reticulum metallopeptidase 1	1.14473	0.00247703	0.0298621
															Q505F5	LRRC47	leucine rich repeat containing 47	0.823358	0.0294425	0.133571
															Q569L8	CENPJ	centromere protein J	0.755804	0.00910886	0.0712131
															Q5FWK3	ARHGAP1	Rho GTPase activating protein 1	0.873076	0.0484902	0.185469
															Q5M8N0	CNRIP1	cannabinoid receptor interacting protein 1	0.725926	0.00130666	0.0178182
															Q5SF07	IGF2BP2	insulin like growth factor 2 mRNA binding protein 2	1.18368	0.00670992	0.0569212
															Q5SSL4	ABR	ABR activator of RhoGEF and GTPase	0.859298	0.0494541	0.187202
															Q5SSW2	PSME4	proteasome activator subunit 4	0.79571	0.0344389	0.147046
															Q5SUR0	PFAS	phosphoribosylformylglycinamidine synthase	1.38403	0.000146995	0.00517647
															Q60598	CTTN	cortactin	1.4662	0.011225	0.0793171
															Q60931	VDAC3	voltage dependent anion channel 3	0.828619	0.0234587	0.118749
															Q60932	VDAC1	voltage dependent anion channel 1	0.810147	0.0184012	0.103496
															Q61024	ASNS	asparagine synthetase (glutamine-hydrolyzing)	1.20379	0.0231227	0.119063
															Q61029	TMPO	thymopoietin	1.3906	0.00183591	0.024466
															Q61425	HADH	hydroxyacyl-CoA dehydrogenase	0.778245	0.0203444	0.110206
															Q61584	FXR1	FMR1 autosomal homolog 1	1.18438	0.0491852	0.186795
															Q61749	EIF2B4	eukaryotic translation initiation factor 2B subunit delta	1.19868	0.00944624	0.0712
															Q61879	MYH10	myosin heavy chain 10	1.20045	0.018572	0.103636
															Q61881	MCM7	minichromosome maintenance complex component 7	1.43153	0.017557	0.101192
															Q61941	Nnt	nicotinamide nucleotide transhydrogenase	0.817703	0.00502656	0.0468378
															Q61990	PCBP2	poly(rC) binding protein 2	1.31402	0.0235786	0.118973
															Q62167	DDX3X	DEAD-box helicase 3 X-linked	1.1346	0.0255204	0.123697
															Q63836	SELENBP1	selenium binding protein 1	0.699377	0.00208618	0.0261261
															Q64133	MAOA	monoamine oxidase A	1.24273	0.0437486	0.173713
															Q64737	GART	phosphoribosylglycinamide formyltransferase, phosphoribosylglycinamide synthetase, phosphoribosylaminoimidazole synthetase	1.31479	0.000116551	0.00451613
															Q69ZN7	MYOF	myoferlin	0.847033	0.0146165	0.0906553
															Q6DVA0	LEMD2	LEM domain nuclear envelope protein 2	0.757145	0.00129634	0.0179184
															Q6P542	ABCF1	ATP binding cassette subfamily F member 1	1.18395	0.000387549	0.00793103
															Q6P5F9	XPO1	exportin 1	1.24059	0.00110275	0.0155745
															Q6PB44	PTPN23	protein tyrosine phosphatase non-receptor type 23	0.821716	0.00952119	0.0708958
															Q6PB93	GALNT2	polypeptide N-acetylgalactosaminyltransferase 2	1.18504	0.0320131	0.141333
															Q6R0H7	GNAS	GNAS complex locus	1.15363	0.017528	0.101339
															Q6ZPI0	JADE1	jade family PHD finger 1	1.43111	0.0241667	0.119556
															Q6ZQ73	CAND2	cullin associated and neddylation dissociated 2 (putative)	1.40955	0.0131963	0.0867623
															Q6ZQI3	MLEC	malectin	0.833188	0.0124604	0.0842778
															Q78PY7	SND1	staphylococcal nuclease and tudor domain containing 1	1.26021	0.000638122	0.0116571
															Q7TMY8	HUWE1	HECT, UBA and WWE domain containing E3 ubiquitin protein ligase 1	1.19609	0.0241331	0.119757
															Q7TPR4	ACTN1	actinin alpha 1	1.39014	0.00122646	0.0173895
															Q7TSV4	PGM2	phosphoglucomutase 2	0.801959	0.00941217	0.071766
															Q80TE0	RPAP1	RNA polymerase II associated protein 1	1.14091	0.0244799	0.120147
															Q80U95	UBE3C	ubiquitin protein ligase E3C	1.28725	0.045383	0.177162
															Q80UF4	SDCCAG8	SHH signaling and ciliogenesis regulator SDCCAG8	0.689824	0.0236435	0.118799
															Q80UG5	SEPTIN9	septin 9	0.855221	0.0327454	0.143788
															Q8BG67	EFR3A	EFR3 homolog A	1.17814	0.0497319	0.187266
															Q8BGG7	UBASH3B	ubiquitin associated and SH3 domain containing B	1.23279	0.0201765	0.109417
															Q8BH24	TM9SF4	transmembrane 9 superfamily member 4	0.844783	0.0433691	0.172587
															Q8BH59	SLC25A12	solute carrier family 25 member 12	1.19747	0.00101991	0.0147416
															Q8BH74	NUP107	nucleoporin 107	1.28872	0.0155394	0.0941
															Q8BH95	ECHS1	enoyl-CoA hydratase, short chain 1	0.703726	0.000654802	0.0114444
															Q8BK63	CSNK1A1	casein kinase 1 alpha 1	1.43583	0.0104848	0.0759397
															Q8BKC5	IPO5	importin 5	1.30817	0.0372354	0.154947
															Q8BMD8	SLC25A24	solute carrier family 25 member 24	0.721981	0.0299879	0.135137
															Q8BMF4	DLAT	dihydrolipoamide S-acetyltransferase	0.784988	0.00380583	0.0399098
															Q8BTZ4	ANAPC5	anaphase promoting complex subunit 5	1.16866	0.0189103	0.104891
															Q8BTZ7	GMPPB	GDP-mannose pyrophosphorylase B	0.833672	0.0164163	0.0963695
															Q8BU30	IARS1	isoleucyl-tRNA synthetase 1	1.28636	0.0200032	0.109249
															Q8BUR4	DOCK1	dedicator of cytokinesis 1	1.30055	0.035862	0.149792
															Q8BV57	SSC5D	scavenger receptor cysteine rich family member with 5 domains	0.735747	0.0078073	0.0654353
															Q8BVE3	ATP6V1H	ATPase H+ transporting V1 subunit H	1.25739	0.00286924	0.0326452
															Q8BXA5	CLPTM1L	CLPTM1 like	0.859053	0.0442012	0.17436
															Q8BY87	USP47	ubiquitin specific peptidase 47	1.21569	0.00599751	0.0526329
															Q8BY89	SLC44A2	solute carrier family 44 member 2	1.24306	0.0205707	0.110788
															Q8C0M9	ASRGL1	asparaginase and isoaspartyl peptidase 1	0.717942	0.0273852	0.127684
															Q8C166	CPNE1	copine 1	0.753348	5.57996e-05	0.0026087
															Q8CAY6	ACAT2	acetyl-CoA acetyltransferase 2	1.37591	0.00334761	0.035969
															Q8CGK3	LONP1	lon peptidase 1, mitochondrial	0.805222	0.0444625	0.174442
															Q8CIG8	PRMT5	protein arginine methyltransferase 5	1.2676	7.33758e-06	0.0012
															Q8JZK9	HMGCS1	3-hydroxy-3-methylglutaryl-CoA synthase 1	1.43681	0.0351715	0.148489
															Q8JZN5	ACAD9	acyl-CoA dehydrogenase family member 9	0.680352	0.00015857	0.00540541
															Q8QZT1	ACAT1	acetyl-CoA acetyltransferase 1	0.731373	0.00581505	0.0519742
															Q8QZY1	EIF3L	eukaryotic translation initiation factor 3 subunit L	1.19122	0.0319349	0.141421
															Q8R016	BLMH	bleomycin hydrolase	0.79794	0.0179271	0.101984
															Q8R1B4	EIF3C	eukaryotic translation initiation factor 3 subunit C	1.27481	0.000704063	0.012
															Q8R480	NUP85	nucleoporin 85	1.31676	0.0430945	0.171604
															Q8VCW8	ACSF2	acyl-CoA synthetase family member 2	0.713495	1.77604e-05	0.00141176
															Q8VDP3	MICAL1	microtubule associated monooxygenase, calponin and LIM domain containing 1	0.849321	0.0233263	0.119306
															Q8VDP4	CCAR2	cell cycle and apoptosis regulator 2	1.16779	0.0083758	0.0689195
															Q8VEE4	RPA1	replication protein A1	1.39009	4.73322e-05	0.00236364
															Q8VEH3	ARL8A	ADP ribosylation factor like GTPase 8A	0.755528	0.0305721	0.137394
															Q91V12	ACOT7	acyl-CoA thioesterase 7	0.777265	0.0266491	0.127442
															Q91V92	ACLY	ATP citrate lyase	1.4665	0.000652736	0.0116056
															Q91VA6	POLDIP2	DNA polymerase delta interacting protein 2	0.759693	8.9866e-05	0.00358621
															Q91VE0	SLC27A4	solute carrier family 27 member 4	0.6743	0.000997949	0.0147273
															Q91VR2	ATP5F1C	ATP synthase F1 subunit gamma	1.20111	0.0228406	0.118493
															Q91W96	ANAPC4	anaphase promoting complex subunit 4	1.17454	0.0341391	0.146294
															Q91WG8	GNE	glucosamine (UDP-N-acetyl)-2-epimerase/N-acetylmannosamine kinase	0.807585	0.0462191	0.177711
															Q91WQ3	YARS1	tyrosyl-tRNA synthetase 1	1.3457	0.00308068	0.0337638
															Q91ZX7	LRP1	LDL receptor related protein 1	1.16849	0.0261393	0.12619
															Q920A5	SCPEP1	serine carboxypeptidase 1	0.832513	0.00965229	0.071544
															Q921G7	ETFDH	electron transfer flavoprotein dehydrogenase	0.876741	0.0253612	0.123828
															Q921M3	SF3B3	splicing factor 3b subunit 3	1.27417	0.000227506	0.00619048
															Q921Q7	RIN1	Ras and Rab interactor 1	0.774694	0.023998	0.119661
															Q922B2	DARS1	aspartyl-tRNA synthetase 1	1.12589	0.00421197	0.0417842
															Q922F4	TUBB6	tubulin beta 6 class V	1.47079	0.00208692	0.0258929
															Q922H2	PDK3	pyruvate dehydrogenase kinase 3	1.11233	0.0349606	0.14816
															Q922R8	PDIA6	protein disulfide isomerase family A member 6	1.31716	0.0327166	0.144107
															Q923D2	BLVRB	biliverdin reductase B	0.828964	0.0107284	0.0765743
															Q923T9	CAMK2G	calcium/calmodulin dependent protein kinase II gamma	1.41901	0.0234091	0.119405
															Q924C1	XPO5	exportin 5	1.31122	0.00551828	0.0505789
															Q99J56	DERL1	derlin 1	1.48985	0.0234127	0.118993
															Q99J83	ATG5	autophagy related 5	0.793181	0.000251479	0.00608696
															Q99JF5	MVD	mevalonate diphosphate decarboxylase	1.17305	0.0267087	0.127366
															Q99JN2	KLHL22	kelch like family member 22	1.45709	0.000298789	0.00690196
															Q99JR5	TINAGL1	tubulointerstitial nephritis antigen like 1	1.24897	0.0382396	0.156972
															Q99JX3	GORASP2	golgi reassembly stacking protein 2	0.682812	0.0176695	0.101422
															Q99K01	PDXDC1	pyridoxal dependent decarboxylase domain containing 1	0.768664	0.0219429	0.114794
															Q99KI0	ACO2	aconitase 2	0.862088	0.0386007	0.157928
															Q99KK2	CMAS	cytidine monophosphate N-acetylneuraminic acid synthetase	0.790224	0.0174389	0.101265
															Q99L04	DHRS1	dehydrogenase/reductase 1	0.786427	0.00397658	0.0405882
															Q99L13	HIBADH	3-hydroxyisobutyrate dehydrogenase	0.671727	0.000191295	0.00621053
															Q99LI7	CSTF3	cleavage stimulation factor subunit 3	1.26007	0.0330668	0.144106
															Q99M71	EPDR1	ependymin related 1	0.853602	0.0479431	0.184051
															Q99MN1	KARS1	lysyl-tRNA synthetase 1	1.12665	0.0091973	0.0709838
															Q99P88	NUP155	nucleoporin 155	1.20382	0.00295919	0.03312
															Q99PU8	DHX30	DExH-box helicase 30	1.31702	0.000865958	0.0139512
															Q99PV0	PRPF8	pre-mRNA processing factor 8	1.35854	0.0347435	0.147611
															Q9CPT4	MYDGF	myeloid derived growth factor	0.871651	0.0271255	0.127159
															Q9CPX6	ATG3	autophagy related 3	1.15959	0.000890899	0.0139048
															Q9CQ65	MTAP	methylthioadenosine phosphorylase	1.40856	0.00452602	0.0434965
															Q9CQE1	NIPSNAP3A	nipsnap homolog 3A	0.794332	0.0374542	0.155109
															Q9CQF9	PCYOX1	prenylcysteine oxidase 1	0.876406	0.00663034	0.0562439
															Q9CQS8	SEC61B	SEC61 translocon subunit beta	0.758518	0.0295426	0.133627
															Q9CRC9	GNPDA2	glucosamine-6-phosphate deaminase 2	0.817857	0.0289324	0.133325
															Q9CSH3	DIS3	DIS3 homolog, exosome endoribonuclease and 3'-5' exoribonuclease	1.29019	0.0111886	0.079451
															Q9CWN7	CNOT11	CCR4-NOT transcription complex subunit 11	1.32946	0.0415867	0.168565
															Q9CWX9	DDX47	DEAD-box helicase 47	1.36868	0.00854265	0.0692881
															Q9CXR1	DHRS7	dehydrogenase/reductase 7	0.793726	0.00180072	0.0240784
															Q9CY64	BLVRA	biliverdin reductase A	0.897055	0.0106348	0.0767
															Q9CYI4	LUC7L	LUC7 like	0.745101	0.0454163	0.176752
															Q9CZ44	NSFL1C	NSFL1 cofactor	1.29244	0.00106051	0.0151304
															Q9CZN7	SHMT2	serine hydroxymethyltransferase 2	1.1825	0.0282851	0.130868
															Q9D051	PDHB	pyruvate dehydrogenase E1 subunit beta	0.880806	0.015425	0.0935565
															Q9D0F3	LMAN1	lectin, mannose binding 1	1.37879	0.0216754	0.114371
															Q9D0K2	OXCT1	3-oxoacid CoA-transferase 1	0.796556	0.0253673	0.123459
															Q9D0M3	CYC1	cytochrome c1	1.19037	0.0165723	0.096254
															Q9D0R2	TARS1	threonyl-tRNA synthetase 1	1.23086	0.000992802	0.0148506
															Q9D1A2	CNDP2	carnosine dipeptidase 2	0.766073	0.0148967	0.0915763
															Q9D1Q6	ERP44	endoplasmic reticulum protein 44	0.808511	0.00426439	0.041844
															Q9D2G2	DLST	dihydrolipoamide S-succinyltransferase	1.15769	0.0213798	0.113362
															Q9D379	EPHX1	epoxide hydrolase 1	0.692559	0.00571728	0.0515844
															Q9D517	AGPAT3	1-acylglycerol-3-phosphate O-acyltransferase 3	0.803607	0.00148874	0.0196832
															Q9D6M3	SLC25A22	solute carrier family 25 member 22	0.825412	0.0197594	0.108734
															Q9D710	TMX2	thioredoxin related transmembrane protein 2	0.718177	0.00248796	0.0294915
															Q9D819	PPA1	inorganic pyrophosphatase 1	0.876264	0.0328325	0.143729
															Q9D8N0	EEF1G	eukaryotic translation elongation factor 1 gamma	1.22794	0.00655718	0.0557546
															Q9DBG3	Ap2b1	adaptor-related protein complex 2, beta 1 subunit	0.765763	0.000287468	0.0064
															Q9DBG7	SRPRA	SRP receptor subunit alpha	1.36773	0.0106627	0.0765174
															Q9DBJ1	PGAM1	phosphoglycerate mutase 1	0.747634	0.0408184	0.165962
															Q9DBL1	ACADSB	acyl-CoA dehydrogenase short/branched chain	0.80609	0.00239472	0.0287304
															Q9DBZ5	EIF3K	eukaryotic translation initiation factor 3 subunit K	1.33855	0.000330686	0.00692857
															Q9DC51	GNAI3	G protein subunit alpha i3	1.35765	0.00719455	0.0605509
															Q9DCH4	EIF3F	eukaryotic translation initiation factor 3 subunit F	1.18386	0.0094519	0.0708691
															Q9DCL9	PAICS	phosphoribosylaminoimidazole carboxylase and phosphoribosylaminoimidazolesuccinocarboxamide synthase	1.15691	0.0494931	0.186861
															Q9EQH3	VPS35	VPS35 retromer complex component	0.808704	0.0489269	0.186677
															Q9EQP2	EHD4	EH domain containing 4	0.826932	0.0242909	0.119718
															Q9ER72	CARS1	cysteinyl-tRNA synthetase 1	0.883349	0.0499815	0.18781
															Q9ET22	DPP7	dipeptidyl peptidase 7	0.761832	0.0296341	0.133793
															Q9JHK4	RABGGTA	Rab geranylgeranyltransferase subunit alpha	1.30066	0.0263047	0.126562
															Q9JHR7	IDE	insulin degrading enzyme	0.824427	0.0135395	0.087207
															Q9JHU4	DYNC1H1	dynein cytoplasmic 1 heavy chain 1	1.40275	0.0212785	0.113487
															Q9JHW4	EEFSEC	eukaryotic elongation factor, selenocysteine-tRNA specific	1.37572	0.0104471	0.076101
															Q9JIY5	HTRA2	HtrA serine peptidase 2	0.8097	0.048989	0.186487
															Q9JKB3	YBX3	Y-box binding protein 3	1.30268	0.0357411	0.149797
															Q9JKD3	SCAMP5	secretory carrier membrane protein 5	0.807727	0.0151457	0.0925738
															Q9JMH6	TXNRD1	thioredoxin reductase 1	1.41525	0.000158237	0.00555556
															Q9JMH9	MYO18A	myosin XVIIIA	0.803654	0.0126258	0.085235
															Q9QUM9	PSMA6	proteasome 20S subunit alpha 6	0.793574	0.00417275	0.0417681
															Q9QXG4	ACSS2	acyl-CoA synthetase short chain family member 2	0.787762	0.0393034	0.160637
															Q9QXK7	CPSF3	cleavage and polyadenylation specific factor 3	1.36086	0.00271399	0.0313115
															Q9QXX4	SLC25A13	solute carrier family 25 member 13	0.81585	0.0128033	0.0856073
															Q9QXY6	EHD3	EH domain containing 3	1.20339	0.0138845	0.0888596
															Q9QYB1	CLIC4	chloride intracellular channel 4	1.22852	0.00229292	0.0276814
															Q9QYI3	DNAJC7	DnaJ heat shock protein family (Hsp40) member C7	1.23814	0.0477792	0.183938
															Q9QYR9	ACOT2	acyl-CoA thioesterase 2	0.791606	0.021291	0.113122
															Q9QZ06	TOLLIP	toll interacting protein	0.777851	0.0334179	0.145216
															Q9QZE5	COPG1	COPI coat complex subunit gamma 1	0.904176	0.0127556	0.085633
															Q9R0E2	PLOD1	procollagen-lysine,2-oxoglutarate 5-dioxygenase 1	1.25306	0.0162606	0.0955161
															Q9R0H0	ACOX1	acyl-CoA oxidase 1	0.809511	0.0080001	0.0662093
															Q9R0P3	ESD	esterase D	0.696192	0.000509962	0.0100606
															Q9R0P5	DSTN	destrin, actin depolymerizing factor	0.698745	0.0138945	0.088559
															Q9R1P3	PSMB2	proteasome 20S subunit beta 2	0.876597	0.0429776	0.171646
															Q9R1T4	SEPTIN6	septin 6	0.72529	0.0461226	0.17829
															Q9R233	TAPBP	TAP binding protein	0.73884	0.00075992	0.012359
															Q9WTP6	AK2	adenylate kinase 2	0.827543	0.0424475	0.170685
															Q9WUA2	FARSB	phenylalanyl-tRNA synthetase subunit beta	1.22343	4.09673e-05	0.0026
															Q9WUU7	CTSZ	cathepsin Z	0.8305	0.00299013	0.0331111
															Q9WV32	ARPC1B	actin related protein 2/3 complex subunit 1B	0.817288	0.0112645	0.0792427
															Q9WV54	ASAH1	N-acylsphingosine amidohydrolase 1	1.12222	0.0161886	0.0955466
															Q9WVG6	CARM1	coactivator associated arginine methyltransferase 1	1.23643	0.000914853	0.0142588
															Q9WVK4	EHD1	EH domain containing 1	0.710712	0.0244034	0.119946
															Q9Z0E0	NCDN	neurochondrin	1.27189	0.0233135	0.119679
															Q9Z1K5	ARIH1	ariadne RBR E3 ubiquitin protein ligase 1	1.21587	0.00462601	0.044
															Q9Z2D1	MTMR2	myotubularin related protein 2	1.35347	0.00352871	0.0379385
															Q9Z2I0	LETM1	leucine zipper and EF-hand containing transmembrane protein 1	0.839827	0.0268141	0.126654
															Q9Z2U1	PSMA5	proteasome 20S subunit alpha 5	0.889841	0.0183221	0.103418
